# Supplementary material for: Astrocytes of the optic nerve exhibit a region-specific and temporally distinct response to elevated intraocular pressure
Source: Mol Neurodegener. 2023 Sep 27;18:68. doi: 10.1186/s13024-023-00658-9 (PMC10523752; doi:10.1186/s13024-023-00658-9)
Supplement: Supplementary file 4 — Additional file 4: Supplementary Table 2. Differential expression analysis using a likelihood ratio test (LRT) focusing on genes in the ONH that differ over time (0, 7 and 30 days) in microbead injected mice. [file 13024_2023_658_MOESM4_ESM.xlsx]

## Sheet: Cluster genes
Differential expression analysis using a likelihood ratio test (LRT) focusing on genes in the ONH that differ over time (0, 7 and 30 days) in microbead injected mice. 4 clusters were discovered.
ensembl_id	gene_id	cluster
ENSMUSG00000000167	Pih1d2	1	Ensembl Gene Model	MGI:1919864	Pih1d2	PIH1 domain containing 2	protein coding gene
ENSMUSG00000000628	Hk2	1	Ensembl Gene Model	MGI:1315197	Hk2	hexokinase 2	protein coding gene
ENSMUSG00000001025	S100a6	1	Ensembl Gene Model	MGI:1339467	S100a6	S100 calcium binding protein A6 (calcyclin)	protein coding gene
ENSMUSG00000001289	Pfdn5	1	Ensembl Gene Model	MGI:1928753	Pfdn5	prefoldin 5	protein coding gene
ENSMUSG00000001383	Zmat2	1	Ensembl Gene Model	MGI:1913742	Zmat2	zinc finger, matrin type 2	protein coding gene
ENSMUSG00000002416	Ndufb2	1	Ensembl Gene Model	MGI:1915448	Ndufb2	NADH:ubiquinone oxidoreductase subunit B2	protein coding gene
ENSMUSG00000002741	Ykt6	1	Ensembl Gene Model	MGI:1927550	Ykt6	YKT6 v-SNARE homolog (S. cerevisiae)	protein coding gene
ENSMUSG00000002797	Ggct	1	Ensembl Gene Model	MGI:95700	Ggct	gamma-glutamyl cyclotransferase	protein coding gene
ENSMUSG00000003038	Hmgn2	1	Ensembl Gene Model	MGI:96136	Hmgn2	high mobility group nucleosomal binding domain 2	protein coding gene
ENSMUSG00000004748	Mtfp1	1	Ensembl Gene Model	MGI:1916686	Mtfp1	mitochondrial fission process 1	protein coding gene
ENSMUSG00000005045	Chd5	1	Ensembl Gene Model	MGI:3036258	Chd5	chromodomain helicase DNA binding protein 5	protein coding gene
ENSMUSG00000005873	Reep5	1	Ensembl Gene Model	MGI:1270152	Reep5	receptor accessory protein 5	protein coding gene
ENSMUSG00000005983	1700037C18Rik	1	Ensembl Gene Model	MGI:1920511	1700037C18Rik	RIKEN cDNA 1700037C18 gene	protein coding gene
ENSMUSG00000006010	Odr4	1	Ensembl Gene Model	MGI:2385108	Odr4	odr4 GPCR localization factor homolog	protein coding gene
ENSMUSG00000006057	Atp5g1	1	Ensembl Gene Model	MGI:107653	Atp5g1	ATP synthase, H+ transporting, mitochondrial F0 complex, subunit C1 (subunit 9)	protein coding gene
ENSMUSG00000006058	Snf8	1	Ensembl Gene Model	MGI:1343161	Snf8	SNF8, ESCRT-II complex subunit, homolog (S. cerevisiae)	protein coding gene
ENSMUSG00000006412	Pfdn2	1	Ensembl Gene Model	MGI:1276111	Pfdn2	prefoldin 2	protein coding gene
ENSMUSG00000006423	C330007P06Rik	1	Ensembl Gene Model	MGI:1924894	Steep1	STING1 ER exit protein 1	protein coding gene
ENSMUSG00000007670	Khsrp	1	Ensembl Gene Model	MGI:1336214	Khsrp	KH-type splicing regulatory protein	protein coding gene
ENSMUSG00000007836	Hnrnpa0	1	Ensembl Gene Model	MGI:1924384	Hnrnpa0	heterogeneous nuclear ribonucleoprotein A0	protein coding gene
ENSMUSG00000007892	Rplp1	1	Ensembl Gene Model	MGI:1927099	Rplp1	ribosomal protein, large, P1	protein coding gene
ENSMUSG00000008450	Nutf2	1	Ensembl Gene Model	MGI:1915301	Nutf2	nuclear transport factor 2	protein coding gene
ENSMUSG00000008668	Rps18	1	Ensembl Gene Model	MGI:98146	Rps18	ribosomal protein S18	protein coding gene
ENSMUSG00000008683	Rps15a	1	Ensembl Gene Model	MGI:2389091	Rps15a	ribosomal protein S15A	protein coding gene
ENSMUSG00000008730	Hipk1	1	Ensembl Gene Model	MGI:1314873	Hipk1	homeodomain interacting protein kinase 1	protein coding gene
ENSMUSG00000008822	Acyp1	1	Ensembl Gene Model	MGI:1913454	Acyp1	acylphosphatase 1, erythrocyte (common) type	protein coding gene
ENSMUSG00000009013	Dynll1	1	Ensembl Gene Model	MGI:1861457	Dynll1	dynein light chain LC8-type 1	protein coding gene
ENSMUSG00000009927	Rps25	1	Ensembl Gene Model	MGI:1922867	Rps25	ribosomal protein S25	protein coding gene
ENSMUSG00000011752	Pgam1	1	Ensembl Gene Model	MGI:97552	Pgam1	phosphoglycerate mutase 1	protein coding gene
ENSMUSG00000014294	Ndufa2	1	Ensembl Gene Model	MGI:1343103	Ndufa2	NADH:ubiquinone oxidoreductase subunit A2	protein coding gene
ENSMUSG00000014551	Mrps25	1	Ensembl Gene Model	MGI:1928140	Mrps25	mitochondrial ribosomal protein S25	protein coding gene
ENSMUSG00000014592	Camta1	1	Ensembl Gene Model	MGI:2140230	Camta1	calmodulin binding transcription activator 1	protein coding gene
ENSMUSG00000014956	Ppp1cb	1	Ensembl Gene Model	MGI:104871	Ppp1cb	protein phosphatase 1 catalytic subunit beta	protein coding gene
ENSMUSG00000015013	Trappc2l	1	Ensembl Gene Model	MGI:1916295	Trappc2l	trafficking protein particle complex 2-like	protein coding gene
ENSMUSG00000015165	Hnrnpl	1	Ensembl Gene Model	MGI:104816	Hnrnpl	heterogeneous nuclear ribonucleoprotein L	protein coding gene
ENSMUSG00000015341	Golga7	1	Ensembl Gene Model	MGI:1931029	Golga7	golgi autoantigen, golgin subfamily a, 7	protein coding gene
ENSMUSG00000015747	Vps45	1	Ensembl Gene Model	MGI:891965	Vps45	vacuolar protein sorting 45	protein coding gene
ENSMUSG00000015749	Anp32e	1	Ensembl Gene Model	MGI:1913721	Anp32e	acidic (leucine-rich) nuclear phosphoprotein 32 family, member E	protein coding gene
ENSMUSG00000015755	Tab2	1	Ensembl Gene Model	MGI:1915902	Tab2	TGF-beta activated kinase 1/MAP3K7 binding protein 2	protein coding gene
ENSMUSG00000015759	Cnih1	1	Ensembl Gene Model	MGI:1277202	Cnih1	cornichon family AMPA receptor auxiliary protein 1	protein coding gene
ENSMUSG00000016252	Atp5e	1	Ensembl Gene Model	MGI:1855697	Atp5e	ATP synthase, H+ transporting, mitochondrial F1 complex, epsilon subunit	protein coding gene
ENSMUSG00000016427	Ndufa1	1	Ensembl Gene Model	MGI:1929511	Ndufa1	NADH:ubiquinone oxidoreductase subunit A1	protein coding gene
ENSMUSG00000016637	Ift27	1	Ensembl Gene Model	MGI:1914292	Ift27	intraflagellar transport 27	protein coding gene
ENSMUSG00000017376	Nlk	1	Ensembl Gene Model	MGI:1201387	Nlk	nemo like kinase	protein coding gene
ENSMUSG00000017778	Cox7c	1	Ensembl Gene Model	MGI:103226	Cox7c	cytochrome c oxidase subunit 7C	protein coding gene
ENSMUSG00000018196	Glrx2	1	Ensembl Gene Model	MGI:1916617	Glrx2	glutaredoxin 2 (thioltransferase)	protein coding gene
ENSMUSG00000018379	Srsf1	1	Ensembl Gene Model	MGI:98283	Srsf1	serine and arginine-rich splicing factor 1	protein coding gene
ENSMUSG00000018599	Mief2	1	Ensembl Gene Model	MGI:2144199	Mief2	mitochondrial elongation factor 2	protein coding gene
ENSMUSG00000018750	Zbtb4	1	Ensembl Gene Model	MGI:1922830	Zbtb4	zinc finger and BTB domain containing 4	protein coding gene
ENSMUSG00000019132	BC005537	1	Ensembl Gene Model	MGI:2441726	BC005537	cDNA sequence BC005537	protein coding gene
ENSMUSG00000019699	Akt3	1	Ensembl Gene Model	MGI:1345147	Akt3	thymoma viral proto-oncogene 3	protein coding gene
ENSMUSG00000019738	Polr2i	1	Ensembl Gene Model	MGI:1917170	Polr2i	polymerase (RNA) II (DNA directed) polypeptide I	protein coding gene
ENSMUSG00000019986	Ahi1	1	Ensembl Gene Model	MGI:87971	Ahi1	Abelson helper integration site 1	protein coding gene
ENSMUSG00000020018	Snrpf	1	Ensembl Gene Model	MGI:1917128	Snrpf	small nuclear ribonucleoprotein polypeptide F	protein coding gene
ENSMUSG00000020083	Fam241b	1	Ensembl Gene Model	MGI:1917144	Fam241b	family with sequence similarity 241, member B	protein coding gene
ENSMUSG00000020098	Pcbd1	1	Ensembl Gene Model	MGI:94873	Pcbd1	pterin 4 alpha carbinolamine dehydratase/dimerization cofactor of hepatocyte nuclear factor 1 alpha (TCF1) 1	protein coding gene
ENSMUSG00000020152	Actr2	1	Ensembl Gene Model	MGI:1913963	Actr2	ARP2 actin-related protein 2	protein coding gene
ENSMUSG00000020163	Uqcr11	1	Ensembl Gene Model	MGI:1913844	Uqcr11	ubiquinol-cytochrome c reductase, complex III subunit XI	protein coding gene
ENSMUSG00000020387	Jade2	1	Ensembl Gene Model	MGI:1924151	Jade2	jade family PHD finger 2	protein coding gene
ENSMUSG00000020389	Cdkl3	1	Ensembl Gene Model	MGI:2388268	Cdkl3	cyclin-dependent kinase-like 3	protein coding gene
ENSMUSG00000020422	Tns3	1	Ensembl Gene Model	MGI:2443012	Tns3	tensin 3	protein coding gene
ENSMUSG00000020483	Dynll2	1	Ensembl Gene Model	MGI:1915347	Dynll2	dynein light chain LC8-type 2	protein coding gene
ENSMUSG00000020492	Ska2	1	Ensembl Gene Model	MGI:1913390	Ska2	spindle and kinetochore associated complex subunit 2	protein coding gene
ENSMUSG00000020660	Pomc	1	Ensembl Gene Model	MGI:97742	Pomc	pro-opiomelanocortin-alpha	protein coding gene
ENSMUSG00000020745	Pafah1b1	1	Ensembl Gene Model	MGI:109520	Pafah1b1	platelet-activating factor acetylhydrolase, isoform 1b, subunit 1	protein coding gene
ENSMUSG00000020846	Rflnb	1	Ensembl Gene Model	MGI:1923816	Rflnb	refilin B	protein coding gene
ENSMUSG00000020849	Ywhae	1	Ensembl Gene Model	MGI:894689	Ywhae	tyrosine 3-monooxygenase/tryptophan 5-monooxygenase activation protein, epsilon polypeptide	protein coding gene
ENSMUSG00000020864	Ankrd40	1	Ensembl Gene Model	MGI:1918702	Ankrd40	ankyrin repeat domain 40	protein coding gene
ENSMUSG00000021114	Atp6v1d	1	Ensembl Gene Model	MGI:1921084	Atp6v1d	ATPase, H+ transporting, lysosomal V1 subunit D	protein coding gene
ENSMUSG00000021139	Gm20498	1	Ensembl Gene Model	MGI:5141963	Gm20498	predicted gene 20498	protein coding gene
ENSMUSG00000021244	Ylpm1	1	Ensembl Gene Model	MGI:1926195	Ylpm1	YLP motif containing 1	protein coding gene
ENSMUSG00000021290	Atp5mpl	1	Ensembl Gene Model	MGI:1917507	Atp5mpl	ATP synthase membrane subunit 6.8PL	protein coding gene
ENSMUSG00000021590	Spata9	1	Ensembl Gene Model	MGI:1922821	Spata9	spermatogenesis associated 9	protein coding gene
ENSMUSG00000021709	Erbin	1	Ensembl Gene Model	MGI:1890169	Erbin	Erbb2 interacting protein	protein coding gene
ENSMUSG00000021750	Fam107a	1	Ensembl Gene Model	MGI:3041256	Fam107a	family with sequence similarity 107, member A	protein coding gene
ENSMUSG00000021774	Ube2e1	1	Ensembl Gene Model	MGI:107411	Ube2e1	ubiquitin-conjugating enzyme E2E 1	protein coding gene
ENSMUSG00000021838	Samd4	1	Ensembl Gene Model	MGI:1921730	Samd4	sterile alpha motif domain containing 4	protein coding gene
ENSMUSG00000022013	Dnajc15	1	Ensembl Gene Model	MGI:1913398	Dnajc15	DnaJ heat shock protein family (Hsp40) member C15	protein coding gene
ENSMUSG00000022205	Sub1	1	Ensembl Gene Model	MGI:104811	Sub1	SUB1 homolog, transcriptional regulator	protein coding gene
ENSMUSG00000022283	Pabpc1	1	Ensembl Gene Model	MGI:1349722	Pabpc1	poly(A) binding protein, cytoplasmic 1	protein coding gene
ENSMUSG00000022332	Khdrbs3	1	Ensembl Gene Model	MGI:1313312	Khdrbs3	KH domain containing, RNA binding, signal transduction associated 3	protein coding gene
ENSMUSG00000022358	Fbxo32	1	Ensembl Gene Model	MGI:1914981	Fbxo32	F-box protein 32	protein coding gene
ENSMUSG00000022400	Rbx1	1	Ensembl Gene Model	MGI:1891829	Rbx1	ring-box 1	protein coding gene
ENSMUSG00000022450	Ndufa6	1	Ensembl Gene Model	MGI:1914380	Ndufa6	NADH:ubiquinone oxidoreductase subunit A6	protein coding gene
ENSMUSG00000022594	Lynx1	1	Ensembl Gene Model	MGI:1345180	Lynx1	Ly6/neurotoxin 1	protein coding gene
ENSMUSG00000022677	Fopnl	1	Ensembl Gene Model	MGI:1913336	Cep20	centrosomal protein 20	protein coding gene
ENSMUSG00000022679	Mpv17l	1	Ensembl Gene Model	MGI:2135951	Mpv17l	Mpv17 transgene, kidney disease mutant-like	protein coding gene
ENSMUSG00000022820	Ndufb4	1	Ensembl Gene Model	MGI:1915444	Ndufb4	NADH:ubiquinone oxidoreductase subunit B4	protein coding gene
ENSMUSG00000022885	St6gal1	1	Ensembl Gene Model	MGI:108470	St6gal1	beta galactoside alpha 2,6 sialyltransferase 1	protein coding gene
ENSMUSG00000023032	Slc4a8	1	Ensembl Gene Model	MGI:1928745	Slc4a8	solute carrier family 4 (anion exchanger), member 8	protein coding gene
ENSMUSG00000023089	Ndufa5	1	Ensembl Gene Model	MGI:1915452	Ndufa5	NADH:ubiquinone oxidoreductase subunit A5	protein coding gene
ENSMUSG00000023106	Denr	1	Ensembl Gene Model	MGI:1915434	Denr	density-regulated protein	protein coding gene
ENSMUSG00000023156	Rpp14	1	Ensembl Gene Model	MGI:1914303	Rpp14	ribonuclease P 14 subunit	protein coding gene
ENSMUSG00000023861	Mpc1	1	Ensembl Gene Model	MGI:1915240	Mpc1	mitochondrial pyruvate carrier 1	protein coding gene
ENSMUSG00000023935	Spats1	1	Ensembl Gene Model	MGI:1918270	Spats1	spermatogenesis associated, serine-rich 1	protein coding gene
ENSMUSG00000024018	Ccdc167	1	Ensembl Gene Model	MGI:1915847	Ccdc167	coiled-coil domain containing 167	protein coding gene
ENSMUSG00000024038	Ndufv3	1	Ensembl Gene Model	MGI:1890894	Ndufv3	NADH:ubiquinone oxidoreductase core subunit V3	protein coding gene
ENSMUSG00000024081	Cebpz	1	Ensembl Gene Model	MGI:109386	Cebpz	CCAAT/enhancer binding protein zeta	protein coding gene
ENSMUSG00000024208	Uqcc2	1	Ensembl Gene Model	MGI:1914517	Uqcc2	ubiquinol-cytochrome c reductase complex assembly factor 2	protein coding gene
ENSMUSG00000024294	Mib1	1	Ensembl Gene Model	MGI:2443157	Mib1	mindbomb E3 ubiquitin protein ligase 1	protein coding gene
ENSMUSG00000024472	Dcp2	1	Ensembl Gene Model	MGI:1917890	Dcp2	decapping mRNA 2	protein coding gene
ENSMUSG00000024513	Mbd2	1	Ensembl Gene Model	MGI:1333813	Mbd2	methyl-CpG binding domain protein 2	protein coding gene
ENSMUSG00000024608	Rps14	1	Ensembl Gene Model	MGI:98107	Rps14	ribosomal protein S14	protein coding gene
ENSMUSG00000024780	Cdc37l1	1	Ensembl Gene Model	MGI:1914322	Cdc37l1	cell division cycle 37-like 1	protein coding gene
ENSMUSG00000024921	Smarca2	1	Ensembl Gene Model	MGI:99603	Smarca2	SWI/SNF related, matrix associated, actin dependent regulator of chromatin, subfamily a, member 2	protein coding gene
ENSMUSG00000024944	Arl2	1	Ensembl Gene Model	MGI:1928393	Arl2	ADP-ribosylation factor-like 2	protein coding gene
ENSMUSG00000025135	Anapc11	1	Ensembl Gene Model	MGI:1913406	Anapc11	anaphase promoting complex subunit 11	protein coding gene
ENSMUSG00000025290	Rps24	1	Ensembl Gene Model	MGI:98147	Rps24	ribosomal protein S24	protein coding gene
ENSMUSG00000025326	Ube3a	1	Ensembl Gene Model	MGI:105098	Ube3a	ubiquitin protein ligase E3A	protein coding gene
ENSMUSG00000025352	Gdf11	1	Ensembl Gene Model	MGI:1338027	Gdf11	growth differentiation factor 11	protein coding gene
ENSMUSG00000025362	Rps26	1	Ensembl Gene Model	MGI:1351628	Rps26	ribosomal protein S26	protein coding gene
ENSMUSG00000025508	Rplp2	1	Ensembl Gene Model	MGI:1914436	Rplp2	ribosomal protein, large P2	protein coding gene
ENSMUSG00000025860	Xiap	1	Ensembl Gene Model	MGI:107572	Xiap	X-linked inhibitor of apoptosis	protein coding gene
ENSMUSG00000025933	Tmem14a	1	Ensembl Gene Model	MGI:1922962	Tmem14a	transmembrane protein 14A	protein coding gene
ENSMUSG00000026021	Sumo1	1	Ensembl Gene Model	MGI:1197010	Sumo1	small ubiquitin-like modifier 1	protein coding gene
ENSMUSG00000026031	Cflar	1	Ensembl Gene Model	MGI:1336166	Cflar	CASP8 and FADD-like apoptosis regulator	protein coding gene
ENSMUSG00000026078	Pdcl3	1	Ensembl Gene Model	MGI:1916083	Pdcl3	phosducin-like 3	protein coding gene
ENSMUSG00000026275	Ppp1r7	1	Ensembl Gene Model	MGI:1913635	Ppp1r7	protein phosphatase 1, regulatory subunit 7	protein coding gene
ENSMUSG00000026374	Tsn	1	Ensembl Gene Model	MGI:109263	Tsn	translin	protein coding gene
ENSMUSG00000026385	Dbi	1	Ensembl Gene Model	MGI:94865	Dbi	diazepam binding inhibitor	protein coding gene
ENSMUSG00000026434	Nucks1	1	Ensembl Gene Model	MGI:1934811	Nucks1	nuclear casein kinase and cyclin-dependent kinase substrate 1	protein coding gene
ENSMUSG00000026495	Efcab2	1	Ensembl Gene Model	MGI:1915476	Efcab2	EF-hand calcium binding domain 2	protein coding gene
ENSMUSG00000026500	Cox20	1	Ensembl Gene Model	MGI:1913609	Cox20	cytochrome c oxidase assembly protein 20	protein coding gene
ENSMUSG00000026586	Prrx1	1	Ensembl Gene Model	MGI:97712	Prrx1	paired related homeobox 1	protein coding gene
ENSMUSG00000026594	Ralgps2	1	Ensembl Gene Model	MGI:1925505	Ralgps2	Ral GEF with PH domain and SH3 binding motif 2	protein coding gene
ENSMUSG00000026696	Vamp4	1	Ensembl Gene Model	MGI:1858730	Vamp4	vesicle-associated membrane protein 4	protein coding gene
ENSMUSG00000026715	Serpinc1	1	Ensembl Gene Model	MGI:88095	Serpinc1	serine (or cysteine) peptidase inhibitor, clade C (antithrombin), member 1	protein coding gene
ENSMUSG00000026817	Ak1	1	Ensembl Gene Model	MGI:87977	Ak1	adenylate kinase 1	protein coding gene
ENSMUSG00000026883	Dab2ip	1	Ensembl Gene Model	MGI:1916851	Dab2ip	disabled 2 interacting protein	protein coding gene
ENSMUSG00000026888	Grb14	1	Ensembl Gene Model	MGI:1355324	Grb14	growth factor receptor bound protein 14	protein coding gene
ENSMUSG00000026894	Morn5	1	Ensembl Gene Model	MGI:1922745	Morn5	MORN repeat containing 5	protein coding gene
ENSMUSG00000027133	Nop10	1	Ensembl Gene Model	MGI:1913431	Nop10	NOP10 ribonucleoprotein	protein coding gene
ENSMUSG00000027162	Lin7c	1	Ensembl Gene Model	MGI:1330839	Lin7c	lin-7 homolog C, crumbs cell polarity complex component	protein coding gene
ENSMUSG00000027227	Sord	1	Ensembl Gene Model	MGI:98266	Sord	sorbitol dehydrogenase	protein coding gene
ENSMUSG00000027245	Hypk	1	Ensembl Gene Model	MGI:1914943	Hypk	huntingtin interacting protein K	protein coding gene
ENSMUSG00000027349	Fam98b	1	Ensembl Gene Model	MGI:1915465	Fam98b	family with sequence similarity 98, member B	protein coding gene
ENSMUSG00000027630	Tbl1xr1	1	Ensembl Gene Model	MGI:2441730	Tbl1xr1	transducin (beta)-like 1X-linked receptor 1	protein coding gene
ENSMUSG00000027706	Sec62	1	Ensembl Gene Model	MGI:1916526	Sec62	SEC62 homolog (S. cerevisiae)	protein coding gene
ENSMUSG00000027746	Ufm1	1	Ensembl Gene Model	MGI:1915140	Ufm1	ubiquitin-fold modifier 1	protein coding gene
ENSMUSG00000027950	Chrnb2	1	Ensembl Gene Model	MGI:87891	Chrnb2	cholinergic receptor, nicotinic, beta polypeptide 2 (neuronal)	protein coding gene
ENSMUSG00000028104	Polr3gl	1	Ensembl Gene Model	MGI:1917120	Polr3gl	polymerase (RNA) III (DNA directed) polypeptide G like	protein coding gene
ENSMUSG00000028234	Rps20	1	Ensembl Gene Model	MGI:1914677	Rps20	ribosomal protein S20	protein coding gene
ENSMUSG00000028278	Rragd	1	Ensembl Gene Model	MGI:1098604	Rragd	Ras-related GTP binding D	protein coding gene
ENSMUSG00000028419	Chmp5	1	Ensembl Gene Model	MGI:1924209	Chmp5	charged multivesicular body protein 5	protein coding gene
ENSMUSG00000028465	Tln1	1	Ensembl Gene Model	MGI:1099832	Tln1	talin 1	protein coding gene
ENSMUSG00000028468	Rgp1	1	Ensembl Gene Model	MGI:1915956	Rgp1	RAB6A GEF compex partner 1	protein coding gene
ENSMUSG00000028496	Mllt3	1	Ensembl Gene Model	MGI:1917372	Mllt3	myeloid/lymphoid or mixed-lineage leukemia; translocated to, 3	protein coding gene
ENSMUSG00000028521	Slc35d1	1	Ensembl Gene Model	MGI:2140361	Slc35d1	solute carrier family 35 (UDP-glucuronic acid/UDP-N-acetylgalactosamine dual transporter), member D1	protein coding gene
ENSMUSG00000028522	Mier1	1	Ensembl Gene Model	MGI:1918398	Mier1	MEIR1 treanscription regulator	protein coding gene
ENSMUSG00000028546	Elavl4	1	Ensembl Gene Model	MGI:107427	Elavl4	ELAV like RNA binding protein 4	protein coding gene
ENSMUSG00000028583	Pdpn	1	Ensembl Gene Model	MGI:103098	Pdpn	podoplanin	protein coding gene
ENSMUSG00000028664	Ephb2	1	Ensembl Gene Model	MGI:99611	Ephb2	Eph receptor B2	protein coding gene
ENSMUSG00000028773	Fabp3	1	Ensembl Gene Model	MGI:95476	Fabp3	fatty acid binding protein 3, muscle and heart	protein coding gene
ENSMUSG00000028809	Srrm1	1	Ensembl Gene Model	MGI:1858303	Srrm1	serine/arginine repetitive matrix 1	protein coding gene
ENSMUSG00000028998	Tomm7	1	Ensembl Gene Model	MGI:1913419	Tomm7	translocase of outer mitochondrial membrane 7	protein coding gene
ENSMUSG00000029126	Nsg1	1	Ensembl Gene Model	MGI:109149	Nsg1	neuron specific gene family member 1	protein coding gene
ENSMUSG00000029191	Rfc1	1	Ensembl Gene Model	MGI:97891	Rfc1	replication factor C (activator 1) 1	protein coding gene
ENSMUSG00000029213	Commd8	1	Ensembl Gene Model	MGI:1343485	Commd8	COMM domain containing 8	protein coding gene
ENSMUSG00000029328	Hnrnpdl	1	Ensembl Gene Model	MGI:1355299	Hnrnpdl	heterogeneous nuclear ribonucleoprotein D-like	protein coding gene
ENSMUSG00000029403	Cdkl2	1	Ensembl Gene Model	MGI:1858227	Cdkl2	cyclin-dependent kinase-like 2 (CDC2-related kinase)	protein coding gene
ENSMUSG00000029623	Pdap1	1	Ensembl Gene Model	MGI:2448536	Pdap1	PDGFA associated protein 1	protein coding gene
ENSMUSG00000029636	Wasf3	1	Ensembl Gene Model	MGI:2658986	Wasf3	WASP family, member 3	protein coding gene
ENSMUSG00000029821	Gsdme	1	Ensembl Gene Model	MGI:1889850	Gsdme	gasdermin E	protein coding gene
ENSMUSG00000030093	Wnt7a	1	Ensembl Gene Model	MGI:98961	Wnt7a	wingless-type MMTV integration site family, member 7A	protein coding gene
ENSMUSG00000030161	Gabarapl1	1	Ensembl Gene Model	MGI:1914980	Gabarapl1	gamma-aminobutyric acid (GABA) A receptor-associated protein-like 1	protein coding gene
ENSMUSG00000030216	Wbp11	1	Ensembl Gene Model	MGI:1891823	Wbp11	WW domain binding protein 11	protein coding gene
ENSMUSG00000030255	Sspn	1	Ensembl Gene Model	MGI:1353511	Sspn	sarcospan	protein coding gene
ENSMUSG00000030321	Efcab12	1	Ensembl Gene Model	MGI:2681834	Efcab12	EF-hand calcium binding domain 12	protein coding gene
ENSMUSG00000030335	Mrpl51	1	Ensembl Gene Model	MGI:1913743	Mrpl51	mitochondrial ribosomal protein L51	protein coding gene
ENSMUSG00000030432	Rpl28	1	Ensembl Gene Model	MGI:101839	Rpl28	ribosomal protein L28	protein coding gene
ENSMUSG00000030680	Pagr1a	1	Ensembl Gene Model	MGI:1914528	Pagr1a	PAXIP1 associated glutamate rich protein 1A	protein coding gene
ENSMUSG00000030805	Stx4a	1	Ensembl Gene Model	MGI:893577	Stx4a	syntaxin 4A (placental)	protein coding gene
ENSMUSG00000030806	Stx1b	1	Ensembl Gene Model	MGI:1930705	Stx1b	syntaxin 1B	protein coding gene
ENSMUSG00000030869	Ndufab1	1	Ensembl Gene Model	MGI:1917566	Ndufab1	NADH:ubiquinone oxidoreductase subunit AB1	protein coding gene
ENSMUSG00000030879	Mrpl17	1	Ensembl Gene Model	MGI:1351608	Mrpl17	mitochondrial ribosomal protein L17	protein coding gene
ENSMUSG00000031023	Akip1	1	Ensembl Gene Model	MGI:3041226	Akip1	A kinase (PRKA) interacting protein 1	protein coding gene
ENSMUSG00000031245	Hmgn5	1	Ensembl Gene Model	MGI:1355295	Hmgn5	high-mobility group nucleosome binding domain 5	protein coding gene
ENSMUSG00000031327	Chic1	1	Ensembl Gene Model	MGI:1344694	Chic1	cysteine-rich hydrophobic domain 1	protein coding gene
ENSMUSG00000031610	Scrg1	1	Ensembl Gene Model	MGI:1328308	Scrg1	scrapie responsive gene 1	protein coding gene
ENSMUSG00000031627	Irf2	1	Ensembl Gene Model	MGI:96591	Irf2	interferon regulatory factor 2	protein coding gene
ENSMUSG00000031641	Cbr4	1	Ensembl Gene Model	MGI:2384567	Cbr4	carbonyl reductase 4	protein coding gene
ENSMUSG00000031683	Lsm6	1	Ensembl Gene Model	MGI:1925901	Lsm6	LSM6 homolog, U6 small nuclear RNA and mRNA degradation associated	protein coding gene
ENSMUSG00000031760	Mt3	1	Ensembl Gene Model	MGI:97173	Mt3	metallothionein 3	protein coding gene
ENSMUSG00000031762	Mt2	1	Ensembl Gene Model	MGI:97172	Mt2	metallothionein 2	protein coding gene
ENSMUSG00000031765	Mt1	1	Ensembl Gene Model	MGI:97171	Mt1	metallothionein 1	protein coding gene
ENSMUSG00000031839	Hsbp1	1	Ensembl Gene Model	MGI:1915446	Hsbp1	heat shock factor binding protein 1	protein coding gene
ENSMUSG00000031860	Pbx4	1	Ensembl Gene Model	MGI:1931321	Pbx4	pre B cell leukemia homeobox 4	protein coding gene
ENSMUSG00000031950	Gabarapl2	1	Ensembl Gene Model	MGI:1890602	Gabarapl2	gamma-aminobutyric acid (GABA) A receptor-associated protein-like 2	protein coding gene
ENSMUSG00000032330	Cox7a2	1	Ensembl Gene Model	MGI:1316715	Cox7a2	cytochrome c oxidase subunit 7A2	protein coding gene
ENSMUSG00000032368	Zic1	1	Ensembl Gene Model	MGI:106683	Zic1	zinc finger protein of the cerebellum 1	protein coding gene
ENSMUSG00000032652	Crebl2	1	Ensembl Gene Model	MGI:1889385	Crebl2	cAMP responsive element binding protein-like 2	protein coding gene
ENSMUSG00000033111	3830406C13Rik	1	Ensembl Gene Model	MGI:1917937	3830406C13Rik	RIKEN cDNA 3830406C13 gene	protein coding gene
ENSMUSG00000033208	S100b	1	Ensembl Gene Model	MGI:98217	S100b	S100 protein, beta polypeptide, neural	protein coding gene
ENSMUSG00000033420	Antxr1	1	Ensembl Gene Model	MGI:1916788	Antxr1	anthrax toxin receptor 1	protein coding gene
ENSMUSG00000033475	Tomm6	1	Ensembl Gene Model	MGI:1913369	Tomm6	translocase of outer mitochondrial membrane 6	protein coding gene
ENSMUSG00000033499	Larp4b	1	Ensembl Gene Model	MGI:106330	Larp4b	La ribonucleoprotein domain family, member 4B	protein coding gene
ENSMUSG00000033933	Vhl	1	Ensembl Gene Model	MGI:103223	Vhl	von Hippel-Lindau tumor suppressor	protein coding gene
ENSMUSG00000034042	Gpbp1l1	1	Ensembl Gene Model	MGI:1924360	Gpbp1l1	GC-rich promoter binding protein 1-like 1	protein coding gene
ENSMUSG00000034290	Nek9	1	Ensembl Gene Model	MGI:2387995	Nek9	NIMA (never in mitosis gene a)-related expressed kinase 9	protein coding gene
ENSMUSG00000034345	Gtf2h5	1	Ensembl Gene Model	MGI:107227	Gtf2h5	general transcription factor IIH, polypeptide 5	protein coding gene
ENSMUSG00000034353	Ramp1	1	Ensembl Gene Model	MGI:1858418	Ramp1	receptor (calcitonin) activity modifying protein 1	protein coding gene
ENSMUSG00000034467	Dynlrb2	1	Ensembl Gene Model	MGI:1922715	Dynlrb2	dynein light chain roadblock-type 2	protein coding gene
ENSMUSG00000034892	Rps29	1	Ensembl Gene Model	MGI:107681	Rps29	ribosomal protein S29	protein coding gene
ENSMUSG00000034928	Rnf44	1	Ensembl Gene Model	MGI:2145310	Rnf44	ring finger protein 44	protein coding gene
ENSMUSG00000034993	Vat1	1	Ensembl Gene Model	MGI:1349450	Vat1	vesicle amine transport 1	protein coding gene
ENSMUSG00000035048	Anapc13	1	Ensembl Gene Model	MGI:1916260	Anapc13	anaphase promoting complex subunit 13	protein coding gene
ENSMUSG00000035150	Eif2s3x	1	Ensembl Gene Model	MGI:1349431	Eif2s3x	eukaryotic translation initiation factor 2, subunit 3, structural gene X-linked	protein coding gene
ENSMUSG00000035559	Mpv17l2	1	Ensembl Gene Model	MGI:2681846	Mpv17l2	MPV17 mitochondrial membrane protein-like 2	protein coding gene
ENSMUSG00000035674	Ndufa3	1	Ensembl Gene Model	MGI:1913341	Ndufa3	NADH:ubiquinone oxidoreductase subunit A3	protein coding gene
ENSMUSG00000035885	Cox8a	1	Ensembl Gene Model	MGI:105959	Cox8a	cytochrome c oxidase subunit 8A	protein coding gene
ENSMUSG00000035901	Dennd5a	1	Ensembl Gene Model	MGI:1201681	Dennd5a	DENN/MADD domain containing 5A	protein coding gene
ENSMUSG00000035910	Dcdc2a	1	Ensembl Gene Model	MGI:2652818	Dcdc2a	doublecortin domain containing 2a	protein coding gene
ENSMUSG00000035964	Tmem59l	1	Ensembl Gene Model	MGI:1915187	Tmem59l	transmembrane protein 59-like	protein coding gene
ENSMUSG00000035984	Nme5	1	Ensembl Gene Model	MGI:1922783	Nme5	NME/NM23 family member 5	protein coding gene
ENSMUSG00000036155	Mgat5	1	Ensembl Gene Model	MGI:894701	Mgat5	mannoside acetylglucosaminyltransferase 5	protein coding gene
ENSMUSG00000036199	Ndufa13	1	Ensembl Gene Model	MGI:1914434	Ndufa13	NADH:ubiquinone oxidoreductase subunit A13	protein coding gene
ENSMUSG00000036225	Kctd1	1	Ensembl Gene Model	MGI:1918269	Kctd1	potassium channel tetramerisation domain containing 1	protein coding gene
ENSMUSG00000036299	BC031181	1	Ensembl Gene Model	MGI:3039614	BC031181	cDNA sequence BC031181	protein coding gene
ENSMUSG00000036372	Tmem258	1	Ensembl Gene Model	MGI:1916288	Tmem258	transmembrane protein 258	protein coding gene
ENSMUSG00000036391	Sec24a	1	Ensembl Gene Model	MGI:1924621	Sec24a	Sec24 related gene family, member A (S. cerevisiae)	protein coding gene
ENSMUSG00000036641	Ccdc148	1	Ensembl Gene Model	MGI:3039583	Ccdc148	coiled-coil domain containing 148	protein coding gene
ENSMUSG00000036751	Cox6b1	1	Ensembl Gene Model	MGI:107460	Cox6b1	cytochrome c oxidase, subunit 6B1	protein coding gene
ENSMUSG00000037071	Scd1	1	Ensembl Gene Model	MGI:98239	Scd1	stearoyl-Coenzyme A desaturase 1	protein coding gene
ENSMUSG00000037152	Ndufc1	1	Ensembl Gene Model	MGI:1913627	Ndufc1	NADH:ubiquinone oxidoreductase subunit C1	protein coding gene
ENSMUSG00000037225	Fgf2	1	Ensembl Gene Model	MGI:95516	Fgf2	fibroblast growth factor 2	protein coding gene
ENSMUSG00000037563	Rps16	1	Ensembl Gene Model	MGI:98118	Rps16	ribosomal protein S16	protein coding gene
ENSMUSG00000038013	Wipf2	1	Ensembl Gene Model	MGI:1924462	Wipf2	WAS/WASL interacting protein family, member 2	protein coding gene
ENSMUSG00000038025	Phf2	1	Ensembl Gene Model	MGI:1338034	Phf2	PHD finger protein 2	protein coding gene
ENSMUSG00000038150	Ormdl3	1	Ensembl Gene Model	MGI:1913862	Ormdl3	ORM1-like 3 (S. cerevisiae)	protein coding gene
ENSMUSG00000038274	Fau	1	Ensembl Gene Model	MGI:102547	Fau	Finkel-Biskis-Reilly murine sarcoma virus (FBR-MuSV) ubiquitously expressed (fox derived)	protein coding gene
ENSMUSG00000038374	Rbm8a	1	Ensembl Gene Model	MGI:1913129	Rbm8a	RNA binding motif protein 8a	protein coding gene
ENSMUSG00000038412	Higd1a	1	Ensembl Gene Model	MGI:1930666	Higd1a	HIG1 domain family, member 1A	protein coding gene
ENSMUSG00000038481	Cdk19	1	Ensembl Gene Model	MGI:1925584	Cdk19	cyclin-dependent kinase 19	protein coding gene
ENSMUSG00000038485	Socs7	1	Ensembl Gene Model	MGI:2651588	Socs7	suppressor of cytokine signaling 7	protein coding gene
ENSMUSG00000038539	Atf5	1	Ensembl Gene Model	MGI:2141857	Atf5	activating transcription factor 5	protein coding gene
ENSMUSG00000038607	Gng10	1	Ensembl Gene Model	MGI:1336169	Gng10	guanine nucleotide binding protein (G protein), gamma 10	protein coding gene
ENSMUSG00000038615	Nfe2l1	1	Ensembl Gene Model	MGI:99421	Nfe2l1	nuclear factor, erythroid derived 2,-like 1	protein coding gene
ENSMUSG00000038622	Med30	1	Ensembl Gene Model	MGI:1917040	Med30	mediator complex subunit 30	protein coding gene
ENSMUSG00000038628	Polr3k	1	Ensembl Gene Model	MGI:1914255	Polr3k	polymerase (RNA) III (DNA directed) polypeptide K	protein coding gene
ENSMUSG00000038646	Rammet	1	Ensembl Gene Model	MGI:1914398	Ramac	RNA guanine-7 methyltransferase activating subunit	protein coding gene
ENSMUSG00000038690	Atp5j2	1	Ensembl Gene Model	MGI:1927558	Atp5j2	ATP synthase, H+ transporting, mitochondrial F0 complex, subunit F2	protein coding gene
ENSMUSG00000038766	Gabpb2	1	Ensembl Gene Model	MGI:95612	Gabpb2	GA repeat binding protein, beta 2	protein coding gene
ENSMUSG00000038803	Ost4	1	Ensembl Gene Model	MGI:1914945	Ost4	oligosaccharyltransferase complex subunit 4 (non-catalytic)	protein coding gene
ENSMUSG00000039001	Rps21	1	Ensembl Gene Model	MGI:1913731	Rps21	ribosomal protein S21	protein coding gene
ENSMUSG00000039016	Timm8b	1	Ensembl Gene Model	MGI:1353424	Timm8b	translocase of inner mitochondrial membrane 8B	protein coding gene
ENSMUSG00000039081	Zfp503	1	Ensembl Gene Model	MGI:1353644	Zfp503	zinc finger protein 503	protein coding gene
ENSMUSG00000039163	Cmc1	1	Ensembl Gene Model	MGI:1915149	Cmc1	COX assembly mitochondrial protein 1	protein coding gene
ENSMUSG00000039278	Pcsk1n	1	Ensembl Gene Model	MGI:1353431	Pcsk1n	proprotein convertase subtilisin/kexin type 1 inhibitor	protein coding gene
ENSMUSG00000039450	Dcxr	1	Ensembl Gene Model	MGI:1915130	Dcxr	dicarbonyl L-xylulose reductase	protein coding gene
ENSMUSG00000039770	Ypel5	1	Ensembl Gene Model	MGI:1916937	Ypel5	yippee like 5	protein coding gene
ENSMUSG00000039887	Alg14	1	Ensembl Gene Model	MGI:1914039	Alg14	asparagine-linked glycosylation 14	protein coding gene
ENSMUSG00000039968	Rsbn1l	1	Ensembl Gene Model	MGI:3036237	Rsbn1l	round spermatid basic protein 1-like	protein coding gene
ENSMUSG00000040029	Ipo8	1	Ensembl Gene Model	MGI:2444611	Ipo8	importin 8	protein coding gene
ENSMUSG00000040112	Mrps35	1	Ensembl Gene Model	MGI:2385255	Mrps35	mitochondrial ribosomal protein S35	protein coding gene
ENSMUSG00000040423	Rc3h1	1	Ensembl Gene Model	MGI:2685397	Rc3h1	RING CCCH (C3H) domains 1	protein coding gene
ENSMUSG00000040557	Mettl27	1	Ensembl Gene Model	MGI:1933146	Mettl27	methyltransferase like 27	protein coding gene
ENSMUSG00000040612	Ildr2	1	old symbol	MGI:1196370	Ildr2	immunoglobulin-like domain containing receptor 2	protein coding gene
ENSMUSG00000040658	Dnph1	1	Ensembl Gene Model	MGI:3039376	Dnph1	2'-deoxynucleoside 5'-phosphate N-hydrolase 1	protein coding gene
ENSMUSG00000040681	Hmgn1	1	Ensembl Gene Model	MGI:96120	Hmgn1	high mobility group nucleosomal binding domain 1	protein coding gene
ENSMUSG00000040771	Oard1	1	Ensembl Gene Model	MGI:2146818	Oard1	O-acyl-ADP-ribose deacylase 1	protein coding gene
ENSMUSG00000040824	Snrpd2	1	Ensembl Gene Model	MGI:98345	Snrpd2	small nuclear ribonucleoprotein D2	protein coding gene
ENSMUSG00000040904	Gm21988	1	Ensembl Gene Model	MGI:5439457	Gm21988	predicted gene 21988	protein coding gene
ENSMUSG00000041126	H2afv	1	Ensembl Gene Model	MGI:1924855	H2az2	H2A.Z histone variant 2	protein coding gene
ENSMUSG00000041193	Pla2g5	1	Ensembl Gene Model	MGI:101899	Pla2g5	phospholipase A2, group V	protein coding gene
ENSMUSG00000041362	Shtn1	1	Ensembl Gene Model	MGI:1918903	Shtn1	shootin 1	protein coding gene
ENSMUSG00000041453	Rpl21	1	Ensembl Gene Model	MGI:1278340	Rpl21	ribosomal protein L21	protein coding gene
ENSMUSG00000041625	Ggact	1	Ensembl Gene Model	MGI:2385008	Ggact	gamma-glutamylamine cyclotransferase	protein coding gene
ENSMUSG00000041674	BC006965	1	Ensembl Gene Model	MGI:2384955	BC006965	cDNA sequence BC006965	lncRNA gene
ENSMUSG00000041720	Pi4ka	1	Ensembl Gene Model	MGI:2448506	Pi4ka	phosphatidylinositol 4-kinase alpha	protein coding gene
ENSMUSG00000041841	Rpl37	1	Ensembl Gene Model	MGI:1914531	Rpl37	ribosomal protein L37	protein coding gene
ENSMUSG00000041881	Ndufa7	1	Ensembl Gene Model	MGI:1913666	Ndufa7	NADH:ubiquinone oxidoreductase subunit A7	protein coding gene
ENSMUSG00000041907	Gpr45	1	Ensembl Gene Model	MGI:2135882	Gpr45	G protein-coupled receptor 45	protein coding gene
ENSMUSG00000042312	S100a13	1	Ensembl Gene Model	MGI:109581	S100a13	S100 calcium binding protein A13	protein coding gene
ENSMUSG00000042520	Ubap2l	1	Ensembl Gene Model	MGI:1921633	Ubap2l	ubiquitin-associated protein 2-like	protein coding gene
ENSMUSG00000042737	Dpm3	1	Ensembl Gene Model	MGI:1915813	Dpm3	dolichyl-phosphate mannosyltransferase polypeptide 3	protein coding gene
ENSMUSG00000042901	Aida	1	Ensembl Gene Model	MGI:1919737	Aida	axin interactor, dorsalization associated	protein coding gene
ENSMUSG00000043716	Rpl7	1	Ensembl Gene Model	MGI:98073	Rpl7	ribosomal protein L7	protein coding gene
ENSMUSG00000043770	Gm12481	1	Ensembl Gene Model	MGI:3650743	Gm12481	predicted gene 12481	pseudogene
ENSMUSG00000044408	Sptssa	1	Ensembl Gene Model	MGI:1913399	Sptssa	serine palmitoyltransferase, small subunit A	protein coding gene
ENSMUSG00000044533	Rps2	1	Ensembl Gene Model	MGI:105110	Rps2	ribosomal protein S2	protein coding gene
ENSMUSG00000044627	Swi5	1	Ensembl Gene Model	MGI:1920181	Swi5	SWI5 recombination repair homolog (yeast)	protein coding gene
ENSMUSG00000044708	Kcnj10	1	Ensembl Gene Model	MGI:1194504	Kcnj10	potassium inwardly-rectifying channel, subfamily J, member 10	protein coding gene
ENSMUSG00000044894	Uqcrq	1	Ensembl Gene Model	MGI:107807	Uqcrq	ubiquinol-cytochrome c reductase, complex III subunit VII	protein coding gene
ENSMUSG00000045106	Ccdc73	1	Ensembl Gene Model	MGI:3606488	Ccdc73	coiled-coil domain containing 73	protein coding gene
ENSMUSG00000045160	Bola3	1	Ensembl Gene Model	MGI:1925903	Bola3	bolA-like 3 (E. coli)	protein coding gene
ENSMUSG00000045257	Morn2	1	Ensembl Gene Model	MGI:2674071	Morn2	MORN repeat containing 2	protein coding gene
ENSMUSG00000045625	Pigz	1	Ensembl Gene Model	MGI:2443822	Pigz	phosphatidylinositol glycan anchor biosynthesis, class Z	protein coding gene
ENSMUSG00000045896	Paip2b	1	Ensembl Gene Model	MGI:2386865	Paip2b	poly(A) binding protein interacting protein 2B	protein coding gene
ENSMUSG00000045996	Polr2k	1	Ensembl Gene Model	MGI:102725	Polr2k	polymerase (RNA) II (DNA directed) polypeptide K	protein coding gene
ENSMUSG00000046096	Mosmo	1	Ensembl Gene Model	MGI:2446240	Mosmo	modulator of smoothened	protein coding gene
ENSMUSG00000046330	Rpl37a	1	Ensembl Gene Model	MGI:98068	Rpl37a	ribosomal protein L37a	protein coding gene
ENSMUSG00000046447	Camk2n1	1	Ensembl Gene Model	MGI:1913509	Camk2n1	calcium/calmodulin-dependent protein kinase II inhibitor 1	protein coding gene
ENSMUSG00000046516	Cox17	1	Ensembl Gene Model	MGI:1333806	Cox17	cytochrome c oxidase assembly protein 17, copper chaperone	protein coding gene
ENSMUSG00000046727	Cystm1	1	Ensembl Gene Model	MGI:1913310	Cystm1	cysteine-rich transmembrane module containing 1	protein coding gene
ENSMUSG00000046876	Atxn1	1	Ensembl Gene Model	MGI:104783	Atxn1	ataxin 1	protein coding gene
ENSMUSG00000046982	Tshz1	1	Ensembl Gene Model	MGI:1346031	Tshz1	teashirt zinc finger family member 1	protein coding gene
ENSMUSG00000047721	Bola2	1	Ensembl Gene Model	MGI:1913412	Bola2	bolA-like 2 (E. coli)	protein coding gene
ENSMUSG00000048249	Crebrf	1	Ensembl Gene Model	MGI:1924378	Crebrf	CREB3 regulatory factor	protein coding gene
ENSMUSG00000048351	Coa7	1	Ensembl Gene Model	MGI:1917143	Coa7	cytochrome c oxidase assembly factor 7	protein coding gene
ENSMUSG00000048731	Ggnbp1	1	Ensembl Gene Model	MGI:3055306	Ggnbp1	gametogenetin binding protein 1	protein coding gene
ENSMUSG00000048794	Cfap100	1	Ensembl Gene Model	MGI:2141635	Cfap100	cilia and flagella associated protein 100	protein coding gene
ENSMUSG00000049422	Chchd10	1	Ensembl Gene Model	MGI:2143558	Chchd10	coiled-coil-helix-coiled-coil-helix domain containing 10	protein coding gene
ENSMUSG00000049526	Tmem202	1	Ensembl Gene Model	MGI:1921143	Tmem202	transmembrane protein 202	protein coding gene
ENSMUSG00000049760	2410015M20Rik	1	Ensembl Gene Model	MGI:2442174	Micos13	mitochondrial contact site and cristae organizing system subunit 13	protein coding gene
ENSMUSG00000049866	Arl4c	1	Ensembl Gene Model	MGI:2445172	Arl4c	ADP-ribosylation factor-like 4C	protein coding gene
ENSMUSG00000049940	Pgrmc2	1	Ensembl Gene Model	MGI:1918054	Pgrmc2	progesterone receptor membrane component 2	protein coding gene
ENSMUSG00000050608	Minos1	1	Ensembl Gene Model	MGI:1913628	Micos10	mitochondrial contact site and cristae organizing system subunit 10	protein coding gene
ENSMUSG00000050856	Atp5k	1	Ensembl Gene Model	MGI:106636	Atp5k	ATP synthase, H+ transporting, mitochondrial F1F0 complex, subunit E	protein coding gene
ENSMUSG00000051319	1500011K16Rik	1	Ensembl Gene Model	MGI:1915135	Mtln	mitoregulin	protein coding gene
ENSMUSG00000051391	Ywhag	1	Ensembl Gene Model	MGI:108109	Ywhag	tyrosine 3-monooxygenase/tryptophan 5-monooxygenase activation protein, gamma polypeptide	protein coding gene
ENSMUSG00000051579	Tceal8	1	Ensembl Gene Model	MGI:1913934	Tceal8	transcription elongation factor A (SII)-like 8	protein coding gene
ENSMUSG00000051721	Wdcp	1	Ensembl Gene Model	MGI:3040699	Wdcp	WD repeat and coiled coil containing	protein coding gene
ENSMUSG00000051890	Klhdc1	1	Ensembl Gene Model	MGI:2672853	Klhdc1	kelch domain containing 1	protein coding gene
ENSMUSG00000051989	Smim11	1	Ensembl Gene Model	MGI:1916186	Smim11	small integral membrane protein 11	protein coding gene
ENSMUSG00000052144	Ppp4r2	1	Ensembl Gene Model	MGI:3027896	Ppp4r2	protein phosphatase 4, regulatory subunit 2	protein coding gene
ENSMUSG00000052534	Pbx1	1	Ensembl Gene Model	MGI:97495	Pbx1	pre B cell leukemia homeobox 1	protein coding gene
ENSMUSG00000053332	Gas5	1	Ensembl Gene Model	MGI:95659	Gas5	growth arrest specific 5	lncRNA gene
ENSMUSG00000054091	1810037I17Rik	1	Ensembl Gene Model	MGI:1914954	1810037I17Rik	RIKEN cDNA 1810037I17 gene	protein coding gene
ENSMUSG00000054426	A930005H10Rik	1	Ensembl Gene Model	MGI:1915411	A930005H10Rik	RIKEN cDNA A930005H10 gene	lncRNA gene
ENSMUSG00000054509	Parp4	1	Ensembl Gene Model	MGI:2685589	Parp4	poly (ADP-ribose) polymerase family, member 4	protein coding gene
ENSMUSG00000054708	Ankrd24	1	Ensembl Gene Model	MGI:1890394	Ankrd24	ankyrin repeat domain 24	protein coding gene
ENSMUSG00000055320	Tead1	1	Ensembl Gene Model	MGI:101876	Tead1	TEA domain family member 1	protein coding gene
ENSMUSG00000055435	Maf	1	Ensembl Gene Model	MGI:96909	Maf	avian musculoaponeurotic fibrosarcoma oncogene homolog	protein coding gene
ENSMUSG00000055839	Elob	1	Ensembl Gene Model	MGI:1914923	Elob	elongin B	protein coding gene
ENSMUSG00000055862	Izumo4	1	Ensembl Gene Model	MGI:1918814	Izumo4	IZUMO family member 4	protein coding gene
ENSMUSG00000056201	Cfl1	1	Ensembl Gene Model	MGI:101757	Cfl1	cofilin 1, non-muscle	protein coding gene
ENSMUSG00000056763	Cspp1	1	Ensembl Gene Model	MGI:2681832	Cspp1	centrosome and spindle pole associated protein 1	protein coding gene
ENSMUSG00000056851	Pcbp2	1	Ensembl Gene Model	MGI:108202	Pcbp2	poly(rC) binding protein 2	protein coding gene
ENSMUSG00000057036	Gm7536	1	Ensembl Gene Model	MGI:3645137	Gm7536	predicted gene 7536	pseudogene
ENSMUSG00000057143	Trim12c	1	Ensembl Gene Model	MGI:4821183	Trim12c	tripartite motif-containing 12C	protein coding gene
ENSMUSG00000057278	Snrpg	1	Ensembl Gene Model	MGI:1915261	Snrpg	small nuclear ribonucleoprotein polypeptide G	protein coding gene
ENSMUSG00000057322	Rpl38	1	Ensembl Gene Model	MGI:1914921	Rpl38	ribosomal protein L38	protein coding gene
ENSMUSG00000057359	Gm17494	1	Ensembl Gene Model	MGI:4937128	Gm17494	predicted gene, 17494	lncRNA gene
ENSMUSG00000057863	Rpl36	1	Ensembl Gene Model	MGI:1860603	Rpl36	ribosomal protein L36	protein coding gene
ENSMUSG00000058351	Smim4	1	Ensembl Gene Model	MGI:1913737	Smim4	small integral membrane protein 4	protein coding gene
ENSMUSG00000058443	Rpl10-ps3	1	old symbol	MGI:3704336	Rpl10-ps3	ribosomal protein L10, pseudogene 3	pseudogene
ENSMUSG00000058569	Tmed9	1	Ensembl Gene Model	MGI:1914761	Tmed9	transmembrane p24 trafficking protein 9	protein coding gene
ENSMUSG00000058600	Rpl30	1	Ensembl Gene Model	MGI:98037	Rpl30	ribosomal protein L30	protein coding gene
ENSMUSG00000058603	Rpl28-ps1	1	old symbol	MGI:3705349	Rpl28-ps1	ribosomal protein L28, pseudogene 1	pseudogene
ENSMUSG00000058655	Eif4b	1	Ensembl Gene Model	MGI:95304	Eif4b	eukaryotic translation initiation factor 4B	protein coding gene
ENSMUSG00000058690	Ccser2	1	Ensembl Gene Model	MGI:101859	Ccser2	coiled-coil serine rich 2	protein coding gene
ENSMUSG00000059005	Hnrnpa3	1	Ensembl Gene Model	MGI:1917171	Hnrnpa3	heterogeneous nuclear ribonucleoprotein A3	protein coding gene
ENSMUSG00000059108	Ifitm6	1	Ensembl Gene Model	MGI:2686976	Ifitm6	interferon induced transmembrane protein 6	protein coding gene
ENSMUSG00000059278	Naa38	1	Ensembl Gene Model	MGI:1925554	Naa38	N(alpha)-acetyltransferase 38, NatC auxiliary subunit	protein coding gene
ENSMUSG00000059291	Rpl11	1	Ensembl Gene Model	MGI:1914275	Rpl11	ribosomal protein L11	protein coding gene
ENSMUSG00000059325	Hopx	1	Ensembl Gene Model	MGI:1916782	Hopx	HOP homeobox	protein coding gene
ENSMUSG00000059534	Uqcr10	1	Ensembl Gene Model	MGI:1913402	Uqcr10	ubiquinol-cytochrome c reductase, complex III subunit X	protein coding gene
ENSMUSG00000059995	Atxn7l3	1	Ensembl Gene Model	MGI:3036270	Atxn7l3	ataxin 7-like 3	protein coding gene
ENSMUSG00000060261	Gtf2i	1	Ensembl Gene Model	MGI:1202722	Gtf2i	general transcription factor II I	protein coding gene
ENSMUSG00000060636	Rpl35a	1	Ensembl Gene Model	MGI:1928894	Rpl35a	ribosomal protein L35A	protein coding gene
ENSMUSG00000060675	Pla2g16	1	Ensembl Gene Model	MGI:2179715	Plaat3	phospholipase A and acyltransferase 3	protein coding gene
ENSMUSG00000060802	B2m	1	Ensembl Gene Model	MGI:88127	B2m	beta-2 microglobulin	protein coding gene
ENSMUSG00000060923	Acyp2	1	Ensembl Gene Model	MGI:1922822	Acyp2	acylphosphatase 2, muscle type	protein coding gene
ENSMUSG00000060938	Rpl26	1	Ensembl Gene Model	MGI:106022	Rpl26	ribosomal protein L26	protein coding gene
ENSMUSG00000060981	Hist1h4h	1	Ensembl Gene Model	MGI:2448427	H4c8	H4 clustered histone 8	protein coding gene
ENSMUSG00000061175	Fnip2	1	Ensembl Gene Model	MGI:2683054	Fnip2	folliculin interacting protein 2	protein coding gene
ENSMUSG00000061518	Cox5b	1	Ensembl Gene Model	MGI:88475	Cox5b	cytochrome c oxidase subunit 5B	protein coding gene
ENSMUSG00000061787	Rps17	1	Ensembl Gene Model	MGI:1309526	Rps17	ribosomal protein S17	protein coding gene
ENSMUSG00000062006	Rpl34	1	Ensembl Gene Model	MGI:1915686	Rpl34	ribosomal protein L34	protein coding gene
ENSMUSG00000062078	Qk	1	Ensembl Gene Model	MGI:97837	Qk	quaking, KH domain containing RNA binding	protein coding gene
ENSMUSG00000062169	Cnih4	1	Ensembl Gene Model	MGI:1925828	Cnih4	cornichon family AMPA receptor auxiliary protein 4	protein coding gene
ENSMUSG00000062604	Srpk2	1	Ensembl Gene Model	MGI:1201408	Srpk2	serine/arginine-rich protein specific kinase 2	protein coding gene
ENSMUSG00000062691	Cebpzos	1	Ensembl Gene Model	MGI:1915804	Cebpzos	CCAAT/enhancer binding protein (C/EBP), zeta, opposite strand	protein coding gene
ENSMUSG00000062997	Rpl35	1	Ensembl Gene Model	MGI:1913739	Rpl35	ribosomal protein L35	protein coding gene
ENSMUSG00000063015	Ccni	1	Ensembl Gene Model	MGI:1341077	Ccni	cyclin I	protein coding gene
ENSMUSG00000063480	Snu13	1	Ensembl Gene Model	MGI:893586	Snu13	SNU13 homolog, small nuclear ribonucleoprotein (U4/U6.U5)	protein coding gene
ENSMUSG00000063623	C230062I16Rik	1	Ensembl Gene Model	MGI:2442417	C230062I16Rik	RIKEN cDNA C230062I16 gene	lncRNA gene
ENSMUSG00000063714	Sp3os	1	Ensembl Gene Model	MGI:1914936	Sp3os	trans-acting transcription factor 3, opposite strand	antisense lncRNA gene
ENSMUSG00000063870	Chd4	1	Ensembl Gene Model	MGI:1344380	Chd4	chromodomain helicase DNA binding protein 4	protein coding gene
ENSMUSG00000063882	Uqcrh	1	Ensembl Gene Model	MGI:1913826	Uqcrh	ubiquinol-cytochrome c reductase hinge protein	protein coding gene
ENSMUSG00000064337	mt-Rnr1	1	Ensembl Gene Model	MGI:102493	mt-Rnr1	mitochondrially encoded 12S rRNA	rRNA gene
ENSMUSG00000064339	mt-Rnr2	1	Ensembl Gene Model	MGI:102492	mt-Rnr2	mitochondrially encoded 16S rRNA	rRNA gene
ENSMUSG00000064341	mt-Nd1	1	Ensembl Gene Model	MGI:101787	mt-Nd1	mitochondrially encoded NADH dehydrogenase 1	protein coding gene
ENSMUSG00000064345	mt-Nd2	1	Ensembl Gene Model	MGI:102500	mt-Nd2	mitochondrially encoded NADH dehydrogenase 2	protein coding gene
ENSMUSG00000064357	mt-Atp6	1	Ensembl Gene Model	MGI:99927	mt-Atp6	mitochondrially encoded ATP synthase 6	protein coding gene
ENSMUSG00000064368	mt-Nd6	1	old symbol	MGI:102495	mt-Nd6	mitochondrially encoded NADH dehydrogenase 6	protein coding gene
ENSMUSG00000065947	mt-Nd4l	1	old symbol	MGI:102497	mt-Nd4l	mitochondrially encoded NADH dehydrogenase 4L	protein coding gene
ENSMUSG00000065954	Tacc1	1	Ensembl Gene Model	MGI:2443510	Tacc1	transforming, acidic coiled-coil containing protein 1	protein coding gene
ENSMUSG00000065979	Cpped1	1	Ensembl Gene Model	MGI:2443300	Cpped1	calcineurin-like phosphoesterase domain containing 1	protein coding gene
ENSMUSG00000066456	Hmgn3	1	Ensembl Gene Model	MGI:2138069	Hmgn3	high mobility group nucleosomal binding domain 3	protein coding gene
ENSMUSG00000066637	Ttc32	1	Ensembl Gene Model	MGI:1922766	Ttc32	tetratricopeptide repeat domain 32	protein coding gene
ENSMUSG00000067038	Rps12-ps3	1	old symbol	MGI:3704503	Rps12-ps3	ribosomal protein S12, pseudogene 3	pseudogene
ENSMUSG00000067288	Rps28	1	Ensembl Gene Model	MGI:1859516	Rps28	ribosomal protein S28	protein coding gene
ENSMUSG00000067336	Bmpr2	1	Ensembl Gene Model	MGI:1095407	Bmpr2	bone morphogenetic protein receptor, type II (serine/threonine kinase)	protein coding gene
ENSMUSG00000067455	Hist1h4j	1	Ensembl Gene Model	MGI:2448436	H4c11	H4 clustered histone 11	protein coding gene
ENSMUSG00000067847	Romo1	1	Ensembl Gene Model	MGI:1914317	Romo1	reactive oxygen species modulator 1	protein coding gene
ENSMUSG00000068240	Gm11808	1	Ensembl Gene Model	MGI:3649356	Gm11808	predicted gene 11808	protein coding gene
ENSMUSG00000068479	Mfap1a	1	Ensembl Gene Model	MGI:1914782	Mfap1a	microfibrillar-associated protein 1A	protein coding gene
ENSMUSG00000068523	Gng5	1	Ensembl Gene Model	MGI:109164	Gng5	guanine nucleotide binding protein (G protein), gamma 5	protein coding gene
ENSMUSG00000069769	Msi2	1	Ensembl Gene Model	MGI:1923876	Msi2	musashi RNA-binding protein 2	protein coding gene
ENSMUSG00000070392	Gm20634	1	Ensembl Gene Model	MGI:5313081	Gm20634	predicted gene 20634	lncRNA gene
ENSMUSG00000070394	Tmem256	1	Ensembl Gene Model	MGI:1916436	Tmem256	transmembrane protein 256	protein coding gene
ENSMUSG00000070858	Gm1673	1	Ensembl Gene Model	MGI:2686519	Gm1673	predicted gene 1673	protein coding gene
ENSMUSG00000071072	Ptges3	1	Ensembl Gene Model	MGI:1929282	Ptges3	prostaglandin E synthase 3	protein coding gene
ENSMUSG00000071415	Rpl23	1	Ensembl Gene Model	MGI:1929455	Rpl23	ribosomal protein L23	protein coding gene
ENSMUSG00000071528	Usmg5	1	Ensembl Gene Model	MGI:1891435	Atp5md	ATP synthase membrane subunit DAPIT	protein coding gene
ENSMUSG00000071533	Pcnp	1	Ensembl Gene Model	MGI:1923552	Pcnp	PEST proteolytic signal containing nuclear protein	protein coding gene
ENSMUSG00000071658	Gng3	1	Ensembl Gene Model	MGI:102704	Gng3	guanine nucleotide binding protein (G protein), gamma 3	protein coding gene
ENSMUSG00000072591	5930412G12Rik	1	Ensembl Gene Model	MGI:2442398	Fzd10os	frizzled class receptor 10, opposite strand	lncRNA gene
ENSMUSG00000072772	Grcc10	1	Ensembl Gene Model	MGI:1315201	Grcc10	gene rich cluster, C10 gene	protein coding gene
ENSMUSG00000073478	D730003I15Rik	1	Ensembl Gene Model	MGI:1925971	D730003I15Rik	RIKEN cDNA D730003I15 gene	lncRNA gene
ENSMUSG00000073616	Cops9	1	Ensembl Gene Model	MGI:1914165	Cops9	COP9 signalosome subunit 9	protein coding gene
ENSMUSG00000073640	Rpl27-ps3	1	Ensembl Gene Model	MGI:3646174	Rpl27-ps3	ribosomal protein L27, pseudogene 3	pseudogene
ENSMUSG00000073702	Rpl31	1	Ensembl Gene Model	MGI:2149632	Rpl31	ribosomal protein L31	protein coding gene
ENSMUSG00000073888	Ccl27a	1	Ensembl Gene Model	MGI:1343459	Ccl27a	chemokine (C-C motif) ligand 27A	protein coding gene
ENSMUSG00000074129	Rpl13a	1	Ensembl Gene Model	MGI:1351455	Rpl13a	ribosomal protein L13A	protein coding gene
ENSMUSG00000074476	Spc24	1	Ensembl Gene Model	MGI:1914879	Spc24	SPC24, NDC80 kinetochore complex component, homolog (S. cerevisiae)	protein coding gene
ENSMUSG00000074505	Fat3	1	Ensembl Gene Model	MGI:2444314	Fat3	FAT atypical cadherin 3	protein coding gene
ENSMUSG00000074649	BC029722	1	Ensembl Gene Model	MGI:3584273	BC029722	cDNA sequence BC029722	protein coding gene
ENSMUSG00000074802	Gas2l3	1	Ensembl Gene Model	MGI:1918780	Gas2l3	growth arrest-specific 2 like 3	protein coding gene
ENSMUSG00000074884	Serf2	1	Ensembl Gene Model	MGI:1337041	Serf2	small EDRK-rich factor 2	protein coding gene
ENSMUSG00000075254	Heg1	1	Ensembl Gene Model	MGI:1924696	Heg1	heart development protein with EGF-like domains 1	protein coding gene
ENSMUSG00000075486	Commd6	1	Ensembl Gene Model	MGI:1913450	Commd6	COMM domain containing 6	protein coding gene
ENSMUSG00000078572	Ndufaf8	1	Ensembl Gene Model	MGI:1913676	Ndufaf8	NADH:ubiquinone oxidoreductase complex assembly factor 8	protein coding gene
ENSMUSG00000078784	1810022K09Rik	1	Ensembl Gene Model	MGI:1916376	Rbis	ribosomal biogenesis factor	protein coding gene
ENSMUSG00000078974	Sec61g	1	Ensembl Gene Model	MGI:1202066	Sec61g	SEC61, gamma subunit	protein coding gene
ENSMUSG00000079084	Ccdc82	1	Ensembl Gene Model	MGI:1913646	Ccdc82	coiled-coil domain containing 82	protein coding gene
ENSMUSG00000079317	Trappc2	1	Ensembl Gene Model	MGI:1913476	Trappc2	trafficking protein particle complex 2	protein coding gene
ENSMUSG00000079435	Rpl36a	1	Ensembl Gene Model	MGI:1201789	Rpl36a	ribosomal protein L36A	protein coding gene
ENSMUSG00000079641	Rpl39	1	Ensembl Gene Model	MGI:1914498	Rpl39	ribosomal protein L39	protein coding gene
ENSMUSG00000079658	Eloc	1	Ensembl Gene Model	MGI:1915173	Eloc	elongin C	protein coding gene
ENSMUSG00000081824	BC002163	1	Ensembl Gene Model	MGI:3612445	Ndufs5-ps	NADH:ubiquinone oxidoreductase core subunit S5, pseudogene	pseudogene
ENSMUSG00000083380	Ndufb4c	1	Ensembl Gene Model	MGI:3781422	Ndufb4c	NADH:ubiquinone oxidoreductase subunit B4C	protein coding gene
ENSMUSG00000084319	Tpt1-ps3	1	Ensembl Gene Model	MGI:2664997	Tpt1-ps3	tumor protein, translationally-controlled, pseudogene 3	pseudogene
ENSMUSG00000084786	Ubl5	1	Ensembl Gene Model	MGI:1913427	Ubl5	ubiquitin-like 5	protein coding gene
ENSMUSG00000085042	Abhd11os	1	Ensembl Gene Model	MGI:1917062	Abhd11os	abhydrolase domain containing 11, opposite strand	antisense lncRNA gene
ENSMUSG00000085398	4931406G06Rik	1	Ensembl Gene Model	MGI:1918228	4931406G06Rik	RIKEN cDNA 4931406G06 gene	lncRNA gene
ENSMUSG00000085438	1700020I14Rik	1	Ensembl Gene Model	MGI:1913852	Oip5os1	Opa interacting protein 5, opposite strand 1	lncRNA gene
ENSMUSG00000085614	1700123M08Rik	1	Ensembl Gene Model	MGI:1923915	1700123M08Rik	RIKEN cDNA 1700123M08 gene	lncRNA gene
ENSMUSG00000085704	4921531C22Rik	1	Ensembl Gene Model	MGI:1913980	4921531C22Rik	RIKEN cDNA 4921531C22 gene	lncRNA gene
ENSMUSG00000087143	A830082K12Rik	1	Ensembl Gene Model	MGI:2443527	A830082K12Rik	RIKEN cDNA A830082K12 gene	lncRNA gene
ENSMUSG00000087150	BC064078	1	Ensembl Gene Model	MGI:3040692	BC064078	cDNA sequence BC064078	pseudogene
ENSMUSG00000087177	E130307A14Rik	1	Ensembl Gene Model	MGI:3036287	E130307A14Rik	RIKEN cDNA E130307A14 gene	lncRNA gene
ENSMUSG00000087269	D330023K18Rik	1	Ensembl Gene Model	MGI:2445152	D330023K18Rik	RIKEN cDNA D330023K18 gene	lncRNA gene
ENSMUSG00000087380	2210408F21Rik	1	Ensembl Gene Model	MGI:1920902	2210408F21Rik	RIKEN cDNA 2210408F21 gene	lncRNA gene
ENSMUSG00000087651	1500009L16Rik	1	Ensembl Gene Model	MGI:1917034	1500009L16Rik	RIKEN cDNA 1500009L16 gene	protein coding gene
ENSMUSG00000087687	Pet100	1	Ensembl Gene Model	MGI:3615306	Pet100	PET100 homolog	protein coding gene
ENSMUSG00000090136	Gm10177	1	Ensembl Gene Model	MGI:3704330	Gm10177	predicted gene 10177	pseudogene
ENSMUSG00000090733	Rps27	1	Ensembl Gene Model	MGI:1888676	Rps27	ribosomal protein S27	protein coding gene
ENSMUSG00000090935	Synj2bp	1	Ensembl Gene Model	MGI:1344347	Synj2bp	synaptojanin 2 binding protein	protein coding gene
ENSMUSG00000091228	Gm20390	1	Ensembl Gene Model	MGI:5141855	Gm20390	predicted gene 20390	protein coding gene
ENSMUSG00000091537	Tma7	1	Ensembl Gene Model	MGI:1913417	Tma7	translational machinery associated 7	protein coding gene
ENSMUSG00000091625	Lsm5	1	Ensembl Gene Model	MGI:1913623	Lsm5	LSM5 homolog, U6 small nuclear RNA and mRNA degradation associated	protein coding gene
ENSMUSG00000093674	Rpl41	1	Ensembl Gene Model	MGI:1915195	Rpl41	ribosomal protein L41	protein coding gene
ENSMUSG00000094483	Purb	1	Ensembl Gene Model	MGI:1338779	Purb	purine rich element binding protein B	protein coding gene
ENSMUSG00000096956	Snhg18	1	Ensembl Gene Model	MGI:1914085	Snhg18	small nucleolar RNA host gene 18	lncRNA gene
ENSMUSG00000097326	A330048O09Rik	1	Ensembl Gene Model	MGI:2443792	A330048O09Rik	RIKEN cDNA A330048O09 gene	lncRNA gene
ENSMUSG00000097587	4930578M01Rik	1	Ensembl Gene Model	MGI:1923201	4930578M01Rik	RIKEN cDNA 4930578M01 gene	lncRNA gene
ENSMUSG00000099655	2310034G01Rik	1	Ensembl Gene Model	MGI:1922829	2310034G01Rik	RIKEN cDNA 2310034G01 gene	protein coding gene
ENSMUSG00000099881	2810013P06Rik	1	Ensembl Gene Model	MGI:1914456	2810013P06Rik	RIKEN cDNA 2810013P06 gene	lncRNA gene
ENSMUSG00000100755	Rps23-ps1	1	Ensembl Gene Model	MGI:3705429	Rps23-ps1	ribosomal protein S23, pseudogene 1	pseudogene
ENSMUSG00000102234	Gm37885	1	Ensembl Gene Model	MGI:5611113	Gm37885	predicted gene, 37885	lncRNA gene
ENSMUSG00000102869	2900097C17Rik	1	Ensembl Gene Model	MGI:1914767	Norad	non-coding RNA activated by DNA damage	lncRNA gene
ENSMUSG00000106106	CT010467.1	1		No associated gene
ENSMUSG00000106831	Ube2n-ps1	1	Ensembl Gene Model	MGI:894296	Ube2n-ps1	ubiquitin-conjugating enzyme E2N, pseudogene 1	pseudogene
ENSMUSG00000106887	A930005G22Rik	1	Ensembl Gene Model	MGI:3528178	A930005G22Rik	RIKEN cDNA A930005G22 gene	lncRNA gene
ENSMUSG00000106918	Mrpl33	1	Ensembl Gene Model	MGI:2137225	Mrpl33	mitochondrial ribosomal protein L33	protein coding gene
ENSMUSG00000107331	Gm42732	1	Ensembl Gene Model	MGI:5662869	Gm42732	predicted gene 42732	unclassified gene
ENSMUSG00000108738	Gm44777	1	Ensembl Gene Model	MGI:5753353	Gm44777	predicted gene 44777	lncRNA gene
ENSMUSG00000109836	Gm45884	1		No associated gene
ENSMUSG00000109975	Gm19196	1	Ensembl Gene Model	MGI:5011381	Gm19196	predicted gene, 19196	pseudogene
ENSMUSG00000110156	Gm42067	1	Ensembl Gene Model	MGI:5624952	Gm42067	predicted gene, 42067	lncRNA gene
ENSMUSG00000112639	A730063M14Rik	1	Ensembl Gene Model	MGI:2443898	A730063M14Rik	RIKEN cDNA A730063M14 gene	lncRNA gene
ENSMUSG00000113902	Ndufb1-ps	1	Ensembl Gene Model	MGI:3780865	Ndufb1	NADH:ubiquinone oxidoreductase subunit B1	protein coding gene
ENSMUSG00000115263	AC154683.1	1	Ensembl Gene Model	MGI:3644731	Gm5089	predicted gene 5089	lncRNA gene
ENSMUSG00000116617	AC130815.1	1	Ensembl Gene Model	MGI:6215277	Gm49767	predicted gene, 49767	lncRNA gene
ENSMUSG00000000392	Fap	2	Ensembl Gene Model	MGI:109608	Fap	fibroblast activation protein	protein coding gene
ENSMUSG00000000555	Itga5	2	Ensembl Gene Model	MGI:96604	Itga5	integrin alpha 5 (fibronectin receptor alpha)	protein coding gene
ENSMUSG00000000916	Nsun5	2	Ensembl Gene Model	MGI:2140844	Nsun5	NOL1/NOP2/Sun domain family, member 5	protein coding gene
ENSMUSG00000001467	Cyp51	2	Ensembl Gene Model	MGI:106040	Cyp51	cytochrome P450, family 51	protein coding gene
ENSMUSG00000001473	Tubb6	2	Ensembl Gene Model	MGI:1915201	Tubb6	tubulin, beta 6 class V	protein coding gene
ENSMUSG00000001627	Ifrd1	2	Ensembl Gene Model	MGI:1316717	Ifrd1	interferon-related developmental regulator 1	protein coding gene
ENSMUSG00000001774	Chordc1	2	Ensembl Gene Model	MGI:1914167	Chordc1	cysteine and histidine-rich domain (CHORD)-containing, zinc-binding protein 1	protein coding gene
ENSMUSG00000002504	Slc9a3r2	2	Ensembl Gene Model	MGI:1890662	Slc9a3r2	solute carrier family 9 (sodium/hydrogen exchanger), member 3 regulator 2	protein coding gene
ENSMUSG00000002910	Arrdc2	2	Ensembl Gene Model	MGI:1918057	Arrdc2	arrestin domain containing 2	protein coding gene
ENSMUSG00000003200	Sh3gl1	2	Ensembl Gene Model	MGI:700010	Sh3gl1	SH3-domain GRB2-like 1	protein coding gene
ENSMUSG00000003746	Man1a	2	Ensembl Gene Model	MGI:104677	Man1a	mannosidase 1, alpha	protein coding gene
ENSMUSG00000004105	Angptl2	2	Ensembl Gene Model	MGI:1347002	Angptl2	angiopoietin-like 2	protein coding gene
ENSMUSG00000004267	Eno2	2	Ensembl Gene Model	MGI:95394	Eno2	enolase 2, gamma neuronal	protein coding gene
ENSMUSG00000004460	Dnajb11	2	Ensembl Gene Model	MGI:1915088	Dnajb11	DnaJ heat shock protein family (Hsp40) member B11	protein coding gene
ENSMUSG00000004633	Chn2	2	Ensembl Gene Model	MGI:1917243	Chn2	chimerin 2	protein coding gene
ENSMUSG00000004665	Cnn2	2	Ensembl Gene Model	MGI:105093	Cnn2	calponin 2	protein coding gene
ENSMUSG00000005397	Nid1	2	Ensembl Gene Model	MGI:97342	Nid1	nidogen 1	protein coding gene
ENSMUSG00000006526	Tmem110	2	Ensembl Gene Model	MGI:1921500	Stimate	STIM activating enhancer	protein coding gene
ENSMUSG00000007029	Vars	2	Ensembl Gene Model	MGI:90675	Vars	valyl-tRNA synthetase	protein coding gene
ENSMUSG00000008136	Fhl2	2	Ensembl Gene Model	MGI:1338762	Fhl2	four and a half LIM domains 2	protein coding gene
ENSMUSG00000008348	Ubc	2	Ensembl Gene Model	MGI:98889	Ubc	ubiquitin C	protein coding gene
ENSMUSG00000008429	Herpud2	2	Ensembl Gene Model	MGI:1915393	Herpud2	HERPUD family member 2	protein coding gene
ENSMUSG00000009394	Syn2	2	Ensembl Gene Model	MGI:103020	Syn2	synapsin II	protein coding gene
ENSMUSG00000010095	Slc3a2	2	Ensembl Gene Model	MGI:96955	Slc3a2	solute carrier family 3 (activators of dibasic and neutral amino acid transport), member 2	protein coding gene
ENSMUSG00000010914	Pdhx	2	Ensembl Gene Model	MGI:1351627	Pdhx	pyruvate dehydrogenase complex, component X	protein coding gene
ENSMUSG00000014158	Trpv4	2	Ensembl Gene Model	MGI:1926945	Trpv4	transient receptor potential cation channel, subfamily V, member 4	protein coding gene
ENSMUSG00000014767	Tbp	2	Ensembl Gene Model	MGI:101838	Tbp	TATA box binding protein	protein coding gene
ENSMUSG00000015149	Sirt2	2	Ensembl Gene Model	MGI:1927664	Sirt2	sirtuin 2	protein coding gene
ENSMUSG00000015656	Hspa8	2	Ensembl Gene Model	MGI:105384	Hspa8	heat shock protein 8	protein coding gene
ENSMUSG00000015766	Eps8	2	Ensembl Gene Model	MGI:104684	Eps8	epidermal growth factor receptor pathway substrate 8	protein coding gene
ENSMUSG00000016356	Col20a1	2	Ensembl Gene Model	MGI:1920618	Col20a1	collagen, type XX, alpha 1	protein coding gene
ENSMUSG00000016946	Kctd5	2	Ensembl Gene Model	MGI:1916509	Kctd5	potassium channel tetramerisation domain containing 5	protein coding gene
ENSMUSG00000017969	Ptgis	2	Ensembl Gene Model	MGI:1097156	Ptgis	prostaglandin I2 (prostacyclin) synthase	protein coding gene
ENSMUSG00000018362	Kpna2	2	Ensembl Gene Model	MGI:103561	Kpna2	karyopherin (importin) alpha 2	protein coding gene
ENSMUSG00000019055	Plod1	2	Ensembl Gene Model	MGI:99907	Plod1	procollagen-lysine, 2-oxoglutarate 5-dioxygenase 1	protein coding gene
ENSMUSG00000019082	Slc25a22	2	Ensembl Gene Model	MGI:1915517	Slc25a22	solute carrier family 25 (mitochondrial carrier, glutamate), member 22	protein coding gene
ENSMUSG00000019102	Aldh3a1	2	Ensembl Gene Model	MGI:1353451	Aldh3a1	aldehyde dehydrogenase family 3, subfamily A1	protein coding gene
ENSMUSG00000019139	Isyna1	2	Ensembl Gene Model	MGI:1919030	Isyna1	myo-inositol 1-phosphate synthase A1	protein coding gene
ENSMUSG00000019433	Gipc1	2	Ensembl Gene Model	MGI:1926252	Gipc1	GIPC PDZ domain containing family, member 1	protein coding gene
ENSMUSG00000019970	Sgk1	2	Ensembl Gene Model	MGI:1340062	Sgk1	serum/glucocorticoid regulated kinase 1	protein coding gene
ENSMUSG00000019984	Med23	2	Ensembl Gene Model	MGI:1917458	Med23	mediator complex subunit 23	protein coding gene
ENSMUSG00000020027	Socs2	2	Ensembl Gene Model	MGI:1201787	Socs2	suppressor of cytokine signaling 2	protein coding gene
ENSMUSG00000020074	Ccar1	2	Ensembl Gene Model	MGI:1914750	Ccar1	cell division cycle and apoptosis regulator 1	protein coding gene
ENSMUSG00000020100	Slc29a3	2	Ensembl Gene Model	MGI:1918529	Slc29a3	solute carrier family 29 (nucleoside transporters), member 3	protein coding gene
ENSMUSG00000020134	Peli1	2	Ensembl Gene Model	MGI:1914495	Peli1	pellino 1	protein coding gene
ENSMUSG00000020156	Mum1	2	Ensembl Gene Model	MGI:1915364	Pwwp3a	PWWP domain containing 3A, DNA repair factor	protein coding gene
ENSMUSG00000020354	Sgcd	2	Ensembl Gene Model	MGI:1346525	Sgcd	sarcoglycan, delta (dystrophin-associated glycoprotein)	protein coding gene
ENSMUSG00000020427	Igfbp3	2	Ensembl Gene Model	MGI:96438	Igfbp3	insulin-like growth factor binding protein 3	protein coding gene
ENSMUSG00000020439	Smtn	2	Ensembl Gene Model	MGI:1354727	Smtn	smoothelin	protein coding gene
ENSMUSG00000020484	Xbp1	2	Ensembl Gene Model	MGI:98970	Xbp1	X-box binding protein 1	protein coding gene
ENSMUSG00000020525	Ppm1d	2	Ensembl Gene Model	MGI:1858214	Ppm1d	protein phosphatase 1D magnesium-dependent, delta isoform	protein coding gene
ENSMUSG00000020571	Pdia6	2	Ensembl Gene Model	MGI:1919103	Pdia6	protein disulfide isomerase associated 6	protein coding gene
ENSMUSG00000020640	Itsn2	2	Ensembl Gene Model	MGI:1338049	Itsn2	intersectin 2	protein coding gene
ENSMUSG00000020717	Pecam1	2	Ensembl Gene Model	MGI:97537	Pecam1	platelet/endothelial cell adhesion molecule 1	protein coding gene
ENSMUSG00000020773	Trim47	2	Ensembl Gene Model	MGI:1917374	Trim47	tripartite motif-containing 47	protein coding gene
ENSMUSG00000020911	Krt19	2	Ensembl Gene Model	MGI:96693	Krt19	keratin 19	protein coding gene
ENSMUSG00000021000	Mia2	2	Ensembl Gene Model	MGI:2159614	Mia2	MIA SH3 domain ER export factor 2	protein coding gene
ENSMUSG00000021215	Net1	2	Ensembl Gene Model	MGI:1927138	Net1	neuroepithelial cell transforming gene 1	protein coding gene
ENSMUSG00000021273	Fdft1	2	Ensembl Gene Model	MGI:102706	Fdft1	farnesyl diphosphate farnesyl transferase 1	protein coding gene
ENSMUSG00000021390	Ogn	2	Ensembl Gene Model	MGI:109278	Ogn	osteoglycin	protein coding gene
ENSMUSG00000021638	Ocln	2	Ensembl Gene Model	MGI:106183	Ocln	occludin	protein coding gene
ENSMUSG00000021731	Mrps30	2	Ensembl Gene Model	MGI:1926237	Mrps30	mitochondrial ribosomal protein S30	protein coding gene
ENSMUSG00000021895	Arhgef3	2	Ensembl Gene Model	MGI:1918954	Arhgef3	Rho guanine nucleotide exchange factor (GEF) 3	protein coding gene
ENSMUSG00000022234	Cct5	2	Ensembl Gene Model	MGI:107185	Cct5	chaperonin containing Tcp1, subunit 5 (epsilon)	protein coding gene
ENSMUSG00000022351	Sqle	2	Ensembl Gene Model	MGI:109296	Sqle	squalene epoxidase	protein coding gene
ENSMUSG00000022378	Fam49b	2	Ensembl Gene Model	MGI:1923520	Cyrib	CYFIP related Rac1 interactor B	protein coding gene
ENSMUSG00000022498	Txndc11	2	Ensembl Gene Model	MGI:1923620	Txndc11	thioredoxin domain containing 11	protein coding gene
ENSMUSG00000022514	Il1rap	2	Ensembl Gene Model	MGI:104975	Il1rap	interleukin 1 receptor accessory protein	protein coding gene
ENSMUSG00000022634	Yaf2	2	Ensembl Gene Model	MGI:1914307	Yaf2	YY1 associated factor 2	protein coding gene
ENSMUSG00000022665	Ccdc80	2	Ensembl Gene Model	MGI:1915146	Ccdc80	coiled-coil domain containing 80	protein coding gene
ENSMUSG00000022895	Ets2	2	Ensembl Gene Model	MGI:95456	Ets2	E26 avian leukemia oncogene 2, 3' domain	protein coding gene
ENSMUSG00000022906	Parp9	2	Ensembl Gene Model	MGI:1933117	Parp9	poly (ADP-ribose) polymerase family, member 9	protein coding gene
ENSMUSG00000022935	Grik1	2	Ensembl Gene Model	MGI:95814	Grik1	glutamate receptor, ionotropic, kainate 1	protein coding gene
ENSMUSG00000023034	Nr4a1	2	Ensembl Gene Model	MGI:1352454	Nr4a1	nuclear receptor subfamily 4, group A, member 1	protein coding gene
ENSMUSG00000023044	Csad	2	Ensembl Gene Model	MGI:2180098	Csad	cysteine sulfinic acid decarboxylase	protein coding gene
ENSMUSG00000023087	Noct	2	Ensembl Gene Model	MGI:109382	Noct	nocturnin	protein coding gene
ENSMUSG00000023827	Agpat4	2	Ensembl Gene Model	MGI:1915512	Agpat4	1-acylglycerol-3-phosphate O-acyltransferase 4 (lysophosphatidic acid acyltransferase, delta)	protein coding gene
ENSMUSG00000024308	Tapbp	2	Ensembl Gene Model	MGI:1201689	Tapbp	TAP binding protein	protein coding gene
ENSMUSG00000024426	Atat1	2	Ensembl Gene Model	MGI:1913869	Atat1	alpha tubulin acetyltransferase 1	protein coding gene
ENSMUSG00000024563	Smad2	2	Ensembl Gene Model	MGI:108051	Smad2	SMAD family member 2	protein coding gene
ENSMUSG00000024620	Pdgfrb	2	Ensembl Gene Model	MGI:97531	Pdgfrb	platelet derived growth factor receptor, beta polypeptide	protein coding gene
ENSMUSG00000024772	Ehd1	2	Ensembl Gene Model	MGI:1341878	Ehd1	EH-domain containing 1	protein coding gene
ENSMUSG00000024799	Tm7sf2	2	Ensembl Gene Model	MGI:1920416	Tm7sf2	transmembrane 7 superfamily member 2	protein coding gene
ENSMUSG00000024843	Chka	2	Ensembl Gene Model	MGI:107760	Chka	choline kinase alpha	protein coding gene
ENSMUSG00000024927	Rela	2	Ensembl Gene Model	MGI:103290	Rela	v-rel reticuloendotheliosis viral oncogene homolog A (avian)	protein coding gene
ENSMUSG00000024948	Map4k2	2	Ensembl Gene Model	MGI:1346883	Map4k2	mitogen-activated protein kinase kinase kinase kinase 2	protein coding gene
ENSMUSG00000025137	Pcyt2	2	Ensembl Gene Model	MGI:1915921	Pcyt2	phosphate cytidylyltransferase 2, ethanolamine	protein coding gene
ENSMUSG00000025324	Atp10a	2	Ensembl Gene Model	MGI:1330809	Atp10a	ATPase, class V, type 10A	protein coding gene
ENSMUSG00000025377	Tepsin	2	Ensembl Gene Model	MGI:1926027	Tepsin	TEPSIN, adaptor related protein complex 4 accessory protein	protein coding gene
ENSMUSG00000025651	Uqcrc1	2	Ensembl Gene Model	MGI:107876	Uqcrc1	ubiquinol-cytochrome c reductase core protein 1	protein coding gene
ENSMUSG00000025857	Dnaaf5	2	Ensembl Gene Model	MGI:3616079	Dnaaf5	dynein, axonemal assembly factor 5	protein coding gene
ENSMUSG00000026034	Clk1	2	Ensembl Gene Model	MGI:107403	Clk1	CDC-like kinase 1	protein coding gene
ENSMUSG00000026159	Agfg1	2	Ensembl Gene Model	MGI:1333754	Agfg1	ArfGAP with FG repeats 1	protein coding gene
ENSMUSG00000026222	Sp100	2	Ensembl Gene Model	MGI:109561	Sp100	nuclear antigen Sp100	protein coding gene
ENSMUSG00000026349	Ccnt2	2	Ensembl Gene Model	MGI:1920199	Ccnt2	cyclin T2	protein coding gene
ENSMUSG00000026399	Cd55	2	Ensembl Gene Model	MGI:104850	Cd55	CD55 molecule, decay accelerating factor for complement	protein coding gene
ENSMUSG00000026675	Hsd17b7	2	Ensembl Gene Model	MGI:1330808	Hsd17b7	hydroxysteroid (17-beta) dehydrogenase 7	protein coding gene
ENSMUSG00000026676	Ccdc3	2	Ensembl Gene Model	MGI:1921436	Ccdc3	coiled-coil domain containing 3	protein coding gene
ENSMUSG00000026797	Stxbp1	2	Ensembl Gene Model	MGI:107363	Stxbp1	syntaxin binding protein 1	protein coding gene
ENSMUSG00000026821	Ralgds	2	Ensembl Gene Model	MGI:107485	Ralgds	ral guanine nucleotide dissociation stimulator	protein coding gene
ENSMUSG00000026826	Nr4a2	2	Ensembl Gene Model	MGI:1352456	Nr4a2	nuclear receptor subfamily 4, group A, member 2	protein coding gene
ENSMUSG00000026864	Hspa5	2	Ensembl Gene Model	MGI:95835	Hspa5	heat shock protein 5	protein coding gene
ENSMUSG00000026879	Gsn	2	Ensembl Gene Model	MGI:95851	Gsn	gelsolin	protein coding gene
ENSMUSG00000026938	Fcna	2	Ensembl Gene Model	MGI:1340905	Fcna	ficolin A	protein coding gene
ENSMUSG00000027134	Lpcat4	2	Ensembl Gene Model	MGI:2138993	Lpcat4	lysophosphatidylcholine acyltransferase 4	protein coding gene
ENSMUSG00000027217	Tspan18	2	Ensembl Gene Model	MGI:1917186	Tspan18	tetraspanin 18	protein coding gene
ENSMUSG00000027605	Acss2	2	Ensembl Gene Model	MGI:1890410	Acss2	acyl-CoA synthetase short-chain family member 2	protein coding gene
ENSMUSG00000027654	Fam83d	2	Ensembl Gene Model	MGI:1919128	Fam83d	family with sequence similarity 83, member D	protein coding gene
ENSMUSG00000027677	Ttc14	2	Ensembl Gene Model	MGI:1914370	Ttc14	tetratricopeptide repeat domain 14	protein coding gene
ENSMUSG00000027750	Postn	2	Ensembl Gene Model	MGI:1926321	Postn	periostin, osteoblast specific factor	protein coding gene
ENSMUSG00000027829	Ccnl1	2	Ensembl Gene Model	MGI:1922664	Ccnl1	cyclin L1	protein coding gene
ENSMUSG00000028063	Lmna	2	Ensembl Gene Model	MGI:96794	Lmna	lamin A	protein coding gene
ENSMUSG00000028107	Tars2	2	Ensembl Gene Model	MGI:1919057	Tars2	threonyl-tRNA synthetase 2, mitochondrial (putative)	protein coding gene
ENSMUSG00000028125	Abca4	2	Ensembl Gene Model	MGI:109424	Abca4	ATP-binding cassette, sub-family A (ABC1), member 4	protein coding gene
ENSMUSG00000028128	F3	2	Ensembl Gene Model	MGI:88381	F3	coagulation factor III	protein coding gene
ENSMUSG00000028405	Aco1	2	Ensembl Gene Model	MGI:87879	Aco1	aconitase 1	protein coding gene
ENSMUSG00000028412	Slc44a1	2	Ensembl Gene Model	MGI:2140592	Slc44a1	solute carrier family 44, member 1	protein coding gene
ENSMUSG00000028464	Tpm2	2	Ensembl Gene Model	MGI:98810	Tpm2	tropomyosin 2, beta	protein coding gene
ENSMUSG00000028655	Mfsd2a	2	Ensembl Gene Model	MGI:1923824	Mfsd2a	major facilitator superfamily domain containing 2A	protein coding gene
ENSMUSG00000028680	Plk3	2	Ensembl Gene Model	MGI:109604	Plk3	polo like kinase 3	protein coding gene
ENSMUSG00000028967	Errfi1	2	Ensembl Gene Model	MGI:1921405	Errfi1	ERBB receptor feedback inhibitor 1	protein coding gene
ENSMUSG00000029056	Pank4	2	Ensembl Gene Model	MGI:2387466	Pank4	pantothenate kinase 4	protein coding gene
ENSMUSG00000029147	Ppm1g	2	Ensembl Gene Model	MGI:106065	Ppm1g	protein phosphatase 1G (formerly 2C), magnesium-dependent, gamma isoform	protein coding gene
ENSMUSG00000029482	Aacs	2	Ensembl Gene Model	MGI:1926144	Aacs	acetoacetyl-CoA synthetase	protein coding gene
ENSMUSG00000029534	St7	2	Ensembl Gene Model	MGI:1927450	St7	suppression of tumorigenicity 7	protein coding gene
ENSMUSG00000029648	Flt1	2	Ensembl Gene Model	MGI:95558	Flt1	FMS-like tyrosine kinase 1	protein coding gene
ENSMUSG00000029777	Gars	2	Ensembl Gene Model	MGI:2449057	Gars	glycyl-tRNA synthetase	protein coding gene
ENSMUSG00000029802	Abcg2	2	Ensembl Gene Model	MGI:1347061	Abcg2	ATP binding cassette subfamily G member 2 (Junior blood group)	protein coding gene
ENSMUSG00000030109	Slc6a12	2	Ensembl Gene Model	MGI:95628	Slc6a12	solute carrier family 6 (neurotransmitter transporter, betaine/GABA), member 12	protein coding gene
ENSMUSG00000030237	Slco1a4	2	Ensembl Gene Model	MGI:1351896	Slco1a4	solute carrier organic anion transporter family, member 1a4	protein coding gene
ENSMUSG00000030352	Tspan9	2	Ensembl Gene Model	MGI:1924558	Tspan9	tetraspanin 9	protein coding gene
ENSMUSG00000030357	Fkbp4	2	Ensembl Gene Model	MGI:95543	Fkbp4	FK506 binding protein 4	protein coding gene
ENSMUSG00000030413	Pglyrp1	2	Ensembl Gene Model	MGI:1345092	Pglyrp1	peptidoglycan recognition protein 1	protein coding gene
ENSMUSG00000030966	Trim21	2	Ensembl Gene Model	MGI:106657	Trim21	tripartite motif-containing 21	protein coding gene
ENSMUSG00000031156	Slc35a2	2	Ensembl Gene Model	MGI:1345297	Slc35a2	solute carrier family 35 (UDP-galactose transporter), member A2	protein coding gene
ENSMUSG00000031170	Slc38a5	2	Ensembl Gene Model	MGI:2148066	Slc38a5	solute carrier family 38, member 5	protein coding gene
ENSMUSG00000031425	Plp1	2	Ensembl Gene Model	MGI:97623	Plp1	proteolipid protein (myelin) 1	protein coding gene
ENSMUSG00000031431	Tsc22d3	2	Ensembl Gene Model	MGI:1196284	Tsc22d3	TSC22 domain family, member 3	protein coding gene
ENSMUSG00000031708	Tecr	2	Ensembl Gene Model	MGI:1915408	Tecr	trans-2,3-enoyl-CoA reductase	protein coding gene
ENSMUSG00000031740	Mmp2	2	Ensembl Gene Model	MGI:97009	Mmp2	matrix metallopeptidase 2	protein coding gene
ENSMUSG00000031770	Herpud1	2	Ensembl Gene Model	MGI:1927406	Herpud1	homocysteine-inducible, endoplasmic reticulum stress-inducible, ubiquitin-like domain member 1	protein coding gene
ENSMUSG00000031788	Kifc3	2	Ensembl Gene Model	MGI:109202	Kifc3	kinesin family member C3	protein coding gene
ENSMUSG00000031858	Mau2	2	Ensembl Gene Model	MGI:1921799	Mau2	MAU2 sister chromatid cohesion factor	protein coding gene
ENSMUSG00000032018	Sc5d	2	Ensembl Gene Model	MGI:1353611	Sc5d	sterol-C5-desaturase	protein coding gene
ENSMUSG00000032047	Acat1	2	Ensembl Gene Model	MGI:87870	Acat1	acetyl-Coenzyme A acetyltransferase 1	protein coding gene
ENSMUSG00000032068	Plet1	2	Ensembl Gene Model	MGI:1923759	Plet1	placenta expressed transcript 1	protein coding gene
ENSMUSG00000032092	Mpzl2	2	Ensembl Gene Model	MGI:1289160	Mpzl2	myelin protein zero-like 2	protein coding gene
ENSMUSG00000032116	Stt3a	2	Ensembl Gene Model	MGI:105124	Stt3a	STT3, subunit of the oligosaccharyltransferase complex, homolog A (S. cerevisiae)	protein coding gene
ENSMUSG00000032135	Mcam	2	Ensembl Gene Model	MGI:1933966	Mcam	melanoma cell adhesion molecule	protein coding gene
ENSMUSG00000032193	Ldlr	2	Ensembl Gene Model	MGI:96765	Ldlr	low density lipoprotein receptor	protein coding gene
ENSMUSG00000032327	Stra6	2	Ensembl Gene Model	MGI:107742	Stra6	stimulated by retinoic acid gene 6	protein coding gene
ENSMUSG00000032487	Ptgs2	2	Ensembl Gene Model	MGI:97798	Ptgs2	prostaglandin-endoperoxide synthase 2	protein coding gene
ENSMUSG00000032724	Abtb2	2	Ensembl Gene Model	MGI:2139365	Abtb2	ankyrin repeat and BTB (POZ) domain containing 2	protein coding gene
ENSMUSG00000033184	Tmed7	2	Ensembl Gene Model	MGI:1913926	Tmed7	transmembrane p24 trafficking protein 7	protein coding gene
ENSMUSG00000033446	Lpar6	2	Ensembl Gene Model	MGI:1914418	Lpar6	lysophosphatidic acid receptor 6	protein coding gene
ENSMUSG00000033688	1300017J02Rik	2	Ensembl Gene Model	MGI:1919025	Inhca	inhibitor of carbonic anhydrase	protein coding gene
ENSMUSG00000033732	Sf3b3	2	Ensembl Gene Model	MGI:1289341	Sf3b3	splicing factor 3b, subunit 3	protein coding gene
ENSMUSG00000034118	Tpst1	2	Ensembl Gene Model	MGI:1298231	Tpst1	protein-tyrosine sulfotransferase 1	protein coding gene
ENSMUSG00000034171	Faah	2	Ensembl Gene Model	MGI:109609	Faah	fatty acid amide hydrolase	protein coding gene
ENSMUSG00000034311	Kif4	2	Ensembl Gene Model	MGI:108389	Kif4	kinesin family member 4	protein coding gene
ENSMUSG00000034403	Pja1	2	Ensembl Gene Model	MGI:1101765	Pja1	praja ring finger ubiquitin ligase 1	protein coding gene
ENSMUSG00000034445	Cyb561a3	2	Ensembl Gene Model	MGI:2686925	Cyb561a3	cytochrome b561 family, member A3	protein coding gene
ENSMUSG00000034459	Ifit1	2	Ensembl Gene Model	MGI:99450	Ifit1	interferon-induced protein with tetratricopeptide repeats 1	protein coding gene
ENSMUSG00000034484	Snx2	2	Ensembl Gene Model	MGI:1915054	Snx2	sorting nexin 2	protein coding gene
ENSMUSG00000034936	Arl4d	2	Ensembl Gene Model	MGI:1933155	Arl4d	ADP-ribosylation factor-like 4D	protein coding gene
ENSMUSG00000035000	Dpp4	2	Ensembl Gene Model	MGI:94919	Dpp4	dipeptidylpeptidase 4	protein coding gene
ENSMUSG00000035093	Secisbp2l	2	Ensembl Gene Model	MGI:1917604	Secisbp2l	SECIS binding protein 2-like	protein coding gene
ENSMUSG00000035189	Ano4	2	Ensembl Gene Model	MGI:2443344	Ano4	anoctamin 4	protein coding gene
ENSMUSG00000035206	Sppl2b	2	Ensembl Gene Model	MGI:1920468	Sppl2b	signal peptide peptidase like 2B	protein coding gene
ENSMUSG00000035235	Trim13	2	Ensembl Gene Model	MGI:1913847	Trim13	tripartite motif-containing 13	protein coding gene
ENSMUSG00000035356	Nfkbiz	2	Ensembl Gene Model	MGI:1931595	Nfkbiz	nuclear factor of kappa light polypeptide gene enhancer in B cells inhibitor, zeta	protein coding gene
ENSMUSG00000035517	Tdrd7	2	Ensembl Gene Model	MGI:2140279	Tdrd7	tudor domain containing 7	protein coding gene
ENSMUSG00000035757	Selenoo	2	Ensembl Gene Model	MGI:1919007	Selenoo	selenoprotein O	protein coding gene
ENSMUSG00000035783	Acta2	2	Ensembl Gene Model	MGI:87909	Acta2	actin alpha 2, smooth muscle, aorta	protein coding gene
ENSMUSG00000036353	P2ry12	2	Ensembl Gene Model	MGI:1918089	P2ry12	purinergic receptor P2Y, G-protein coupled 12	protein coding gene
ENSMUSG00000036381	P2ry14	2	Ensembl Gene Model	MGI:2155705	P2ry14	purinergic receptor P2Y, G-protein coupled, 14	protein coding gene
ENSMUSG00000036676	Tmtc3	2	Ensembl Gene Model	MGI:3036255	Tmtc3	transmembrane and tetratricopeptide repeat containing 3	protein coding gene
ENSMUSG00000036916	Zfp280c	2	Ensembl Gene Model	MGI:2387585	Zfp280c	zinc finger protein 280C	protein coding gene
ENSMUSG00000037075	Rnf139	2	Ensembl Gene Model	MGI:1923091	Rnf139	ring finger protein 139	protein coding gene
ENSMUSG00000037254	Itih2	2	Ensembl Gene Model	MGI:96619	Itih2	inter-alpha trypsin inhibitor, heavy chain 2	protein coding gene
ENSMUSG00000037266	Rsrp1	2	Ensembl Gene Model	MGI:106498	Rsrp1	arginine/serine rich protein 1	protein coding gene
ENSMUSG00000037386	Rims2	2	Ensembl Gene Model	MGI:2152972	Rims2	regulating synaptic membrane exocytosis 2	protein coding gene
ENSMUSG00000037490	Slc2a12	2	Ensembl Gene Model	MGI:3052471	Slc2a12	solute carrier family 2 (facilitated glucose transporter), member 12	protein coding gene
ENSMUSG00000037762	Slc16a9	2	Ensembl Gene Model	MGI:1914109	Slc16a9	solute carrier family 16 (monocarboxylic acid transporters), member 9	protein coding gene
ENSMUSG00000037904	Ankrd9	2	Ensembl Gene Model	MGI:1921501	Ankrd9	ankyrin repeat domain 9	protein coding gene
ENSMUSG00000038042	Ptpdc1	2	Ensembl Gene Model	MGI:2145430	Ptpdc1	protein tyrosine phosphatase domain containing 1	protein coding gene
ENSMUSG00000039018	Mtg1	2	Ensembl Gene Model	MGI:2685015	Mtg1	mitochondrial ribosome-associated GTPase 1	protein coding gene
ENSMUSG00000039084	Chad	2	Ensembl Gene Model	MGI:1096866	Chad	chondroadherin	protein coding gene
ENSMUSG00000039357	Fut11	2	Ensembl Gene Model	MGI:1920318	Fut11	fucosyltransferase 11	protein coding gene
ENSMUSG00000039830	Olig2	2	Ensembl Gene Model	MGI:1355331	Olig2	oligodendrocyte transcription factor 2	protein coding gene
ENSMUSG00000040033	Stat2	2	Ensembl Gene Model	MGI:103039	Stat2	signal transducer and activator of transcription 2	protein coding gene
ENSMUSG00000040488	Ltbp4	2	Ensembl Gene Model	MGI:1321395	Ltbp4	latent transforming growth factor beta binding protein 4	protein coding gene
ENSMUSG00000040663	Clcf1	2	Ensembl Gene Model	MGI:1930088	Clcf1	cardiotrophin-like cytokine factor 1	protein coding gene
ENSMUSG00000040957	Cables1	2	Ensembl Gene Model	MGI:1927065	Cables1	CDK5 and Abl enzyme substrate 1	protein coding gene
ENSMUSG00000041220	Elovl6	2	Ensembl Gene Model	MGI:2156528	Elovl6	ELOVL family member 6, elongation of long chain fatty acids (yeast)	protein coding gene
ENSMUSG00000041506	Rrp9	2	Ensembl Gene Model	MGI:2384313	Rrp9	ribosomal RNA processing 9, U3 small nucleolar RNA binding protein	protein coding gene
ENSMUSG00000041992	Rapgef5	2	Ensembl Gene Model	MGI:2444365	Rapgef5	Rap guanine nucleotide exchange factor (GEF) 5	protein coding gene
ENSMUSG00000042042	Csgalnact2	2	Ensembl Gene Model	MGI:1926002	Csgalnact2	chondroitin sulfate N-acetylgalactosaminyltransferase 2	protein coding gene
ENSMUSG00000042208	0610010F05Rik	2	Ensembl Gene Model	MGI:1918925	Sanbr	SANT and BTB domain regulator of CSR	protein coding gene
ENSMUSG00000042608	Stk40	2	Ensembl Gene Model	MGI:1921428	Stk40	serine/threonine kinase 40	protein coding gene
ENSMUSG00000043298	Smco3	2	Ensembl Gene Model	MGI:2443451	Smco3	single-pass membrane protein with coiled-coil domains 3	protein coding gene
ENSMUSG00000043702	Pde12	2	Ensembl Gene Model	MGI:2443226	Pde12	phosphodiesterase 12	protein coding gene
ENSMUSG00000043822	Adamtsl5	2	Ensembl Gene Model	MGI:1913798	Adamtsl5	ADAMTS-like 5	protein coding gene
ENSMUSG00000044006	Cilp2	2	Ensembl Gene Model	MGI:1915959	Cilp2	cartilage intermediate layer protein 2	protein coding gene
ENSMUSG00000044017	Adgrd1	2	Ensembl Gene Model	MGI:3041203	Adgrd1	adhesion G protein-coupled receptor D1	protein coding gene
ENSMUSG00000044285	Gm1821	2	Ensembl Gene Model	MGI:3037679	Ubb-ps	ubiquitin B, pseudogene	pseudogene
ENSMUSG00000044734	Serpinb1a	2	Ensembl Gene Model	MGI:1913472	Serpinb1a	serine (or cysteine) peptidase inhibitor, clade B, member 1a	protein coding gene
ENSMUSG00000045136	Tubb2b	2	Ensembl Gene Model	MGI:1920960	Tubb2b	tubulin, beta 2B class IIB	protein coding gene
ENSMUSG00000045545	Krt14	2	Ensembl Gene Model	MGI:96688	Krt14	keratin 14	protein coding gene
ENSMUSG00000045954	Cavin2	2	Ensembl Gene Model	MGI:99513	Cavin2	caveolae associated 2	protein coding gene
ENSMUSG00000046280	She	2	Ensembl Gene Model	MGI:1099462	She	src homology 2 domain-containing transforming protein E	protein coding gene
ENSMUSG00000046470	Sox18	2	Ensembl Gene Model	MGI:103559	Sox18	SRY (sex determining region Y)-box 18	protein coding gene
ENSMUSG00000046808	Atp10d	2	Ensembl Gene Model	MGI:2450125	Atp10d	ATPase, class V, type 10D	polymorphic pseudogene
ENSMUSG00000046822	Slc39a3	2	Ensembl Gene Model	MGI:2147269	Slc39a3	solute carrier family 39 (zinc transporter), member 3	protein coding gene
ENSMUSG00000047037	Nipa1	2	Ensembl Gene Model	MGI:2442058	Nipa1	non imprinted in Prader-Willi/Angelman syndrome 1 homolog (human)	protein coding gene
ENSMUSG00000047213	Ythdf3	2	Ensembl Gene Model	MGI:1918850	Ythdf3	YTH N6-methyladenosine RNA binding protein 3	protein coding gene
ENSMUSG00000048108	Tmem72	2	Ensembl Gene Model	MGI:2442707	Tmem72	transmembrane protein 72	protein coding gene
ENSMUSG00000048424	Ranbp3l	2	Ensembl Gene Model	MGI:2444654	Ranbp3l	RAN binding protein 3-like	protein coding gene
ENSMUSG00000048787	Dcun1d3	2	Ensembl Gene Model	MGI:2679003	Dcun1d3	DCN1, defective in cullin neddylation 1, domain containing 3 (S. cerevisiae)	protein coding gene
ENSMUSG00000049044	Rapgef4	2	Ensembl Gene Model	MGI:1917723	Rapgef4	Rap guanine nucleotide exchange factor (GEF) 4	protein coding gene
ENSMUSG00000049551	Fzd9	2	Ensembl Gene Model	MGI:1313278	Fzd9	frizzled class receptor 9	protein coding gene
ENSMUSG00000049612	Omg	2	Ensembl Gene Model	MGI:106586	Omg	oligodendrocyte myelin glycoprotein	protein coding gene
ENSMUSG00000049721	Gal3st1	2	Ensembl Gene Model	MGI:1858277	Gal3st1	galactose-3-O-sulfotransferase 1	protein coding gene
ENSMUSG00000051375	Pcdh1	2	Ensembl Gene Model	MGI:104692	Pcdh1	protocadherin 1	protein coding gene
ENSMUSG00000051397	Tacstd2	2	Ensembl Gene Model	MGI:1861606	Tacstd2	tumor-associated calcium signal transducer 2	protein coding gene
ENSMUSG00000052229	Gpr17	2	Ensembl Gene Model	MGI:3584514	Gpr17	G protein-coupled receptor 17	protein coding gene
ENSMUSG00000052684	Jun	2	Ensembl Gene Model	MGI:96646	Jun	jun proto-oncogene	protein coding gene
ENSMUSG00000052712	BC004004	2	Ensembl Gene Model	MGI:2136782	BC004004	cDNA sequence BC004004	protein coding gene
ENSMUSG00000054277	Arfgap3	2	Ensembl Gene Model	MGI:1913501	Arfgap3	ADP-ribosylation factor GTPase activating protein 3	protein coding gene
ENSMUSG00000055148	Klf2	2	Ensembl Gene Model	MGI:1342772	Klf2	Kruppel-like factor 2 (lung)	protein coding gene
ENSMUSG00000055172	C1ra	2	Ensembl Gene Model	MGI:1355313	C1ra	complement component 1, r subcomponent A	protein coding gene
ENSMUSG00000055653	Gpc3	2	Ensembl Gene Model	MGI:104903	Gpc3	glypican 3	protein coding gene
ENSMUSG00000057098	Ebf1	2	Ensembl Gene Model	MGI:95275	Ebf1	early B cell factor 1	protein coding gene
ENSMUSG00000058396	Gpr182	2	Ensembl Gene Model	MGI:109545	Gpr182	G protein-coupled receptor 182	protein coding gene
ENSMUSG00000058454	Dhcr7	2	Ensembl Gene Model	MGI:1298378	Dhcr7	7-dehydrocholesterol reductase	protein coding gene
ENSMUSG00000059013	Sh2d3c	2	Ensembl Gene Model	MGI:1351631	Sh2d3c	SH2 domain containing 3C	protein coding gene
ENSMUSG00000059136	Olfr539	2	Ensembl Gene Model	MGI:3030373	Olfr539	olfactory receptor 539	protein coding gene
ENSMUSG00000059430	Actg2	2	Ensembl Gene Model	MGI:104589	Actg2	actin, gamma 2, smooth muscle, enteric	protein coding gene
ENSMUSG00000059668	Krt4	2	Ensembl Gene Model	MGI:96701	Krt4	keratin 4	protein coding gene
ENSMUSG00000061527	Krt5	2	Ensembl Gene Model	MGI:96702	Krt5	keratin 5	protein coding gene
ENSMUSG00000062040	Zfp27	2	Ensembl Gene Model	MGI:99174	Zfp27	zinc finger protein 27	protein coding gene
ENSMUSG00000062203	Gspt1	2	Ensembl Gene Model	MGI:1316728	Gspt1	G1 to S phase transition 1	protein coding gene
ENSMUSG00000062980	Cped1	2	Ensembl Gene Model	MGI:2444814	Cped1	cadherin-like and PC-esterase domain containing 1	protein coding gene
ENSMUSG00000063087	Gm10125	2	old symbol	MGI:3642044	Gm10125	predicted gene 10125	lncRNA gene
ENSMUSG00000063296	Tmem117	2	Ensembl Gene Model	MGI:3642044	Gm10125	predicted gene 10125	lncRNA gene
ENSMUSG00000064023	Klk8	2	Ensembl Gene Model	MGI:2444580	Tmem117	transmembrane protein 117	protein coding gene
ENSMUSG00000064115	Cadm2	2	Ensembl Gene Model	MGI:1343327	Klk8	kallikrein related-peptidase 8	protein coding gene
ENSMUSG00000064127	Med14	2	Ensembl Gene Model	MGI:2442722	Cadm2	cell adhesion molecule 2	protein coding gene
ENSMUSG00000067818	Myl9	2	Ensembl Gene Model	MGI:1349442	Med14	mediator complex subunit 14	protein coding gene
ENSMUSG00000069808	Fam57a	2	Ensembl Gene Model	MGI:2138915	Myl9	myosin, light polypeptide 9, regulatory	protein coding gene
ENSMUSG00000072235	Tuba1a	2	Ensembl Gene Model	MGI:2151840	Tlcd3a	TLC domain containing 3A	protein coding gene
ENSMUSG00000074364	Ehd2	2	Ensembl Gene Model	MGI:98869	Tuba1a	tubulin, alpha 1A	protein coding gene
ENSMUSG00000076439	Mog	2	Ensembl Gene Model	MGI:2154274	Ehd2	EH-domain containing 2	protein coding gene
ENSMUSG00000078676	Casc3	2	Ensembl Gene Model	MGI:97435	Mog	myelin oligodendrocyte glycoprotein	protein coding gene
ENSMUSG00000078921	Tgtp2	2	Ensembl Gene Model	MGI:2179723	Casc3	cancer susceptibility candidate 3	protein coding gene
ENSMUSG00000078922	Tgtp1	2	Ensembl Gene Model	MGI:3710083	Tgtp2	T cell specific GTPase 2	protein coding gene
ENSMUSG00000086171	Pcsk2os1	2	Ensembl Gene Model	MGI:98734	Tgtp1	T cell specific GTPase 1	protein coding gene
ENSMUSG00000089809	Rasgef1b	2	Ensembl Gene Model	MGI:3605632	Pcsk2os1	proprotein convertase subtilisin/kexin type 2, opposite strand 1	antisense lncRNA gene
ENSMUSG00000089911	Mfsd14a	2	Ensembl Gene Model	MGI:2443755	Rasgef1b	RasGEF domain family, member 1B	protein coding gene
ENSMUSG00000091971	Hspa1a	2	Ensembl Gene Model	MGI:1201609	Mfsd14a	major facilitator superfamily domain containing 14A	protein coding gene
ENSMUSG00000103034	Gm8797	2	Ensembl Gene Model	MGI:96244	Hspa1a	heat shock protein 1A	protein coding gene
ENSMUSG00000109771	Gm35315	2	Ensembl Gene Model	MGI:3643769	Gm8797	predicted pseudogene 8797	protein coding gene
ENSMUSG00000110195	Pde2a	2	Ensembl Gene Model	MGI:5594474	Gm35315	predicted gene, 35315	protein coding gene
ENSMUSG00000113216	Gm40841	2	Ensembl Gene Model	MGI:2446107	Pde2a	phosphodiesterase 2A, cGMP-stimulated	protein coding gene
ENSMUSG00000113795	Gm48119	2	Ensembl Gene Model	MGI:5623726	Gm40841	predicted gene, 40841	lncRNA gene
ENSMUSG00000113924	Gm48493	2	Ensembl Gene Model	MGI:6097475	Gm48119	predicted gene, 48119	pseudogene
			Ensembl Gene Model	MGI:6098018	Gm48493	predicted gene, 48493	pseudogene
ENSMUSG00000001911	Nfix	3	Ensembl Gene Model	MGI:97311	Nfix	nuclear factor I/X	protein coding gene
ENSMUSG00000004902	Slc25a18	3	Ensembl Gene Model	MGI:1919053	Slc25a18	solute carrier family 25 (mitochondrial carrier), member 18	protein coding gene
ENSMUSG00000006517	Mvd	3	Ensembl Gene Model	MGI:2179327	Mvd	mevalonate (diphospho) decarboxylase	protein coding gene
ENSMUSG00000006782	Cnp	3	Ensembl Gene Model	MGI:88437	Cnp	2',3'-cyclic nucleotide 3' phosphodiesterase	protein coding gene
ENSMUSG00000013736	Trnt1	3	Ensembl Gene Model	MGI:1917297	Trnt1	tRNA nucleotidyl transferase, CCA-adding, 1	protein coding gene
ENSMUSG00000017453	Pipox	3	Ensembl Gene Model	MGI:1197006	Pipox	pipecolic acid oxidase	protein coding gene
ENSMUSG00000017868	Sgk2	3	Ensembl Gene Model	MGI:1351318	Sgk2	serum/glucocorticoid regulated kinase 2	protein coding gene
ENSMUSG00000020607	Fam84a	3	Ensembl Gene Model	MGI:2145011	Lratd1	LRAT domain containing 1	protein coding gene
ENSMUSG00000021252	Erg28	3	Ensembl Gene Model	MGI:1915571	Erg28	ergosterol biosynthesis 28	protein coding gene
ENSMUSG00000021287	Xrcc3	3	Ensembl Gene Model	MGI:1921585	Xrcc3	X-ray repair complementing defective repair in Chinese hamster cells 3	protein coding gene
ENSMUSG00000021303	Gng4	3	Ensembl Gene Model	MGI:102703	Gng4	guanine nucleotide binding protein (G protein), gamma 4	protein coding gene
ENSMUSG00000021594	Srd5a1	3	Ensembl Gene Model	MGI:98400	Srd5a1	steroid 5 alpha-reductase 1	protein coding gene
ENSMUSG00000021694	Ercc8	3	Ensembl Gene Model	MGI:1919241	Ercc8	excision repaiross-complementing rodent repair deficiency, complementation group 8	protein coding gene
ENSMUSG00000022208	Jph4	3	Ensembl Gene Model	MGI:2443113	Jph4	junctophilin 4	protein coding gene
ENSMUSG00000022472	Desi1	3	Ensembl Gene Model	MGI:106313	Desi1	desumoylating isopeptidase 1	protein coding gene
ENSMUSG00000022894	Adamts5	3	Ensembl Gene Model	MGI:1346321	Adamts5	a disintegrin-like and metallopeptidase (reprolysin type) with thrombospondin type 1 motif, 5 (aggrecanase-2)	protein coding gene
ENSMUSG00000023074	Mospd1	3	Ensembl Gene Model	MGI:1917630	Mospd1	motile sperm domain containing 1	protein coding gene
ENSMUSG00000023832	Acat2	3	Ensembl Gene Model	MGI:87871	Acat2	acetyl-Coenzyme A acetyltransferase 2	protein coding gene
ENSMUSG00000025978	Rftn2	3	Ensembl Gene Model	MGI:1921263	Rftn2	raftlin family member 2	protein coding gene
ENSMUSG00000026109	Tmeff2	3	Ensembl Gene Model	MGI:1861735	Tmeff2	transmembrane protein with EGF-like and two follistatin-like domains 2	protein coding gene
ENSMUSG00000026347	Tmem163	3	Ensembl Gene Model	MGI:1919410	Tmem163	transmembrane protein 163	protein coding gene
ENSMUSG00000026435	Slc45a3	3	Ensembl Gene Model	MGI:1922082	Slc45a3	solute carrier family 45, member 3	protein coding gene
ENSMUSG00000026566	Mpzl1	3	Ensembl Gene Model	MGI:1915731	Mpzl1	myelin protein zero-like 1	protein coding gene
ENSMUSG00000027375	Mal	3	Ensembl Gene Model	MGI:892970	Mal	myelin and lymphocyte protein, T cell differentiation protein	protein coding gene
ENSMUSG00000028399	Ptprd	3	Ensembl Gene Model	MGI:97812	Ptprd	protein tyrosine phosphatase, receptor type, D	protein coding gene
ENSMUSG00000030423	Pop4	3	Ensembl Gene Model	MGI:1913411	Pop4	processing of precursor 4, ribonuclease P/MRP family, (S. cerevisiae)	protein coding gene
ENSMUSG00000030708	Dnajb13	3	Ensembl Gene Model	MGI:1916637	Dnajb13	DnaJ heat shock protein family (Hsp40) member B13	protein coding gene
ENSMUSG00000030747	Dgat2	3	Ensembl Gene Model	MGI:1915050	Dgat2	diacylglycerol O-acyltransferase 2	protein coding gene
ENSMUSG00000031104	Rab33a	3	Ensembl Gene Model	MGI:109493	Rab33a	RAB33A, member RAS oncogene family	protein coding gene
ENSMUSG00000031562	Dctd	3	Ensembl Gene Model	MGI:2444529	Dctd	dCMP deaminase	protein coding gene
ENSMUSG00000031604	Msmo1	3	Ensembl Gene Model	MGI:1913484	Msmo1	methylsterol monoxygenase 1	protein coding gene
ENSMUSG00000032036	Kirrel3	3	Ensembl Gene Model	MGI:1914953	Kirrel3	kirre like nephrin family adhesion molecule 3	protein coding gene
ENSMUSG00000032841	Prr5l	3	Ensembl Gene Model	MGI:1919696	Prr5l	proline rich 5 like	protein coding gene
ENSMUSG00000033917	Gde1	3	Ensembl Gene Model	MGI:1891827	Gde1	glycerophosphodiester phosphodiesterase 1	protein coding gene
ENSMUSG00000034317	Trim59	3	Ensembl Gene Model	MGI:1914199	Trim59	tripartite motif-containing 59	protein coding gene
ENSMUSG00000034390	Cmip	3	Ensembl Gene Model	MGI:1921690	Cmip	c-Maf inducing protein	protein coding gene
ENSMUSG00000034958	Atcay	3	Ensembl Gene Model	MGI:2448730	Atcay	ataxia, cerebellar, Cayman type	protein coding gene
ENSMUSG00000036158	Prickle1	3	Ensembl Gene Model	MGI:1916034	Prickle1	prickle planar cell polarity protein 1	protein coding gene
ENSMUSG00000037031	Tspan15	3	Ensembl Gene Model	MGI:1917673	Tspan15	tetraspanin 15	protein coding gene
ENSMUSG00000037216	Lipt1	3	Ensembl Gene Model	MGI:3645211	Lipt1	lipoyltransferase 1	protein coding gene
ENSMUSG00000037278	Tmem97	3	Ensembl Gene Model	MGI:1916321	Tmem97	transmembrane protein 97	protein coding gene
ENSMUSG00000037313	Tacc3	3	Ensembl Gene Model	MGI:1341163	Tacc3	transforming, acidic coiled-coil containing protein 3	protein coding gene
ENSMUSG00000037492	Zmat4	3	Ensembl Gene Model	MGI:2443497	Zmat4	zinc finger, matrin type 4	protein coding gene
ENSMUSG00000038057	Dbil5	3	Ensembl Gene Model	MGI:108039	Dbil5	diazepam binding inhibitor-like 5	protein coding gene
ENSMUSG00000039328	Rnf122	3	Ensembl Gene Model	MGI:1916117	Rnf122	ring finger protein 122	protein coding gene
ENSMUSG00000040380	Cbln3	3	Ensembl Gene Model	MGI:1889286	Cbln3	cerebellin 3 precursor protein	protein coding gene
ENSMUSG00000040661	Rad54l2	3	Ensembl Gene Model	MGI:1933196	Rad54l2	RAD54 like 2 (S. cerevisiae)	protein coding gene
ENSMUSG00000040759	Cmtm5	3	Ensembl Gene Model	MGI:2447164	Cmtm5	CKLF-like MARVEL transmembrane domain containing 5	protein coding gene
ENSMUSG00000041205	Map6d1	3	Ensembl Gene Model	MGI:3607784	Map6d1	MAP6 domain containing 1	protein coding gene
ENSMUSG00000041377	Ninj2	3	Ensembl Gene Model	MGI:1352751	Ninj2	ninjurin 2	protein coding gene
ENSMUSG00000041649	Klf8	3	Ensembl Gene Model	MGI:2442430	Klf8	Kruppel-like factor 8	protein coding gene
ENSMUSG00000042401	Crtac1	3	Ensembl Gene Model	MGI:1920082	Crtac1	cartilage acidic protein 1	protein coding gene
ENSMUSG00000044252	Osbpl1a	3	Ensembl Gene Model	MGI:1927551	Osbpl1a	oxysterol binding protein-like 1A	protein coding gene
ENSMUSG00000044528	Tram1l1	3	Ensembl Gene Model	MGI:2443503	Tram1l1	translocation associated membrane protein 1-like 1	protein coding gene
ENSMUSG00000045259	Klhdc9	3	Ensembl Gene Model	MGI:1916124	Klhdc9	kelch domain containing 9	protein coding gene
ENSMUSG00000047003	Zfp41	3	Ensembl Gene Model	MGI:99186	Zfp41	zinc finger protein 41	protein coding gene
ENSMUSG00000050121	Opalin	3	Ensembl Gene Model	MGI:2657025	Opalin	oligodendrocytic myelin paranodal and inner loop protein	protein coding gene
ENSMUSG00000050272	Dscam	3	Ensembl Gene Model	MGI:1196281	Dscam	DS cell adhesion molecule	protein coding gene
ENSMUSG00000054477	Kcnn2	3	Ensembl Gene Model	MGI:2153182	Kcnn2	potassium intermediate/small conductance calcium-activated channel, subfamily N, member 2	protein coding gene
ENSMUSG00000058589	Anks1b	3	Ensembl Gene Model	MGI:1924781	Anks1b	ankyrin repeat and sterile alpha motif domain containing 1B	protein coding gene
ENSMUSG00000062760	Shisal1	3	Ensembl Gene Model	MGI:1919551	Shisal1	shisa like 1	protein coding gene
ENSMUSG00000063297	Luzp2	3	Ensembl Gene Model	MGI:1889615	Luzp2	leucine zipper protein 2	protein coding gene
ENSMUSG00000063594	Gng8	3	Ensembl Gene Model	MGI:109163	Gng8	guanine nucleotide binding protein (G protein), gamma 8	protein coding gene
ENSMUSG00000071398	2410004P03Rik	3	Ensembl Gene Model	MGI:1920917	2410004P03Rik	RIKEN cDNA 2410004P03 gene	protein coding gene
ENSMUSG00000073016	Uprt	3	Ensembl Gene Model	MGI:2685620	Uprt	uracil phosphoribosyltransferase	protein coding gene
ENSMUSG00000073295	Nudt11	3	Ensembl Gene Model	MGI:1930957	Nudt11	nudix (nucleoside diphosphate linked moiety X)-type motif 11	protein coding gene
ENSMUSG00000081225	Cyp2j12	3	Ensembl Gene Model	MGI:3717097	Cyp2j12	cytochrome P450, family 2, subfamily j, polypeptide 12	protein coding gene
ENSMUSG00000090963	Gm17655	3	Ensembl Gene Model	MGI:4937289	Gm17655	predicted gene, 17655	protein coding gene
ENSMUSG00000093930	Hmgcs1	3	Ensembl Gene Model	MGI:107592	Hmgcs1	3-hydroxy-3-methylglutaryl-Coenzyme A synthase 1	protein coding gene
ENSMUSG00000097049	6530411M01Rik	3	Ensembl Gene Model	MGI:1915041	6530411M01Rik	RIKEN cDNA 6530411M01 gene	lncRNA gene
ENSMUSG00000101856	1700096K18Rik	3	Ensembl Gene Model	MGI:1920821	1700096K18Rik	RIKEN cDNA 1700096K18 gene	lncRNA gene
ENSMUSG00000107134	Gm42528	3	Ensembl Gene Model	MGI:5662665	Gm42528	predicted gene 42528	unclassified gene
ENSMUSG00000112117	Rmst	3	Ensembl Gene Model	MGI:1099806	Rmst	rhabdomyosarcoma 2 associated transcript (non-coding RNA)	lncRNA gene
ENSMUSG00000113424	Gm48161	3	Ensembl Gene Model	MGI:6097531	Gm48161	predicted gene, 48161	lncRNA gene
ENSMUSG00000114457	Gm36346	3	Ensembl Gene Model	MGI:5595505	Gm36346	predicted gene, 36346	lncRNA gene
ENSMUSG00000115509	Gm49012	3	Ensembl Gene Model	MGI:6118370	Gm49012	predicted gene, 49012	lncRNA gene
ENSMUSG00000115529	9630013A20Rik	3	Ensembl Gene Model	MGI:2442953	9630013A20Rik	RIKEN cDNA 9630013A20 gene	lncRNA gene
ENSMUSG00000002227	Mov10	4	Ensembl Gene Model	MGI:97054	Mov10	Mov10 RISC complex RNA helicase	protein coding gene
ENSMUSG00000002489	Tiam1	4	Ensembl Gene Model	MGI:103306	Tiam1	T cell lymphoma invasion and metastasis 1	protein coding gene
ENSMUSG00000003814	Calr	4	Ensembl Gene Model	MGI:88252	Calr	calreticulin	protein coding gene
ENSMUSG00000003863	Ppfia3	4	Ensembl Gene Model	MGI:1924037	Ppfia3	protein tyrosine phosphatase, receptor type, f polypeptide (PTPRF), interacting protein (liprin), alpha 3	protein coding gene					Panreactive	A1	A2
ENSMUSG00000003949	Hlf	4	Ensembl Gene Model	MGI:96108	Hlf	hepatic leukemia factor	protein coding gene					Lcn2	H2-t23	Clcf1
ENSMUSG00000004085	Map3k20	4	Ensembl Gene Model	MGI:2443258	Map3k20	mitogen-activated protein kinase kinase kinase 20	protein coding gene					Steap4	Serping1	Tgm1
ENSMUSG00000008604	Ubqln4	4	Ensembl Gene Model	MGI:2150152	Ubqln4	ubiquilin 4	protein coding gene					S1pr3	H2-d1	Ptx3
ENSMUSG00000020048	Hsp90b1	4	Ensembl Gene Model	MGI:98817	Hsp90b1	heat shock protein 90, beta (Grp94), member 1	protein coding gene					Timp1	Ggta1	S100a10
ENSMUSG00000020176	Grb10	4	Ensembl Gene Model	MGI:103232	Grb10	growth factor receptor bound protein 10	protein coding gene					Hspb1	Iigp1	Sphk1
ENSMUSG00000020257	Wdr82	4	Ensembl Gene Model	MGI:1924555	Wdr82	WD repeat domain containing 82	protein coding gene					Cxcl10	Gbp2	Cd109
ENSMUSG00000020264	Slc36a2	4	Ensembl Gene Model	MGI:1891430	Slc36a2	solute carrier family 36 (proton/amino acid symporter), member 2	protein coding gene					Cd44	Fbln5	Ptgs2
ENSMUSG00000020325	Fstl3	4	Ensembl Gene Model	MGI:1890391	Fstl3	follistatin-like 3	protein coding gene					Osmr	Ugt1a1	Emp1
ENSMUSG00000021311	Mtr	4	Ensembl Gene Model	MGI:894292	Mtr	5-methyltetrahydrofolate-homocysteine methyltransferase	protein coding gene					Cp	Fkbp5	Slc10a6
ENSMUSG00000022034	Esco2	4	Ensembl Gene Model	MGI:1919238	Esco2	establishment of sister chromatid cohesion N-acetyltransferase 2	protein coding gene					Serpina3n	Psmb8	Tm4sf1
ENSMUSG00000022508	Bcl6	4	Ensembl Gene Model	MGI:107187	Bcl6	B cell leukemia/lymphoma 6	protein coding gene					Aspg	Srgn	B3gnt5
ENSMUSG00000022512	Cldn1	4	Ensembl Gene Model	MGI:1276109	Cldn1	claudin 1	protein coding gene					Vim	Amigo2	Cd14
ENSMUSG00000023272	Creld2	4	Ensembl Gene Model	MGI:1923987	Creld2	cysteine-rich with EGF-like domains 2	protein coding gene					Gfap
ENSMUSG00000024325	Ring1	4	Ensembl Gene Model	MGI:1101770	Ring1	ring finger protein 1	protein coding gene
ENSMUSG00000024371	C2	4	Ensembl Gene Model	MGI:88226	C2	complement component 2 (within H-2S)	protein coding gene
ENSMUSG00000025422	Agap2	4	Ensembl Gene Model	MGI:3580016	Agap2	ArfGAP with GTPase domain, ankyrin repeat and PH domain 2	protein coding gene
ENSMUSG00000025815	Dhtkd1	4	Ensembl Gene Model	MGI:2445096	Dhtkd1	dehydrogenase E1 and transketolase domain containing 1	protein coding gene
ENSMUSG00000026104	Stat1	4	Ensembl Gene Model	MGI:103063	Stat1	signal transducer and activator of transcription 1	protein coding gene
ENSMUSG00000026463	Atp2b4	4	Ensembl Gene Model	MGI:88111	Atp2b4	ATPase, Ca++ transporting, plasma membrane 4	protein coding gene
ENSMUSG00000026822	Lcn2	4	Ensembl Gene Model	MGI:96757	Lcn2	lipocalin 2	protein coding gene
ENSMUSG00000027514	Zbp1	4	Ensembl Gene Model	MGI:1927449	Zbp1	Z-DNA binding protein 1	protein coding gene
ENSMUSG00000027639	Samhd1	4	Ensembl Gene Model	MGI:1927468	Samhd1	SAM domain and HD domain, 1	protein coding gene
ENSMUSG00000027646	Src	4	Ensembl Gene Model	MGI:98397	Src	Rous sarcoma oncogene	protein coding gene
ENSMUSG00000027652	Ralgapb	4	Ensembl Gene Model	MGI:2444531	Ralgapb	Ral GTPase activating protein, beta subunit (non-catalytic)	protein coding gene
ENSMUSG00000027947	Il6ra	4	Ensembl Gene Model	MGI:105304	Il6ra	interleukin 6 receptor, alpha	protein coding gene
ENSMUSG00000028268	Gbp3	4	Ensembl Gene Model	MGI:1926263	Gbp3	guanylate binding protein 3	protein coding gene
ENSMUSG00000028555	Ttc39a	4	Ensembl Gene Model	MGI:2444350	Ttc39a	tetratricopeptide repeat domain 39A	protein coding gene
ENSMUSG00000028763	Hspg2	4	Ensembl Gene Model	MGI:96257	Hspg2	perlecan (heparan sulfate proteoglycan 2)	protein coding gene
ENSMUSG00000028926	Cdk14	4	Ensembl Gene Model	MGI:894318	Cdk14	cyclin-dependent kinase 14	protein coding gene
ENSMUSG00000028931	Kcnab2	4	Ensembl Gene Model	MGI:109239	Kcnab2	potassium voltage-gated channel, shaker-related subfamily, beta member 2	protein coding gene
ENSMUSG00000029104	Htt	4	Ensembl Gene Model	MGI:96067	Htt	huntingtin	protein coding gene
ENSMUSG00000029131	Dnajb6	4	Ensembl Gene Model	MGI:1344381	Dnajb6	DnaJ heat shock protein family (Hsp40) member B6	protein coding gene
ENSMUSG00000029287	Tgfbr3	4	Ensembl Gene Model	MGI:104637	Tgfbr3	transforming growth factor, beta receptor III	protein coding gene
ENSMUSG00000029407	Uso1	4	Ensembl Gene Model	MGI:1929095	Uso1	USO1 vesicle docking factor	protein coding gene
ENSMUSG00000029465	Arpc3	4	Ensembl Gene Model	MGI:1928375	Arpc3	actin related protein 2/3 complex, subunit 3	protein coding gene
ENSMUSG00000029484	Anxa3	4	Ensembl Gene Model	MGI:1201378	Anxa3	annexin A3	protein coding gene
ENSMUSG00000029570	Lfng	4	Ensembl Gene Model	MGI:1095413	Lfng	LFNG O-fucosylpeptide 3-beta-N-acetylglucosaminyltransferase	protein coding gene
ENSMUSG00000029657	Hsph1	4	Ensembl Gene Model	MGI:105053	Hsph1	heat shock 105kDa/110kDa protein 1	protein coding gene
ENSMUSG00000030102	Itpr1	4	Ensembl Gene Model	MGI:96623	Itpr1	inositol 1,4,5-trisphosphate receptor 1	protein coding gene
ENSMUSG00000030279	C2cd5	4	Ensembl Gene Model	MGI:1921991	C2cd5	C2 calcium-dependent domain containing 5	protein coding gene
ENSMUSG00000030970	Ctbp2	4	Ensembl Gene Model	MGI:1201686	Ctbp2	C-terminal binding protein 2	protein coding gene
ENSMUSG00000032120	C2cd2l	4	Ensembl Gene Model	MGI:1919014	C2cd2l	C2 calcium-dependent domain containing 2-like	protein coding gene
ENSMUSG00000032280	Tle3	4	Ensembl Gene Model	MGI:104634	Tle3	transducin-like enhancer of split 3	protein coding gene
ENSMUSG00000033355	Rtp4	4	Ensembl Gene Model	MGI:1915025	Rtp4	receptor transporter protein 4	protein coding gene
ENSMUSG00000034168	Irf2bpl	4	Ensembl Gene Model	MGI:2442463	Irf2bpl	interferon regulatory factor 2 binding protein-like	protein coding gene
ENSMUSG00000034205	Loxl2	4	Ensembl Gene Model	MGI:2137913	Loxl2	lysyl oxidase-like 2	protein coding gene
ENSMUSG00000034258	Flvcr2	4	Ensembl Gene Model	MGI:2384974	Flvcr2	feline leukemia virus subgroup C cellular receptor 2	protein coding gene
ENSMUSG00000037552	Plekhg2	4	Ensembl Gene Model	MGI:2141874	Plekhg2	pleckstrin homology domain containing, family G (with RhoGef domain) member 2	protein coding gene
ENSMUSG00000037921	Ddx60	4	Ensembl Gene Model	MGI:2384570	Ddx60	DExD/H box helicase 60	protein coding gene
ENSMUSG00000038119	Cdon	4	Ensembl Gene Model	MGI:1926387	Cdon	cell adhesion molecule-related/down-regulated by oncogenes	protein coding gene
ENSMUSG00000038387	Rras	4	Ensembl Gene Model	MGI:98179	Rras	related RAS viral (r-ras) oncogene	protein coding gene
ENSMUSG00000038587	Akap12	4	Ensembl Gene Model	MGI:1932576	Akap12	A kinase (PRKA) anchor protein (gravin) 12	protein coding gene
ENSMUSG00000038612	Mcl1	4	Ensembl Gene Model	MGI:101769	Mcl1	myeloid cell leukemia sequence 1	protein coding gene
ENSMUSG00000039005	Tlr4	4	Ensembl Gene Model	MGI:96824	Tlr4	toll-like receptor 4	protein coding gene
ENSMUSG00000040010	Slc7a5	4	Ensembl Gene Model	MGI:1298205	Slc7a5	solute carrier family 7 (cationic amino acid transporter, y+ system), member 5	protein coding gene
ENSMUSG00000040152	Thbs1	4	Ensembl Gene Model	MGI:98737	Thbs1	thrombospondin 1	protein coding gene
ENSMUSG00000040569	Slc26a7	4	Ensembl Gene Model	MGI:2384791	Slc26a7	solute carrier family 26, member 7	protein coding gene
ENSMUSG00000041263	Rusc1	4	Ensembl Gene Model	MGI:1919546	Rusc1	RUN and SH3 domain containing 1	protein coding gene
ENSMUSG00000042286	Stab1	4	Ensembl Gene Model	MGI:2178742	Stab1	stabilin 1	protein coding gene
ENSMUSG00000042606	Hirip3	4	Ensembl Gene Model	MGI:2142364	Hirip3	HIRA interacting protein 3	protein coding gene
ENSMUSG00000042700	Sipa1l1	4	Ensembl Gene Model	MGI:2443679	Sipa1l1	signal-induced proliferation-associated 1 like 1	protein coding gene
ENSMUSG00000042942	Greb1l	4	Ensembl Gene Model	MGI:3576497	Greb1l	growth regulation by estrogen in breast cancer-like	protein coding gene
ENSMUSG00000043091	Tuba1c	4	Ensembl Gene Model	MGI:1095409	Tuba1c	tubulin, alpha 1C	protein coding gene
ENSMUSG00000047631	Apof	4	Ensembl Gene Model	MGI:104539	Apof	apolipoprotein F	protein coding gene
ENSMUSG00000047735	Samd9l	4	Ensembl Gene Model	MGI:1343184	Samd9l	sterile alpha motif domain containing 9-like	protein coding gene
ENSMUSG00000050737	Ptges	4	Ensembl Gene Model	MGI:1927593	Ptges	prostaglandin E synthase	protein coding gene
ENSMUSG00000051339	2900026A02Rik	4	Ensembl Gene Model	MGI:1920194	2900026A02Rik	RIKEN cDNA 2900026A02 gene	protein coding gene
ENSMUSG00000051977	Prdm9	4	Ensembl Gene Model	MGI:2384854	Prdm9	PR domain containing 9	protein coding gene
ENSMUSG00000052406	Rexo4	4	Ensembl Gene Model	MGI:2684957	Rexo4	REX4, 3'-5' exonuclease	protein coding gene
ENSMUSG00000052776	Oas1a	4	Ensembl Gene Model	MGI:2180860	Oas1a	2'-5' oligoadenylate synthetase 1A	protein coding gene
ENSMUSG00000053198	Prx	4	Ensembl Gene Model	MGI:108176	Prx	periaxin	protein coding gene
ENSMUSG00000057596	Trim30d	4	Ensembl Gene Model	MGI:3035181	Trim30d	tripartite motif-containing 30D	protein coding gene
ENSMUSG00000058056	Palld	4	Ensembl Gene Model	MGI:1919583	Palld	palladin, cytoskeletal associated protein	protein coding gene
ENSMUSG00000062098	Btbd3	4	Ensembl Gene Model	MGI:2385155	Btbd3	BTB (POZ) domain containing 3	protein coding gene
ENSMUSG00000063388	BC023105	4	Ensembl Gene Model	MGI:2384767	BC023105	cDNA sequence BC023105	pseudogene
ENSMUSG00000063785	Utp14a	4	Ensembl Gene Model	MGI:1919804	Utp14a	UTP14A small subunit processome component	protein coding gene
ENSMUSG00000063894	Zkscan8	4	Ensembl Gene Model	MGI:1913815	Zkscan8	zinc finger with KRAB and SCAN domains 8	protein coding gene
ENSMUSG00000066842	Hmcn1	4	Ensembl Gene Model	MGI:2685047	Hmcn1	hemicentin 1	protein coding gene
ENSMUSG00000067212	H2-T23	4	Ensembl Gene Model	MGI:95957	H2-T23	histocompatibility 2, T region locus 23	protein coding gene
ENSMUSG00000068246	Apol9b	4	Ensembl Gene Model	MGI:1919148	Apol9b	apolipoprotein L 9b	protein coding gene
ENSMUSG00000069014	Gm5641	4	Ensembl Gene Model	MGI:3645731	Gm5641	predicted gene 5641	pseudogene
ENSMUSG00000070427	Il18bp	4	Ensembl Gene Model	MGI:1333800	Il18bp	interleukin 18 binding protein	protein coding gene
ENSMUSG00000070436	Serpinh1	4	Ensembl Gene Model	MGI:88283	Serpinh1	serine (or cysteine) peptidase inhibitor, clade H, member 1	protein coding gene
ENSMUSG00000090877	Hspa1b	4	Ensembl Gene Model	MGI:99517	Hspa1b	heat shock protein 1B	protein coding gene
ENSMUSG00000095115	Itpripl2	4	Ensembl Gene Model	MGI:2442416	Itpripl2	inositol 1,4,5-triphosphate receptor interacting protein-like 2	protein coding gene
ENSMUSG00000097660	Gm26762	4		No associated gene
ENSMUSG00000097695	Gm26905	4		No associated gene
ENSMUSG00000097971	Gm26917	4		No associated gene
ENSMUSG00000102805	Gm37240	4	Ensembl Gene Model	MGI:5610468	Gm37240	predicted gene, 37240	protein coding gene
ENSMUSG00000113175	Gm9973	4	Ensembl Gene Model	MGI:3642527	Gm9973	predicted gene 9973	lncRNA gene
ENSMUSG00000113476	Gm48309	4	Ensembl Gene Model	MGI:6097758	Gm48309	predicted gene, 48309	unclassified gene
ENSMUSG00000115801	AC160336.1	4	Ensembl Gene Model	MGI:6847131	Gm55330	predicted gene, 55330	lncRNA gene

## Sheet: Cluster 1 enriched pathways
Over-representation analysis (ORA) against the Reactome database for differentially expressed genes in Cluster 1 (q-value < 0.2, we have included all pathways, even those with adjusted p-value > 0.05)
ID	Description	GeneRatio	BgRatio	pvalue	p.adjust	qvalue	geneID	Count
R-MMU-975956	Nonsense Mediated Decay (NMD) independent of the Exon Junction Complex (EJC)	35/233	85/7044	2.50214e-30	1.73398e-27	1.54079e-27	ENSMUSG00000007892/ENSMUSG00000008668/ENSMUSG00000008683/ENSMUSG00000009927/ENSMUSG00000022283/ENSMUSG00000024608/ENSMUSG00000025290/ENSMUSG00000025362/ENSMUSG00000025508/ENSMUSG00000028234/ENSMUSG00000030432/ENSMUSG00000034892/ENSMUSG00000037563/ENSMUSG00000039001/ENSMUSG00000041841/ENSMUSG00000043716/ENSMUSG00000044533/ENSMUSG00000046330/ENSMUSG00000057322/ENSMUSG00000058443/ENSMUSG00000058600/…	35
R-MMU-156827	L13a-mediated translational silencing of Ceruloplasmin expression	37/233	102/7044	1.25172e-29	4.33721e-27	3.85398e-27	ENSMUSG00000007892/ENSMUSG00000008668/ENSMUSG00000008683/ENSMUSG00000009927/ENSMUSG00000022283/ENSMUSG00000024608/ENSMUSG00000025290/ENSMUSG00000025362/ENSMUSG00000025508/ENSMUSG00000028234/ENSMUSG00000030432/ENSMUSG00000034892/ENSMUSG00000035150/ENSMUSG00000037563/ENSMUSG00000039001/ENSMUSG00000041841/ENSMUSG00000043716/ENSMUSG00000044533/ENSMUSG00000046330/ENSMUSG00000057322/ENSMUSG00000058443/…	37
R-MMU-1799339	SRP-dependent cotranslational protein targeting to membrane	34/233	84/7044	3.60857e-29	8.33579e-27	7.40706e-27	ENSMUSG00000007892/ENSMUSG00000008668/ENSMUSG00000008683/ENSMUSG00000009927/ENSMUSG00000024608/ENSMUSG00000025290/ENSMUSG00000025362/ENSMUSG00000025508/ENSMUSG00000028234/ENSMUSG00000030432/ENSMUSG00000034892/ENSMUSG00000037563/ENSMUSG00000039001/ENSMUSG00000041841/ENSMUSG00000043716/ENSMUSG00000044533/ENSMUSG00000046330/ENSMUSG00000057322/ENSMUSG00000058443/ENSMUSG00000058600/ENSMUSG00000059291/…	34
R-MMU-72613	Eukaryotic Translation Initiation	37/233	110/7044	3.05335e-28	4.15952e-26	3.69608e-26	ENSMUSG00000007892/ENSMUSG00000008668/ENSMUSG00000008683/ENSMUSG00000009927/ENSMUSG00000022283/ENSMUSG00000024608/ENSMUSG00000025290/ENSMUSG00000025362/ENSMUSG00000025508/ENSMUSG00000028234/ENSMUSG00000030432/ENSMUSG00000034892/ENSMUSG00000035150/ENSMUSG00000037563/ENSMUSG00000039001/ENSMUSG00000041841/ENSMUSG00000043716/ENSMUSG00000044533/ENSMUSG00000046330/ENSMUSG00000057322/ENSMUSG00000058443/…	37
R-MMU-72737	Cap-dependent Translation Initiation	37/233	110/7044	3.05335e-28	4.15952e-26	3.69608e-26	ENSMUSG00000007892/ENSMUSG00000008668/ENSMUSG00000008683/ENSMUSG00000009927/ENSMUSG00000022283/ENSMUSG00000024608/ENSMUSG00000025290/ENSMUSG00000025362/ENSMUSG00000025508/ENSMUSG00000028234/ENSMUSG00000030432/ENSMUSG00000034892/ENSMUSG00000035150/ENSMUSG00000037563/ENSMUSG00000039001/ENSMUSG00000041841/ENSMUSG00000043716/ENSMUSG00000044533/ENSMUSG00000046330/ENSMUSG00000057322/ENSMUSG00000058443/…	37
R-MMU-72706	GTP hydrolysis and joining of the 60S ribosomal subunit	36/233	103/7044	3.60131e-28	4.15952e-26	3.69608e-26	ENSMUSG00000007892/ENSMUSG00000008668/ENSMUSG00000008683/ENSMUSG00000009927/ENSMUSG00000024608/ENSMUSG00000025290/ENSMUSG00000025362/ENSMUSG00000025508/ENSMUSG00000028234/ENSMUSG00000030432/ENSMUSG00000034892/ENSMUSG00000035150/ENSMUSG00000037563/ENSMUSG00000039001/ENSMUSG00000041841/ENSMUSG00000043716/ENSMUSG00000044533/ENSMUSG00000046330/ENSMUSG00000057322/ENSMUSG00000058443/ENSMUSG00000058600/…	36
R-MMU-927802	Nonsense-Mediated Decay (NMD)	36/233	105/7044	7.9258e-28	6.86573e-26	6.10078e-26	ENSMUSG00000007892/ENSMUSG00000008668/ENSMUSG00000008683/ENSMUSG00000009927/ENSMUSG00000022283/ENSMUSG00000024608/ENSMUSG00000025290/ENSMUSG00000025362/ENSMUSG00000025508/ENSMUSG00000028234/ENSMUSG00000030432/ENSMUSG00000034892/ENSMUSG00000037563/ENSMUSG00000038374/ENSMUSG00000039001/ENSMUSG00000041841/ENSMUSG00000043716/ENSMUSG00000044533/ENSMUSG00000046330/ENSMUSG00000057322/ENSMUSG00000058443/…	36
R-MMU-975957	Nonsense Mediated Decay (NMD) enhanced by the Exon Junction Complex (EJC)	36/233	105/7044	7.9258e-28	6.86573e-26	6.10078e-26	ENSMUSG00000007892/ENSMUSG00000008668/ENSMUSG00000008683/ENSMUSG00000009927/ENSMUSG00000022283/ENSMUSG00000024608/ENSMUSG00000025290/ENSMUSG00000025362/ENSMUSG00000025508/ENSMUSG00000028234/ENSMUSG00000030432/ENSMUSG00000034892/ENSMUSG00000037563/ENSMUSG00000038374/ENSMUSG00000039001/ENSMUSG00000041841/ENSMUSG00000043716/ENSMUSG00000044533/ENSMUSG00000046330/ENSMUSG00000057322/ENSMUSG00000058443/…	36
R-MMU-72689	Formation of a pool of free 40S subunits	34/233	92/7044	1.39912e-27	1.07732e-25	9.57293e-26	ENSMUSG00000007892/ENSMUSG00000008668/ENSMUSG00000008683/ENSMUSG00000009927/ENSMUSG00000024608/ENSMUSG00000025290/ENSMUSG00000025362/ENSMUSG00000025508/ENSMUSG00000028234/ENSMUSG00000030432/ENSMUSG00000034892/ENSMUSG00000037563/ENSMUSG00000039001/ENSMUSG00000041841/ENSMUSG00000043716/ENSMUSG00000044533/ENSMUSG00000046330/ENSMUSG00000057322/ENSMUSG00000058443/ENSMUSG00000058600/ENSMUSG00000059291/…	34
R-MMU-72766	Translation	42/233	219/7044	2.4502e-21	1.69799e-19	1.50881e-19	ENSMUSG00000007892/ENSMUSG00000008668/ENSMUSG00000008683/ENSMUSG00000009927/ENSMUSG00000014551/ENSMUSG00000022283/ENSMUSG00000024608/ENSMUSG00000025290/ENSMUSG00000025362/ENSMUSG00000025508/ENSMUSG00000028234/ENSMUSG00000030335/ENSMUSG00000030432/ENSMUSG00000030879/ENSMUSG00000034892/ENSMUSG00000035150/ENSMUSG00000037563/ENSMUSG00000039001/ENSMUSG00000040112/ENSMUSG00000041841/ENSMUSG00000043716/…	42
R-MMU-6791226	Major pathway of rRNA processing in the nucleolus and cytosol	35/233	167/7044	3.61281e-19	1.92591e-17	1.71133e-17	ENSMUSG00000007892/ENSMUSG00000008668/ENSMUSG00000008683/ENSMUSG00000009927/ENSMUSG00000024608/ENSMUSG00000025290/ENSMUSG00000025362/ENSMUSG00000025508/ENSMUSG00000028234/ENSMUSG00000030432/ENSMUSG00000034892/ENSMUSG00000037563/ENSMUSG00000039001/ENSMUSG00000041841/ENSMUSG00000043716/ENSMUSG00000044533/ENSMUSG00000046330/ENSMUSG00000057322/ENSMUSG00000058443/ENSMUSG00000058600/ENSMUSG00000059291/…	35
R-MMU-72312	rRNA processing	35/233	167/7044	3.61281e-19	1.92591e-17	1.71133e-17	ENSMUSG00000007892/ENSMUSG00000008668/ENSMUSG00000008683/ENSMUSG00000009927/ENSMUSG00000024608/ENSMUSG00000025290/ENSMUSG00000025362/ENSMUSG00000025508/ENSMUSG00000028234/ENSMUSG00000030432/ENSMUSG00000034892/ENSMUSG00000037563/ENSMUSG00000039001/ENSMUSG00000041841/ENSMUSG00000043716/ENSMUSG00000044533/ENSMUSG00000046330/ENSMUSG00000057322/ENSMUSG00000058443/ENSMUSG00000058600/ENSMUSG00000059291/…	35
R-MMU-8868773	rRNA processing in the nucleus and cytosol	35/233	167/7044	3.61281e-19	1.92591e-17	1.71133e-17	ENSMUSG00000007892/ENSMUSG00000008668/ENSMUSG00000008683/ENSMUSG00000009927/ENSMUSG00000024608/ENSMUSG00000025290/ENSMUSG00000025362/ENSMUSG00000025508/ENSMUSG00000028234/ENSMUSG00000030432/ENSMUSG00000034892/ENSMUSG00000037563/ENSMUSG00000039001/ENSMUSG00000041841/ENSMUSG00000043716/ENSMUSG00000044533/ENSMUSG00000046330/ENSMUSG00000057322/ENSMUSG00000058443/ENSMUSG00000058600/ENSMUSG00000059291/…	35
R-MMU-163200	Respiratory electron transport, ATP synthesis by chemiosmotic coupling, and heat production by uncoupling proteins.	28/233	117/7044	4.18939e-17	2.07375e-15	1.8427e-15	ENSMUSG00000002416/ENSMUSG00000006057/ENSMUSG00000014294/ENSMUSG00000016252/ENSMUSG00000016427/ENSMUSG00000017778/ENSMUSG00000022450/ENSMUSG00000022820/ENSMUSG00000023089/ENSMUSG00000024038/ENSMUSG00000026500/ENSMUSG00000030869/ENSMUSG00000035674/ENSMUSG00000035885/ENSMUSG00000036199/ENSMUSG00000036751/ENSMUSG00000037152/ENSMUSG00000038690/ENSMUSG00000041881/ENSMUSG00000044894/ENSMUSG00000050856/…	28
R-MMU-611105	Respiratory electron transport	23/233	95/7044	2.3985e-14	1.10811e-12	9.84649e-13	ENSMUSG00000002416/ENSMUSG00000014294/ENSMUSG00000016427/ENSMUSG00000017778/ENSMUSG00000022450/ENSMUSG00000022820/ENSMUSG00000023089/ENSMUSG00000024038/ENSMUSG00000026500/ENSMUSG00000030869/ENSMUSG00000035674/ENSMUSG00000035885/ENSMUSG00000036199/ENSMUSG00000036751/ENSMUSG00000037152/ENSMUSG00000041881/ENSMUSG00000044894/ENSMUSG00000059534/ENSMUSG00000061518/ENSMUSG00000063882/ENSMUSG00000064341/…	23
R-MMU-1428517	The citric acid (TCA) cycle and respiratory electron transport	28/233	166/7044	5.49019e-13	2.37794e-11	2.113e-11	ENSMUSG00000002416/ENSMUSG00000006057/ENSMUSG00000014294/ENSMUSG00000016252/ENSMUSG00000016427/ENSMUSG00000017778/ENSMUSG00000022450/ENSMUSG00000022820/ENSMUSG00000023089/ENSMUSG00000024038/ENSMUSG00000026500/ENSMUSG00000030869/ENSMUSG00000035674/ENSMUSG00000035885/ENSMUSG00000036199/ENSMUSG00000036751/ENSMUSG00000037152/ENSMUSG00000038690/ENSMUSG00000041881/ENSMUSG00000044894/ENSMUSG00000050856/…	28
R-MMU-72649	Translation initiation complex formation	17/233	55/7044	8.47935e-13	3.45658e-11	3.07147e-11	ENSMUSG00000008668/ENSMUSG00000008683/ENSMUSG00000009927/ENSMUSG00000022283/ENSMUSG00000024608/ENSMUSG00000025290/ENSMUSG00000025362/ENSMUSG00000028234/ENSMUSG00000034892/ENSMUSG00000035150/ENSMUSG00000037563/ENSMUSG00000039001/ENSMUSG00000044533/ENSMUSG00000058655/ENSMUSG00000061787/ENSMUSG00000067288/ENSMUSG00000090733	17
R-MMU-72662	Activation of the mRNA upon binding of the cap-binding complex and eIFs, and subsequent binding to 43S	17/233	56/7044	1.18215e-12	4.55129e-11	4.0442e-11	ENSMUSG00000008668/ENSMUSG00000008683/ENSMUSG00000009927/ENSMUSG00000022283/ENSMUSG00000024608/ENSMUSG00000025290/ENSMUSG00000025362/ENSMUSG00000028234/ENSMUSG00000034892/ENSMUSG00000035150/ENSMUSG00000037563/ENSMUSG00000039001/ENSMUSG00000044533/ENSMUSG00000058655/ENSMUSG00000061787/ENSMUSG00000067288/ENSMUSG00000090733	17
R-MMU-72702	Ribosomal scanning and start codon recognition	16/233	55/7044	1.16122e-11	4.2354e-10	3.76351e-10	ENSMUSG00000008668/ENSMUSG00000008683/ENSMUSG00000009927/ENSMUSG00000024608/ENSMUSG00000025290/ENSMUSG00000025362/ENSMUSG00000028234/ENSMUSG00000034892/ENSMUSG00000035150/ENSMUSG00000037563/ENSMUSG00000039001/ENSMUSG00000044533/ENSMUSG00000058655/ENSMUSG00000061787/ENSMUSG00000067288/ENSMUSG00000090733	16
R-MMU-72695	Formation of the ternary complex, and subsequently, the 43S complex	15/233	48/7044	1.64203e-11	5.68962e-10	5.05571e-10	ENSMUSG00000008668/ENSMUSG00000008683/ENSMUSG00000009927/ENSMUSG00000024608/ENSMUSG00000025290/ENSMUSG00000025362/ENSMUSG00000028234/ENSMUSG00000034892/ENSMUSG00000035150/ENSMUSG00000037563/ENSMUSG00000039001/ENSMUSG00000044533/ENSMUSG00000061787/ENSMUSG00000067288/ENSMUSG00000090733	15
R-MMU-6799198	Complex I biogenesis	15/233	55/7044	1.45366e-10	4.79706e-09	4.2626e-09	ENSMUSG00000002416/ENSMUSG00000014294/ENSMUSG00000016427/ENSMUSG00000022450/ENSMUSG00000022820/ENSMUSG00000023089/ENSMUSG00000024038/ENSMUSG00000030869/ENSMUSG00000035674/ENSMUSG00000036199/ENSMUSG00000037152/ENSMUSG00000041881/ENSMUSG00000064341/ENSMUSG00000064345/ENSMUSG00000064368	15
R-MMU-163210	Formation of ATP by chemiosmotic coupling	5/233	18/7044	0.000228337	0.00687991	0.00611338	ENSMUSG00000006057/ENSMUSG00000016252/ENSMUSG00000038690/ENSMUSG00000050856/ENSMUSG00000064357	5
R-MMU-8949613	Cristae formation	5/233	18/7044	0.000228337	0.00687991	0.00611338	ENSMUSG00000006057/ENSMUSG00000016252/ENSMUSG00000038690/ENSMUSG00000050856/ENSMUSG00000064357	5
R-MMU-72163	mRNA Splicing - Major Pathway	16/233	178/7044	0.00025092	0.00724532	0.00643808	ENSMUSG00000007836/ENSMUSG00000015165/ENSMUSG00000018379/ENSMUSG00000019738/ENSMUSG00000020018/ENSMUSG00000028809/ENSMUSG00000030216/ENSMUSG00000031683/ENSMUSG00000038374/ENSMUSG00000040824/ENSMUSG00000045996/ENSMUSG00000056851/ENSMUSG00000057278/ENSMUSG00000059005/ENSMUSG00000063480/ENSMUSG00000091625	16
R-MMU-8953897	Cellular responses to stimuli	29/233	447/7044	0.000339825	0.00941994	0.00837041	ENSMUSG00000009013/ENSMUSG00000017778/ENSMUSG00000020483/ENSMUSG00000020849/ENSMUSG00000021114/ENSMUSG00000021774/ENSMUSG00000022400/ENSMUSG00000025135/ENSMUSG00000026500/ENSMUSG00000027630/ENSMUSG00000028278/ENSMUSG00000031760/ENSMUSG00000031762/ENSMUSG00000031765/ENSMUSG00000031839/ENSMUSG00000033933/ENSMUSG00000035150/ENSMUSG00000035885/ENSMUSG00000036751/ENSMUSG00000041126/ENSMUSG00000048249/…	29
R-MMU-72172	mRNA Splicing	16/233	186/7044	0.000413102	0.0110108	0.00978399	ENSMUSG00000007836/ENSMUSG00000015165/ENSMUSG00000018379/ENSMUSG00000019738/ENSMUSG00000020018/ENSMUSG00000028809/ENSMUSG00000030216/ENSMUSG00000031683/ENSMUSG00000038374/ENSMUSG00000040824/ENSMUSG00000045996/ENSMUSG00000056851/ENSMUSG00000057278/ENSMUSG00000059005/ENSMUSG00000063480/ENSMUSG00000091625	16
R-MMU-5628897	TP53 Regulates Metabolic Genes	9/233	73/7044	0.000622793	0.015985	0.014204	ENSMUSG00000017778/ENSMUSG00000019699/ENSMUSG00000020849/ENSMUSG00000026500/ENSMUSG00000028278/ENSMUSG00000035885/ENSMUSG00000036751/ENSMUSG00000051391/ENSMUSG00000061518	9
R-MMU-109606	Intrinsic Pathway for Apoptosis	6/233	37/7044	0.00120724	0.0298793	0.0265503	ENSMUSG00000009013/ENSMUSG00000020483/ENSMUSG00000020849/ENSMUSG00000025860/ENSMUSG00000029821/ENSMUSG00000051391	6
R-MMU-72165	mRNA Splicing - Minor Pathway	7/233	51/7044	0.00132398	0.0316386	0.0281136	ENSMUSG00000018379/ENSMUSG00000019738/ENSMUSG00000020018/ENSMUSG00000040824/ENSMUSG00000045996/ENSMUSG00000057278/ENSMUSG00000063480	7
R-MMU-1592230	Mitochondrial biogenesis	5/233	29/7044	0.00235144	0.0543182	0.0482664	ENSMUSG00000006057/ENSMUSG00000016252/ENSMUSG00000038690/ENSMUSG00000050856/ENSMUSG00000064357	5
R-MMU-114452	Activation of BH3-only proteins	4/233	18/7044	0.00247607	0.0553521	0.049185	ENSMUSG00000009013/ENSMUSG00000020483/ENSMUSG00000020849/ENSMUSG00000051391	4
R-MMU-2262752	Cellular responses to stress	26/233	444/7044	0.00303319	0.0656876	0.058369	ENSMUSG00000009013/ENSMUSG00000017778/ENSMUSG00000020483/ENSMUSG00000020849/ENSMUSG00000021114/ENSMUSG00000021774/ENSMUSG00000022400/ENSMUSG00000025135/ENSMUSG00000026500/ENSMUSG00000027630/ENSMUSG00000028278/ENSMUSG00000031839/ENSMUSG00000033933/ENSMUSG00000035150/ENSMUSG00000035885/ENSMUSG00000036751/ENSMUSG00000041126/ENSMUSG00000048249/ENSMUSG00000055839/ENSMUSG00000060981/ENSMUSG00000061175/…	26
R-MMU-5625740	RHO GTPases activate PKNs	6/233	45/7044	0.00339398	0.0712737	0.0633327	ENSMUSG00000014956/ENSMUSG00000020849/ENSMUSG00000041126/ENSMUSG00000051391/ENSMUSG00000060981/ENSMUSG00000067455	6
R-MMU-6782135	Dual incision in TC-NER	7/233	61/7044	0.00377282	0.0747018	0.0663789	ENSMUSG00000019738/ENSMUSG00000022400/ENSMUSG00000029191/ENSMUSG00000034345/ENSMUSG00000040681/ENSMUSG00000045996/ENSMUSG00000068240	7
R-MMU-6782210	Gap-filling DNA repair synthesis and ligation in TC-NER	7/233	61/7044	0.00377282	0.0747018	0.0663789	ENSMUSG00000019738/ENSMUSG00000022400/ENSMUSG00000029191/ENSMUSG00000034345/ENSMUSG00000040681/ENSMUSG00000045996/ENSMUSG00000068240	7
R-MMU-202040	G-protein activation	4/233	21/7044	0.0044802	0.0862438	0.076635	ENSMUSG00000020660/ENSMUSG00000038607/ENSMUSG00000068523/ENSMUSG00000071658	4
R-MMU-72203	Processing of Capped Intron-Containing Pre-mRNA	16/233	238/7044	0.00536921	0.100564	0.0893595	ENSMUSG00000007836/ENSMUSG00000015165/ENSMUSG00000018379/ENSMUSG00000019738/ENSMUSG00000020018/ENSMUSG00000028809/ENSMUSG00000030216/ENSMUSG00000031683/ENSMUSG00000038374/ENSMUSG00000040824/ENSMUSG00000045996/ENSMUSG00000056851/ENSMUSG00000057278/ENSMUSG00000059005/ENSMUSG00000063480/ENSMUSG00000091625	16
R-MMU-392451	G beta:gamma signalling through PI3Kgamma	4/233	23/7044	0.0062943	0.110256	0.0979723	ENSMUSG00000019699/ENSMUSG00000038607/ENSMUSG00000068523/ENSMUSG00000071658	4
R-MMU-427413	NoRC negatively regulates rRNA expression	4/233	23/7044	0.0062943	0.110256	0.0979723	ENSMUSG00000024513/ENSMUSG00000041126/ENSMUSG00000060981/ENSMUSG00000067455	4
R-MMU-73854	RNA Polymerase I Promoter Clearance	7/233	67/7044	0.00636401	0.110256	0.0979723	ENSMUSG00000024513/ENSMUSG00000034345/ENSMUSG00000041126/ENSMUSG00000045996/ENSMUSG00000060981/ENSMUSG00000063870/ENSMUSG00000067455	7
R-MMU-73864	RNA Polymerase I Transcription	7/233	68/7044	0.00689994	0.113353	0.100723	ENSMUSG00000024513/ENSMUSG00000034345/ENSMUSG00000041126/ENSMUSG00000045996/ENSMUSG00000060981/ENSMUSG00000063870/ENSMUSG00000067455	7
R-MMU-6781823	Formation of TC-NER Pre-Incision Complex	6/233	52/7044	0.00700345	0.113353	0.100723	ENSMUSG00000019738/ENSMUSG00000022400/ENSMUSG00000034345/ENSMUSG00000040681/ENSMUSG00000045996/ENSMUSG00000068240	6
R-MMU-1296041	Activation of G protein gated Potassium channels	4/233	24/7044	0.00736056	0.113353	0.100723	ENSMUSG00000038607/ENSMUSG00000044708/ENSMUSG00000068523/ENSMUSG00000071658	4
R-MMU-1296059	G protein gated Potassium channels	4/233	24/7044	0.00736056	0.113353	0.100723	ENSMUSG00000038607/ENSMUSG00000044708/ENSMUSG00000068523/ENSMUSG00000071658	4
R-MMU-997272	Inhibition of voltage gated Ca2+ channels via Gbeta/gamma subunits	4/233	24/7044	0.00736056	0.113353	0.100723	ENSMUSG00000038607/ENSMUSG00000044708/ENSMUSG00000068523/ENSMUSG00000071658	4
R-MMU-73728	RNA Polymerase I Promoter Opening	4/233	25/7044	0.0085394	0.128648	0.114315	ENSMUSG00000024513/ENSMUSG00000041126/ENSMUSG00000060981/ENSMUSG00000067455	4
R-MMU-5250941	Negative epigenetic regulation of rRNA expression	4/233	26/7044	0.00983528	0.134536	0.119547	ENSMUSG00000024513/ENSMUSG00000041126/ENSMUSG00000060981/ENSMUSG00000067455	4
R-MMU-430039	mRNA decay by 5' to 3' exoribonuclease	3/233	14/7044	0.00992527	0.134536	0.119547	ENSMUSG00000024472/ENSMUSG00000031683/ENSMUSG00000091625	3
R-MMU-112382	Formation of RNA Pol II elongation complex	6/233	56/7044	0.0100145	0.134536	0.119547	ENSMUSG00000019738/ENSMUSG00000028496/ENSMUSG00000034345/ENSMUSG00000045996/ENSMUSG00000055839/ENSMUSG00000079658	6
R-MMU-2559582	Senescence-Associated Secretory Phenotype (SASP)	6/233	56/7044	0.0100145	0.134536	0.119547	ENSMUSG00000021774/ENSMUSG00000025135/ENSMUSG00000041126/ENSMUSG00000060981/ENSMUSG00000067455/ENSMUSG00000068240	6
R-MMU-75955	RNA Polymerase II Transcription Elongation	6/233	56/7044	0.0100145	0.134536	0.119547	ENSMUSG00000019738/ENSMUSG00000028496/ENSMUSG00000034345/ENSMUSG00000045996/ENSMUSG00000055839/ENSMUSG00000079658	6
R-MMU-6781827	Transcription-Coupled Nucleotide Excision Repair (TC-NER)	7/233	73/7044	0.0100951	0.134536	0.119547	ENSMUSG00000019738/ENSMUSG00000022400/ENSMUSG00000029191/ENSMUSG00000034345/ENSMUSG00000040681/ENSMUSG00000045996/ENSMUSG00000068240	7
R-MMU-1296065	Inwardly rectifying K+ channels	4/233	27/7044	0.0112524	0.14713	0.130738	ENSMUSG00000038607/ENSMUSG00000044708/ENSMUSG00000068523/ENSMUSG00000071658	4
R-MMU-211000	Gene Silencing by RNA	7/233	75/7044	0.0116352	0.149319	0.132682	ENSMUSG00000019738/ENSMUSG00000026374/ENSMUSG00000040029/ENSMUSG00000041126/ENSMUSG00000045996/ENSMUSG00000060981/ENSMUSG00000067455	7
R-MMU-8939211	ESR-mediated signaling	10/233	132/7044	0.0118645	0.149493	0.132837	ENSMUSG00000019699/ENSMUSG00000019738/ENSMUSG00000038607/ENSMUSG00000041126/ENSMUSG00000045996/ENSMUSG00000060981/ENSMUSG00000067455/ENSMUSG00000068523/ENSMUSG00000071072/ENSMUSG00000071658	10
R-MMU-3700989	Transcriptional Regulation by TP53	17/233	284/7044	0.0127513	0.155715	0.138366	ENSMUSG00000008730/ENSMUSG00000017778/ENSMUSG00000019699/ENSMUSG00000019738/ENSMUSG00000020849/ENSMUSG00000026500/ENSMUSG00000028278/ENSMUSG00000034345/ENSMUSG00000035885/ENSMUSG00000036751/ENSMUSG00000045996/ENSMUSG00000051391/ENSMUSG00000055839/ENSMUSG00000061518/ENSMUSG00000063870/ENSMUSG00000068240/ENSMUSG00000079658	17
R-MMU-418555	G alpha (s) signalling events	6/233	59/7044	0.0128077	0.155715	0.138366	ENSMUSG00000020660/ENSMUSG00000034353/ENSMUSG00000038607/ENSMUSG00000041907/ENSMUSG00000068523/ENSMUSG00000071658	6
R-MMU-6796648	TP53 Regulates Transcription of DNA Repair Genes	5/233	43/7044	0.0131099	0.156641	0.139189	ENSMUSG00000019738/ENSMUSG00000034345/ENSMUSG00000045996/ENSMUSG00000055839/ENSMUSG00000079658	5
R-MMU-392851	Prostacyclin signalling through prostacyclin receptor	3/233	16/7044	0.0145442	0.167985	0.149269	ENSMUSG00000038607/ENSMUSG00000068523/ENSMUSG00000071658	3
R-MMU-8964315	G beta:gamma signalling through BTK	3/233	16/7044	0.0145442	0.167985	0.149269	ENSMUSG00000038607/ENSMUSG00000068523/ENSMUSG00000071658	3
R-MMU-397795	G-protein beta:gamma signalling	4/233	30/7044	0.0162684	0.184819	0.164228	ENSMUSG00000019699/ENSMUSG00000038607/ENSMUSG00000068523/ENSMUSG00000071658	4
R-MMU-373080	Class B/2 (Secretin family receptors)	4/233	31/7044	0.0182062	0.203498	0.180825	ENSMUSG00000034353/ENSMUSG00000038607/ENSMUSG00000068523/ENSMUSG00000071658	4
R-MMU-418217	G beta:gamma signalling through PLC beta	3/233	18/7044	0.0201895	0.215251	0.191269	ENSMUSG00000038607/ENSMUSG00000068523/ENSMUSG00000071658	3
R-MMU-8964616	G beta:gamma signalling through CDC42	3/233	18/7044	0.0201895	0.215251	0.191269	ENSMUSG00000038607/ENSMUSG00000068523/ENSMUSG00000071658	3
R-MMU-9705462	Inactivation of CSF3 (G-CSF) signaling	3/233	18/7044	0.0201895	0.215251	0.191269	ENSMUSG00000055839/ENSMUSG00000068240/ENSMUSG00000079658	3

## Sheet: Cluster 2 enriched pathways
Over-representation analysis (ORA) against the Reactome database for differentially expressed genes in Cluster 2 (q-value < 0.2, we have included all pathways, even those with adjusted p-value > 0.05)
ID	Description	GeneRatio	BgRatio	pvalue	p.adjust	qvalue	geneID	Count
R-MMU-191273	Cholesterol biosynthesis	7/159	24/7044	6.5573e-07	0.000287865	0.000274716	ENSMUSG00000001467/ENSMUSG00000021273/ENSMUSG00000022351/ENSMUSG00000024799/ENSMUSG00000026675/ENSMUSG00000032018/ENSMUSG00000058454	7
R-MMU-8957322	Metabolism of steroids	9/159	80/7044	7.14379e-05	0.0156806	0.0149644	ENSMUSG00000001467/ENSMUSG00000017969/ENSMUSG00000021273/ENSMUSG00000022351/ENSMUSG00000024799/ENSMUSG00000026675/ENSMUSG00000030237/ENSMUSG00000032018/ENSMUSG00000058454	9
R-MMU-418038	Nucleotide-like (purinergic) receptors	4/159	13/7044	0.000152474	0.0223121	0.0212929	ENSMUSG00000033446/ENSMUSG00000036353/ENSMUSG00000036381/ENSMUSG00000052229	4
R-MMU-6805567	Keratinization	5/159	27/7044	0.000297135	0.0260884	0.0248968	ENSMUSG00000020911/ENSMUSG00000045545/ENSMUSG00000059668/ENSMUSG00000061527/ENSMUSG00000064023	5
R-MMU-6809371	Formation of the cornified envelope	5/159	27/7044	0.000297135	0.0260884	0.0248968	ENSMUSG00000020911/ENSMUSG00000045545/ENSMUSG00000059668/ENSMUSG00000061527/ENSMUSG00000064023	5
R-MMU-3371497	HSP90 chaperone cycle for steroid hormone receptors (SHR) in the presence of ligand	6/159	45/7044	0.000473192	0.0346219	0.0330404	ENSMUSG00000001473/ENSMUSG00000015656/ENSMUSG00000030357/ENSMUSG00000045136/ENSMUSG00000072235/ENSMUSG00000091971	6
R-MMU-190840	Microtubule-dependent trafficking of connexons from Golgi to the plasma membrane	3/159	7044-12-01	0.00213736	0.124149	0.118478	ENSMUSG00000001473/ENSMUSG00000045136/ENSMUSG00000072235	3
R-MMU-190872	Transport of connexons to the plasma membrane	3/159	13/7044	0.00273283	0.124149	0.118478	ENSMUSG00000001473/ENSMUSG00000045136/ENSMUSG00000072235	3
R-MMU-3371568	Attenuation phase	3/159	13/7044	0.00273283	0.124149	0.118478	ENSMUSG00000015656/ENSMUSG00000030357/ENSMUSG00000091971	3
R-MMU-445355	Smooth Muscle Contraction	4/159	27/7044	0.00292568	0.124149	0.118478	ENSMUSG00000028464/ENSMUSG00000035783/ENSMUSG00000059430/ENSMUSG00000067818	4
R-MMU-556833	Metabolism of lipids	21/159	489/7044	0.00311079	0.124149	0.118478	ENSMUSG00000001467/ENSMUSG00000017969/ENSMUSG00000021273/ENSMUSG00000022351/ENSMUSG00000023827/ENSMUSG00000024799/ENSMUSG00000024843/ENSMUSG00000025137/ENSMUSG00000026675/ENSMUSG00000027134/ENSMUSG00000028412/ENSMUSG00000028655/ENSMUSG00000029482/ENSMUSG00000030237/ENSMUSG00000031708/ENSMUSG00000032018/ENSMUSG00000032047/ENSMUSG00000032487/ENSMUSG00000034171/ENSMUSG00000041220/ENSMUSG00000058454	21
R-MMU-197264	Nicotinamide salvaging	3/159	16/7044	0.0050916	0.185504	0.177031	ENSMUSG00000017969/ENSMUSG00000022906/ENSMUSG00000032487	3
R-MMU-437239	Recycling pathway of L1	4/159	32/7044	0.00549329	0.185504	0.177031	ENSMUSG00000001473/ENSMUSG00000034311/ENSMUSG00000045136/ENSMUSG00000072235	4
R-MMU-888590	GABA synthesis, release, reuptake and degradation	3/159	17/7044	0.00608131	0.190693	0.181982	ENSMUSG00000015656/ENSMUSG00000026797/ENSMUSG00000030109	3
R-MMU-425407	SLC-mediated transmembrane transport	10/159	177/7044	0.00658263	0.192652	0.183852	ENSMUSG00000010095/ENSMUSG00000019082/ENSMUSG00000020100/ENSMUSG00000028412/ENSMUSG00000030109/ENSMUSG00000030237/ENSMUSG00000031156/ENSMUSG00000031170/ENSMUSG00000037490/ENSMUSG00000046822	10

## Sheet: Cluster 3 enriched pathways
Over-representation analysis (ORA) against the Reactome database for differentially expressed genes in Cluster 3 (q-value < 0.2, we have included all pathways, even those with adjusted p-value > 0.05)
ID	Description	GeneRatio	BgRatio	pvalue	p.adjust	qvalue	geneID	Count
R-MMU-8957322	Metabolism of steroids	2022-06-26	80/7044	3.41008e-07	3.85339e-05	2.26142e-05	ENSMUSG00000006517/ENSMUSG00000021594/ENSMUSG00000023832/ENSMUSG00000031604/ENSMUSG00000044252/ENSMUSG00000093930	6
R-MMU-191273	Cholesterol biosynthesis	2022-04-26	24/7044	1.47425e-06	8.32949e-05	4.88829e-05	ENSMUSG00000006517/ENSMUSG00000023832/ENSMUSG00000031604/ENSMUSG00000093930	4
R-MMU-556833	Metabolism of lipids	2022-08-26	489/7044	0.000260296	0.00980448	0.00575391	ENSMUSG00000006517/ENSMUSG00000021594/ENSMUSG00000023832/ENSMUSG00000030747/ENSMUSG00000031604/ENSMUSG00000033917/ENSMUSG00000044252/ENSMUSG00000093930	8
R-MMU-392851	Prostacyclin signalling through prostacyclin receptor	2022-02-26	16/7044	0.00152301	0.0204587	0.0120065	ENSMUSG00000021303/ENSMUSG00000063594	2
R-MMU-8964315	G beta:gamma signalling through BTK	2022-02-26	16/7044	0.00152301	0.0204587	0.0120065	ENSMUSG00000021303/ENSMUSG00000063594	2
R-MMU-1296071	Potassium Channels	2022-03-26	64/7044	0.00160226	0.0204587	0.0120065	ENSMUSG00000021303/ENSMUSG00000054477/ENSMUSG00000063594	3
R-MMU-418217	G beta:gamma signalling through PLC beta	2022-02-26	18/7044	0.00193305	0.0204587	0.0120065	ENSMUSG00000021303/ENSMUSG00000063594	2
R-MMU-8964616	G beta:gamma signalling through CDC42	2022-02-26	18/7044	0.00193305	0.0204587	0.0120065	ENSMUSG00000021303/ENSMUSG00000063594	2
R-MMU-392170	ADP signalling through P2Y purinoceptor 12	2022-02-26	19/7044	0.00215557	0.0204587	0.0120065	ENSMUSG00000021303/ENSMUSG00000063594	2
R-MMU-500657	Presynaptic function of Kainate receptors	2022-02-26	19/7044	0.00215557	0.0204587	0.0120065	ENSMUSG00000021303/ENSMUSG00000063594	2
R-MMU-202040	G-protein activation	2022-02-26	21/7044	0.00263522	0.0204587	0.0120065	ENSMUSG00000021303/ENSMUSG00000063594	2
R-MMU-400042	Adrenaline,noradrenaline inhibits insulin secretion	2022-02-26	21/7044	0.00263522	0.0204587	0.0120065	ENSMUSG00000021303/ENSMUSG00000063594	2
R-MMU-420092	Glucagon-type ligand receptors	2022-02-26	21/7044	0.00263522	0.0204587	0.0120065	ENSMUSG00000021303/ENSMUSG00000063594	2
R-MMU-428930	Thromboxane signalling through TP receptor	2022-02-26	22/7044	0.00289218	0.0204587	0.0120065	ENSMUSG00000021303/ENSMUSG00000063594	2
R-MMU-392451	G beta:gamma signalling through PI3Kgamma	2022-02-26	23/7044	0.00316045	0.0204587	0.0120065	ENSMUSG00000021303/ENSMUSG00000063594	2
R-MMU-418592	ADP signalling through P2Y purinoceptor 1	2022-02-26	23/7044	0.00316045	0.0204587	0.0120065	ENSMUSG00000021303/ENSMUSG00000063594	2
R-MMU-1296041	Activation of G protein gated Potassium channels	2022-02-26	24/7044	0.00343996	0.0204587	0.0120065	ENSMUSG00000021303/ENSMUSG00000063594	2
R-MMU-1296059	G protein gated Potassium channels	2022-02-26	24/7044	0.00343996	0.0204587	0.0120065	ENSMUSG00000021303/ENSMUSG00000063594	2
R-MMU-997272	Inhibition of voltage gated Ca2+ channels via Gbeta/gamma subunits	2022-02-26	24/7044	0.00343996	0.0204587	0.0120065	ENSMUSG00000021303/ENSMUSG00000063594	2
R-MMU-432040	Vasopressin regulates renal water homeostasis via Aquaporins	2022-02-26	26/7044	0.00403236	0.0213477	0.0125282	ENSMUSG00000021303/ENSMUSG00000063594	2
R-MMU-1296065	Inwardly rectifying K+ channels	2022-02-26	27/7044	0.0043451	0.0213477	0.0125282	ENSMUSG00000021303/ENSMUSG00000063594	2
R-MMU-381676	Glucagon-like Peptide-1 (GLP1) regulates insulin secretion	2022-02-26	27/7044	0.0043451	0.0213477	0.0125282	ENSMUSG00000021303/ENSMUSG00000063594	2
R-MMU-456926	Thrombin signalling through proteinase activated receptors (PARs)	2022-02-26	27/7044	0.0043451	0.0213477	0.0125282	ENSMUSG00000021303/ENSMUSG00000063594	2
R-MMU-392518	Signal amplification	2022-02-26	30/7044	0.00534851	0.021585	0.0126675	ENSMUSG00000021303/ENSMUSG00000063594	2
R-MMU-397795	G-protein beta:gamma signalling	2022-02-26	30/7044	0.00534851	0.021585	0.0126675	ENSMUSG00000021303/ENSMUSG00000063594	2
R-MMU-418597	G alpha (z) signalling events	2022-02-26	30/7044	0.00534851	0.021585	0.0126675	ENSMUSG00000021303/ENSMUSG00000063594	2
R-MMU-445717	Aquaporin-mediated transport	2022-02-26	30/7044	0.00534851	0.021585	0.0126675	ENSMUSG00000021303/ENSMUSG00000063594	2
R-MMU-451326	Activation of kainate receptors upon glutamate binding	2022-02-26	30/7044	0.00534851	0.021585	0.0126675	ENSMUSG00000021303/ENSMUSG00000063594	2
R-MMU-373080	Class B/2 (Secretin family receptors)	2022-02-26	31/7044	0.00570444	0.0222277	0.0130446	ENSMUSG00000021303/ENSMUSG00000063594	2
R-MMU-6814122	Cooperation of PDCL (PhLP1) and TRiC/CCT in G-protein beta folding	2022-02-26	36/7044	0.00764169	0.026788	0.015721	ENSMUSG00000021303/ENSMUSG00000063594	2
R-MMU-390466	Chaperonin-mediated protein folding	2022-02-26	37/7044	0.00806012	0.026788	0.015721	ENSMUSG00000021303/ENSMUSG00000063594	2
R-MMU-391251	Protein folding	2022-02-26	37/7044	0.00806012	0.026788	0.015721	ENSMUSG00000021303/ENSMUSG00000063594	2
R-MMU-977444	GABA B receptor activation	2022-02-26	37/7044	0.00806012	0.026788	0.015721	ENSMUSG00000021303/ENSMUSG00000063594	2
R-MMU-991365	Activation of GABAB receptors	2022-02-26	37/7044	0.00806012	0.026788	0.015721	ENSMUSG00000021303/ENSMUSG00000063594	2
R-MMU-3858494	Beta-catenin independent WNT signaling	2022-03-26	120/7044	0.00942059	0.030415	0.0178495	ENSMUSG00000021303/ENSMUSG00000036158/ENSMUSG00000063594	3
R-MMU-112316	Neuronal System	2022-04-26	236/7044	0.0102776	0.0322602	0.0189324	ENSMUSG00000021303/ENSMUSG00000028399/ENSMUSG00000054477/ENSMUSG00000063594	4
R-MMU-4086398	Ca2+ pathway	2022-02-26	43/7044	0.0107812	0.0329265	0.0193234	ENSMUSG00000021303/ENSMUSG00000063594	2
R-MMU-977443	GABA receptor activation	2022-02-26	46/7044	0.0122738	0.0364985	0.0214197	ENSMUSG00000021303/ENSMUSG00000063594	2
R-MMU-422356	Regulation of insulin secretion	2022-02-26	51/7044	0.0149504	0.0433178	0.0254217	ENSMUSG00000021303/ENSMUSG00000063594	2
R-MMU-9009391	Extra-nuclear estrogen signaling	2022-02-26	58/7044	0.0190795	0.0538995	0.0316318	ENSMUSG00000021303/ENSMUSG00000063594	2
R-MMU-418555	G alpha (s) signalling events	2022-02-26	59/7044	0.0197045	0.0543076	0.0318713	ENSMUSG00000021303/ENSMUSG00000063594	2
R-MMU-418346	Platelet homeostasis	2022-02-26	60/7044	0.0203382	0.0547194	0.0321129	ENSMUSG00000021303/ENSMUSG00000063594	2
R-MMU-111885	Opioid Signalling	2022-02-26	66/7044	0.0243167	0.0624498	0.0366496	ENSMUSG00000021303/ENSMUSG00000063594	2
R-MMU-163685	Integration of energy metabolism	2022-02-26	66/7044	0.0243167	0.0624498	0.0366496	ENSMUSG00000021303/ENSMUSG00000063594	2
R-MMU-416482	G alpha (12/13) signalling events	2022-02-26	70/7044	0.0271326	0.0681331	0.0399849	ENSMUSG00000021303/ENSMUSG00000063594	2
R-MMU-1855167	Synthesis of pyrophosphates in the cytosol	2022-01-26	7044-10-01	0.0363266	0.089237	0.0523701	ENSMUSG00000073295	1
R-MMU-71064	Lysine catabolism	2022-01-26	7044-11-01	0.0398886	0.0959025	0.0562818	ENSMUSG00000017453	1
R-MMU-189200	Cellular hexose transport	2022-01-26	7044-12-01	0.043438	0.101499	0.0595665	ENSMUSG00000026435	1
R-MMU-195721	Signaling by WNT	2022-03-26	216/7044	0.044013	0.101499	0.0595665	ENSMUSG00000021303/ENSMUSG00000036158/ENSMUSG00000063594	3
R-MMU-112314	Neurotransmitter receptors and postsynaptic signal transmission	2022-02-26	96/7044	0.0483331	0.109233	0.064105	ENSMUSG00000021303/ENSMUSG00000063594	2
R-MMU-8979227	Triglyceride metabolism	2022-01-26	15/7044	0.0540107	0.119671	0.0702306	ENSMUSG00000030747	1
R-MMU-388844	Receptor-type tyrosine-protein phosphatases	2022-01-26	16/7044	0.0575099	0.122615	0.0719587	ENSMUSG00000028399	1
R-MMU-8849932	Synaptic adhesion-like molecules	2022-01-26	16/7044	0.0575099	0.122615	0.0719587	ENSMUSG00000028399	1
R-MMU-416476	G alpha (q) signalling events	2022-02-26	111/7044	0.0625797	0.130954	0.0768523	ENSMUSG00000021303/ENSMUSG00000063594	2
R-MMU-196071	Metabolism of steroid hormones	2022-01-26	20/7044	0.0713825	0.146659	0.0860689	ENSMUSG00000021594	1
R-MMU-192105	Synthesis of bile acids and bile salts	2022-01-26	22/7044	0.078245	0.157887	0.0926586	ENSMUSG00000044252	1
R-MMU-373752	Netrin-1 signaling	2022-01-26	23/7044	0.081658	0.159092	0.0933657	ENSMUSG00000050272	1
R-MMU-389661	Glyoxylate metabolism and glycine degradation	2022-01-26	23/7044	0.081658	0.159092	0.0933657	ENSMUSG00000037216	1
R-MMU-8939211	ESR-mediated signaling	2022-02-26	132/7044	0.0845853	0.162002	0.0950736	ENSMUSG00000021303/ENSMUSG00000063594	2
R-MMU-194068	Bile acid and bile salt metabolism	2022-01-26	25/7044	0.0884474	0.166576	0.0977577	ENSMUSG00000044252	1
R-MMU-499943	Interconversion of nucleotide di- and triphosphates	2022-01-26	26/7044	0.091824	0.1701	0.0998259	ENSMUSG00000031562	1
R-MMU-5693537	Resolution of D-Loop Structures	2022-01-26	27/7044	0.0951886	0.170735	0.100199	ENSMUSG00000021287	1
R-MMU-5693568	Resolution of D-loop Structures through Holliday Junction Intermediates	2022-01-26	27/7044	0.0951886	0.170735	0.100199	ENSMUSG00000021287	1
R-MMU-112315	Transmission across Chemical Synapses	2022-02-26	152/7044	0.107412	0.188671	0.110724	ENSMUSG00000021303/ENSMUSG00000063594	2
R-MMU-5173214	O-glycosylation of TSR domain-containing proteins	2022-01-26	31/7044	0.108527	0.188671	0.110724	ENSMUSG00000022894	1
R-MMU-8854214	TBC/RABGAPs	2022-01-26	33/7044	0.115126	0.197109	0.115677	ENSMUSG00000031104	1
R-MMU-418594	G alpha (i) signalling events	2022-02-26	166/7044	0.124286	0.205667	0.120699	ENSMUSG00000021303/ENSMUSG00000063594	2
R-MMU-500792	GPCR ligand binding	2022-02-26	167/7044	0.125516	0.205667	0.120699	ENSMUSG00000021303/ENSMUSG00000063594	2
R-MMU-1483257	Phospholipid metabolism	2022-02-26	169/7044	0.127985	0.205667	0.120699	ENSMUSG00000030747/ENSMUSG00000033917	2
R-MMU-5693579	Homologous DNA Pairing and Strand Exchange	2022-01-26	37/7044	0.128182	0.205667	0.120699	ENSMUSG00000021287	1
R-MMU-9006931	Signaling by Nuclear Receptors	2022-02-26	170/7044	0.129225	0.205667	0.120699	ENSMUSG00000021303/ENSMUSG00000063594	2
R-MMU-425407	SLC-mediated transmembrane transport	2022-02-26	177/7044	0.13798	0.216552	0.127087	ENSMUSG00000004902/ENSMUSG00000026435	2
R-MMU-1483249	Inositol phosphate metabolism	2022-01-26	45/7044	0.15374	0.237982	0.139663	ENSMUSG00000073295	1
R-MMU-71291	Metabolism of amino acids and derivatives	2022-02-26	197/7044	0.163693	0.249964	0.146695	ENSMUSG00000017453/ENSMUSG00000037216	2
R-MMU-6781823	Formation of TC-NER Pre-Incision Complex	2022-01-26	52/7044	0.175512	0.263472	0.154623	ENSMUSG00000021694	1
R-MMU-6794362	Protein-protein interactions at synapses	2022-01-26	53/7044	0.178578	0.263472	0.154623	ENSMUSG00000028399	1
R-MMU-76002	Platelet activation, signaling and aggregation	2022-02-26	209/7044	0.179534	0.263472	0.154623	ENSMUSG00000021303/ENSMUSG00000063594	2
R-MMU-9033241	Peroxisomal protein import	2022-01-26	55/7044	0.184677	0.267544	0.157012	ENSMUSG00000017453	1
R-MMU-5685942	HDR through Homologous Recombination (HRR)	2022-01-26	57/7044	0.190732	0.272697	0.160037	ENSMUSG00000021287	1
R-MMU-8873719	RAB geranylgeranylation	2022-01-26	58/7044	0.193743	0.272697	0.160037	ENSMUSG00000031104	1
R-MMU-4608870	Asymmetric localization of PCP proteins	2022-01-26	60/7044	0.199734	0.272697	0.160037	ENSMUSG00000036158	1
R-MMU-446219	Synthesis of substrates in N-glycan biosythesis	2022-01-26	61/7044	0.202713	0.272697	0.160037	ENSMUSG00000006517	1
R-MMU-6782135	Dual incision in TC-NER	2022-01-26	61/7044	0.202713	0.272697	0.160037	ENSMUSG00000021694	1
R-MMU-6782210	Gap-filling DNA repair synthesis and ligation in TC-NER	2022-01-26	61/7044	0.202713	0.272697	0.160037	ENSMUSG00000021694	1
R-MMU-2672351	Stimuli-sensing channels	2022-01-26	68/7044	0.223271	0.296819	0.174193	ENSMUSG00000017868	1
R-MMU-1500931	Cell-Cell communication	2022-01-26	71/7044	0.231925	0.301726	0.177072	ENSMUSG00000032036	1
R-MMU-446193	Biosynthesis of the N-glycan precursor (dolichol lipid-linked oligosaccharide, LLO) and transfer to a nascent protein	2022-01-26	72/7044	0.234789	0.301726	0.177072	ENSMUSG00000006517	1
R-MMU-1483255	PI Metabolism	2022-01-26	73/7044	0.237642	0.301726	0.177072	ENSMUSG00000033917	1
R-MMU-6781827	Transcription-Coupled Nucleotide Excision Repair (TC-NER)	2022-01-26	73/7044	0.237642	0.301726	0.177072	ENSMUSG00000021694	1
R-MMU-1474228	Degradation of the extracellular matrix	2022-01-26	76/7044	0.246142	0.309045	0.181368	ENSMUSG00000022894	1
R-MMU-5173105	O-linked glycosylation	2022-01-26	77/7044	0.248955	0.309142	0.181425	ENSMUSG00000022894	1
R-MMU-425393	Transport of inorganic cations/anions and amino acids/oligopeptides	2022-01-26	83/7044	0.265622	0.324362	0.190357	ENSMUSG00000004902	1
R-MMU-4086400	PCP/CE pathway	2022-01-26	84/7044	0.268364	0.324362	0.190357	ENSMUSG00000036158	1
R-MMU-73894	DNA Repair	2022-02-26	275/7044	0.269823	0.324362	0.190357	ENSMUSG00000021287/ENSMUSG00000021694	2
R-MMU-15869	Metabolism of nucleotides	2022-01-26	87/7044	0.276534	0.32893	0.193038	ENSMUSG00000031562	1
R-MMU-9609507	Protein localization	2022-01-26	91/7044	0.287291	0.338166	0.198458	ENSMUSG00000017453	1

## Sheet: Cluster 4 enriched pathways
Over-representation analysis (ORA) against the Reactome database for differentially expressed genes in Cluster 4 (q-value < 0.2, we have included all pathways, even those with adjusted p-value > 0.05)
ID	Description	GeneRatio	BgRatio	pvalue	p.adjust	qvalue	geneID	Count
R-MMU-2173782	Binding and Uptake of Ligands by Scavenger Receptors	1943-04-01	19/7044	4.36633e-06	0.00122257	0.00117661	ENSMUSG00000003814/ENSMUSG00000020048/ENSMUSG00000042286/ENSMUSG00000068246	4
