# Supplementary material for: Astrocytes of the optic nerve exhibit a region-specific and temporally distinct response to elevated intraocular pressure
Source: Mol Neurodegener. 2023 Sep 27;18:68. doi: 10.1186/s13024-023-00658-9 (PMC10523752; doi:10.1186/s13024-023-00658-9)
Supplement: Supplementary file 5 — Additional file 5: Supplementary Table 3. Differentially expressed genes in pairwise comparisons of ONH 7 vs 0 days. [file 13024_2023_658_MOESM5_ESM.xlsx]

## Sheet: DEGs
Differentially expressed genes in pairwise comparisons of ONH 7 vs 0 days (no criteria applied)
baseMean	log2FoldChange	lfcSE	pvalue	padj	ensembl_id	gene	gene_biotype	entrez_id
2087.34	-0.790067	0.160779	1.15669e-07	0.00143905	ENSMUSG00000023832	Acat2	protein_coding	110460
39.1383	3.12162	0.965945	2.45935e-07	0.00143905	ENSMUSG00000051977	Prdm9	protein_coding	213389
16.9603	-4.34766	1.11535	1.93506e-07	0.00143905	ENSMUSG00000115509	Gm49012	antisense	NA
291.21	0.909036	0.205726	5.47354e-07	0.00160138	ENSMUSG00000002227	Mov10	protein_coding	17454
402.682	-1.08777	0.269218	4.8565e-07	0.00160138	ENSMUSG00000063297	Luzp2	protein_coding	233271
10.7935	-5.64463	1.69159	3.66517e-07	0.00160138	ENSMUSG00000073016	Uprt	protein_coding	331487
60.838	3.89951	1.75353	2.01061e-06	0.00442419	ENSMUSG00000025422	Agap2	protein_coding	216439
1085.87	0.941748	0.235893	2.01627e-06	0.00442419	ENSMUSG00000038587	Akap12	protein_coding	83397
208.395	1.04648	0.319492	4.58625e-06	0.00894523	ENSMUSG00000070427	Il18bp	protein_coding	16068
224.964	1.07591	0.369588	6.06899e-06	0.0106535	ENSMUSG00000068246	Apol9b	protein_coding	71898
25.943	-2.42101	1.77465	8.93724e-06	0.0132096	ENSMUSG00000040380	Cbln3	protein_coding	56410
3037.74	-0.991909	0.313783	9.03018e-06	0.0132096	ENSMUSG00000050121	Opalin	protein_coding	226115
593.796	0.987058	0.320278	1.06181e-05	0.0143377	ENSMUSG00000052776	Oas1a	protein_coding	246730
210.456	-0.957799	0.321367	1.56362e-05	0.0159739	ENSMUSG00000017868	Sgk2	protein_coding	27219
8.24986	-2.96729	2.80614	1.29367e-05	0.0159739	ENSMUSG00000024905	Tesmin	protein_coding	17771
361.4	-0.996387	0.354751	1.39797e-05	0.0159739	ENSMUSG00000042401	Crtac1	protein_coding	72832
5437.83	0.890322	0.272474	1.63798e-05	0.0159739	ENSMUSG00000067212	H2-T23	protein_coding	15040
11.8483	-2.89	3.01068	1.46216e-05	0.0159739	ENSMUSG00000104213	Ighd	IG_C_gene	NA
1503.38	-0.860599	0.264846	2.05259e-05	0.0180156	ENSMUSG00000021594	Srd5a1	protein_coding	78925
135.342	-0.85323	0.260531	2.04954e-05	0.0180156	ENSMUSG00000021694	Ercc8	protein_coding	71991
808.585	0.8562	0.272246	2.53589e-05	0.0210101	ENSMUSG00000003863	Ppfia3	protein_coding	76787
6563.87	-0.890284	0.299148	2.63314e-05	0.0210101	ENSMUSG00000026109	Tmeff2	protein_coding	56363
362.346	-0.930627	0.381375	3.44266e-05	0.022394	ENSMUSG00000026347	Tmem163	protein_coding	72160
330.867	0.861026	0.285924	3.0498e-05	0.022394	ENSMUSG00000027646	Src	protein_coding	20779
242.424	0.870105	0.301538	3.44444e-05	0.022394	ENSMUSG00000028555	Ttc39a	protein_coding	230603
1013.49	-0.878972	0.308562	3.40166e-05	0.022394	ENSMUSG00000058589	Anks1b	protein_coding	77531
24.5709	1.48849	1.61329	3.06381e-05	0.022394	ENSMUSG00000113216	Gm40841	lincRNA	NA
8.1742	1.78097	2.45224	3.71371e-05	0.0232823	ENSMUSG00000068893	Sprr2a2	protein_coding	100303744
28.9615	1.18989	1.34844	4.18941e-05	0.0253589	ENSMUSG00000020264	Slc36a2	protein_coding	246049
799.4	-0.641527	0.189826	4.50637e-05	0.0255177	ENSMUSG00000013736	Trnt1	protein_coding	70047
19.6607	-1.41026	1.81589	4.44972e-05	0.0255177	ENSMUSG00000037492	Zmat4	protein_coding	320158
115.577	-0.872331	0.335862	4.79352e-05	0.0262954	ENSMUSG00000031562	Dctd	protein_coding	320685
205.496	0.905255	0.460307	5.24384e-05	0.0272453	ENSMUSG00000004085	Map3k20	protein_coding	65964
880.572	-0.894818	0.417849	5.47935e-05	0.0272453	ENSMUSG00000041205	Map6d1	protein_coding	208158
4205.7	0.766925	0.259194	5.74272e-05	0.0272453	ENSMUSG00000058056	Palld	protein_coding	72333
52.6705	-0.959651	0.973217	5.29057e-05	0.0272453	ENSMUSG00000085398	4931406G06Rik	antisense	NA
543.986	0.891478	0.427365	5.7354e-05	0.0272453	ENSMUSG00000090877	Hspa1b	protein_coding	15511
274.884	-0.883995	0.510688	6.23409e-05	0.0287982	ENSMUSG00000062760	Shisal1	protein_coding	72301
6783.57	-0.457924	0.136483	7.41918e-05	0.0333939	ENSMUSG00000040759	Cmtm5	protein_coding	67272
1172.16	0.422772	0.125793	7.64098e-05	0.0335325	ENSMUSG00000062203	Gspt1	protein_coding	14852
10973.2	0.475348	0.143822	7.98183e-05	0.0337159	ENSMUSG00000020571	Pdia6	protein_coding	71853
649.365	-0.853643	0.428005	8.06692e-05	0.0337159	ENSMUSG00000071398	2410004P03Rik	protein_coding	73667
432.923	-0.713861	0.247295	8.33299e-05	0.034018	ENSMUSG00000047003	Zfp41	protein_coding	22701
10.4184	-0.972801	1.5393	8.70935e-05	0.0347463	ENSMUSG00000017007	Rbpjl	protein_coding	19668
177.069	0.823812	0.369805	9.46686e-05	0.0361264	ENSMUSG00000026463	Atp2b4	protein_coding	381290
373.458	0.725149	0.261685	9.44842e-05	0.0361264	ENSMUSG00000048787	Dcun1d3	protein_coding	233805
8.66258	-1.00403	1.936	9.71159e-05	0.0362718	ENSMUSG00000033952	Aspm	protein_coding	12316
3515.92	0.770324	0.305961	0.000104366	0.0366885	ENSMUSG00000026104	Stat1	protein_coding	20846
31.3846	-0.763634	0.782233	0.000102737	0.0366885	ENSMUSG00000030321	Efcab12	protein_coding	212516
337.763	0.824376	0.432234	0.000104502	0.0366885	ENSMUSG00000034936	Arl4d	protein_coding	80981
812.39	0.671866	0.237857	0.000109978	0.037854	ENSMUSG00000040010	Slc7a5	protein_coding	20539
13.5451	-0.895759	1.81191	0.000115977	0.0391512	ENSMUSG00000108228	6430584L05Rik	lincRNA	NA
219.212	0.646541	0.22949	0.00012266	0.0406259	ENSMUSG00000020176	Grb10	protein_coding	14783
486.557	0.755302	1.25325	0.000127193	0.0413473	ENSMUSG00000078922	Tgtp1	protein_coding	21822
151.707	-0.794532	0.442503	0.000134185	0.042381	ENSMUSG00000017453	Pipox	protein_coding	19193
2099.6	0.703845	0.274198	0.000140031	0.042381	ENSMUSG00000028268	Gbp3	protein_coding	55932
493.99	0.753705	0.318184	0.000136572	0.042381	ENSMUSG00000030921	Trim30a	protein_coding	20128
467.215	0.783871	0.473481	0.00013949	0.042381	ENSMUSG00000051339	2900026A02Rik	protein_coding	243219
46.0106	0.737479	0.566375	0.000150312	0.0447215	ENSMUSG00000026822	Lcn2	protein_coding	16819
1658.1	0.501256	0.173089	0.000160631	0.0463051	ENSMUSG00000029657	Hsph1	protein_coding	15505
174.249	-0.699002	0.281775	0.00016091	0.0463051	ENSMUSG00000073295	Nudt11	protein_coding	58242
1024.91	0.605415	0.222288	0.000164062	0.0464507	ENSMUSG00000040488	Ltbp4	protein_coding	108075
13.0362	-0.638661	1.77325	0.000180089	0.050179	ENSMUSG00000060419	Rps16-ps2	processed_pseudogene	NA
637.578	0.750936	0.387308	0.000193499	0.0530732	ENSMUSG00000035692	Isg15	protein_coding	100038882
61.2748	0.585261	1.00426	0.000199866	0.0539762	ENSMUSG00000047631	Apof	protein_coding	103161
291.537	0.743213	0.38759	0.000207143	0.0542714	ENSMUSG00000030102	Itpr1	protein_coding	16438
303.263	0.744927	0.42707	0.000206674	0.0542714	ENSMUSG00000038550	Ciart	protein_coding	229599
1054.82	-0.644033	0.2621	0.000212237	0.0547883	ENSMUSG00000030747	Dgat2	protein_coding	67800
150.596	-0.735981	0.436977	0.000219822	0.0552133	ENSMUSG00000030708	Dnajb13	protein_coding	69387
81.5464	0.736612	0.406189	0.000223319	0.0552133	ENSMUSG00000037552	Plekhg2	protein_coding	101497
10.2938	0.563614	1.11514	0.000222542	0.0552133	ENSMUSG00000057503	Olfr1459	protein_coding	258684
921.552	0.511477	0.191284	0.000227285	0.0554134	ENSMUSG00000029407	Uso1	protein_coding	56041
407.806	-0.727354	0.398022	0.000240622	0.0555774	ENSMUSG00000028282	Casp8ap2	protein_coding	26885
55.5392	-0.687581	0.520639	0.000237711	0.0555774	ENSMUSG00000050272	Dscam	protein_coding	13508
5.42622	-0.564546	1.49142	0.00023385	0.0555774	ENSMUSG00000055125	M5C1000I18Rik	lincRNA	NA
2448.15	0.666755	0.290602	0.000238323	0.0555774	ENSMUSG00000070436	Serpinh1	protein_coding	12406
1960.55	-0.532827	0.206251	0.000250433	0.0558322	ENSMUSG00000001911	Nfix	protein_coding	18032
2890.51	0.685739	0.314056	0.000246473	0.0558322	ENSMUSG00000028967	Errfi1	protein_coding	74155
188.799	-0.634349	0.580825	0.000251267	0.0558322	ENSMUSG00000115529	9630013A20Rik	antisense	NA
248.63	-0.66765	0.300118	0.00025826	0.0559691	ENSMUSG00000037313	Tacc3	protein_coding	21335
42.2082	-0.536016	1.33991	0.000256534	0.0559691	ENSMUSG00000041649	Klf8	protein_coding	245671
295.64	0.707961	0.373976	0.000273153	0.0584748	ENSMUSG00000027514	Zbp1	protein_coding	58203
2205.03	-0.444731	0.171102	0.00028513	0.0603034	ENSMUSG00000033933	Vhl	protein_coding	22346
299.065	0.664247	0.310292	0.000289336	0.0604643	ENSMUSG00000057596	Trim30d	protein_coding	209387
1102.53	-0.622509	0.276819	0.000307212	0.0634447	ENSMUSG00000006517	Mvd	protein_coding	192156
11.6254	-0.462599	1.28466	0.000320749	0.0639822	ENSMUSG00000026012	Cd28	protein_coding	12487
296.535	0.617297	0.548891	0.00031438	0.0639822	ENSMUSG00000028037	Ifi44	protein_coding	99899
61.0452	-0.693	0.390417	0.000319342	0.0639822	ENSMUSG00000101856	1700096K18Rik	lincRNA	NA
201.974	-0.587879	0.255545	0.000326272	0.0643526	ENSMUSG00000035984	Nme5	protein_coding	75533
2553.05	0.559125	0.242547	0.000355617	0.0666541	ENSMUSG00000023272	Creld2	protein_coding	76737
17850.9	-0.654338	0.323465	0.000345638	0.0666541	ENSMUSG00000027375	Mal	protein_coding	17153
451.526	0.520018	0.219129	0.000356927	0.0666541	ENSMUSG00000030970	Ctbp2	protein_coding	13017
1564.46	0.65232	0.324848	0.000354695	0.0666541	ENSMUSG00000058569	Tmed9	protein_coding	67511
6.33751	0.436899	1.28868	0.00034555	0.0666541	ENSMUSG00000060183	Cxcl11	polymorphic_pseudogene	NA
39.8807	-0.660018	0.46883	0.00036092	0.0666905	ENSMUSG00000074476	Spc24	protein_coding	67629
23403.1	0.546461	0.237321	0.000370402	0.0670983	ENSMUSG00000026864	Hspa5	protein_coding	14828
84.1149	-0.637526	0.314148	0.000374595	0.0670983	ENSMUSG00000037216	Lipt1	protein_coding	623661
102.519	-0.621614	0.513264	0.000370805	0.0670983	ENSMUSG00000056296	Synpr	protein_coding	72003
3749.01	0.523307	0.225021	0.000380501	0.0674678	ENSMUSG00000031431	Tsc22d3	protein_coding	14605
1339.08	0.582067	0.266346	0.000390608	0.0685673	ENSMUSG00000033355	Rtp4	protein_coding	67775
128.753	0.422769	0.77496	0.000401752	0.0698252	ENSMUSG00000070570	Slc17a7	protein_coding	72961
78.592	-0.645357	0.457334	0.00042121	0.0724894	ENSMUSG00000031478	Nek3	protein_coding	23954
90.4223	0.631989	0.327569	0.000427808	0.0729101	ENSMUSG00000113175	Gm9973	transcribed_unprocessed_pseudogene	NA
50.998	0.394635	0.777927	0.000451587	0.0741391	ENSMUSG00000025815	Dhtkd1	protein_coding	209692
8.61318	-0.394936	0.777769	0.000451058	0.0741391	ENSMUSG00000027950	Chrnb2	protein_coding	11444
81.0312	-0.60549	0.498023	0.000447322	0.0741391	ENSMUSG00000063594	Gng8	protein_coding	14709
5.85927	-0.361082	1.19733	0.000451913	0.0741391	ENSMUSG00000103436	Gm36995	processed_transcript	NA
169.362	0.554206	0.259225	0.000458472	0.0743554	ENSMUSG00000025377	Tepsin	protein_coding	78777
147.241	0.64809	0.398604	0.000463687	0.0743554	ENSMUSG00000029570	Lfng	protein_coding	16848
127.743	-0.572304	0.275043	0.000465939	0.0743554	ENSMUSG00000050410	Tcf19	protein_coding	106795
279.145	-0.590227	0.502999	0.000475395	0.0751809	ENSMUSG00000022208	Jph4	protein_coding	319984
959.564	0.606278	0.31564	0.000491607	0.0770506	ENSMUSG00000030235	Slco1c1	protein_coding	58807
15.5983	-0.341006	1.02081	0.000526354	0.080802	ENSMUSG00000005268	Prlr	protein_coding	19116
550.372	0.567993	0.284577	0.000529351	0.080802	ENSMUSG00000020325	Fstl3	protein_coding	83554
3243.31	-0.562221	0.277704	0.000520878	0.080802	ENSMUSG00000031604	Msmo1	protein_coding	66234
89.9874	-0.598529	0.474424	0.000538434	0.0814799	ENSMUSG00000073102	Drc1	protein_coding	381738
3229.6	-0.582834	0.303134	0.000545953	0.0819116	ENSMUSG00000001467	Cyp51	protein_coding	13121
253.609	0.589184	0.480341	0.000552532	0.0821962	ENSMUSG00000063894	Zkscan8	protein_coding	93681
11.1898	0.326432	0.961972	0.000571121	0.0842476	ENSMUSG00000003476	Crhr2	protein_coding	12922
623.679	0.618716	0.412188	0.000580888	0.0849742	ENSMUSG00000024371	C2	protein_coding	12263
125.64	-0.613625	0.424063	0.000592656	0.0859791	ENSMUSG00000003070	Efna2	protein_coding	13637
396.206	0.560547	0.293696	0.000609014	0.0876281	ENSMUSG00000060671	Atp8b2	protein_coding	54667
644.958	-0.610445	0.391052	0.000622962	0.0889063	ENSMUSG00000021287	Xrcc3	protein_coding	74335
265.053	-0.599703	0.439596	0.00062936	0.0890906	ENSMUSG00000015829	Tnr	protein_coding	21960
19.4554	-0.355567	0.653053	0.000634404	0.0890906	ENSMUSG00000114457	Gm36346	lincRNA	NA
194.525	-0.604845	0.414065	0.000644672	0.089814	ENSMUSG00000064115	Cadm2	protein_coding	239857
236.519	0.566589	0.473687	0.00066515	0.0919374	ENSMUSG00000035486	Plk5	protein_coding	216166
6.54428	0.274967	1.00903	0.00069475	0.0923912	ENSMUSG00000033634	Nat8f2	protein_coding	93673
244.978	0.591536	0.426992	0.000694539	0.0923912	ENSMUSG00000039236	Isg20	protein_coding	57444
930.951	-0.580603	0.337821	0.000686069	0.0923912	ENSMUSG00000039452	Snx22	protein_coding	382083
1350.38	0.479076	0.238288	0.000677039	0.0923912	ENSMUSG00000062098	Btbd3	protein_coding	228662
58.1086	0.582199	0.449474	0.000685382	0.0923912	ENSMUSG00000090231	Cfb	protein_coding	14962
1214.69	0.560924	0.31326	0.000700579	0.0924659	ENSMUSG00000034205	Loxl2	protein_coding	94352
11733.4	0.33059	0.161623	0.000733294	0.0954165	ENSMUSG00000020048	Hsp90b1	protein_coding	22027
443.296	0.571857	0.337306	0.000733806	0.0954165	ENSMUSG00000028926	Cdk14	protein_coding	18647
162.955	0.584923	0.409896	0.00075382	0.096588	ENSMUSG00000042606	Hirip3	protein_coding	233876
421.071	0.551845	0.469032	0.00075205	0.096588	ENSMUSG00000062980	Cped1	protein_coding	214642
412.176	0.579215	0.424457	0.000765546	0.096679	ENSMUSG00000003949	Hlf	protein_coding	217082
380.84	0.583572	0.407346	0.000763678	0.096679	ENSMUSG00000032280	Tle3	protein_coding	21887
156.692	0.56801	0.440854	0.000785868	0.0985366	ENSMUSG00000021311	Mtr	protein_coding	238505
960.772	0.576956	0.37398	0.000792937	0.0987179	ENSMUSG00000043091	Tuba1c	protein_coding	22146
2449.83	-0.569442	0.35642	0.000805515	0.0988812	ENSMUSG00000032841	Prr5l	protein_coding	72446
301.724	-0.557192	0.331794	0.000802762	0.0988812	ENSMUSG00000062110	Scfd2	protein_coding	212986
105.023	0.532974	0.474334	0.000812757	0.0990774	ENSMUSG00000038119	Cdon	protein_coding	57810
4.86074	-0.256034	0.874688	0.000835127	0.101102	ENSMUSG00000115012	9630009A06Rik	antisense	NA
285.938	0.562302	0.420426	0.000874965	0.1052	ENSMUSG00000022508	Bcl6	protein_coding	12053
2041.42	0.562288	0.415031	0.000885187	0.105705	ENSMUSG00000046718	Bst2	protein_coding	69550
779.616	-0.422566	0.225256	0.000927278	0.109245	ENSMUSG00000021252	Erg28	protein_coding	58520
14.6569	0.298675	0.597539	0.000924097	0.109245	ENSMUSG00000097660	Gm26762	lincRNA	NA
1192.05	-0.474997	0.265012	0.000946781	0.109477	ENSMUSG00000037278	Tmem97	protein_coding	69071
219.265	0.440191	0.23879	0.000947961	0.109477	ENSMUSG00000063785	Utp14a	protein_coding	72554
542.835	0.507219	0.47375	0.000944826	0.109477	ENSMUSG00000073409	H2-Q6	protein_coding	110557
87.3568	0.311725	0.562217	0.000985438	0.109483	ENSMUSG00000028931	Kcnab2	protein_coding	16498
295.724	0.504819	0.47157	0.000974231	0.109483	ENSMUSG00000029287	Tgfbr3	protein_coding	21814
1210.8	-0.46646	0.261293	0.000978344	0.109483	ENSMUSG00000029328	Hnrnpdl	protein_coding	50926
312.695	0.528599	0.452802	0.000964614	0.109483	ENSMUSG00000030279	C2cd5	protein_coding	74741
138.043	0.411025	0.512981	0.000975259	0.109483	ENSMUSG00000042286	Stab1	protein_coding	192187
188.091	0.523964	0.454308	0.000984278	0.109483	ENSMUSG00000097695	Gm26905	lincRNA	NA
33.492	0.306503	0.563287	0.00100074	0.109772	ENSMUSG00000014813	Stc1	protein_coding	20855
735.66	0.4289	0.234972	0.000995506	0.109772	ENSMUSG00000020257	Wdr82	protein_coding	77305
88.3529	0.344753	0.534824	0.0010068	0.109772	ENSMUSG00000025380	Fscn2	protein_coding	238021
5.10316	-0.203152	0.846353	0.00111832	0.112942	ENSMUSG00000006538	Ihh	protein_coding	16147
33.5662	0.308855	0.544529	0.00107363	0.112942	ENSMUSG00000006777	Krt23	protein_coding	94179
613.556	0.463845	0.269647	0.00108478	0.112942	ENSMUSG00000024563	Smad2	protein_coding	17126
53.4979	0.236417	0.678867	0.00109428	0.112942	ENSMUSG00000028435	Aqp3	protein_coding	11828
150.836	0.515631	0.4481	0.00107715	0.112942	ENSMUSG00000029104	Htt	protein_coding	15194
330.301	-0.500601	0.307074	0.00108853	0.112942	ENSMUSG00000034958	Atcay	protein_coding	16467
8.39371	-0.22564	0.728765	0.00110752	0.112942	ENSMUSG00000042788	Fam166b	protein_coding	329831
178.766	-0.502891	0.45442	0.00111951	0.112942	ENSMUSG00000044072	Eml6	protein_coding	237711
1079.91	-0.421012	0.234317	0.00105599	0.112942	ENSMUSG00000045411	2410002F23Rik	protein_coding	668661
142.069	0.478119	0.475342	0.00108377	0.112942	ENSMUSG00000047735	Samd9l	protein_coding	209086
30.1589	-0.339383	0.521353	0.00111166	0.112942	ENSMUSG00000054477	Kcnn2	protein_coding	140492
18226.5	0.536811	0.361616	0.00105268	0.112942	ENSMUSG00000074896	Ifit3	protein_coding	15959
3.56438	0.203474	0.858583	0.00109964	0.112942	ENSMUSG00000083038	Gm13233	processed_pseudogene	NA
1463.8	0.438027	0.255697	0.0011678	0.116475	ENSMUSG00000022769	Sdf2l1	protein_coding	64136
290.869	-0.521225	0.354659	0.00116404	0.116475	ENSMUSG00000041377	Ninj2	protein_coding	29862
4336.05	-0.500808	0.320864	0.00118128	0.117154	ENSMUSG00000022472	Desi1	protein_coding	28075
1012.3	-0.524509	0.400004	0.0011924	0.117592	ENSMUSG00000028385	Snx30	protein_coding	209131
43.5276	0.342265	0.50539	0.0012399	0.118557	ENSMUSG00000000392	Fap	protein_coding	14089
193.949	0.443911	0.477049	0.00124148	0.118557	ENSMUSG00000028906	Epb41	protein_coding	269587
256.236	0.511924	0.422634	0.00124271	0.118557	ENSMUSG00000040687	Madd	protein_coding	228355
115.35	-0.477522	0.462547	0.00121529	0.118557	ENSMUSG00000075334	Rprm	protein_coding	67874
4.3902	0.193339	0.813066	0.00122481	0.118557	ENSMUSG00000103108	Rncr4	lincRNA	NA
67.4576	-0.459072	0.470335	0.00124243	0.118557	ENSMUSG00000107134	Gm42528	TEC	NA
1826.7	-0.509622	0.352435	0.00126383	0.119402	ENSMUSG00000004902	Slc25a18	protein_coding	71803
237.698	-0.423433	0.481918	0.00127197	0.119402	ENSMUSG00000029602	Rasal1	protein_coding	19415
1200.78	-0.487349	0.315209	0.00127133	0.119402	ENSMUSG00000034390	Cmip	protein_coding	74440
274.144	0.4571	0.283344	0.00129257	0.120051	ENSMUSG00000041263	Rusc1	protein_coding	72296
630.835	0.499673	0.433379	0.00129155	0.120051	ENSMUSG00000069014	Gm5641	transcribed_processed_pseudogene	NA
317.931	-0.505231	0.420695	0.00130968	0.120884	ENSMUSG00000002341	Ncan	protein_coding	13004
15867.7	0.422513	0.255171	0.00132101	0.120884	ENSMUSG00000020044	Timp3	protein_coding	21859
78.2607	0.303172	0.509669	0.00132219	0.120884	ENSMUSG00000040569	Slc26a7	protein_coding	208890
169.563	0.475743	0.451017	0.0013439	0.122175	ENSMUSG00000043987	Cep164	protein_coding	214552
3190.73	-0.470129	0.303171	0.00135023	0.122175	ENSMUSG00000044734	Serpinb1a	protein_coding	66222
71.4917	0.281768	0.514482	0.00136579	0.122322	ENSMUSG00000004655	Aqp1	protein_coding	11826
592.871	-0.468795	0.302646	0.00135977	0.122322	ENSMUSG00000047261	Gap43	protein_coding	14432
5474.11	0.403505	0.245215	0.00139198	0.123463	ENSMUSG00000003814	Calr	protein_coding	12317
2408.42	0.502721	0.372476	0.0013926	0.123463	ENSMUSG00000030107	Usp18	protein_coding	24110
545.664	-0.467744	0.307803	0.00141815	0.125096	ENSMUSG00000021884	Hacl1	protein_coding	56794
2184.66	0.399465	0.244608	0.00143068	0.125571	ENSMUSG00000035517	Tdrd7	protein_coding	100121
13.2613	-0.184516	0.718683	0.00144864	0.126515	ENSMUSG00000038600	Atp6v0a4	protein_coding	140494
959.188	-0.482405	0.431025	0.00146093	0.126633	ENSMUSG00000034317	Trim59	protein_coding	66949
104.133	-0.486386	0.424825	0.00146442	0.126633	ENSMUSG00000040661	Rad54l2	protein_coding	81000
430.513	-0.485068	0.34413	0.00148406	0.127702	ENSMUSG00000027692	Tnik	protein_coding	665113
174.752	-0.493375	0.378125	0.00150207	0.127997	ENSMUSG00000074217	2210011C24Rik	protein_coding	70134
14.1315	0.239303	0.528057	0.00150061	0.127997	ENSMUSG00000090098	Alms1-ps2	transcribed_unprocessed_pseudogene	NA
1553.56	0.402816	0.252349	0.00151222	0.128239	ENSMUSG00000056116	H2-T22	protein_coding	15039
462.184	-0.489476	0.366137	0.00152294	0.128527	ENSMUSG00000036158	Prickle1	protein_coding	106042
122.08	0.450253	0.451892	0.00153227	0.128696	ENSMUSG00000075010	AW112010	lincRNA	NA
102.955	0.457392	0.445282	0.00155451	0.129942	ENSMUSG00000105504	Gbp5	protein_coding	229898
496.301	0.487169	0.392966	0.00157257	0.130829	ENSMUSG00000027639	Samhd1	protein_coding	56045
15743.4	0.417756	0.272458	0.00162188	0.133054	ENSMUSG00000004044	Cavin1	protein_coding	19285
467.532	0.416075	0.461729	0.00162434	0.133054	ENSMUSG00000050737	Ptges	protein_coding	64292
57.3469	-0.318646	0.479874	0.00162963	0.133054	ENSMUSG00000112117	Rmst	lincRNA	NA
6.05769	0.164071	0.733401	0.0016114	0.133054	ENSMUSG00000113650	Gm47826	TEC	NA
887.739	-0.481926	0.383003	0.00163811	0.133126	ENSMUSG00000039328	Rnf122	protein_coding	68867
9899.66	0.430448	0.288334	0.00166711	0.134859	ENSMUSG00000061232	H2-K1	protein_coding	14972
254.779	0.429443	0.453159	0.0016762	0.134973	ENSMUSG00000057346	Apol9a	protein_coding	223672
59879.6	-0.468172	0.350316	0.00172347	0.135062	ENSMUSG00000006782	Cnp	protein_coding	12799
731.498	-0.423256	0.284284	0.0017123	0.135062	ENSMUSG00000025792	Slc25a10	protein_coding	27376
509.159	-0.470277	0.351254	0.00170071	0.135062	ENSMUSG00000026939	Tmem141	protein_coding	51875
161.989	-0.373574	0.467719	0.00171714	0.135062	ENSMUSG00000028654	Mycl	protein_coding	16918
2160.98	-0.427434	0.287028	0.00169118	0.135062	ENSMUSG00000032556	Bfsp2	protein_coding	107993
253.613	-0.467304	0.345103	0.00170652	0.135062	ENSMUSG00000034858	Fam214a	protein_coding	235493
229.842	-0.403967	0.459372	0.00174157	0.135874	ENSMUSG00000026435	Slc45a3	protein_coding	212980
269.764	0.470732	0.372253	0.00176723	0.13666	ENSMUSG00000028664	Ephb2	protein_coding	13844
988.489	0.4446	0.313891	0.00176613	0.13666	ENSMUSG00000029465	Arpc3	protein_coding	56378
782.844	-0.42277	0.292553	0.00183047	0.14093	ENSMUSG00000058886	Deaf1	protein_coding	54006
99.2126	-0.454376	0.41833	0.00185473	0.142174	ENSMUSG00000048794	Cfap100	protein_coding	243538
3.61005	-0.154105	0.673613	0.00188778	0.142837	ENSMUSG00000025020	Slit1	protein_coding	20562
303.554	-0.403164	0.452767	0.00187819	0.142837	ENSMUSG00000031104	Rab33a	protein_coding	19337
7.5262	-0.140758	0.719741	0.00188439	0.142837	ENSMUSG00000055228	Zfp935	protein_coding	NA
2735.22	-0.401976	0.277363	0.00192651	0.144521	ENSMUSG00000026566	Mpzl1	protein_coding	68481
646.954	-0.446507	0.421105	0.00192549	0.144521	ENSMUSG00000081225	Cyp2j12	protein_coding	242546
9060.06	-0.428247	0.311942	0.00198794	0.144798	ENSMUSG00000015149	Sirt2	protein_coding	64383
922.55	-0.458369	0.375018	0.00194086	0.144798	ENSMUSG00000020607	Fam84a	protein_coding	105005
80.0995	0.295663	0.463621	0.00198268	0.144798	ENSMUSG00000027070	Lrp2	protein_coding	14725
14457.4	-0.451109	0.347596	0.0019473	0.144798	ENSMUSG00000027199	Gatm	protein_coding	67092
7158.71	-0.395239	0.272603	0.00195604	0.144798	ENSMUSG00000037031	Tspan15	protein_coding	70423
176.062	-0.401825	0.448742	0.0019705	0.144798	ENSMUSG00000040972	Igsf21	protein_coding	230868
47.4556	0.238598	0.473776	0.00198195	0.144798	ENSMUSG00000053198	Prx	protein_coding	19153
205.817	-0.427052	0.313108	0.00202034	0.14655	ENSMUSG00000022894	Adamts5	protein_coding	23794
32.8607	-0.290845	0.460816	0.00205227	0.148253	ENSMUSG00000104093	A330015K06Rik	antisense	NA
1737.24	0.444117	0.406986	0.00206856	0.148818	ENSMUSG00000038612	Mcl1	protein_coding	17210
13.1498	-0.23434	0.467093	0.0020976	0.150291	ENSMUSG00000021590	Spata9	protein_coding	75571
378.19	-0.441575	0.403666	0.00212486	0.151625	ENSMUSG00000106379	Lhfpl3	protein_coding	269629
2212.74	0.366023	0.255771	0.00214082	0.15191	ENSMUSG00000001627	Ifrd1	protein_coding	15982
237.758	-0.399672	0.288622	0.00214616	0.15191	ENSMUSG00000097320	Tmem147os	antisense	NA
57.9138	-0.435013	0.410668	0.00216806	0.152844	ENSMUSG00000072763	5430403G16Rik	protein_coding	NA
286.691	-0.437771	0.353125	0.00218862	0.153064	ENSMUSG00000028521	Slc35d1	protein_coding	242585
525.144	0.333919	0.231728	0.00218609	0.153064	ENSMUSG00000029710	Ephb4	protein_coding	13846
30.3264	-0.24021	0.456602	0.00224786	0.155964	ENSMUSG00000028546	Elavl4	protein_coding	15572
1090.99	0.417901	0.319096	0.00224406	0.155964	ENSMUSG00000038127	Ccdc50	protein_coding	67501
118.304	0.433408	0.353385	0.00226378	0.15645	ENSMUSG00000048911	Rnf24	protein_coding	51902
167.46	-0.434063	0.396756	0.00227452	0.156576	ENSMUSG00000048442	Smim5	protein_coding	66528
139.834	0.406758	0.429452	0.00230028	0.157118	ENSMUSG00000041187	Prkd2	protein_coding	101540
150.701	-0.433042	0.358088	0.00229309	0.157118	ENSMUSG00000045259	Klhdc9	protein_coding	68874
205.053	0.415523	0.322248	0.00232309	0.15806	ENSMUSG00000030852	Tacc2	protein_coding	57752
60.1725	0.365778	0.44403	0.00234677	0.159055	ENSMUSG00000113569	Gm48035	processed_pseudogene	NA
5.99046	0.153023	0.550152	0.0023649	0.159667	ENSMUSG00000107155	Gm43793	TEC	NA
4.18451	-0.132185	0.631049	0.00237724	0.159885	ENSMUSG00000042708	Shcbp1l	protein_coding	71836
158.199	0.398346	0.428645	0.00241617	0.161807	ENSMUSG00000021676	Iqgap2	protein_coding	544963
85.3402	0.273941	0.4467	0.00243347	0.161807	ENSMUSG00000025333	Gpr143	protein_coding	18241
9.35671	-0.135663	0.606835	0.00242929	0.161807	ENSMUSG00000074505	Fat3	protein_coding	270120
6978.99	-0.417319	0.338964	0.00245602	0.162243	ENSMUSG00000020811	Wscd1	protein_coding	216881
597.881	-0.358371	0.263271	0.00245851	0.162243	ENSMUSG00000087177	E130307A14Rik	antisense	NA
581.296	0.423612	0.363567	0.002483	0.163246	ENSMUSG00000057133	Chd6	protein_coding	71389
1106.19	-0.41252	0.343542	0.00258727	0.169466	ENSMUSG00000004633	Chn2	protein_coding	69993
3575.17	0.412841	0.351582	0.00263647	0.171376	ENSMUSG00000033880	Lgals3bp	protein_coding	19039
24.9765	-0.29283	0.440891	0.00264572	0.171376	ENSMUSG00000097049	6530411M01Rik	lincRNA	NA
7.67941	-0.115147	0.6377	0.0026282	0.171376	ENSMUSG00000104415	Gm37069	TEC	NA
2261.96	-0.413522	0.366712	0.0026852	0.173081	ENSMUSG00000040268	Plekha1	protein_coding	101476
2168.44	0.377553	0.294748	0.00269176	0.173081	ENSMUSG00000097815	Gm26809	lincRNA	NA
221.311	-0.401713	0.408096	0.00270425	0.17325	ENSMUSG00000017412	Cacnb4	protein_coding	12298
1830.87	-0.410974	0.36574	0.00273422	0.1739	ENSMUSG00000020604	Arsg	protein_coding	74008
502.788	-0.294668	0.219752	0.00272556	0.1739	ENSMUSG00000071302	2610044O15Rik8	protein_coding	72139
1912.9	-0.39304	0.320918	0.00276128	0.174617	ENSMUSG00000019873	Reep3	protein_coding	28193
662.651	-0.396919	0.329349	0.00277939	0.174617	ENSMUSG00000044528	Tram1l1	protein_coding	229801
570.692	0.392192	0.32206	0.00279523	0.174617	ENSMUSG00000047963	Stbd1	protein_coding	52331
1054.19	-0.40672	0.355666	0.00278532	0.174617	ENSMUSG00000051022	Hs3st1	protein_coding	15476
10514.3	-0.407227	0.355189	0.00277221	0.174617	ENSMUSG00000093930	Hmgcs1	protein_coding	208715
54.2776	0.290913	0.436209	0.0028298	0.17615	ENSMUSG00000042942	Greb1l	protein_coding	381157
2826.88	0.363129	0.285317	0.00284035	0.176182	ENSMUSG00000038387	Rras	protein_coding	20130
73.9675	-0.3063	0.434225	0.00292764	0.176596	ENSMUSG00000004031	Brinp2	protein_coding	240843
61.4836	0.213814	0.429189	0.00297647	0.176596	ENSMUSG00000015968	Cacna1d	protein_coding	12289
115.788	-0.400154	0.378292	0.00296056	0.176596	ENSMUSG00000017943	Gdap1l1	protein_coding	228858
270.522	0.313561	0.432702	0.00298787	0.176596	ENSMUSG00000020435	Osbp2	protein_coding	74309
898.472	0.399601	0.388676	0.00292824	0.176596	ENSMUSG00000021823	Vcl	protein_coding	22330
66.9171	0.332596	0.431773	0.00296068	0.176596	ENSMUSG00000023959	Clic5	protein_coding	224796
877.005	-0.39284	0.338207	0.00296571	0.176596	ENSMUSG00000026418	Tnni1	protein_coding	21952
415.632	-0.402856	0.357858	0.00287842	0.176596	ENSMUSG00000026856	Dolpp1	protein_coding	57170
106.864	0.243577	0.43245	0.0028702	0.176596	ENSMUSG00000028780	Sema3c	protein_coding	20348
195175	-0.388761	0.405955	0.00295585	0.176596	ENSMUSG00000031425	Plp1	protein_coding	18823
281.996	0.267386	0.431596	0.00296662	0.176596	ENSMUSG00000040152	Thbs1	protein_coding	21825
57.4283	-0.352447	0.427022	0.00298172	0.176596	ENSMUSG00000064141	Zfp69	protein_coding	381549
3481.13	-0.401584	0.392533	0.00286349	0.176596	ENSMUSG00000073680	Tmem88b	protein_coding	320587
240.822	0.354095	0.427092	0.00296293	0.176596	ENSMUSG00000090958	Lrrc32	protein_coding	434215
8.39288	0.104045	0.613041	0.00300769	0.177171	ENSMUSG00000072845	Tmprss11a	protein_coding	194597
7.90964	-0.105174	0.604754	0.00305425	0.179312	ENSMUSG00000046287	Pnma3	protein_coding	245468
17.8669	-0.214431	0.426186	0.00306721	0.179473	ENSMUSG00000056418	BC043934	lincRNA	NA
5250.24	-0.391114	0.354153	0.00312778	0.18132	ENSMUSG00000057134	Ado	protein_coding	211488
164.081	0.375592	0.409506	0.00312597	0.18132	ENSMUSG00000073489	Ifi204	protein_coding	15951
6.51899	-0.106425	0.592476	0.00312977	0.18132	ENSMUSG00000074004	B3gnt6	protein_coding	272411
677.71	0.183167	0.428584	0.00315171	0.181991	ENSMUSG00000078921	Tgtp2	protein_coding	100039796
79.5219	0.3415	0.423507	0.00321258	0.184293	ENSMUSG00000006219	Fblim1	protein_coding	74202
8.14986	-0.143683	0.465406	0.00320687	0.184293	ENSMUSG00000073988	Ttpa	protein_coding	50500
483.151	0.288345	0.426972	0.00325315	0.184809	ENSMUSG00000003500	Impdh1	protein_coding	23917
46.0875	0.341065	0.422724	0.00324579	0.184809	ENSMUSG00000024727	Trpm6	protein_coding	225997
2921.95	-0.377227	0.329187	0.00325011	0.184809	ENSMUSG00000044252	Osbpl1a	protein_coding	64291
213.149	-0.364559	0.411161	0.00327767	0.185601	ENSMUSG00000021614	Vcan	protein_coding	13003
125.617	0.364254	0.409521	0.00332174	0.18689	ENSMUSG00000020893	Per1	protein_coding	18626
4.23961	-0.109451	0.561245	0.00331595	0.18689	ENSMUSG00000103039	Gm37123	TEC	NA
1519.38	-0.371443	0.333043	0.00345317	0.188838	ENSMUSG00000020150	Gamt	protein_coding	14431
90.1631	0.23834	0.418756	0.00342398	0.188838	ENSMUSG00000021363	Mak	protein_coding	17152
5.8436	0.127127	0.484398	0.00344884	0.188838	ENSMUSG00000028071	Sh2d2a	protein_coding	27371
251.838	0.380959	0.36064	0.00340518	0.188838	ENSMUSG00000031647	Mfap3l	protein_coding	71306
121.393	0.346972	0.417167	0.00337243	0.188838	ENSMUSG00000039087	Rreb1	protein_coding	68750
443.441	0.325245	0.267849	0.00343584	0.188838	ENSMUSG00000042700	Sipa1l1	protein_coding	217692
607.874	-0.351624	0.413012	0.00343664	0.188838	ENSMUSG00000052544	St6galnac3	protein_coding	20447
508.052	-0.379668	0.37816	0.00342254	0.188838	ENSMUSG00000079056	Kcnip3	protein_coding	56461
4.21663	-0.107531	0.554455	0.00342849	0.188838	ENSMUSG00000083695	Rnf138rt1	protein_coding	74264
255.227	0.377319	0.355833	0.00348267	0.189272	ENSMUSG00000021009	Ptpn21	protein_coding	24000
10.841	-0.15732	0.428312	0.00348205	0.189272	ENSMUSG00000032680	6820408C15Rik	protein_coding	228778
141.631	0.329606	0.418614	0.00352073	0.19075	ENSMUSG00000033565	Rbfox2	protein_coding	93686
98.7431	-0.306593	0.42132	0.00354557	0.191504	ENSMUSG00000039395	Mreg	protein_coding	381269
62.5546	0.156499	0.422123	0.00362447	0.194812	ENSMUSG00000003418	St8sia6	protein_coding	241230
530.747	-0.32875	0.27853	0.00363825	0.194812	ENSMUSG00000026270	Capn10	protein_coding	23830
318.548	-0.37016	0.372454	0.00368455	0.194812	ENSMUSG00000026587	Astn1	protein_coding	11899
602.075	0.371388	0.358413	0.00365245	0.194812	ENSMUSG00000034168	Irf2bpl	protein_coding	238330
62.9012	0.112047	0.508614	0.00370669	0.194812	ENSMUSG00000045545	Krt14	protein_coding	16664
11.4416	-0.135545	0.447423	0.00364288	0.194812	ENSMUSG00000047419	Cmya5	protein_coding	76469
42.3473	-0.343982	0.409047	0.00367968	0.194812	ENSMUSG00000051113	Fam71e1	protein_coding	75538
4.54392	0.0959227	0.560761	0.00369672	0.194812	ENSMUSG00000112844	Gm47036	processed_pseudogene	NA
4.77405	0.123552	0.472655	0.00368575	0.194812	ENSMUSG00000113800	2210039B01Rik	lincRNA	NA
4.25735	0.106351	0.522191	0.00377045	0.19609	ENSMUSG00000002769	Gnmt	protein_coding	14711
41.9713	0.276423	0.417267	0.0037574	0.19609	ENSMUSG00000031355	Arhgap6	protein_coding	11856
59.9035	-0.183108	0.407978	0.00374987	0.19609	ENSMUSG00000047515	BC049715	protein_coding	320135
89.3858	0.364955	0.380226	0.00377569	0.19609	ENSMUSG00000057948	Unc13d	protein_coding	70450
314.464	0.36597	0.357148	0.00380096	0.19682	ENSMUSG00000049502	Dtx3l	protein_coding	209200
315.077	-0.319342	0.274309	0.00382952	0.197136	ENSMUSG00000025227	Mfsd13a	protein_coding	75146
116.181	0.364471	0.374871	0.00382515	0.197136	ENSMUSG00000097587	4930578M01Rik	processed_transcript	NA
4483.48	0.363404	0.350171	0.00384354	0.197279	ENSMUSG00000029561	Oasl2	protein_coding	23962
635.838	0.311144	0.266461	0.00386408	0.197755	ENSMUSG00000030536	Iqgap1	protein_coding	29875
670.88	0.316671	0.413409	0.00387671	0.197825	ENSMUSG00000040811	Eml2	protein_coding	72205
742.548	0.34663	0.398295	0.00393048	0.198122	ENSMUSG00000022094	Slc39a14	protein_coding	213053
258.313	-0.327382	0.409025	0.00393897	0.198122	ENSMUSG00000023345	Poc1a	protein_coding	70235
613.303	0.358045	0.384176	0.00391363	0.198122	ENSMUSG00000064337	mt-Rnr1	Mt_rRNA	NA
242.838	0.323863	0.281731	0.00389671	0.198122	ENSMUSG00000095115	Itpripl2	protein_coding	319622
1363.39	-0.339084	0.302642	0.00392069	0.198122	ENSMUSG00000098912	1500004A13Rik	processed_transcript	NA
109.055	0.360086	0.352329	0.00395524	0.198372	ENSMUSG00000050541	Adra1b	protein_coding	11548
299.519	0.35773	0.380002	0.00396735	0.198413	ENSMUSG00000027947	Il6ra	protein_coding	16194
12153	-0.352446	0.387473	0.00401065	0.200008	ENSMUSG00000076439	Mog	protein_coding	17441
529.317	-0.353377	0.37755	0.00410986	0.204375	ENSMUSG00000034275	Igsf9b	protein_coding	235086
47.391	-0.212733	0.401629	0.004166	0.206582	ENSMUSG00000053004	Hrh1	protein_coding	15465
1069.16	-0.33017	0.302221	0.00422599	0.208464	ENSMUSG00000022358	Fbxo32	protein_coding	67731
2684.32	-0.35173	0.366301	0.00422811	0.208464	ENSMUSG00000024044	Epb41l3	protein_coding	13823
857.815	0.301172	0.266329	0.00423958	0.208464	ENSMUSG00000027611	Procr	protein_coding	19124
266.299	-0.348206	0.376052	0.00427168	0.209455	ENSMUSG00000015843	Rxrg	protein_coding	20183
293.436	0.215365	0.400164	0.00429328	0.209928	ENSMUSG00000028125	Abca4	protein_coding	11304
18.9067	0.117119	0.442818	0.00431169	0.210243	ENSMUSG00000039629	Strip2	protein_coding	320609
3686.56	-0.339758	0.325682	0.00435457	0.211505	ENSMUSG00000025137	Pcyt2	protein_coding	68671
530.3	0.156397	0.396088	0.00436167	0.211505	ENSMUSG00000034452	Slc24a1	protein_coding	214111
133.26	0.334001	0.391466	0.00439075	0.212328	ENSMUSG00000028763	Hspg2	protein_coding	15530
16.0268	0.148876	0.39775	0.0044038	0.212374	ENSMUSG00000032511	Scn5a	protein_coding	20271
32.4077	-0.196758	0.394437	0.0044446	0.21259	ENSMUSG00000061654	Spry3	protein_coding	236576
465.877	-0.342946	0.374414	0.00444423	0.21259	ENSMUSG00000079610	Ankrd39	protein_coding	109346
226.991	-0.344792	0.370033	0.0044245	0.21259	ENSMUSG00000098132	Rassf10	protein_coding	78748
10.9194	-0.108512	0.453396	0.00450773	0.215024	ENSMUSG00000032514	Ttc21a	protein_coding	74052
281.576	-0.298774	0.403287	0.00457639	0.215951	ENSMUSG00000032036	Kirrel3	protein_coding	67703
258.907	0.266434	0.40463	0.00457481	0.215951	ENSMUSG00000037762	Slc16a9	protein_coding	66859
1284.08	0.251773	0.225296	0.00456081	0.215951	ENSMUSG00000039474	Wfs1	protein_coding	22393
145.907	-0.337517	0.378528	0.00455635	0.215951	ENSMUSG00000070532	Ccdc190	protein_coding	78465
2148.16	-0.336279	0.378053	0.00460037	0.216501	ENSMUSG00000056966	Gjc3	protein_coding	118446
6777.64	0.338593	0.34383	0.00461885	0.216622	ENSMUSG00000062488	Ifit3b	protein_coding	667370
8.20453	0.124017	0.41233	0.00462763	0.216622	ENSMUSG00000097115	1810019N24Rik	lincRNA	NA
27.9251	0.199984	0.391943	0.00465454	0.216726	ENSMUSG00000025912	Mybl1	protein_coding	17864
245.132	0.326283	0.389016	0.00464909	0.216726	ENSMUSG00000052512	Nav2	protein_coding	78286
82.1073	0.148842	0.390096	0.00467724	0.217207	ENSMUSG00000058354	Krt6a	protein_coding	16687
4.4002	0.0844582	0.514714	0.004691	0.217271	ENSMUSG00000028327	Stra6l	protein_coding	74152
434.349	0.282501	0.257823	0.00470689	0.217434	ENSMUSG00000109324	Prmt1	protein_coding	15469
1322.61	-0.322105	0.310449	0.00473963	0.217457	ENSMUSG00000027669	Gnb4	protein_coding	14696
58.1225	0.269233	0.402662	0.00473686	0.217457	ENSMUSG00000045534	Kcna5	protein_coding	16493
29.1383	0.11817	0.416731	0.00474456	0.217457	ENSMUSG00000108841	Frmpd2	protein_coding	268729
17.6523	0.13159	0.396679	0.00479994	0.219303	ENSMUSG00000036912	Piwil4	protein_coding	330890
307.157	-0.304566	0.396807	0.00483481	0.219303	ENSMUSG00000037686	Aspg	protein_coding	104816
605.195	0.328377	0.328355	0.00483222	0.219303	ENSMUSG00000040296	Ddx58	protein_coding	230073
11.5393	-0.083024	0.510304	0.00482112	0.219303	ENSMUSG00000085933	Tmem61	lincRNA	NA
3863.11	-0.240076	0.220308	0.004885	0.221009	ENSMUSG00000033917	Gde1	protein_coding	56209
6626.32	-0.241473	0.221796	0.00489987	0.221057	ENSMUSG00000015341	Golga7	protein_coding	57437
1193.35	-0.317284	0.310133	0.00493645	0.221057	ENSMUSG00000025978	Rftn2	protein_coding	74013
139.089	0.188324	0.385875	0.00492389	0.221057	ENSMUSG00000034258	Flvcr2	protein_coding	217721
86.9197	0.323305	0.322136	0.00493538	0.221057	ENSMUSG00000060260	Pwwp2b	protein_coding	101631
1324.77	-0.321401	0.321224	0.00499891	0.223285	ENSMUSG00000113424	Gm48161	sense_intronic	NA
6937.53	-0.311511	0.305125	0.00506514	0.224637	ENSMUSG00000011884	Gltp	protein_coding	56356
3621.18	-0.315866	0.313049	0.00506757	0.224637	ENSMUSG00000022090	Pdlim2	protein_coding	213019
173.712	0.127964	0.39202	0.00504383	0.224637	ENSMUSG00000040632	Nrl	protein_coding	18185
19.5255	-0.239057	0.394278	0.00516941	0.22647	ENSMUSG00000023935	Spats1	protein_coding	71020
115.759	0.295219	0.393311	0.00517342	0.22647	ENSMUSG00000040428	Plekha4	protein_coding	69217
157.068	-0.317427	0.378977	0.00516094	0.22647	ENSMUSG00000049939	Lrrc4	protein_coding	192198
1260.52	0.2091	0.197527	0.00517287	0.22647	ENSMUSG00000052406	Rexo4	protein_coding	227656
15.2086	-0.13095	0.386447	0.00515004	0.22647	ENSMUSG00000094732	1500015L24Rik	lincRNA	NA
401.072	-0.267046	0.252276	0.00522429	0.227715	ENSMUSG00000023074	Mospd1	protein_coding	70380
117.703	-0.282802	0.395214	0.00523141	0.227715	ENSMUSG00000035131	Brinp3	protein_coding	215378
39.271	-0.162836	0.377376	0.00524079	0.227715	ENSMUSG00000074591	Ankub1	protein_coding	242037
1587.04	-0.319436	0.332681	0.00527022	0.227895	ENSMUSG00000044768	D1Ertd622e	protein_coding	52392
4.51836	0.0834062	0.483523	0.00527089	0.227895	ENSMUSG00000090202	4930503B20Rik	protein_coding	75015
23.4068	-0.156866	0.375464	0.0053398	0.230307	ENSMUSG00000047115	Fam221a	protein_coding	231946
64.8862	0.270885	0.39462	0.00535678	0.230473	ENSMUSG00000092368	A930015D03Rik	antisense	NA
1981.43	0.294588	0.288975	0.00537479	0.230682	ENSMUSG00000045954	Cavin2	protein_coding	20324
119.056	0.218207	0.386673	0.00549831	0.232105	ENSMUSG00000008153	Clstn3	protein_coding	232370
246.195	0.170102	0.375585	0.00543421	0.232105	ENSMUSG00000024650	Slc22a6	protein_coding	18399
149.9	-0.310746	0.372072	0.00553922	0.232105	ENSMUSG00000025086	Trub1	protein_coding	72133
211.773	0.283403	0.391388	0.00547115	0.232105	ENSMUSG00000029263	Pigg	protein_coding	433931
566.769	0.293387	0.292159	0.00554905	0.232105	ENSMUSG00000032120	C2cd2l	protein_coding	71764
43.6034	-0.259784	0.392921	0.00550268	0.232105	ENSMUSG00000036916	Zfp280c	protein_coding	208968
472.27	0.304014	0.309815	0.00554504	0.232105	ENSMUSG00000037225	Fgf2	protein_coding	14173
122.403	0.31798	0.356376	0.00545383	0.232105	ENSMUSG00000043639	Rbm20	protein_coding	73713
381.291	0.28961	0.284853	0.0054799	0.232105	ENSMUSG00000049516	Spty2d1	protein_coding	101685
281.614	-0.315197	0.358818	0.00555339	0.232105	ENSMUSG00000095325	Zfp870	protein_coding	240066
4.44483	0.0779146	0.489366	0.00543526	0.232105	ENSMUSG00000107576	Gm44093	TEC	NA
2106.4	-0.310945	0.36783	0.00561321	0.234048	ENSMUSG00000039661	Dusp26	protein_coding	66959
8.27943	-0.0801313	0.473317	0.0056437	0.234068	ENSMUSG00000023940	Sgo1	protein_coding	72415
356.472	0.311878	0.362437	0.00565368	0.234068	ENSMUSG00000032372	Plscr2	protein_coding	18828
156.295	0.30881	0.371168	0.00562731	0.234068	ENSMUSG00000051375	Pcdh1	protein_coding	75599
22.6766	0.160183	0.370938	0.00566719	0.234075	ENSMUSG00000066842	Hmcn1	protein_coding	545370
526.019	0.288277	0.28901	0.00570831	0.234871	ENSMUSG00000000976	Heatr6	protein_coding	217026
129.536	0.291923	0.38405	0.00571323	0.234871	ENSMUSG00000038535	Zfp280d	protein_coding	235469
30.7304	-0.150262	0.368288	0.00579204	0.237555	ENSMUSG00000026668	Ucma	protein_coding	68527
405.348	-0.278134	0.38683	0.00584231	0.238502	ENSMUSG00000020411	Nipal4	protein_coding	214112
738.207	-0.309316	0.352138	0.00583459	0.238502	ENSMUSG00000026888	Grb14	protein_coding	50915
7361.05	-0.227465	0.223327	0.00588947	0.239314	ENSMUSG00000001833	2023-09-07	protein_coding	235072
244.234	0.254118	0.388557	0.00587797	0.239314	ENSMUSG00000022512	Cldn1	protein_coding	12737
7.08254	-0.0738458	0.475393	0.00595094	0.241254	ENSMUSG00000037705	Tecta	protein_coding	21683
85.8743	-0.230442	0.384669	0.0060032	0.242811	ENSMUSG00000097023	Mir9-3hg	lincRNA	NA
187.637	0.236286	0.385252	0.00604485	0.243375	ENSMUSG00000024261	Syt4	protein_coding	20983
25.697	0.111352	0.380417	0.00603182	0.243375	ENSMUSG00000086040	Wipf3	protein_coding	330319
7663.86	-0.28042	0.286655	0.00606334	0.243561	ENSMUSG00000081534	Slc48a1	protein_coding	67739
2235.93	-0.252553	0.252009	0.00608211	0.243757	ENSMUSG00000025510	Cd151	protein_coding	12476
123.225	0.261731	0.385935	0.00609801	0.243837	ENSMUSG00000040412	5330417C22Rik	protein_coding	229722
70.5113	-0.280131	0.381421	0.00613386	0.244713	ENSMUSG00000073650	Catip	protein_coding	241112
17.1391	-0.139687	0.362807	0.00616708	0.245481	ENSMUSG00000102234	Gm37885	antisense	NA
178.553	-0.300294	0.358276	0.00618739	0.245732	ENSMUSG00000036766	Dner	protein_coding	227325
20.8098	0.12248	0.366357	0.00622276	0.246578	ENSMUSG00000034917	Tjp3	protein_coding	27375
408.156	0.293429	0.318563	0.00631586	0.249704	ENSMUSG00000040913	Fbxw4	protein_coding	30838
183.716	-0.287818	0.371353	0.00637829	0.251257	ENSMUSG00000051721	Wdcp	protein_coding	238037
42.6622	-0.238104	0.382398	0.00638376	0.251257	ENSMUSG00000061762	Tac1	protein_coding	21333
1055.3	-0.282625	0.301483	0.00647955	0.25276	ENSMUSG00000000056	Narf	protein_coding	67608
185.576	0.293429	0.327176	0.00647633	0.25276	ENSMUSG00000026825	Dnm1	protein_coding	13429
1010.09	-0.296414	0.343192	0.00645436	0.25276	ENSMUSG00000045625	Pigz	protein_coding	239827
118.867	0.285961	0.30745	0.00646457	0.25276	ENSMUSG00000046792	Zfp787	protein_coding	67109
139.734	0.215407	0.377168	0.00652739	0.25294	ENSMUSG00000026536	Ifi211	protein_coding	381308
5634.63	-0.286418	0.310255	0.0065171	0.25294	ENSMUSG00000033595	Lgi3	protein_coding	213469
2050.89	0.259545	0.381293	0.00650329	0.25294	ENSMUSG00000035783	Acta2	protein_coding	11475
4293.61	-0.283011	0.304823	0.00656375	0.253491	ENSMUSG00000021273	Fdft1	protein_coding	14137
78.6316	-0.23773	0.380675	0.00657049	0.253491	ENSMUSG00000054057	A930004D18Rik	protein_coding	NA
638.261	-0.293034	0.341468	0.00662693	0.255108	ENSMUSG00000069808	Fam57a	protein_coding	116972
6460.23	0.25258	0.261885	0.00666522	0.25602	ENSMUSG00000029484	Anxa3	protein_coding	11745
1349.51	0.237887	0.245281	0.00669836	0.256732	ENSMUSG00000018379	Srsf1	protein_coding	110809
4.04838	-0.0755688	0.439887	0.00671808	0.256862	ENSMUSG00000008193	Spib	protein_coding	272382
70.8541	-0.186108	0.367225	0.00673964	0.256862	ENSMUSG00000021697	Depdc1b	protein_coding	218581
117.463	0.151183	0.356919	0.00674567	0.256862	ENSMUSG00000095186	Gm10718	protein_coding	NA
272.193	-0.287829	0.35701	0.00677256	0.257328	ENSMUSG00000024948	Map4k2	protein_coding	26412
121.272	0.256909	0.378063	0.00680346	0.257944	ENSMUSG00000040714	Klc3	protein_coding	232943
2276.11	-0.225785	0.235149	0.00692308	0.261913	ENSMUSG00000031156	Slc35a2	protein_coding	22232
2260.25	0.283723	0.322807	0.00697095	0.263157	ENSMUSG00000044674	Fzd1	protein_coding	14362
398.495	0.188373	0.366041	0.0070038	0.26383	ENSMUSG00000028003	Lrat	protein_coding	79235
52.0421	-0.239603	0.37669	0.00702472	0.264051	ENSMUSG00000048416	Mlf1	protein_coding	17349
285.453	-0.268912	0.295094	0.0071465	0.268055	ENSMUSG00000022679	Mpv17l	protein_coding	93734
7.33892	-0.0985951	0.368215	0.00717959	0.268722	ENSMUSG00000026686	Lmx1a	protein_coding	110648
4279.02	0.240496	0.255731	0.00720557	0.269121	ENSMUSG00000015749	Anp32e	protein_coding	66471
519.499	0.198665	0.367651	0.00723434	0.269621	ENSMUSG00000056174	Col8a2	protein_coding	329941
22.7907	-0.152573	0.352514	0.00726736	0.270278	ENSMUSG00000071724	Smpd5	protein_coding	100503915
181.287	0.245512	0.373807	0.00730951	0.27125	ENSMUSG00000039005	Tlr4	protein_coding	21898
1891.13	-0.263857	0.290624	0.00732441	0.27125	ENSMUSG00000040606	Kazn	protein_coding	71529
532.559	0.205939	0.21984	0.0073959	0.271737	ENSMUSG00000008604	Ubqln4	protein_coding	94232
70.367	-0.192824	0.363849	0.00754882	0.271737	ENSMUSG00000021536	Adcy2	protein_coding	210044
33.9993	-0.133374	0.347075	0.00743223	0.271737	ENSMUSG00000026175	Vil1	protein_coding	22349
402.193	-0.269853	0.304856	0.00743438	0.271737	ENSMUSG00000028991	Mtor	protein_coding	56717
9.49304	-0.0673385	0.433	0.00756974	0.271737	ENSMUSG00000029862	Clcn1	protein_coding	12723
667.562	0.270514	0.358926	0.00753209	0.271737	ENSMUSG00000031750	Il34	protein_coding	76527
459.173	-0.277305	0.338231	0.00751377	0.271737	ENSMUSG00000035235	Trim13	protein_coding	66597
418.133	-0.262789	0.293155	0.00751204	0.271737	ENSMUSG00000036611	Eepd1	protein_coding	67484
8.61497	0.0846701	0.388907	0.00745416	0.271737	ENSMUSG00000039391	Ccdc81	protein_coding	70884
131.455	0.277666	0.328626	0.00743671	0.271737	ENSMUSG00000046230	Vps13a	protein_coding	271564
8.44521	-0.0833278	0.388955	0.00756975	0.271737	ENSMUSG00000049897	Stkld1	protein_coding	279029
6147.77	0.276612	0.332185	0.00753614	0.271737	ENSMUSG00000064339	mt-Rnr2	Mt_rRNA	NA
53.0453	0.238327	0.372947	0.0074315	0.271737	ENSMUSG00000079495	Nat8f6	protein_coding	100504710
10.6871	-0.119331	0.348087	0.00741127	0.271737	ENSMUSG00000082079	Dnmt3c	protein_coding	NA
5.73488	0.0771518	0.406225	0.00756117	0.271737	ENSMUSG00000106959	Gm42548	TEC	NA
325.411	-0.248844	0.370017	0.00761452	0.272231	ENSMUSG00000033949	Trim36	protein_coding	28105
129.522	0.216968	0.36952	0.00761307	0.272231	ENSMUSG00000064128	Cenpj	protein_coding	219103
264.944	-0.268201	0.307698	0.00764296	0.272692	ENSMUSG00000055862	Izumo4	protein_coding	71564
310.609	-0.274302	0.336275	0.0076979	0.272768	ENSMUSG00000015766	Eps8	protein_coding	13860
17285.6	0.206657	0.22384	0.00770724	0.272768	ENSMUSG00000027248	Pdia3	protein_coding	14827
1496.33	-0.264271	0.361349	0.00770646	0.272768	ENSMUSG00000028399	Ptprd	protein_coding	19266
739.041	-0.25077	0.368842	0.00767395	0.272768	ENSMUSG00000052229	Gpr17	protein_coding	574402
351.013	-0.271238	0.350869	0.00772935	0.273	ENSMUSG00000038323	1700066M21Rik	protein_coding	73467
19.9342	-0.175465	0.356768	0.00775092	0.273212	ENSMUSG00000116056	Gm4544	lincRNA	NA
193.144	0.246375	0.368438	0.00779879	0.274349	ENSMUSG00000017830	Dhx58	protein_coding	80861
26.8938	0.103208	0.349818	0.00783863	0.275199	ENSMUSG00000059430	Actg2	protein_coding	11468
9.25222	0.10551	0.3458	0.00798553	0.279796	ENSMUSG00000044103	Il1f9	protein_coding	215257
425.456	-0.209815	0.23036	0.00800243	0.27983	ENSMUSG00000073633	Fbxo36	protein_coding	66153
71.2307	0.131921	0.341203	0.00803016	0.280241	ENSMUSG00000028341	Nr4a3	protein_coding	18124
34.9881	-0.158364	0.348749	0.00804673	0.280262	ENSMUSG00000037725	Ckap2	protein_coding	80986
416.761	0.252062	0.287862	0.00812599	0.281348	ENSMUSG00000020190	Mknk2	protein_coding	17347
3350.55	0.263568	0.351813	0.0081156	0.281348	ENSMUSG00000045932	Ifit2	protein_coding	15958
398.977	0.267155	0.325641	0.00810828	0.281348	ENSMUSG00000072812	Ahnak2	protein_coding	100041194
95.5998	0.211065	0.364553	0.00818583	0.282862	ENSMUSG00000020042	Btbd11	protein_coding	74007
487.826	0.265386	0.328707	0.00826171	0.28308	ENSMUSG00000004591	Pkn2	protein_coding	109333
196.647	-0.19807	0.361116	0.00825543	0.28308	ENSMUSG00000021303	Gng4	protein_coding	14706
6093.99	-0.221351	0.246669	0.00826574	0.28308	ENSMUSG00000023909	Paqr4	protein_coding	76498
220.437	0.248768	0.36074	0.0083473	0.28308	ENSMUSG00000024222	Fkbp5	protein_coding	14229
176.356	0.156707	0.346263	0.00835111	0.28308	ENSMUSG00000028012	Rrh	protein_coding	20132
103.342	0.253124	0.358674	0.00831288	0.28308	ENSMUSG00000037580	Gch1	protein_coding	14528
41.961	-0.151052	0.344406	0.00831887	0.28308	ENSMUSG00000041216	Clvs1	protein_coding	74438
37.1148	-0.246198	0.362615	0.00829113	0.28308	ENSMUSG00000047749	Zc3hav1l	protein_coding	209032
410.239	0.263398	0.346017	0.00827777	0.28308	ENSMUSG00000049872	Calhm5	protein_coding	103511
3.72995	0.0676675	0.409853	0.0083534	0.28308	ENSMUSG00000101122	Gm17971	processed_pseudogene	NA
330.372	-0.251445	0.292221	0.00838296	0.283535	ENSMUSG00000007827	Ankrd26	protein_coding	232339
431.876	-0.254003	0.297877	0.00840712	0.283805	ENSMUSG00000026586	Prrx1	protein_coding	18933
23.5014	0.0979315	0.344383	0.00846148	0.284546	ENSMUSG00000022034	Esco2	protein_coding	71988
10.2492	-0.142899	0.340748	0.00845473	0.284546	ENSMUSG00000038057	Dbil5	protein_coding	13168
6.11291	-0.0681471	0.404028	0.00852565	0.285195	ENSMUSG00000023945	Slc5a7	protein_coding	63993
254.912	-0.258439	0.31235	0.00851971	0.285195	ENSMUSG00000027175	Tcp11l1	protein_coding	320554
1001.7	0.183282	0.355009	0.00853632	0.285195	ENSMUSG00000028464	Tpm2	protein_coding	22004
71.0126	0.200795	0.360119	0.00854577	0.285195	ENSMUSG00000113032	Gm47578	antisense	NA
12.6614	-0.0801063	0.369775	0.00862094	0.287157	ENSMUSG00000039809	Gabbr2	protein_coding	242425
821.369	0.239677	0.277045	0.00864895	0.287545	ENSMUSG00000001774	Chordc1	protein_coding	66917
152.96	0.257741	0.331085	0.00881918	0.289403	ENSMUSG00000004018	Fancl	protein_coding	67030
195.357	0.166915	0.347824	0.00876963	0.289403	ENSMUSG00000017969	Ptgis	protein_coding	19223
490.099	0.234533	0.27117	0.00877806	0.289403	ENSMUSG00000021549	Rasa1	protein_coding	218397
4333.39	-0.25556	0.341029	0.00886969	0.289403	ENSMUSG00000022658	Tagln3	protein_coding	56370
51.9793	-0.249344	0.351854	0.00885939	0.289403	ENSMUSG00000023795	Pisd-ps2	transcribed_unprocessed_pseudogene	NA
330.657	-0.226919	0.36172	0.00875356	0.289403	ENSMUSG00000034518	Hmgxb4	protein_coding	70823
450.149	-0.241115	0.283188	0.00886579	0.289403	ENSMUSG00000046314	Stxbp6	protein_coding	217517
2547.87	0.217504	0.361229	0.0088046	0.289403	ENSMUSG00000071648	Rom1	protein_coding	19881
12.5774	-0.109416	0.33319	0.00885748	0.289403	ENSMUSG00000087184	Gm11650	processed_transcript	NA
23.4273	0.115309	0.333199	0.00877973	0.289403	ENSMUSG00000100826	Snhg14	processed_transcript	16353
1423.29	0.186556	0.213412	0.00889781	0.289781	ENSMUSG00000019461	Plscr3	protein_coding	70310
505.137	0.256187	0.327619	0.00893005	0.290293	ENSMUSG00000041890	Git2	protein_coding	26431
87.8737	0.230832	0.358932	0.00901356	0.290853	ENSMUSG00000029804	Herc3	protein_coding	73998
2136.06	-0.239255	0.282537	0.00900897	0.290853	ENSMUSG00000031453	Rasa3	protein_coding	19414
3.4388	-0.067096	0.395389	0.00898832	0.290853	ENSMUSG00000084754	Gm12532	lincRNA	NA
60.5104	0.185995	0.353532	0.0089874	0.290853	ENSMUSG00000113924	Gm48493	processed_pseudogene	NA
69.8445	0.230118	0.358871	0.00903372	0.290969	ENSMUSG00000017697	Ada	protein_coding	11486
128.017	0.159682	0.343441	0.00907144	0.291649	ENSMUSG00000042961	Egflam	protein_coding	268780
2206.62	-0.240769	0.287011	0.00910429	0.292169	ENSMUSG00000030207	Fam234b	protein_coding	74525
774.969	0.235175	0.27844	0.00917502	0.293902	ENSMUSG00000031119	Gpc4	protein_coding	14735
11.9493	-0.101555	0.330022	0.00938404	0.295046	ENSMUSG00000013611	Snx31	protein_coding	66696
1123.92	-0.231069	0.3554	0.00936197	0.295046	ENSMUSG00000015312	Gadd45b	protein_coding	17873
53.091	-0.118642	0.326974	0.00955206	0.295046	ENSMUSG00000022519	Srl	protein_coding	106393
4638.82	0.207094	0.243279	0.00955709	0.295046	ENSMUSG00000022816	Fstl1	protein_coding	14314
6.51558	0.109652	0.32627	0.00958251	0.295046	ENSMUSG00000022860	Chodl	protein_coding	246048
19.7996	0.111236	0.325938	0.00961494	0.295046	ENSMUSG00000022871	Fetub	protein_coding	59083
323.546	0.246361	0.310713	0.00950895	0.295046	ENSMUSG00000025314	Ptprj	protein_coding	19271
1113.77	-0.171047	0.202279	0.00963092	0.295046	ENSMUSG00000030423	Pop4	protein_coding	66161
25.1481	-0.0982399	0.331684	0.00938304	0.295046	ENSMUSG00000033966	Cdkl4	protein_coding	381113
821.286	0.247894	0.317658	0.00951249	0.295046	ENSMUSG00000036106	Prr5	protein_coding	109270
3.92998	0.059401	0.404253	0.00947517	0.295046	ENSMUSG00000037600	Kdf1	protein_coding	69073
1383.22	0.240381	0.293491	0.00946107	0.295046	ENSMUSG00000038393	Txnip	protein_coding	56338
359.556	0.23063	0.27272	0.00927953	0.295046	ENSMUSG00000039286	Fndc3b	protein_coding	72007
235.718	0.224859	0.354607	0.00960013	0.295046	ENSMUSG00000039518	Cdsn	protein_coding	386463
1356.4	0.0949227	0.331595	0.00957145	0.295046	ENSMUSG00000041534	Rbp3	protein_coding	19661
107.28	0.17405	0.347221	0.00943813	0.295046	ENSMUSG00000044006	Cilp2	protein_coding	68709
1433.48	0.128244	0.157581	0.00952519	0.295046	ENSMUSG00000047881	Rell1	protein_coding	100532
170.422	0.160803	0.341508	0.00956178	0.295046	ENSMUSG00000049382	Krt8	protein_coding	16691
1036.13	-0.23088	0.353581	0.0095387	0.295046	ENSMUSG00000056413	Adap1	protein_coding	231821
181.403	-0.235785	0.354435	0.00929363	0.295046	ENSMUSG00000063632	Sox11	protein_coding	20666
427.846	0.232603	0.276157	0.00929717	0.295046	ENSMUSG00000066258	Trim12a	protein_coding	76681
9.04865	0.0964242	0.33165	0.00948096	0.295046	ENSMUSG00000068303	Spr-ps1	transcribed_unprocessed_pseudogene	NA
4412.59	-0.249287	0.310918	0.00925237	0.295046	ENSMUSG00000075415	Fnbp1	protein_coding	14269
99.5806	-0.170184	0.346047	0.00938084	0.295046	ENSMUSG00000090963	Gm17655	protein_coding	NA
783.733	0.193365	0.225235	0.00939791	0.295046	ENSMUSG00000115801	AC160336.1	lincRNA	NA
284.687	0.103834	0.326432	0.00966252	0.295498	ENSMUSG00000032292	Nr2e3	protein_coding	23958
98.4603	0.24483	0.337017	0.00969411	0.295948	ENSMUSG00000003948	Mmd	protein_coding	67468
45.7169	0.210939	0.354112	0.00978461	0.296351	ENSMUSG00000027510	Rbm38	protein_coding	56190
5.08287	-0.0602578	0.396526	0.00974339	0.296351	ENSMUSG00000028185	Dnase2b	protein_coding	56629
256.569	0.203895	0.241567	0.00979136	0.296351	ENSMUSG00000054520	Sh3bp2	protein_coding	24055
520.036	0.212189	0.252395	0.00978646	0.296351	ENSMUSG00000056144	Trim34a	protein_coding	94094
3.69477	0.0589946	0.398658	0.00979171	0.296351	ENSMUSG00000066170	E230001N04Rik	lincRNA	NA
410.983	0.242849	0.313731	0.00989856	0.297024	ENSMUSG00000014418	Hps5	protein_coding	246694
411.148	-0.243964	0.332353	0.00985119	0.297024	ENSMUSG00000021097	Clmn	protein_coding	94040
87.7705	0.242803	0.335788	0.00987115	0.297024	ENSMUSG00000033799	Fam208b	protein_coding	105203
335.822	0.232958	0.348728	0.00985977	0.297024	ENSMUSG00000047414	Flrt2	protein_coding	399558
1006.66	-0.212338	0.353432	0.00988867	0.297024	ENSMUSG00000049721	Gal3st1	protein_coding	53897
6581.72	0.0997953	0.130542	0.0099547	0.298199	ENSMUSG00000028063	Lmna	protein_coding	16905
3955.13	0.222655	0.349356	0.0102189	0.303154	ENSMUSG00000019970	Sgk1	protein_coding	20393
145.965	0.238782	0.334551	0.0102027	0.303154	ENSMUSG00000026527	Rgs7	protein_coding	24012
909.41	0.240812	0.322447	0.0101789	0.303154	ENSMUSG00000026797	Stxbp1	protein_coding	20910
73.1692	-0.159311	0.337959	0.0102237	0.303154	ENSMUSG00000034799	Unc13a	protein_coding	382018
880.934	0.170435	0.205323	0.0101719	0.303154	ENSMUSG00000041506	Rrp9	protein_coding	27966
21.8073	0.0984503	0.32355	0.0101388	0.303154	ENSMUSG00000063388	BC023105	pseudogene	NA
356.005	0.229599	0.287243	0.0102823	0.303865	ENSMUSG00000003746	Man1a	protein_coding	17155
211.873	-0.221755	0.349174	0.0102666	0.303865	ENSMUSG00000029049	Morn1	protein_coding	76866
1126.13	0.183835	0.34601	0.0104047	0.306964	ENSMUSG00000040957	Cables1	protein_coding	63955
119.716	0.145983	0.330994	0.0105302	0.309652	ENSMUSG00000055148	Klf2	protein_coding	16598
399.13	0.175529	0.342857	0.0105311	0.309652	ENSMUSG00000078920	Ifi47	protein_coding	15953
4804.43	0.218048	0.347609	0.0105498	0.309683	ENSMUSG00000034459	Ifit1	protein_coding	15957
17836.8	-0.236018	0.315146	0.0105723	0.309827	ENSMUSG00000020486	2023-09-04	protein_coding	18952
40.7138	0.0946593	0.319146	0.0107742	0.31175	ENSMUSG00000000739	Sult5a1	protein_coding	57429
81.2478	0.170185	0.340007	0.010763	0.31175	ENSMUSG00000025932	Eya1	protein_coding	14048
266.611	0.235096	0.326764	0.0106593	0.31175	ENSMUSG00000036052	Dnajb5	protein_coding	56323
777.9	0.21508	0.267385	0.0107035	0.31175	ENSMUSG00000039234	Sec24d	protein_coding	69608
580.746	-0.233541	0.324194	0.0108263	0.31175	ENSMUSG00000043154	Ppp2r3a	protein_coding	235542
508.403	0.225532	0.288781	0.0108333	0.31175	ENSMUSG00000048546	Tob2	protein_coding	57259
5.77812	-0.0693703	0.354748	0.0106808	0.31175	ENSMUSG00000054293	P2ry10b	protein_coding	213438
376.98	0.233938	0.318029	0.0108007	0.31175	ENSMUSG00000060550	H2-Q7	protein_coding	15018
30.1594	-0.14839	0.330848	0.0108203	0.31175	ENSMUSG00000062510	Nsl1	protein_coding	381318
111.914	0.169788	0.339656	0.0108137	0.31175	ENSMUSG00000066861	Oas1g	protein_coding	23960
443.691	-0.228511	0.294795	0.0107808	0.31175	ENSMUSG00000101698	Gm29562	lincRNA	NA
128.856	-0.216034	0.345254	0.0108753	0.312446	ENSMUSG00000052949	Rnf157	protein_coding	217340
464.561	0.225745	0.290967	0.0109206	0.313237	ENSMUSG00000039804	Ncoa5	protein_coding	228869
276.134	0.180384	0.342442	0.0109809	0.313633	ENSMUSG00000000555	Itga5	protein_coding	16402
110.96	-0.205176	0.346119	0.0109836	0.313633	ENSMUSG00000003929	Zfp81	protein_coding	224694
148.292	0.123643	0.319746	0.0109967	0.313633	ENSMUSG00000019102	Aldh3a1	protein_coding	11670
494.931	0.20456	0.254841	0.0110238	0.313633	ENSMUSG00000038372	Gmds	protein_coding	218138
10.0236	0.106705	0.315612	0.0110082	0.313633	ENSMUSG00000079652	Fam71f2	protein_coding	245884
124.402	0.199421	0.345235	0.0111168	0.315259	ENSMUSG00000031844	Hsd17b2	protein_coding	15486
167.897	0.207782	0.345041	0.0111115	0.315259	ENSMUSG00000036298	Slc2a13	protein_coding	239606
3775.21	-0.199266	0.2492	0.011226	0.315618	ENSMUSG00000021134	Srsf5	protein_coding	20384
397.545	-0.200278	0.250931	0.0112554	0.315618	ENSMUSG00000022758	P2rx6	protein_coding	18440
2668.14	0.227461	0.301522	0.0111641	0.315618	ENSMUSG00000024338	Psmb8	protein_coding	16913
1492.58	-0.151176	0.190169	0.0111943	0.315618	ENSMUSG00000027342	Pcna	protein_coding	18538
3340.21	-0.176115	0.218701	0.0111664	0.315618	ENSMUSG00000027882	Stxbp3	protein_coding	20912
212.897	0.130909	0.321442	0.0112541	0.315618	ENSMUSG00000031450	Grk1	protein_coding	24013
163.851	-0.212834	0.343001	0.0112382	0.315618	ENSMUSG00000033361	Prrg3	protein_coding	208748
740.333	0.211417	0.342877	0.0113004	0.316374	ENSMUSG00000000275	Trim25	protein_coding	217069
11.8775	0.0916146	0.315649	0.0113227	0.316494	ENSMUSG00000097686	Gm26647	antisense	NA
253.239	0.222764	0.334586	0.011399	0.317617	ENSMUSG00000037325	Bbs7	protein_coding	71492
217.683	0.203755	0.343507	0.0113874	0.317617	ENSMUSG00000113476	Gm48309	TEC	NA
2668.69	0.218582	0.284518	0.0114525	0.318098	ENSMUSG00000028108	Ecm1	protein_coding	13601
230.066	0.22497	0.301376	0.0114464	0.318098	ENSMUSG00000070392	Gm20634	processed_transcript	NA
195.178	-0.209659	0.268759	0.0115456	0.320177	ENSMUSG00000020669	Sh3yl1	protein_coding	24057
433.571	0.198575	0.252008	0.0116245	0.320844	ENSMUSG00000001507	Itga3	protein_coding	16400
24.0891	0.137169	0.322744	0.0116178	0.320844	ENSMUSG00000020354	Sgcd	protein_coding	24052
711.186	-0.186002	0.234279	0.0115937	0.320844	ENSMUSG00000037386	Rims2	protein_coding	116838
13.1802	0.0806498	0.320992	0.0116464	0.320943	ENSMUSG00000055629	B4galnt4	protein_coding	330671
380.79	0.200293	0.255639	0.0117314	0.32261	ENSMUSG00000036686	Cc2d1a	protein_coding	212139
979.173	-0.212518	0.338343	0.0117486	0.32261	ENSMUSG00000051041	Olfml1	protein_coding	244198
8.13686	-0.0767858	0.324674	0.011762	0.32261	ENSMUSG00000074818	Pdzd7	protein_coding	100503041
176.809	0.127729	0.317864	0.0117955	0.323025	ENSMUSG00000034829	Nxnl1	protein_coding	234404
383.383	-0.214722	0.335935	0.0118451	0.323878	ENSMUSG00000035566	Pcdh17	protein_coding	219228
207.14	-0.186612	0.339758	0.0118912	0.324631	ENSMUSG00000069920	B3gnt9	protein_coding	97440
4013.49	0.170018	0.216311	0.0119169	0.324827	ENSMUSG00000025647	Shisa5	protein_coding	66940
1206.78	-0.222326	0.320274	0.0119434	0.325045	ENSMUSG00000041939	Mvk	protein_coding	17855
79.8849	0.17669	0.336426	0.0121659	0.329441	ENSMUSG00000037921	Ddx60	protein_coding	234311
754.014	-0.220494	0.312432	0.0121782	0.329441	ENSMUSG00000037999	Arap2	protein_coding	212285
1404.58	-0.196593	0.254196	0.0121658	0.329441	ENSMUSG00000045636	Mtus1	protein_coding	102103
203.417	-0.219999	0.307227	0.01218	0.329441	ENSMUSG00000097164	Cep83os	bidirectional_promoter_lncRNA	NA
233.467	0.133342	0.318776	0.0122237	0.330116	ENSMUSG00000032092	Mpzl2	protein_coding	14012
34.4264	0.147877	0.325315	0.012275	0.330993	ENSMUSG00000093909	Gm3883	unprocessed_pseudogene	NA
207.249	-0.217559	0.321964	0.0123829	0.333345	ENSMUSG00000031934	Panx1	protein_coding	55991
5928.41	-0.217619	0.303793	0.0124003	0.333345	ENSMUSG00000039904	Gpr37	protein_coding	14763
2556.32	0.178922	0.231179	0.0124321	0.33369	ENSMUSG00000024339	Tap2	protein_coding	21355
2294.52	-0.207823	0.277979	0.0125174	0.334166	ENSMUSG00000001036	Epn2	protein_coding	13855
149.114	0.216796	0.318189	0.0125471	0.334166	ENSMUSG00000025888	Casp1	protein_coding	12362
1322.51	0.206153	0.274183	0.0124881	0.334166	ENSMUSG00000031558	Slit2	protein_coding	20563
271.791	-0.210595	0.32962	0.0126212	0.334166	ENSMUSG00000033998	Kcnk1	protein_coding	16525
1086.63	-0.188436	0.245655	0.0125844	0.334166	ENSMUSG00000048216	Gpr85	protein_coding	64450
71.4863	-0.170406	0.332883	0.0126186	0.334166	ENSMUSG00000068105	Tnfrsf13c	protein_coding	72049
19.1426	0.125362	0.313738	0.0126111	0.334166	ENSMUSG00000073405	H2-T-ps	unprocessed_pseudogene	667803
156.705	0.200407	0.336203	0.0125069	0.334166	ENSMUSG00000078768	Zfp566	protein_coding	72556
41.1467	0.135756	0.318704	0.0125738	0.334166	ENSMUSG00000111928	Gm48082	processed_pseudogene	NA
71.295	-0.169924	0.332591	0.0126578	0.334631	ENSMUSG00000036913	Trim67	protein_coding	330863
63.0163	-0.165937	0.330908	0.0127693	0.337071	ENSMUSG00000070366	Plpp4	protein_coding	381925
3.94007	0.0578261	0.351474	0.0127935	0.337202	ENSMUSG00000092544	Gm20422	protein_coding	NA
136.348	0.193558	0.335107	0.0128341	0.337765	ENSMUSG00000025324	Atp10a	protein_coding	11982
153.792	0.174688	0.332751	0.0129522	0.338237	ENSMUSG00000022935	Grik1	protein_coding	14805
174.419	0.212701	0.318738	0.0129676	0.338237	ENSMUSG00000024036	Slc37a1	protein_coding	224674
351.648	-0.202383	0.272195	0.0129157	0.338237	ENSMUSG00000024120	Lrpprc	protein_coding	72416
549.425	0.207545	0.283294	0.0129107	0.338237	ENSMUSG00000027652	Ralgapb	protein_coding	228850
341.268	0.0955026	0.303472	0.0129566	0.338237	ENSMUSG00000030109	Slc6a12	protein_coding	14411
13.0923	-0.105437	0.304891	0.0129464	0.338237	ENSMUSG00000100162	Gm20687	antisense	NA
7177.18	0.210971	0.294601	0.0129897	0.338311	ENSMUSG00000032085	Tagln	protein_coding	21345
3.65823	0.0583704	0.345749	0.013119	0.341172	ENSMUSG00000097063	Pantr2	processed_transcript	NA
19.3629	0.0749753	0.311779	0.0132459	0.343962	ENSMUSG00000046694	Tent5b	protein_coding	100342
2083.88	0.187814	0.250632	0.0132861	0.343988	ENSMUSG00000022216	Psme1	protein_coding	19186
83.2166	0.122184	0.310009	0.0132681	0.343988	ENSMUSG00000023943	Sult1c1	protein_coding	20888
4275.98	-0.203986	0.281337	0.0133309	0.344388	ENSMUSG00000022265	Ank	protein_coding	11732
118.7	0.204803	0.326071	0.0133408	0.344388	ENSMUSG00000030795	Fus	protein_coding	233908
832.225	-0.191835	0.258401	0.0134181	0.345876	ENSMUSG00000030720	Cln3	protein_coding	12752
79.7546	-0.180821	0.331694	0.0134518	0.346237	ENSMUSG00000021725	Parp8	protein_coding	52552
1132	0.183122	0.3315	0.0135303	0.346566	ENSMUSG00000001349	Cnn1	protein_coding	12797
5.57671	-0.0789756	0.305538	0.0135176	0.346566	ENSMUSG00000023391	Dlx2	protein_coding	13392
123.849	0.208507	0.30178	0.0135436	0.346566	ENSMUSG00000024325	Ring1	protein_coding	19763
20.6767	0.103364	0.30177	0.0135336	0.346566	ENSMUSG00000056089	Gm5468	lincRNA	NA
4921.19	-0.201595	0.326292	0.0135729	0.34681	ENSMUSG00000061451	Tmem151a	protein_coding	381199
273.864	-0.200318	0.278639	0.0137378	0.348548	ENSMUSG00000028016	Ints12	protein_coding	71793
2769.05	-0.194691	0.32859	0.0137601	0.348548	ENSMUSG00000032854	Ugt8a	protein_coding	22239
2179.96	0.126959	0.174054	0.0137104	0.348548	ENSMUSG00000051391	Ywhag	protein_coding	22628
83.9801	0.105363	0.301603	0.0137153	0.348548	ENSMUSG00000055567	Unc80	protein_coding	329178
134.76	0.204009	0.322313	0.0136761	0.348548	ENSMUSG00000058881	Zfp516	protein_coding	329003
243.278	-0.207049	0.30183	0.0137445	0.348548	ENSMUSG00000059851	Kmt5c	protein_coding	232811
62.9226	0.0891177	0.29924	0.0137956	0.348944	ENSMUSG00000061527	Krt5	protein_coding	110308
130.436	0.167887	0.327572	0.0138686	0.349784	ENSMUSG00000022844	Pdia5	protein_coding	72599
7371.25	-0.20327	0.320465	0.0138604	0.349784	ENSMUSG00000027858	Tspan2	protein_coding	70747
468.822	0.161567	0.217461	0.0138963	0.349979	ENSMUSG00000051343	Rab11fip5	protein_coding	52055
2363.59	-0.180133	0.244694	0.0140381	0.353036	ENSMUSG00000025950	Idh1	protein_coding	15926
17.3467	0.100382	0.298747	0.0140722	0.353036	ENSMUSG00000032062	2310030G06Rik	protein_coding	66952
56.9097	0.090777	0.297581	0.014078	0.353036	ENSMUSG00000047298	Kcnv2	protein_coding	240595
794.076	0.197345	0.322807	0.0142225	0.355137	ENSMUSG00000005397	Nid1	protein_coding	18073
8.68623	-0.0662872	0.315557	0.0142125	0.355137	ENSMUSG00000017861	Mybl2	protein_coding	17865
30.8713	0.139233	0.315429	0.0142057	0.355137	ENSMUSG00000112049	Gm48269	processed_pseudogene	NA
292.762	-0.200418	0.291757	0.0144469	0.355167	ENSMUSG00000015697	Setdb1	protein_coding	84505
228.591	0.201417	0.297359	0.0144665	0.355167	ENSMUSG00000020387	Jade2	protein_coding	76901
478.056	-0.150396	0.205163	0.0143133	0.355167	ENSMUSG00000021368	Tbc1d7	protein_coding	67046
2712.14	-0.202065	0.297831	0.0143803	0.355167	ENSMUSG00000022351	Sqle	protein_coding	20775
137.674	-0.0786639	0.29941	0.0144009	0.355167	ENSMUSG00000030680	Pagr1a	protein_coding	NA
96.912	0.186853	0.326158	0.0144547	0.355167	ENSMUSG00000031530	Dusp4	protein_coding	319520
3061.06	0.16881	0.229677	0.0142883	0.355167	ENSMUSG00000035199	Arl6ip5	protein_coding	65106
332.124	0.200563	0.316934	0.0143346	0.355167	ENSMUSG00000041992	Rapgef5	protein_coding	217944
13.7838	0.114873	0.302956	0.0144091	0.355167	ENSMUSG00000079559	Colca2	protein_coding	100502940
21.8144	-0.101313	0.29809	0.0142974	0.355167	ENSMUSG00000093579	Gm20036	processed_transcript	NA
12.907	0.126218	0.308641	0.0143462	0.355167	ENSMUSG00000110368	Gm45518	lincRNA	NA
8.67093	0.070725	0.307679	0.0143196	0.355167	ENSMUSG00000111160	Gm48855	lincRNA	NA
28.1342	-0.0861664	0.295746	0.0145221	0.355806	ENSMUSG00000057182	Scn3a	protein_coding	20269
3.22092	0.0604615	0.324103	0.014533	0.355806	ENSMUSG00000100832	Gm29260	lincRNA	NA
1975.01	0.192307	0.272497	0.0146673	0.356112	ENSMUSG00000019820	Utrn	protein_coding	22288
851.404	-0.190463	0.268055	0.0146253	0.356112	ENSMUSG00000025495	Ptdss2	protein_coding	27388
229.913	-0.197439	0.284159	0.0145718	0.356112	ENSMUSG00000027300	Ubox5	protein_coding	140629
22.0741	0.102728	0.297212	0.0146483	0.356112	ENSMUSG00000028758	Kif17	protein_coding	16559
441.345	0.191101	0.269487	0.0146342	0.356112	ENSMUSG00000033400	Agl	protein_coding	77559
103.963	0.181104	0.326017	0.0146229	0.356112	ENSMUSG00000043099	Hic1	protein_coding	15248
77.5629	-0.192653	0.32142	0.0147355	0.357275	ENSMUSG00000044707	Ccnjl	protein_coding	380694
121.187	0.119539	0.304157	0.0147584	0.357335	ENSMUSG00000026938	Fcna	protein_coding	14133
364.205	0.198681	0.295835	0.0148498	0.357941	ENSMUSG00000020262	Adarb1	protein_coding	110532
415.639	0.0886879	0.293812	0.0148582	0.357941	ENSMUSG00000023982	Guca1a	protein_coding	14913
1348.36	-0.196821	0.315149	0.0148393	0.357941	ENSMUSG00000036745	Ttll7	protein_coding	70892
220.857	0.195077	0.282552	0.0148853	0.357941	ENSMUSG00000050428	Fbxo46	protein_coding	243867
51.4258	-0.170979	0.324445	0.0148665	0.357941	ENSMUSG00000106887	A930005G22Rik	TEC	NA
1730.35	0.193917	0.318283	0.0149198	0.35828	ENSMUSG00000004105	Angptl2	protein_coding	26360
356.328	0.188481	0.267802	0.014982	0.358791	ENSMUSG00000020290	Xpo1	protein_coding	103573
3613.21	-0.180762	0.324215	0.0149695	0.358791	ENSMUSG00000034714	Ttyh2	protein_coding	117160
50.5683	0.193644	0.316803	0.015065	0.358901	ENSMUSG00000034656	Cacna1a	protein_coding	12286
13.23	0.0775617	0.295749	0.0150784	0.358901	ENSMUSG00000043613	Mmp3	protein_coding	17392
82.5805	-0.195277	0.313797	0.0150888	0.358901	ENSMUSG00000074466	Gm15417	antisense	NA
53.1032	-0.144685	0.31561	0.0150587	0.358901	ENSMUSG00000112907	Gm47015	lincRNA	NA
40.6402	-0.155019	0.319634	0.0150848	0.358901	ENSMUSG00000115018	AL732309.1	protein_coding	NA
280.135	0.162959	0.32183	0.0151478	0.359816	ENSMUSG00000074227	Spint2	protein_coding	20733
1696.12	-0.196866	0.301258	0.0152011	0.360375	ENSMUSG00000034353	Ramp1	protein_coding	51801
972.637	0.157037	0.218516	0.0152123	0.360375	ENSMUSG00000049659	Aftph	protein_coding	216549
11.7438	-0.107533	0.296763	0.0153546	0.361308	ENSMUSG00000031262	Cenpi	protein_coding	102920
234.079	0.174792	0.322735	0.015335	0.361308	ENSMUSG00000031994	Adamts8	protein_coding	30806
14.8985	0.0713452	0.299171	0.0153218	0.361308	ENSMUSG00000037681	Esyt3	protein_coding	272636
12.859	-0.078293	0.293747	0.0153479	0.361308	ENSMUSG00000043857	Mgat5b	protein_coding	268510
25275.6	-0.180986	0.256587	0.0153424	0.361308	ENSMUSG00000068923	Syt11	protein_coding	229521
28.1029	-0.0981294	0.293051	0.0154061	0.362033	ENSMUSG00000031285	Dcx	protein_coding	13193
188.435	-0.157373	0.3192	0.015482	0.362363	ENSMUSG00000034912	Mdga2	protein_coding	320772
260.749	0.123486	0.30429	0.0154527	0.362363	ENSMUSG00000048424	Ranbp3l	protein_coding	223332
38.951	0.147382	0.315654	0.0154658	0.362363	ENSMUSG00000097994	Gm26982	antisense	NA
4662.3	-0.194495	0.297825	0.0155432	0.363229	ENSMUSG00000031775	Pllp	protein_coding	67801
18.9326	0.136808	0.310697	0.0155604	0.363229	ENSMUSG00000112149	Gm47611	processed_pseudogene	NA
5470.09	0.129033	0.183769	0.0156293	0.363868	ENSMUSG00000020484	Xbp1	protein_coding	22433
79.0979	-0.181259	0.320344	0.0156228	0.363868	ENSMUSG00000022033	Pbk	protein_coding	52033
4.57486	-0.0484238	0.341173	0.0156893	0.364782	ENSMUSG00000041660	Bbox1	protein_coding	170442
1269.39	-0.175367	0.249831	0.0157501	0.36571	ENSMUSG00000042271	Nxt2	protein_coding	237082
59.3054	-0.185747	0.316579	0.0158294	0.365785	ENSMUSG00000000409	Lck	protein_coding	16818
771.023	-0.186641	0.315517	0.0158628	0.365785	ENSMUSG00000020100	Slc29a3	protein_coding	71279
3417.37	-0.181287	0.318791	0.0158636	0.365785	ENSMUSG00000021573	Tppp	protein_coding	72948
4605.43	-0.1661	0.235522	0.0158783	0.365785	ENSMUSG00000030317	Timp4	protein_coding	110595
138.76	0.186027	0.316463	0.0158181	0.365785	ENSMUSG00000050295	Foxc1	protein_coding	17300
350.85	0.191217	0.308389	0.0158568	0.365785	ENSMUSG00000073555	Gm4951	protein_coding	240327
1770.44	0.173692	0.248456	0.0159555	0.36708	ENSMUSG00000032575	Manf	protein_coding	74840
207.97	0.19012	0.286648	0.0159863	0.367307	ENSMUSG00000020027	Socs2	protein_coding	216233
3983.19	-0.189365	0.28498	0.0160488	0.368113	ENSMUSG00000004892	Bcan	protein_coding	12032
12.6849	-0.135054	0.308617	0.0160633	0.368113	ENSMUSG00000097010	Gm26709	lincRNA	NA
6.45339	0.0521629	0.328018	0.0161035	0.368554	ENSMUSG00000087204	1700073E17Rik	transcribed_processed_pseudogene	NA
1091.06	0.183914	0.315267	0.0161381	0.368719	ENSMUSG00000001123	Lgals9	protein_coding	16859
981.847	0.187588	0.288757	0.0165297	0.368719	ENSMUSG00000003810	Mast2	protein_coding	17776
52.2753	0.169305	0.318748	0.0162238	0.368719	ENSMUSG00000004231	Pax2	protein_coding	18504
184.235	0.184473	0.306897	0.016819	0.368719	ENSMUSG00000019984	Med23	protein_coding	70208
399.878	0.187891	0.298279	0.0166034	0.368719	ENSMUSG00000021051	Ppp2r5e	protein_coding	26932
344.873	0.0851979	0.287219	0.0163684	0.368719	ENSMUSG00000021803	Cdhr1	protein_coding	170677
15.0147	0.0586277	0.310008	0.0164561	0.368719	ENSMUSG00000021908	Gm6768	processed_pseudogene	NA
1247.56	-0.159133	0.227593	0.016343	0.368719	ENSMUSG00000024426	Atat1	protein_coding	73242
3446.81	0.187595	0.308474	0.0163198	0.368719	ENSMUSG00000025350	Rdh5	protein_coding	19682
484.449	-0.183452	0.276912	0.0167404	0.368719	ENSMUSG00000025475	Adgra1	protein_coding	52389
416.537	-0.128593	0.187331	0.0167699	0.368719	ENSMUSG00000026096	Osgepl1	protein_coding	72085
4.43654	-0.0474059	0.335431	0.0165496	0.368719	ENSMUSG00000027379	Bub1	protein_coding	12235
426.78	0.16141	0.233465	0.0167642	0.368719	ENSMUSG00000027475	Kif3b	protein_coding	16569
8.04618	-0.0577351	0.309416	0.0167494	0.368719	ENSMUSG00000030093	Wnt7a	protein_coding	22421
703.504	0.169266	0.245622	0.0166352	0.368719	ENSMUSG00000030872	Gga2	protein_coding	74105
1264.95	0.178961	0.315738	0.0164674	0.368719	ENSMUSG00000032501	Trib1	protein_coding	211770
360.842	0.186929	0.299893	0.0167381	0.368719	ENSMUSG00000032596	Uba7	protein_coding	74153
40.2825	0.0778159	0.286521	0.0167736	0.368719	ENSMUSG00000032661	Oas3	protein_coding	246727
67.3764	-0.102356	0.291552	0.0163712	0.368719	ENSMUSG00000034653	Ythdc2	protein_coding	240255
1077.5	0.178107	0.260083	0.0163762	0.368719	ENSMUSG00000034675	Dbn1	protein_coding	56320
83.1219	0.164215	0.316066	0.0168249	0.368719	ENSMUSG00000036964	Trim17	protein_coding	56631
531.021	-0.182443	0.26735	0.0161704	0.368719	ENSMUSG00000037526	Atg14	protein_coding	100504663
5622.53	-0.178066	0.313916	0.0167956	0.368719	ENSMUSG00000037754	Ppp1r16b	protein_coding	228852
324.721	0.158877	0.227717	0.0164359	0.368719	ENSMUSG00000038604	Ripor1	protein_coding	75687
145.89	0.0708825	0.290528	0.0167393	0.368719	ENSMUSG00000041578	Crx	protein_coding	12951
131.584	-0.18683	0.29331	0.0167688	0.368719	ENSMUSG00000047363	Cstad	protein_coding	78617
551.176	0.183165	0.3121	0.0165498	0.368719	ENSMUSG00000052698	Tln2	protein_coding	70549
355.161	0.182876	0.26942	0.0162683	0.368719	ENSMUSG00000055320	Tead1	protein_coding	21676
22.6833	-0.122741	0.302007	0.0162242	0.368719	ENSMUSG00000068463	B630019A10Rik	antisense	NA
2431.84	0.146967	0.211584	0.0166602	0.368719	ENSMUSG00000075254	Heg1	protein_coding	77446
9.8072	-0.0416541	0.349036	0.0165287	0.368719	ENSMUSG00000085560	C230038L03Rik	processed_transcript	NA
17.7778	-0.0849757	0.287512	0.0162976	0.368719	ENSMUSG00000090534	Gm4675	lincRNA	NA
1109.88	-0.172945	0.316731	0.0166086	0.368719	ENSMUSG00000091735	Gpr62	protein_coding	436090
144.649	0.183717	0.310749	0.0166181	0.368719	ENSMUSG00000109814	Gm45847	lincRNA	NA
6.35649	-0.0439518	0.339574	0.0169982	0.371443	ENSMUSG00000014782	Plekhg4	protein_coding	102075
450.799	-0.185085	0.300581	0.0170126	0.371443	ENSMUSG00000020799	Tekt1	protein_coding	21689
9.40743	-0.0413649	0.345784	0.0169705	0.371443	ENSMUSG00000093769	Hist2h3c1	protein_coding	15077
293.115	0.16867	0.247701	0.0170867	0.372134	ENSMUSG00000033792	Atp7a	protein_coding	11977
647.778	0.172364	0.254623	0.017086	0.372134	ENSMUSG00000042901	Aida	protein_coding	108909
2525.43	-0.184594	0.299798	0.01711	0.37218	ENSMUSG00000057614	Gnai1	protein_coding	14677
505.683	0.181136	0.307561	0.0171943	0.37221	ENSMUSG00000022906	Parp9	protein_coding	80285
36.1174	-0.0751253	0.285414	0.0172174	0.37221	ENSMUSG00000026683	Nuf2	protein_coding	66977
697.617	-0.151731	0.220804	0.0171644	0.37221	ENSMUSG00000032306	Mpi	protein_coding	110119
300.38	-0.182549	0.281418	0.0171986	0.37221	ENSMUSG00000039782	Cpeb2	protein_coding	231207
1816.53	0.177238	0.311931	0.0171362	0.37221	ENSMUSG00000064246	Chil1	protein_coding	12654
222.277	0.175037	0.261591	0.0172578	0.372407	ENSMUSG00000001524	Gtf2h4	protein_coding	14885
638.186	0.175537	0.263271	0.0173185	0.372407	ENSMUSG00000022911	Arl13b	protein_coding	68146
2247.04	-0.181508	0.27926	0.0172949	0.372407	ENSMUSG00000032018	Sc5d	protein_coding	235293
1458.7	-0.123936	0.183163	0.0173246	0.372407	ENSMUSG00000035953	Pip4p1	protein_coding	219024
796.885	0.0844609	0.28348	0.0173326	0.372407	ENSMUSG00000040907	Atp1a3	protein_coding	232975
6.26801	-0.056241	0.307182	0.0174179	0.373783	ENSMUSG00000021301	Hecw1	protein_coding	94253
235.814	-0.172863	0.312099	0.0174496	0.374005	ENSMUSG00000006281	Tep1	protein_coding	21745
637.74	-0.150421	0.220447	0.0174941	0.374501	ENSMUSG00000028744	Pqlc2	protein_coding	212555
1051.14	0.129947	0.1918	0.0175243	0.374691	ENSMUSG00000004267	Eno2	protein_coding	13807
348.789	-0.178757	0.306849	0.0175469	0.374718	ENSMUSG00000032549	Rab6b	protein_coding	270192
1371.65	0.133979	0.197801	0.0176735	0.376445	ENSMUSG00000023044	Csad	protein_coding	246277
70.2471	0.126135	0.300562	0.0176574	0.376445	ENSMUSG00000035356	Nfkbiz	protein_coding	80859
50.6561	-0.159457	0.312446	0.0176921	0.376445	ENSMUSG00000109783	Gm45338	processed_transcript	NA
204.944	-0.173587	0.309795	0.0177493	0.377204	ENSMUSG00000018166	Erbb3	protein_coding	13867
549.1	0.181047	0.296046	0.0177744	0.377281	ENSMUSG00000048612	Myof	protein_coding	226101
27.6766	0.118341	0.295873	0.0179354	0.379592	ENSMUSG00000018986	Slfn3	protein_coding	20557
4545.93	-0.179137	0.298872	0.018013	0.379592	ENSMUSG00000021451	Sema4d	protein_coding	20354
3073.83	0.149789	0.221524	0.0179201	0.379592	ENSMUSG00000025085	Ablim1	protein_coding	226251
24.0875	-0.120012	0.296646	0.0179936	0.379592	ENSMUSG00000026715	Serpinc1	protein_coding	11905
1242.28	-0.117508	0.176789	0.0179698	0.379592	ENSMUSG00000071180	Smim15	protein_coding	75616
52.1691	0.0906986	0.282642	0.0179678	0.379592	ENSMUSG00000095280	Gm21738	protein_coding	NA
306.945	-0.17935	0.290282	0.0181115	0.379918	ENSMUSG00000030898	Cckbr	protein_coding	12426
35.9315	0.0803404	0.280394	0.0181583	0.379918	ENSMUSG00000032548	Slco2a1	protein_coding	24059
193.712	0.126195	0.299608	0.0181257	0.379918	ENSMUSG00000037490	Slc2a12	protein_coding	353169
361.547	0.13747	0.30501	0.01809	0.379918	ENSMUSG00000039691	Tspan10	protein_coding	208634
8139.73	-0.142466	0.211306	0.018067	0.379918	ENSMUSG00000053398	Phgdh	protein_coding	236539
51.1284	-0.129478	0.30119	0.0181546	0.379918	ENSMUSG00000058669	Nkx2-9	protein_coding	18094
819.101	-0.1578	0.235886	0.0182232	0.380368	ENSMUSG00000029385	Ccng2	protein_coding	12452
2720.14	0.161616	0.310617	0.0182027	0.380368	ENSMUSG00000032327	Stra6	protein_coding	20897
118.473	0.148817	0.308363	0.0183567	0.38178	ENSMUSG00000000308	Ckmt1	protein_coding	12716
433.702	0.167161	0.254213	0.0183778	0.38178	ENSMUSG00000019082	Slc25a22	protein_coding	68267
500.283	0.178192	0.292447	0.0183297	0.38178	ENSMUSG00000029174	Tbc1d1	protein_coding	57915
3.41109	0.043715	0.329009	0.0183501	0.38178	ENSMUSG00000115429	Gm49153	TEC	NA
1440.89	-0.135045	0.204213	0.0189883	0.382488	ENSMUSG00000003200	Sh3gl1	protein_coding	20405
5842.37	0.171381	0.268192	0.0188128	0.382488	ENSMUSG00000004951	Hspb1	protein_coding	15507
624.735	0.176198	0.288798	0.0187179	0.382488	ENSMUSG00000019966	Kitl	protein_coding	17311
65.9995	0.15839	0.309026	0.018619	0.382488	ENSMUSG00000022637	Cblb	protein_coding	208650
643.405	0.134357	0.302137	0.0187784	0.382488	ENSMUSG00000023043	Krt18	protein_coding	16668
3204.81	0.168578	0.261461	0.0188698	0.382488	ENSMUSG00000027078	Ube2l6	protein_coding	56791
882.947	0.144156	0.216153	0.0186171	0.382488	ENSMUSG00000028961	Pgd	protein_coding	110208
350.191	-0.165018	0.250912	0.0185201	0.382488	ENSMUSG00000030269	Mtmr14	protein_coding	97287
312.147	0.175278	0.278977	0.018634	0.382488	ENSMUSG00000030966	Trim21	protein_coding	20821
82.1514	0.128978	0.29957	0.0188171	0.382488	ENSMUSG00000032303	Chrna3	protein_coding	110834
141.524	0.0962012	0.282107	0.018998	0.382488	ENSMUSG00000032373	Car12	protein_coding	76459
3470	-0.159844	0.241459	0.0185683	0.382488	ENSMUSG00000035093	Secisbp2l	protein_coding	70354
134.153	0.165739	0.306688	0.0188816	0.382488	ENSMUSG00000036381	P2ry14	protein_coding	140795
3.59674	0.0564175	0.296787	0.0188123	0.382488	ENSMUSG00000037411	Serpine1	protein_coding	18787
674.637	0.165089	0.252389	0.0187041	0.382488	ENSMUSG00000037470	Uggt1	protein_coding	320011
154.08	-0.155711	0.308086	0.0188472	0.382488	ENSMUSG00000047109	Cldn14	protein_coding	56173
3.7516	-0.045934	0.320223	0.0188109	0.382488	ENSMUSG00000051503	Gm6583	protein_coding	625424
400.798	0.169331	0.263738	0.0189132	0.382488	ENSMUSG00000054611	Kdm2a	protein_coding	225876
315.834	0.176722	0.281779	0.0184429	0.382488	ENSMUSG00000056124	B4galt6	protein_coding	56386
505.9	0.135579	0.205029	0.0190002	0.382488	ENSMUSG00000070544	Top1	protein_coding	21969
11.1941	0.109264	0.289444	0.0186731	0.382488	ENSMUSG00000079505	Gm11131	antisense	NA
73.8051	0.162877	0.308108	0.0187605	0.382488	ENSMUSG00000096002	Vmn2r53	protein_coding	637908
46.7446	-0.167675	0.306152	0.0188185	0.382488	ENSMUSG00000096847	Tmem151b	protein_coding	210573
65.1735	-0.154903	0.308383	0.0187381	0.382488	ENSMUSG00000096856	Gm10778	protein_coding	100233208
4.19629	0.0515113	0.30895	0.018552	0.382488	ENSMUSG00000102854	C130023A14Rik	TEC	NA
40.218	0.104242	0.286298	0.0188986	0.382488	ENSMUSG00000113393	Gm48415	processed_pseudogene	NA
116.456	0.173546	0.297777	0.01897	0.382488	ENSMUSG00000115049	Gm49172	processed_transcript	NA
239.003	-0.174244	0.293904	0.0190262	0.382573	ENSMUSG00000028488	Sh3gl2	protein_coding	20404
2437.35	0.113457	0.174934	0.0191847	0.384277	ENSMUSG00000019916	P4ha1	protein_coding	18451
9.19676	-0.0649235	0.28247	0.0192204	0.384277	ENSMUSG00000021965	Ska3	protein_coding	219114
74986.9	-0.120782	0.184908	0.0191994	0.384277	ENSMUSG00000031342	Gpm6b	protein_coding	14758
156.01	-0.162346	0.250043	0.0191593	0.384277	ENSMUSG00000038984	Tspyl5	protein_coding	239364
1022.38	-0.148768	0.22593	0.0191861	0.384277	ENSMUSG00000067377	Tspan6	protein_coding	56496
398.068	0.134379	0.204218	0.0192492	0.384415	ENSMUSG00000026171	Rnf25	protein_coding	57751
99.0099	0.110897	0.289021	0.019336	0.38571	ENSMUSG00000036169	Sostdc1	protein_coding	66042
45.8066	0.0857786	0.277323	0.0193634	0.385817	ENSMUSG00000021268	Meg3	lincRNA	17263
255.172	0.111281	0.289046	0.0194336	0.38659	ENSMUSG00000024066	Xdh	protein_coding	22436
265.634	0.164653	0.257185	0.0194483	0.38659	ENSMUSG00000029056	Pank4	protein_coding	269614
18.1831	-0.132963	0.300058	0.0194682	0.38659	ENSMUSG00000106317	Gm43848	lincRNA	NA
421.308	0.166501	0.302136	0.0195371	0.387104	ENSMUSG00000023034	Nr4a1	protein_coding	15370
1703.51	-0.168937	0.299482	0.0195382	0.387104	ENSMUSG00000047976	Kcna1	protein_coding	16485
277.171	-0.171656	0.282022	0.0195715	0.387326	ENSMUSG00000015882	Lcorl	protein_coding	209707
155.022	0.169307	0.29751	0.0196619	0.388676	ENSMUSG00000079834	Tmlhe	protein_coding	192289
263.445	0.137824	0.301376	0.0197582	0.388868	ENSMUSG00000033149	Phldb2	protein_coding	208177
13.5988	0.063524	0.281367	0.0197207	0.388868	ENSMUSG00000033730	Egr3	protein_coding	13655
1308.89	0.159284	0.304461	0.0197267	0.388868	ENSMUSG00000052387	Trpm3	protein_coding	226025
63.866	0.120827	0.293613	0.0197602	0.388868	ENSMUSG00000078185	Chml	protein_coding	12663
3.36853	0.0421891	0.321914	0.0198036	0.389286	ENSMUSG00000116021	Gm49474	TEC	NA
1528.75	-0.154272	0.239266	0.0199338	0.391319	ENSMUSG00000017132	Cyth1	protein_coding	19157
409.43	0.156797	0.244167	0.0199516	0.391319	ENSMUSG00000066232	Ipo7	protein_coding	233726
8.69728	0.069201	0.276073	0.0199829	0.391495	ENSMUSG00000014351	Gip	protein_coding	14607
32.0352	0.106446	0.28519	0.0200635	0.391762	ENSMUSG00000041923	Nol4	protein_coding	319211
14.9103	0.0724438	0.274611	0.0200596	0.391762	ENSMUSG00000111824	Gm47102	processed_pseudogene	NA
174.553	0.13681	0.300344	0.0200527	0.391762	ENSMUSG00000112622	Gm47164	TEC	NA
131.046	0.120799	0.29295	0.0201095	0.392225	ENSMUSG00000020788	Atp2a3	protein_coding	53313
2991.75	0.1342	0.207391	0.0201827	0.393215	ENSMUSG00000031770	Herpud1	protein_coding	64209
1581.7	0.155385	0.245108	0.0205619	0.39412	ENSMUSG00000010358	Ifi35	protein_coding	70110
661.386	-0.164358	0.269186	0.0207374	0.39412	ENSMUSG00000020175	Rab36	protein_coding	76877
2197.28	0.167476	0.283149	0.020539	0.39412	ENSMUSG00000024659	Anxa1	protein_coding	16952
75.4538	0.147412	0.301241	0.0207455	0.39412	ENSMUSG00000024883	Rin1	protein_coding	225870
428.279	0.156087	0.246584	0.0205682	0.39412	ENSMUSG00000026211	Obsl1	protein_coding	98733
222.085	-0.164898	0.268177	0.0205112	0.39412	ENSMUSG00000027654	Fam83d	protein_coding	71878
282.445	0.156947	0.247693	0.0204629	0.39412	ENSMUSG00000028088	Fmo5	protein_coding	14263
3385.47	0.166677	0.283868	0.0207222	0.39412	ENSMUSG00000028270	Gbp2	protein_coding	14469
176.243	-0.156042	0.244663	0.0202752	0.39412	ENSMUSG00000028799	Zfp362	protein_coding	230761
852.608	0.163741	0.265739	0.0206241	0.39412	ENSMUSG00000030790	Adm	protein_coding	11535
737.77	0.139368	0.216068	0.0203676	0.39412	ENSMUSG00000031024	St5	protein_coding	76954
9.69169	-0.0935663	0.277723	0.0204412	0.39412	ENSMUSG00000032394	Igdcc3	protein_coding	19289
310.917	0.155626	0.301955	0.0204781	0.39412	ENSMUSG00000033671	Cep350	protein_coding	74081
235.831	0.164192	0.265888	0.020511	0.39412	ENSMUSG00000035545	Leng8	protein_coding	232798
3298.76	-0.136704	0.211882	0.0203615	0.39412	ENSMUSG00000037089	Slc35b2	protein_coding	73836
2023.81	0.163481	0.266071	0.0207268	0.39412	ENSMUSG00000038729	Akap2	protein_coding	11641
31.6142	-0.127144	0.295126	0.0206266	0.39412	ENSMUSG00000039678	Tbc1d13	protein_coding	70296
130.044	0.148711	0.233247	0.0207095	0.39412	ENSMUSG00000040586	Ofd1	protein_coding	237222
588.364	-0.167383	0.275604	0.0203432	0.39412	ENSMUSG00000045180	Shroom2	protein_coding	110380
199.071	0.15816	0.300757	0.0205845	0.39412	ENSMUSG00000056019	Zfp709	protein_coding	236193
10.2999	0.0811308	0.273622	0.0203388	0.39412	ENSMUSG00000079669	Gm17396	processed_transcript	NA
5.45718	-0.0409548	0.319131	0.0206476	0.39412	ENSMUSG00000104318	Pcdha7	protein_coding	12939
3.88409	-0.0434628	0.312961	0.0206913	0.39412	ENSMUSG00000108778	Gm20083	lincRNA	NA
1043.62	-0.160834	0.259005	0.0207792	0.394333	ENSMUSG00000028796	Phc2	protein_coding	54383
71.6007	-0.146651	0.300964	0.0208099	0.39449	ENSMUSG00000042699	Dhx9	protein_coding	13211
328.356	-0.161256	0.262045	0.020985	0.397378	ENSMUSG00000030138	Bms1	protein_coding	213895
47.0449	-0.153295	0.300079	0.0210403	0.39748	ENSMUSG00000034467	Dynlrb2	protein_coding	75465
237.985	0.164588	0.288812	0.0210582	0.39748	ENSMUSG00000040987	Mill2	protein_coding	243864
7.14904	0.0733706	0.271212	0.0210333	0.39748	ENSMUSG00000095609	Gm21188	protein_coding	100861753
550.753	-0.152089	0.299849	0.0211476	0.397883	ENSMUSG00000031385	Plxnb3	protein_coding	140571
15.7748	-0.069957	0.271539	0.0211397	0.397883	ENSMUSG00000032363	Adamts7	protein_coding	108153
16.1083	-0.0342705	0.331915	0.0211464	0.397883	ENSMUSG00000101111	Gm28437	unprocessed_pseudogene	NA
183.536	0.145458	0.299713	0.0211889	0.398233	ENSMUSG00000027217	Tspan18	protein_coding	241556
117.364	-0.163806	0.28808	0.0212491	0.398937	ENSMUSG00000031860	Pbx4	protein_coding	80720
437.651	0.143139	0.226283	0.0213147	0.399741	ENSMUSG00000022195	6030458C11Rik	protein_coding	77877
272.18	0.156025	0.252616	0.0214815	0.400302	ENSMUSG00000011427	Zfp790	protein_coding	233056
140.14	0.153546	0.297857	0.0215491	0.400302	ENSMUSG00000021866	Anxa11	protein_coding	11744
1017.49	-0.163301	0.282327	0.0215015	0.400302	ENSMUSG00000021969	Zdhhc20	protein_coding	75965
7237.71	-0.157788	0.296029	0.0214764	0.400302	ENSMUSG00000028412	Slc44a1	protein_coding	100434
68.2155	-0.144058	0.298867	0.0214237	0.400302	ENSMUSG00000035967	Ints6l	protein_coding	236790
77.3963	0.104222	0.281604	0.0213787	0.400302	ENSMUSG00000037185	Krt80	protein_coding	74127
789.718	0.121609	0.193092	0.0215235	0.400302	ENSMUSG00000044465	Fam160a2	protein_coding	74349
364.236	-0.146396	0.298726	0.0215422	0.400302	ENSMUSG00000053706	B430305J03Rik	protein_coding	NA
52.9962	0.122776	0.291348	0.0215498	0.400302	ENSMUSG00000113388	Gm48111	processed_pseudogene	NA
11.9112	0.0531785	0.285954	0.0216416	0.401583	ENSMUSG00000052854	Nrk	protein_coding	27206
5143.82	-0.162103	0.276892	0.0217399	0.402132	ENSMUSG00000000149	Gna12	protein_coding	14673
83.8518	0.105164	0.281603	0.0216947	0.402132	ENSMUSG00000009108	Gnat2	protein_coding	14686
424.191	0.127366	0.293113	0.0217374	0.402132	ENSMUSG00000021390	Ogn	protein_coding	18295
54.8409	-0.130935	0.294208	0.021916	0.404111	ENSMUSG00000025140	Pycr1	protein_coding	209027
43.1394	0.0668375	0.270038	0.0219141	0.404111	ENSMUSG00000060890	Arr3	protein_coding	170735
622.944	0.161539	0.277419	0.0218976	0.404111	ENSMUSG00000062563	Cys1	protein_coding	12879
1527.84	-0.121266	0.193946	0.021982	0.404902	ENSMUSG00000064138	Fam172a	protein_coding	68675
2174.26	0.147792	0.238782	0.0221224	0.405319	ENSMUSG00000001870	Ltbp1	protein_coding	268977
1102.36	0.13566	0.217623	0.0223	0.405319	ENSMUSG00000022280	Rnf19a	protein_coding	30945
127.896	-0.147841	0.296296	0.0222549	0.405319	ENSMUSG00000023908	Pkmyt1	protein_coding	268930
540.74	0.159625	0.284686	0.022284	0.405319	ENSMUSG00000030067	Foxp1	protein_coding	108655
57.3391	0.120989	0.289551	0.0220758	0.405319	ENSMUSG00000030413	Pglyrp1	protein_coding	21946
9128.68	0.129967	0.208007	0.022204	0.405319	ENSMUSG00000034165	Ccnd3	protein_coding	12445
859.657	0.141312	0.226224	0.022028	0.405319	ENSMUSG00000035506	Slc12a8	protein_coding	171286
976.562	0.151151	0.245694	0.0221073	0.405319	ENSMUSG00000037321	Tap1	protein_coding	21354
35.7414	-0.0773416	0.267901	0.0223048	0.405319	ENSMUSG00000041431	Ccnb1	protein_coding	268697
1111.22	-0.15953	0.286119	0.0222339	0.405319	ENSMUSG00000042066	Tmcc2	protein_coding	68875
3274.24	-0.156999	0.260714	0.0221497	0.405319	ENSMUSG00000073982	Rhog	protein_coding	56212
40.1603	-0.108103	0.282501	0.0221639	0.405319	ENSMUSG00000097428	AW047730	processed_transcript	NA
3.56359	-0.0427127	0.305422	0.0222039	0.405319	ENSMUSG00000106115	Gm43420	TEC	NA
241.619	0.158725	0.269189	0.0223308	0.405371	ENSMUSG00000035049	Rrp12	protein_coding	107094
195.5	-0.142489	0.295873	0.0224176	0.406108	ENSMUSG00000037846	Rtkn2	protein_coding	170799
684.378	0.158224	0.268056	0.0224047	0.406108	ENSMUSG00000055065	Ddx17	protein_coding	67040
12.0408	-0.0506853	0.286161	0.0224899	0.406998	ENSMUSG00000045246	Kcng4	protein_coding	66733
23.4766	-0.0829876	0.268014	0.022986	0.407878	ENSMUSG00000006567	Atp7b	protein_coding	11979
29.9814	0.11311	0.284501	0.0226563	0.407878	ENSMUSG00000018547	Pip4k2b	protein_coding	108083
3439	-0.155371	0.284651	0.0232101	0.407878	ENSMUSG00000020591	Ntsr2	protein_coding	18217
908.436	0.150608	0.250149	0.0229928	0.407878	ENSMUSG00000021365	Nedd9	protein_coding	18003
549.639	-0.128197	0.208144	0.023086	0.407878	ENSMUSG00000022677	Fopnl	protein_coding	66086
171.971	-0.158374	0.272456	0.0225997	0.407878	ENSMUSG00000025076	Casp7	protein_coding	12369
2835.47	0.155155	0.289682	0.0227606	0.407878	ENSMUSG00000025241	Fyco1	protein_coding	17281
416.313	0.132327	0.293348	0.022569	0.407878	ENSMUSG00000025608	Podxl	protein_coding	27205
500.992	0.153476	0.256201	0.0227974	0.407878	ENSMUSG00000025878	Uimc1	protein_coding	20184
1611.02	-0.0954574	0.158999	0.0229152	0.407878	ENSMUSG00000027163	Commd9	protein_coding	76501
3116.12	0.0658934	0.117787	0.0232588	0.407878	ENSMUSG00000029131	Dnajb6	protein_coding	23950
1370.21	-0.14025	0.229488	0.023214	0.407878	ENSMUSG00000029192	Tbc1d14	protein_coding	100855
55.0523	0.147397	0.294197	0.0228402	0.407878	ENSMUSG00000030222	Rerg	protein_coding	232441
3123.77	0.142064	0.230994	0.0227909	0.407878	ENSMUSG00000030770	Parva	protein_coding	57342
9242.32	-0.124263	0.200717	0.0227136	0.407878	ENSMUSG00000031708	Tecr	protein_coding	106529
3367.41	0.14643	0.241479	0.0231398	0.407878	ENSMUSG00000039405	Prss23	protein_coding	76453
7.97641	0.0532199	0.278563	0.02312	0.407878	ENSMUSG00000040703	Cyp2s1	protein_coding	74134
121.219	-0.152195	0.289898	0.0232071	0.407878	ENSMUSG00000043068	Fam89a	protein_coding	69627
714.152	-0.14644	0.24198	0.0232258	0.407878	ENSMUSG00000048644	Ctxn1	protein_coding	330695
171.405	-0.147	0.293203	0.0231213	0.407878	ENSMUSG00000049252	Lrp1b	protein_coding	94217
1187.69	0.157038	0.279482	0.023049	0.407878	ENSMUSG00000055723	Rras2	protein_coding	66922
1496.84	0.127596	0.207609	0.0232189	0.407878	ENSMUSG00000059005	Hnrnpa3	protein_coding	229279
46.8274	0.146228	0.294432	0.0228364	0.407878	ENSMUSG00000070000	Fcho1	protein_coding	74015
20.5772	0.0989988	0.276056	0.0229575	0.407878	ENSMUSG00000071748	Gm14698	protein_coding	NA
330.824	-0.153083	0.257775	0.0231148	0.407878	ENSMUSG00000078762	Haus5	protein_coding	71909
19.1039	-0.131128	0.291551	0.0232455	0.407878	ENSMUSG00000083284	Gm13688	processed_pseudogene	NA
4.26639	0.0402311	0.308146	0.0227442	0.407878	ENSMUSG00000093996	Fam205a3	protein_coding	100862261
4.26639	0.0402311	0.308146	0.0227442	0.407878	ENSMUSG00000094066	Fam205a2	protein_coding	545611
4.27406	0.0401702	0.307841	0.0228239	0.407878	ENSMUSG00000108912	E230020D15Rik	TEC	NA
5.43352	0.0407621	0.305954	0.0229142	0.407878	ENSMUSG00000112822	A130012E19Rik	TEC	NA
16.1922	0.121023	0.287708	0.0231606	0.407878	ENSMUSG00000115088	Gm49165	lincRNA	NA
195.298	-0.135206	0.292448	0.0233243	0.408202	ENSMUSG00000015568	Lpl	protein_coding	16956
441.9	-0.152261	0.28912	0.0233137	0.408202	ENSMUSG00000028680	Plk3	protein_coding	12795
686.43	0.147966	0.246119	0.0233471	0.408202	ENSMUSG00000039646	Vasn	protein_coding	246154
793.838	0.0952913	0.159843	0.0234543	0.409262	ENSMUSG00000020775	Mrpl38	protein_coding	60441
142.411	0.115159	0.284333	0.0234517	0.409262	ENSMUSG00000035864	Syt1	protein_coding	20979
66.4247	0.120993	0.287115	0.0235016	0.409679	ENSMUSG00000048960	Prex2	protein_coding	109294
1791	0.154929	0.271553	0.0235563	0.410226	ENSMUSG00000068196	Col8a1	protein_coding	12837
37.9613	-0.137559	0.292173	0.0235945	0.410483	ENSMUSG00000110649	Gm40466	unprocessed_pseudogene	NA
468.074	-0.152397	0.260908	0.0236712	0.41141	ENSMUSG00000026074	Map4k4	protein_coding	26921
5.73274	0.0443292	0.292968	0.0237859	0.412995	ENSMUSG00000037358	4930578C19Rik	protein_coding	75905
79.0061	-0.154007	0.27135	0.023821	0.413195	ENSMUSG00000030263	Lrmp	protein_coding	16970
3.5836	0.0542043	0.2737	0.0238909	0.413682	ENSMUSG00000085977	Gm5970	processed_pseudogene	NA
18.2656	0.0935567	0.271529	0.0238962	0.413682	ENSMUSG00000113302	Gm32219	lincRNA	NA
266.469	0.120824	0.286065	0.0240779	0.413969	ENSMUSG00000008136	Fhl2	protein_coding	14200
74.3849	0.149897	0.286965	0.0240182	0.413969	ENSMUSG00000015143	Actn1	protein_coding	109711
8892.25	-0.153241	0.276876	0.0240742	0.413969	ENSMUSG00000024411	Aqp4	protein_coding	11829
2701.98	-0.141969	0.236573	0.0240043	0.413969	ENSMUSG00000030849	Fgfr2	protein_coding	14183
235.73	-0.151287	0.260285	0.0239892	0.413969	ENSMUSG00000037196	Pacrg	protein_coding	69310
68.0539	0.151477	0.284939	0.0239871	0.413969	ENSMUSG00000056427	Slit3	protein_coding	20564
17.9601	0.0886227	0.268677	0.024032	0.413969	ENSMUSG00000097723	Gm26848	lincRNA	NA
1876.85	0.112422	0.186868	0.0242785	0.416603	ENSMUSG00000007476	Lrrc8a	protein_coding	241296
2631.96	-0.149601	0.257123	0.0242557	0.416603	ENSMUSG00000091475	2810468N07Rik	processed_transcript	NA
873.749	0.145456	0.2886	0.0243562	0.417529	ENSMUSG00000025498	Irf7	protein_coding	54123
276.02	0.152187	0.274987	0.0243857	0.417627	ENSMUSG00000030523	Trpm1	protein_coding	17364
32.2784	-0.114464	0.282481	0.0244138	0.4177	ENSMUSG00000013766	Ly6g6e	protein_coding	70274
19.7278	0.0680361	0.262188	0.0244625	0.418125	ENSMUSG00000040016	Ptger3	protein_coding	19218
3062.87	-0.0848681	0.1469	0.0245516	0.41924	ENSMUSG00000026239	Pde6d	protein_coding	18582
89.3169	0.15146	0.271359	0.0245789	0.419299	ENSMUSG00000058093	Zfp729b	protein_coding	100416706
756.806	0.138027	0.231462	0.0246303	0.419361	ENSMUSG00000042726	Trafd1	protein_coding	231712
28302.2	0.117866	0.196221	0.0246159	0.419361	ENSMUSG00000063524	Eno1	protein_coding	13806
193.587	0.123109	0.28602	0.02466	0.419438	ENSMUSG00000027765	P2ry1	protein_coding	18441
530.475	0.114982	0.28231	0.0246961	0.419438	ENSMUSG00000058831	Opn1sw	protein_coding	12057
30.4857	0.0920791	0.269475	0.0247066	0.419438	ENSMUSG00000071234	Syndig1l	protein_coding	627191
208.571	0.0586663	0.264411	0.0250893	0.423202	ENSMUSG00000025900	Rp1	protein_coding	19888
184.358	-0.146847	0.255353	0.0250669	0.423202	ENSMUSG00000027957	Slc35a3	protein_coding	229782
859.514	-0.146809	0.257278	0.0252899	0.423202	ENSMUSG00000030352	Tspan9	protein_coding	109246
300.265	0.119748	0.283934	0.0250729	0.423202	ENSMUSG00000032648	Pygm	protein_coding	19309
219.776	0.14337	0.246554	0.0252314	0.423202	ENSMUSG00000034442	Trmt5	protein_coding	76357
77.2345	0.0722197	0.260912	0.025032	0.423202	ENSMUSG00000038963	Slco4a1	protein_coding	108115
103.876	0.144606	0.284567	0.0252855	0.423202	ENSMUSG00000039137	Whrn	protein_coding	73750
5.44127	-0.0370793	0.302463	0.0252505	0.423202	ENSMUSG00000041608	Entpd3	protein_coding	215446
45.2919	-0.117067	0.282472	0.025238	0.423202	ENSMUSG00000041674	BC006965	processed_transcript	NA
450.419	-0.138562	0.234582	0.0250722	0.423202	ENSMUSG00000051557	Pusl1	protein_coding	433813
35.2115	0.0936557	0.269943	0.0249937	0.423202	ENSMUSG00000055235	Wdr86	protein_coding	269633
180.627	0.120998	0.284236	0.0252042	0.423202	ENSMUSG00000056536	Pign	protein_coding	27392
704.851	0.148836	0.264619	0.0251603	0.423202	ENSMUSG00000069874	Irgm2	protein_coding	54396
108.748	0.147638	0.25871	0.0251267	0.423202	ENSMUSG00000079499	6530402F18Rik	processed_transcript	NA
7.75	-0.0350654	0.307822	0.0251128	0.423202	ENSMUSG00000107008	Gm2762	lincRNA	NA
207.744	-0.147168	0.259516	0.0253715	0.424162	ENSMUSG00000053199	Arhgap20	protein_coding	244867
240.656	0.101965	0.274002	0.0255409	0.426589	ENSMUSG00000022949	Clic6	protein_coding	209195
460.557	0.147506	0.265222	0.0256416	0.427564	ENSMUSG00000027865	Gdap2	protein_coding	14547
6.17542	-0.0425537	0.287915	0.025648	0.427564	ENSMUSG00000097216	4932441J04Rik	processed_transcript	NA
969.181	0.147631	0.272156	0.0257242	0.428427	ENSMUSG00000021870	Slmap	protein_coding	83997
237.265	0.134665	0.285983	0.0258492	0.428531	ENSMUSG00000022443	Myh9	protein_coding	17886
3980.03	0.146563	0.27739	0.0257903	0.428531	ENSMUSG00000022587	Ly6e	protein_coding	17069
2513.67	0.144156	0.25266	0.0257833	0.428531	ENSMUSG00000030554	Synm	protein_coding	233335
494.315	0.141885	0.246572	0.0258525	0.428531	ENSMUSG00000032625	Thsd7a	protein_coding	330267
1895.27	-0.146895	0.265081	0.0258422	0.428531	ENSMUSG00000038486	Sv2a	protein_coding	64051
104.969	0.0774542	0.260536	0.0259187	0.429223	ENSMUSG00000025496	Drd4	protein_coding	13491
140.762	0.14655	0.274651	0.0259605	0.429511	ENSMUSG00000063146	Clip2	protein_coding	269713
586.855	0.146315	0.264828	0.0260293	0.429838	ENSMUSG00000024561	Mbd1	protein_coding	17190
254.401	-0.141484	0.283305	0.0260152	0.429838	ENSMUSG00000039481	Nrtn	protein_coding	18188
4599.65	0.111063	0.189301	0.026122	0.430136	ENSMUSG00000032042	Srpr	protein_coding	67398
391.012	-0.12713	0.216534	0.0261453	0.430136	ENSMUSG00000039976	Tbc1d16	protein_coding	207592
31.4617	-0.130305	0.285024	0.0261453	0.430136	ENSMUSG00000092124	B930094E09Rik	protein_coding	NA
4.48432	0.0629846	0.259137	0.0260933	0.430136	ENSMUSG00000108249	Gm43960	processed_pseudogene	NA
4.86893	-0.0371144	0.297894	0.0262119	0.430828	ENSMUSG00000069911	Fam196b	protein_coding	574403
508.92	-0.119459	0.203366	0.0262413	0.430908	ENSMUSG00000021951	Eef1akmt1	protein_coding	68043
407.86	-0.127892	0.218376	0.0262719	0.431006	ENSMUSG00000043153	Ispd	protein_coding	75847
592.414	0.124307	0.21208	0.0263417	0.431749	ENSMUSG00000024851	Pitpnm1	protein_coding	18739
1881.1	0.0921698	0.266988	0.0265118	0.43413	ENSMUSG00000079436	Kcnj13	protein_coding	100040591
3966.91	0.143079	0.261795	0.0270316	0.435332	ENSMUSG00000004891	Nes	protein_coding	18008
17.9189	-0.0600391	0.258124	0.0269461	0.435332	ENSMUSG00000005237	Dnah2	protein_coding	327954
1096.39	-0.105564	0.182563	0.026984	0.435332	ENSMUSG00000016946	Kctd5	protein_coding	69259
796.966	-0.109174	0.18838	0.0270066	0.435332	ENSMUSG00000022711	Pmm2	protein_coding	54128
1634.21	-0.1434	0.262293	0.0269401	0.435332	ENSMUSG00000027254	Map1a	protein_coding	17754
9792.87	-0.116013	0.199365	0.026901	0.435332	ENSMUSG00000032966	Fkbp1a	protein_coding	14225
2357.09	-0.109535	0.188891	0.0269768	0.435332	ENSMUSG00000034614	Pik3ip1	protein_coding	216505
9506.48	-0.118544	0.203	0.026663	0.435332	ENSMUSG00000038668	Lpar1	protein_coding	14745
19.3598	0.119928	0.280995	0.0268733	0.435332	ENSMUSG00000039108	Lsm14b	protein_coding	241846
372120	-0.144468	0.26689	0.0267176	0.435332	ENSMUSG00000041607	Mbp	protein_coding	17196
248.396	-0.137961	0.282284	0.0267347	0.435332	ENSMUSG00000043535	Setx	protein_coding	269254
230.857	0.143558	0.266606	0.0270194	0.435332	ENSMUSG00000044807	Zfp354c	protein_coding	30944
45.691	0.118913	0.280546	0.0269198	0.435332	ENSMUSG00000045038	Prkce	protein_coding	18754
3158.5	0.143944	0.268727	0.0268975	0.435332	ENSMUSG00000049044	Rapgef4	protein_coding	56508
32.8927	0.0785584	0.2594	0.0268695	0.435332	ENSMUSG00000059493	Nhs	protein_coding	195727
381.14	-0.142014	0.2549	0.0268976	0.435332	ENSMUSG00000079235	Ccdc13	protein_coding	100502861
606.661	-0.117781	0.20192	0.0267414	0.435332	ENSMUSG00000096979	Gm26880	lincRNA	NA
18.5156	0.099894	0.271282	0.0266871	0.435332	ENSMUSG00000116908	AC154232.2	TEC	NA
10.9222	0.0612657	0.257091	0.0271448	0.436756	ENSMUSG00000076614	Ighg1	IG_C_gene	NA
4.79923	-0.0364995	0.29471	0.0272584	0.437781	ENSMUSG00000067771	Gm14685	protein_coding	574404
519.313	0.096813	0.169457	0.0272497	0.437781	ENSMUSG00000069170	Adgrv1	protein_coding	110789
216.884	-0.141809	0.25906	0.0273421	0.438723	ENSMUSG00000042121	Ssh1	protein_coding	231637
3232.38	0.139559	0.251971	0.0275897	0.438791	ENSMUSG00000001211	Agpat3	protein_coding	28169
1050.89	-0.111138	0.192782	0.0275111	0.438791	ENSMUSG00000019132	BC005537	protein_coding	79555
1820.54	-0.116843	0.202363	0.0274923	0.438791	ENSMUSG00000021236	Entpd5	protein_coding	12499
189.292	0.0965663	0.268265	0.0275297	0.438791	ENSMUSG00000021848	Otx2	protein_coding	18424
50.1988	0.107075	0.274262	0.0274895	0.438791	ENSMUSG00000024042	Sik1	protein_coding	17691
78.1632	0.128834	0.281665	0.0275082	0.438791	ENSMUSG00000034731	Dgkh	protein_coding	380921
214.694	0.135868	0.28044	0.0274677	0.438791	ENSMUSG00000037709	Fam13a	protein_coding	58909
2462.21	-0.140797	0.273158	0.0276463	0.438791	ENSMUSG00000045087	S1pr5	protein_coding	94226
5.53652	-0.0390374	0.287472	0.0275794	0.438791	ENSMUSG00000046610	Oacyl	protein_coding	319888
4.61171	-0.0450086	0.274171	0.0276444	0.438791	ENSMUSG00000097108	Gm26581	lincRNA	NA
4.36132	0.0342239	0.298554	0.0276014	0.438791	ENSMUSG00000102786	Gm38252	TEC	NA
18.4542	0.0899557	0.264365	0.0275416	0.438791	ENSMUSG00000117238	AC139131.1	processed_transcript	NA
32.1322	-0.12509	0.28087	0.0276893	0.439077	ENSMUSG00000086629	2810403D21Rik	processed_transcript	NA
55.2828	0.0931677	0.265936	0.0277901	0.439648	ENSMUSG00000001281	Itgb7	protein_coding	16421
89.0593	0.10964	0.275134	0.0278164	0.439648	ENSMUSG00000019850	Tnfaip3	protein_coding	21929
55.0576	0.101518	0.270773	0.0278255	0.439648	ENSMUSG00000031871	Cdh5	protein_coding	12562
1229.86	0.128737	0.225403	0.027755	0.439648	ENSMUSG00000033732	Sf3b3	protein_coding	101943
6.4077	0.0743616	0.256233	0.0278522	0.439674	ENSMUSG00000027377	Mall	protein_coding	228576
299.128	0.140726	0.268501	0.0279368	0.439987	ENSMUSG00000014361	Mertk	protein_coding	17289
7.27605	-0.0335914	0.298744	0.0279118	0.439987	ENSMUSG00000034427	Myo15b	protein_coding	NA
1636.91	0.130108	0.229061	0.0279472	0.439987	ENSMUSG00000054277	Arfgap3	protein_coding	66251
277.688	0.136345	0.24446	0.0279733	0.440003	ENSMUSG00000028381	Ugcg	protein_coding	22234
2596.91	0.112625	0.196484	0.0280064	0.440129	ENSMUSG00000025757	Hspa4l	protein_coding	18415
132.207	0.140276	0.26496	0.0281362	0.440591	ENSMUSG00000042496	Prdm10	protein_coding	382066
952.934	-0.139168	0.27271	0.0281329	0.440591	ENSMUSG00000048022	Tmem229a	protein_coding	319832
3.58534	0.0447229	0.273125	0.0280639	0.440591	ENSMUSG00000102930	Gm38115	sense_intronic	NA
5.22165	-0.0449778	0.27248	0.0281022	0.440591	ENSMUSG00000108175	Gm16499	antisense	NA
287.021	0.0974506	0.26795	0.0282096	0.441347	ENSMUSG00000020717	Pecam1	protein_coding	18613
1334.8	-0.083327	0.150651	0.0283394	0.442983	ENSMUSG00000069255	Dusp22	protein_coding	105352
515.693	0.104904	0.184777	0.028495	0.443834	ENSMUSG00000001674	Ddx18	protein_coding	66942
19.845	-0.0762013	0.255992	0.0284683	0.443834	ENSMUSG00000030600	Lrfn1	protein_coding	80749
172.548	0.109596	0.274209	0.028477	0.443834	ENSMUSG00000032515	Csrnp1	protein_coding	215418
342.72	-0.137242	0.251078	0.0284899	0.443834	ENSMUSG00000035189	Ano4	protein_coding	320091
158.358	0.133812	0.240861	0.0285713	0.444235	ENSMUSG00000031684	Slc10a7	protein_coding	76775
1021.81	-0.090171	0.161549	0.0285702	0.444235	ENSMUSG00000042487	Leo1	protein_coding	235497
13.6241	-0.0731138	0.25462	0.0286078	0.444408	ENSMUSG00000074934	Grem1	protein_coding	23892
340.04	0.0735849	0.254713	0.028652	0.444702	ENSMUSG00000075014	Gm10800	protein_coding	NA
289.36	-0.127592	0.226965	0.0287955	0.446107	ENSMUSG00000040649	Rimklb	protein_coding	108653
22.503	0.114069	0.27568	0.0288188	0.446107	ENSMUSG00000106411	Gm42445	TEC	NA
4.70094	-0.0524554	0.258767	0.0288072	0.446107	ENSMUSG00000112320	Gm48022	lincRNA	NA
735.449	0.130271	0.233243	0.0288446	0.446112	ENSMUSG00000014355	Anapc1	protein_coding	17222
142.629	-0.138082	0.265199	0.028903	0.446225	ENSMUSG00000025176	Hoga1	protein_coding	67432
190.642	-0.137718	0.267926	0.0289281	0.446225	ENSMUSG00000064127	Med14	protein_coding	26896
54.5563	0.128693	0.278108	0.0288804	0.446225	ENSMUSG00000115144	Gm7968	TEC	NA
599.409	-0.137692	0.259033	0.0289562	0.446266	ENSMUSG00000106044	Gm42860	TEC	NA
7.32874	-0.0329157	0.296014	0.0289855	0.446325	ENSMUSG00000059898	Dsc3	protein_coding	13507
69.3132	0.137707	0.261247	0.0290277	0.446584	ENSMUSG00000071252	2210408I21Rik	protein_coding	72371
53.3672	0.0623536	0.252373	0.0291274	0.447726	ENSMUSG00000027530	Fabp12	protein_coding	75497
161.765	0.132942	0.241779	0.0291668	0.447939	ENSMUSG00000001300	Efnb2	protein_coding	13642
422.79	0.129315	0.232924	0.0292885	0.449022	ENSMUSG00000022801	Lrch3	protein_coding	70144
530.541	-0.131886	0.239398	0.0292707	0.449022	ENSMUSG00000097185	Gm26596	TEC	NA
39.9684	0.0898015	0.262064	0.0293596	0.449719	ENSMUSG00000021730	Hcn1	protein_coding	15165
2220.17	-0.134733	0.249488	0.0294377	0.450523	ENSMUSG00000026442	Nfasc	protein_coding	269116
199.472	0.120899	0.275865	0.0298337	0.451467	ENSMUSG00000005148	Klf5	protein_coding	12224
103.421	0.127567	0.275697	0.029806	0.451467	ENSMUSG00000020019	Ntn4	protein_coding	57764
452.717	0.134658	0.251361	0.0296799	0.451467	ENSMUSG00000025366	Esyt1	protein_coding	23943
246.409	-0.135658	0.256712	0.0296684	0.451467	ENSMUSG00000031027	Stk33	protein_coding	117229
1776.7	0.0775213	0.143489	0.0295709	0.451467	ENSMUSG00000032336	Nptn	protein_coding	20320
297.401	0.132151	0.242826	0.0297407	0.451467	ENSMUSG00000033909	Usp36	protein_coding	72344
57.95	0.105479	0.27076	0.0295537	0.451467	ENSMUSG00000043811	Rtn4r	protein_coding	65079
62.8795	0.0758649	0.254086	0.0297211	0.451467	ENSMUSG00000075015	Gm10801	protein_coding	NA
266.12	0.133178	0.271712	0.0298244	0.451467	ENSMUSG00000079022	Col22a1	protein_coding	69700
97.0128	-0.126877	0.27586	0.0298054	0.451467	ENSMUSG00000079304	Tex52	protein_coding	71149
43.1688	-0.129185	0.275492	0.0296984	0.451467	ENSMUSG00000097462	9530026P05Rik	antisense	NA
21.1825	0.0669705	0.25138	0.0296783	0.451467	ENSMUSG00000102615	Gm37844	TEC	NA
15.2804	-0.0863059	0.259556	0.029749	0.451467	ENSMUSG00000117113	CT010445.1	TEC	NA
289.135	-0.131393	0.241374	0.0298816	0.451802	ENSMUSG00000029363	Rfc5	protein_coding	72151
29.9201	-0.110552	0.272616	0.02994	0.452296	ENSMUSG00000026429	Ube2t	protein_coding	67196
27.9554	0.0830115	0.257092	0.0302416	0.45263	ENSMUSG00000008932	Slc1a7	protein_coding	242607
524.777	-0.133093	0.249748	0.0302336	0.45263	ENSMUSG00000024201	Kdm4b	protein_coding	193796
47.6511	0.10055	0.267509	0.0300722	0.45263	ENSMUSG00000032578	Cish	protein_coding	12700
23.6787	0.106721	0.270664	0.0301085	0.45263	ENSMUSG00000032718	Mansc1	protein_coding	67729
7.02021	-0.0635753	0.250492	0.0300568	0.45263	ENSMUSG00000035085	1700020L24Rik	protein_coding	66330
38147.5	-0.134269	0.266408	0.0301429	0.45263	ENSMUSG00000036634	Mag	protein_coding	17136
513.274	0.0853328	0.156504	0.0301485	0.45263	ENSMUSG00000044475	Ascc1	protein_coding	69090
303.726	-0.119255	0.21456	0.0302175	0.45263	ENSMUSG00000054894	Atp5s	protein_coding	68055
191.333	0.0870458	0.259698	0.0300005	0.45263	ENSMUSG00000058396	Gpr182	protein_coding	11536
3.46967	-0.0412901	0.272108	0.0302716	0.45263	ENSMUSG00000082208	Gm15379	processed_pseudogene	NA
4.55797	-0.0448667	0.265144	0.0302531	0.45263	ENSMUSG00000092595	Gm20427	processed_transcript	NA
62.7564	-0.116575	0.274393	0.0301518	0.45263	ENSMUSG00000105891	A230001M10Rik	lincRNA	NA
667.963	0.133443	0.252113	0.0303054	0.45275	ENSMUSG00000038507	Parp12	protein_coding	243771
3.95549	0.0331348	0.290184	0.0303908	0.45364	ENSMUSG00000106993	Gm43417	TEC	NA
464.482	0.129277	0.272669	0.0304664	0.453996	ENSMUSG00000026241	Nppc	protein_coding	18159
607.899	0.131349	0.244803	0.0304524	0.453996	ENSMUSG00000026923	Notch1	protein_coding	18128
284.071	0.133643	0.256963	0.0305288	0.45454	ENSMUSG00000036192	Rorb	protein_coding	225998
4118.05	0.0876322	0.160846	0.0306019	0.454973	ENSMUSG00000007041	Clic1	protein_coding	114584
237.055	0.114689	0.273107	0.0306097	0.454973	ENSMUSG00000047878	A4galt	protein_coding	239559
62.04	-0.11199	0.272015	0.0307455	0.455064	ENSMUSG00000020052	Ascl1	protein_coding	17172
149.844	0.116739	0.273507	0.0306903	0.455064	ENSMUSG00000031906	Smpd3	protein_coding	58994
125.459	-0.124867	0.273754	0.0307232	0.455064	ENSMUSG00000038576	Susd4	protein_coding	96935
897.526	-0.0745145	0.140244	0.03067	0.455064	ENSMUSG00000080268	Brms1	protein_coding	107392
17.2857	0.108027	0.270473	0.0307125	0.455064	ENSMUSG00000107230	Gm19265	antisense	NA
214.477	0.120752	0.273863	0.0308038	0.455297	ENSMUSG00000016756	Cmah	protein_coding	12763
109.601	-0.132529	0.265171	0.0308131	0.455297	ENSMUSG00000033102	Cdc14b	protein_coding	218294
5.34596	-0.0371988	0.279105	0.0308567	0.455558	ENSMUSG00000105304	Gm43696	sense_intronic	NA
342.286	-0.130723	0.269068	0.0308887	0.455647	ENSMUSG00000041836	Ptpre	protein_coding	19267
2518.01	-0.0558051	0.111029	0.0309766	0.456177	ENSMUSG00000035521	Gnptg	protein_coding	214505
411.435	0.0917838	0.168121	0.0309724	0.456177	ENSMUSG00000079084	Ccdc82	protein_coding	66396
12.0643	0.0624739	0.248809	0.0310152	0.456363	ENSMUSG00000095547	Gm10719	protein_coding	NA
1328.48	-0.132046	0.262159	0.0311647	0.45703	ENSMUSG00000020774	Aspa	protein_coding	11484
490.425	-0.109579	0.19871	0.0311343	0.45703	ENSMUSG00000034110	Kctd7	protein_coding	212919
86.8254	0.0979376	0.264847	0.0311231	0.45703	ENSMUSG00000036834	Plch1	protein_coding	269437
31.6988	0.132122	0.261848	0.0311487	0.45703	ENSMUSG00000042918	Mamstr	protein_coding	74490
15.173	0.0699645	0.249718	0.0312325	0.457642	ENSMUSG00000104030	5330406M23Rik	TEC	NA
5596.35	-0.111211	0.202091	0.0312951	0.458165	ENSMUSG00000038633	Degs1	protein_coding	13244
496.81	0.129764	0.245239	0.0313204	0.458165	ENSMUSG00000052331	Ankrd44	protein_coding	329154
529.323	0.114479	0.208548	0.0313951	0.458494	ENSMUSG00000041096	Tspyl2	protein_coding	52808
105.265	-0.124724	0.271903	0.0313881	0.458494	ENSMUSG00000050447	Lypd6	protein_coding	320343
155.299	-0.126044	0.270121	0.0317273	0.459443	ENSMUSG00000011154	Cfap161	protein_coding	75556
1480.53	0.119243	0.218779	0.0315832	0.459443	ENSMUSG00000018362	Kpna2	protein_coding	16647
4107.53	-0.0917536	0.169239	0.0316758	0.459443	ENSMUSG00000024816	Frmd8	protein_coding	67457
2539.64	0.0737925	0.140448	0.031748	0.459443	ENSMUSG00000032803	Cdv3	protein_coding	321022
178.149	0.10977	0.269792	0.0317237	0.459443	ENSMUSG00000037370	Enpp1	protein_coding	18605
42.4037	-0.0993141	0.265036	0.0316306	0.459443	ENSMUSG00000050035	Fhl4	protein_coding	14202
18.8342	0.0731869	0.250442	0.0316142	0.459443	ENSMUSG00000059187	Fam19a1	protein_coding	320265
47.4043	0.10587	0.268342	0.0316088	0.459443	ENSMUSG00000061911	Myt1l	protein_coding	17933
1063.15	0.0839238	0.156291	0.0315143	0.459443	ENSMUSG00000068479	Mfap1a	protein_coding	67532
6.28962	-0.0451466	0.260566	0.0315674	0.459443	ENSMUSG00000090564	A430057M04Rik	antisense	NA
67.2943	0.078971	0.253182	0.031698	0.459443	ENSMUSG00000101389	Ms4a4a	protein_coding	666907
507.103	0.122322	0.226373	0.0317809	0.459541	ENSMUSG00000042363	Lgalsl	protein_coding	216551
393.262	-0.112481	0.206015	0.0319005	0.459684	ENSMUSG00000032449	Slc25a36	protein_coding	192287
271.653	0.0703452	0.248915	0.0319218	0.459684	ENSMUSG00000037446	Tulp1	protein_coding	22157
1026.28	0.130434	0.258055	0.0318937	0.459684	ENSMUSG00000041025	Iffo2	protein_coding	212632
57.0084	0.0694823	0.24869	0.0318654	0.459684	ENSMUSG00000061723	Tnnt3	protein_coding	21957
15.6582	-0.0554617	0.248823	0.0319148	0.459684	ENSMUSG00000085272	Sbk3	protein_coding	381835
533.894	-0.119465	0.221208	0.0321783	0.461652	ENSMUSG00000007812	Zfp655	protein_coding	72611
1504.12	-0.0782976	0.148333	0.0322909	0.461652	ENSMUSG00000015776	Med22	protein_coding	20933
9010.6	0.0791337	0.149584	0.0322202	0.461652	ENSMUSG00000024308	Tapbp	protein_coding	21356
787.984	0.124481	0.233891	0.0322676	0.461652	ENSMUSG00000025981	Coq10b	protein_coding	67876
255.291	0.109701	0.26914	0.0321642	0.461652	ENSMUSG00000026222	Sp100	protein_coding	20684
5805.98	0.126702	0.240797	0.0322951	0.461652	ENSMUSG00000029552	Tes	protein_coding	21753
45.7985	0.0968273	0.263129	0.032115	0.461652	ENSMUSG00000032246	Calml4	protein_coding	75600
7.3322	0.0750641	0.250566	0.0322225	0.461652	ENSMUSG00000032454	Rbp2	protein_coding	19660
141.279	-0.129318	0.251014	0.0321502	0.461652	ENSMUSG00000087269	D330023K18Rik	processed_transcript	NA
1274.34	-0.0975665	0.180098	0.0323255	0.461711	ENSMUSG00000057181	5730455P16Rik	protein_coding	70591
307.068	-0.106144	0.26745	0.0323962	0.461755	ENSMUSG00000025597	Klhl4	protein_coding	237010
195.253	-0.127741	0.264773	0.0324076	0.461755	ENSMUSG00000035161	Ints6	protein_coding	18130
126.811	0.125478	0.268053	0.0323775	0.461755	ENSMUSG00000101609	Kcnq1ot1	antisense	NA
4405.55	-0.0881829	0.164792	0.0325719	0.462458	ENSMUSG00000003038	Hmgn2	protein_coding	15331
969.405	-0.0910168	0.169513	0.0325886	0.462458	ENSMUSG00000034544	Rsrc1	protein_coding	66880
10.2371	0.0553957	0.247687	0.0324903	0.462458	ENSMUSG00000076433	Cep295nl	protein_coding	58251
2313.25	-0.128461	0.260837	0.0325759	0.462458	ENSMUSG00000078771	Evi2a	protein_coding	14017
6.61292	-0.0315829	0.286413	0.0325338	0.462458	ENSMUSG00000098754	Prn	protein_coding	111368
22894	-0.0819223	0.154671	0.0326509	0.462968	ENSMUSG00000032118	Fez1	protein_coding	235180
4.64074	-0.0335202	0.281269	0.0327181	0.463546	ENSMUSG00000042641	Rgsl1	protein_coding	240816
747.802	0.125	0.237901	0.0327622	0.463796	ENSMUSG00000024735	Prpf19	protein_coding	28000
149.962	-0.127054	0.245706	0.0327924	0.463849	ENSMUSG00000030254	Rad18	protein_coding	58186
13.1887	-0.0766506	0.250676	0.0328319	0.463852	ENSMUSG00000052403	Fcnaos	antisense	NA
92.521	0.127072	0.263125	0.0328454	0.463852	ENSMUSG00000061458	Nol10	protein_coding	217431
4544.73	-0.123838	0.234961	0.03288	0.463967	ENSMUSG00000059743	Fdps	protein_coding	110196
247.796	0.12742	0.249164	0.0329429	0.464005	ENSMUSG00000034269	Setd5	protein_coding	72895
419.628	0.120308	0.225923	0.0329619	0.464005	ENSMUSG00000046556	Zfp319	protein_coding	79233
17.1109	-0.0606885	0.245648	0.0329298	0.464005	ENSMUSG00000097783	Gm26747	lincRNA	NA
155.295	-0.12293	0.233078	0.0330351	0.464075	ENSMUSG00000022003	Slc25a30	protein_coding	67554
121.666	-0.112563	0.209071	0.0330118	0.464075	ENSMUSG00000022881	Rfc4	protein_coding	106344
17.8783	0.0877169	0.256839	0.0330463	0.464075	ENSMUSG00000054901	Arhgef33	protein_coding	381112
65.7276	0.0988068	0.263112	0.0331083	0.464575	ENSMUSG00000111497	Gm38431	protein_coding	NA
431.435	0.123535	0.235783	0.0332287	0.465682	ENSMUSG00000005533	Igf1r	protein_coding	16001
37.3109	-0.0333224	0.280049	0.0332403	0.465682	ENSMUSG00000114780	AI197445	lincRNA	NA
58.9611	-0.110193	0.267651	0.0332842	0.465926	ENSMUSG00000026387	Sctr	protein_coding	319229
945.377	-0.10304	0.191785	0.0333871	0.466994	ENSMUSG00000038607	Gng10	protein_coding	14700
22.5035	0.0676626	0.246052	0.0334209	0.467095	ENSMUSG00000046589	Lrrc8e	protein_coding	72267
412.833	0.126718	0.255022	0.0335049	0.467694	ENSMUSG00000019590	Cyb561	protein_coding	13056
1597.99	-0.114745	0.21502	0.0335171	0.467694	ENSMUSG00000043496	Tril	protein_coding	66873
2939.84	-0.0994117	0.185639	0.0335775	0.468165	ENSMUSG00000026470	Stx6	protein_coding	58244
2282.08	-0.0792859	0.151701	0.0336421	0.468185	ENSMUSG00000023075	Akirin1	protein_coding	68050
16.1658	0.0578493	0.244804	0.0336308	0.468185	ENSMUSG00000026163	Sphkap	protein_coding	77629
222.606	0.12575	0.260008	0.033659	0.468185	ENSMUSG00000027204	Fbn1	protein_coding	14118
93.4836	0.112438	0.267494	0.0336968	0.46834	ENSMUSG00000045318	Adra2c	protein_coding	11553
427.953	-0.106222	0.19863	0.0338223	0.468355	ENSMUSG00000019927	Ube2d1	protein_coding	216080
950.634	0.0879452	0.166215	0.0337641	0.468355	ENSMUSG00000032475	Nck1	protein_coding	17973
26.2082	0.0834045	0.253546	0.0337616	0.468355	ENSMUSG00000038473	Nos1ap	protein_coding	70729
174.138	-0.125841	0.250472	0.0338158	0.468355	ENSMUSG00000041921	Metap1d	protein_coding	66559
3.77262	0.0338114	0.276996	0.0338528	0.468355	ENSMUSG00000106994	Gm10829	TEC	NA
7.14556	0.0737242	0.248055	0.0338579	0.468355	ENSMUSG00000109125	Gm45159	lincRNA	NA
119.657	0.0960291	0.260766	0.0339119	0.468732	ENSMUSG00000063681	Crb1	protein_coding	170788
579.452	0.125416	0.249883	0.033998	0.469183	ENSMUSG00000032232	Cgnl1	protein_coding	68178
419.495	0.116614	0.267111	0.0339842	0.469183	ENSMUSG00000050556	Kcnb1	protein_coding	16500
70.7064	0.101931	0.263539	0.0340731	0.46985	ENSMUSG00000022014	Epsti1	protein_coding	108670
362.606	0.124133	0.243656	0.0341404	0.47004	ENSMUSG00000001419	Mef2d	protein_coding	17261
241.113	-0.125264	0.251474	0.0341385	0.47004	ENSMUSG00000062519	Zfp398	protein_coding	272347
1901.23	0.1202	0.230412	0.0341704	0.470084	ENSMUSG00000026764	Kif5c	protein_coding	16574
15.8103	0.0663639	0.244563	0.0342778	0.471192	ENSMUSG00000095891	Gm10717	protein_coding	NA
346.946	-0.0995974	0.26209	0.0343841	0.471546	ENSMUSG00000032087	Dscaml1	protein_coding	114873
80.4694	0.0966047	0.260585	0.0343756	0.471546	ENSMUSG00000055866	Per2	protein_coding	18627
8.66225	-0.0434748	0.255566	0.0343488	0.471546	ENSMUSG00000113679	Gm10432	processed_transcript	NA
4457.07	0.121983	0.238447	0.0346556	0.472862	ENSMUSG00000004665	Cnn2	protein_coding	12798
590.055	-0.0890001	0.169404	0.0346851	0.472862	ENSMUSG00000005043	Sgsh	protein_coding	27029
1206.5	-0.123815	0.256807	0.034689	0.472862	ENSMUSG00000021696	Elovl7	protein_coding	74559
8.37086	0.0645353	0.243745	0.0345336	0.472862	ENSMUSG00000026610	Esrrg	protein_coding	26381
247.648	0.10263	0.193823	0.0347529	0.472862	ENSMUSG00000029093	Sorcs2	protein_coding	81840
1455.94	0.0862247	0.164812	0.0347764	0.472862	ENSMUSG00000029147	Ppm1g	protein_coding	14208
4.84712	-0.0323335	0.277961	0.0346639	0.472862	ENSMUSG00000031553	Adam3	protein_coding	11497
1372.06	-0.12373	0.247903	0.0347508	0.472862	ENSMUSG00000033105	Lss	protein_coding	16987
281.269	0.119136	0.229787	0.0347304	0.472862	ENSMUSG00000037885	Stk35	protein_coding	67333
920.729	-0.121707	0.237254	0.0346211	0.472862	ENSMUSG00000041220	Elovl6	protein_coding	170439
50.2881	-0.101081	0.262535	0.0346018	0.472862	ENSMUSG00000068962	Zfp114	protein_coding	232966
3.63619	-0.03815	0.264282	0.0348588	0.473448	ENSMUSG00000000037	Scml2	protein_coding	107815
74.2452	0.115836	0.265217	0.034876	0.473448	ENSMUSG00000032850	Rnft2	protein_coding	269695
286.885	0.0997603	0.261587	0.0349004	0.473448	ENSMUSG00000035183	Slc24a5	protein_coding	317750
121.519	0.10072	0.261959	0.0349584	0.473868	ENSMUSG00000057286	St6galnac2	protein_coding	20446
26.9598	0.052698	0.244198	0.0350174	0.474024	ENSMUSG00000072621	Slfn10-ps	transcribed_unprocessed_pseudogene	NA
1131.89	0.0700945	0.245081	0.0350239	0.474024	ENSMUSG00000097312	Gm26870	lincRNA	NA
1127.71	0.122986	0.246816	0.0350746	0.474345	ENSMUSG00000021775	Nr1d2	protein_coding	353187
14.807	-0.0670713	0.243778	0.0351156	0.474534	ENSMUSG00000063446	Plppr1	protein_coding	272031
89.8337	-0.0921481	0.257308	0.035202	0.474885	ENSMUSG00000022449	Adamts20	protein_coding	223838
261.9	0.113134	0.216725	0.0353187	0.474885	ENSMUSG00000029787	Avl9	protein_coding	78937
918.375	-0.12159	0.259395	0.0352416	0.474885	ENSMUSG00000032064	Dixdc1	protein_coding	330938
463.982	0.113164	0.216949	0.0353709	0.474885	ENSMUSG00000039985	Sinhcaf	protein_coding	56306
3.37719	-0.034268	0.271706	0.0352711	0.474885	ENSMUSG00000041064	Pif1	protein_coding	208084
156.08	-0.11842	0.230696	0.0354276	0.474885	ENSMUSG00000049036	Tmem121	protein_coding	69195
26.2673	-0.113047	0.264771	0.035225	0.474885	ENSMUSG00000052631	Sh2d6	protein_coding	71130
7975.11	0.0713527	0.140768	0.0354175	0.474885	ENSMUSG00000060373	Hnrnpc	protein_coding	15381
10.8481	0.0835255	0.25211	0.0353313	0.474885	ENSMUSG00000095258	Gm10593	antisense	NA
10.8481	0.0835255	0.25211	0.0353313	0.474885	ENSMUSG00000095348	Gm3892	antisense	NA
10.8131	0.0848435	0.2528	0.0354392	0.474885	ENSMUSG00000104211	Gm37985	TEC	NA
7.51847	0.0535165	0.242977	0.0354758	0.475014	ENSMUSG00000028834	Trim63	protein_coding	433766
796.184	-0.100289	0.19114	0.0356149	0.476513	ENSMUSG00000000253	Gmpr	protein_coding	66355
384.604	-0.121995	0.248349	0.0356858	0.477098	ENSMUSG00000042410	Agps	protein_coding	228061
245.538	0.0856491	0.253022	0.0357193	0.477182	ENSMUSG00000055653	Gpc3	protein_coding	14734
138.016	-0.119565	0.259992	0.0357956	0.477837	ENSMUSG00000070871	Ccnyl1	protein_coding	227210
91.8229	-0.11984	0.23881	0.0360336	0.478198	ENSMUSG00000000167	Pih1d2	protein_coding	72614
62.7548	-0.105661	0.262562	0.0359309	0.478198	ENSMUSG00000020649	Rrm2	protein_coding	20135
1076.61	0.106342	0.203752	0.0359763	0.478198	ENSMUSG00000025810	Nrp1	protein_coding	18186
510.267	0.118943	0.234977	0.0359674	0.478198	ENSMUSG00000029798	Herc6	protein_coding	67138
817.592	0.0603764	0.123047	0.0359321	0.478198	ENSMUSG00000032621	Srek1	protein_coding	218543
369.724	0.114797	0.262715	0.0360406	0.478198	ENSMUSG00000046613	Vwa5b2	protein_coding	328643
4093.56	0.0624592	0.24153	0.035917	0.478198	ENSMUSG00000056055	Sag	protein_coding	20215
124.407	0.083344	0.25136	0.036026	0.478198	ENSMUSG00000075410	Prcd	protein_coding	100038570
37.5232	0.116376	0.261855	0.0360995	0.478257	ENSMUSG00000031070	Mrgprf	protein_coding	211577
92.0599	-0.105059	0.26218	0.0360849	0.478257	ENSMUSG00000031959	Wdr59	protein_coding	319481
2301.01	-0.120494	0.243254	0.0361788	0.478946	ENSMUSG00000037280	Galnt6	protein_coding	207839
1098.15	-0.0796078	0.155558	0.0362258	0.478974	ENSMUSG00000016921	Srsf6	protein_coding	67996
7.30837	0.0419851	0.253266	0.0362354	0.478974	ENSMUSG00000028718	Stil	protein_coding	20460
20.0454	0.0928366	0.256613	0.0362975	0.479433	ENSMUSG00000106990	Gm42547	TEC	NA
4408.46	0.104788	0.261614	0.036443	0.480993	ENSMUSG00000019997	Ctgf	protein_coding	14219
1338.81	-0.114006	0.222744	0.0365426	0.481945	ENSMUSG00000055022	Cntn1	protein_coding	12805
52.616	-0.117442	0.259296	0.0365939	0.482259	ENSMUSG00000022364	Tbc1d31	protein_coding	210544
4.80448	-0.0348519	0.266207	0.0367649	0.482399	ENSMUSG00000011305	Plin5	protein_coding	66968
1099.49	-0.103962	0.200736	0.0367969	0.482399	ENSMUSG00000020646	Mboat2	protein_coding	67216
121.384	0.117018	0.259087	0.0367699	0.482399	ENSMUSG00000021668	Polk	protein_coding	27015
51.4298	0.0813684	0.249598	0.0366648	0.482399	ENSMUSG00000026839	Upp2	protein_coding	76654
896.725	0.11999	0.248453	0.036741	0.482399	ENSMUSG00000040253	Gbp7	protein_coding	229900
2287.33	-0.0968724	0.18687	0.0367616	0.482399	ENSMUSG00000046668	Cxxc5	protein_coding	67393
506.296	0.116046	0.229383	0.0367793	0.482399	ENSMUSG00000063281	Zfp35	protein_coding	22694
366.692	-0.118254	0.238258	0.0369561	0.483404	ENSMUSG00000030465	Psd3	protein_coding	234353
658.712	0.0624094	0.240297	0.0369126	0.483404	ENSMUSG00000031789	Cngb1	protein_coding	333329
391.874	-0.0982346	0.189791	0.0369524	0.483404	ENSMUSG00000038271	Iffo1	protein_coding	320678
4.59968	-0.0315619	0.273039	0.0370258	0.483594	ENSMUSG00000047641	Krt87	protein_coding	406219
79.6539	0.114944	0.260031	0.0370147	0.483594	ENSMUSG00000086320	Gm12840	lincRNA	NA
129.997	0.0874664	0.252715	0.037231	0.485913	ENSMUSG00000054404	Slfn5	protein_coding	327978
3342.51	0.0576627	0.119875	0.0375306	0.48594	ENSMUSG00000004460	Dnajb11	protein_coding	67838
98.7998	0.11333	0.259708	0.0374557	0.48594	ENSMUSG00000020715	Ern1	protein_coding	78943
159.892	0.0769489	0.246313	0.0374182	0.48594	ENSMUSG00000024519	Cplx4	protein_coding	225644
36.2343	0.0285937	0.278592	0.037593	0.48594	ENSMUSG00000026950	Neb	protein_coding	17996
121.104	0.0859045	0.251612	0.0374423	0.48594	ENSMUSG00000030495	Slc7a10	protein_coding	53896
1600.86	-0.0694428	0.139793	0.0374895	0.48594	ENSMUSG00000031197	Vbp1	protein_coding	22327
287.071	0.102389	0.198713	0.0373443	0.48594	ENSMUSG00000034854	Mfsd12	protein_coding	73822
554.632	0.101851	0.197895	0.0374745	0.48594	ENSMUSG00000035473	Galm	protein_coding	319625
383.959	0.118418	0.247288	0.0375662	0.48594	ENSMUSG00000036565	Ttyh3	protein_coding	78339
110.833	0.110028	0.215843	0.037521	0.48594	ENSMUSG00000039115	Itga9	protein_coding	104099
5.14058	0.0601832	0.239238	0.0374536	0.48594	ENSMUSG00000086825	Gm15675	lincRNA	NA
166.172	-0.114899	0.229225	0.0375719	0.48594	ENSMUSG00000087620	5330434G04Rik	lincRNA	NA
12.2831	0.0981267	0.258143	0.0373281	0.48594	ENSMUSG00000091382	Vmn1r18	protein_coding	171199
3.62144	0.0322388	0.269772	0.0376609	0.486461	ENSMUSG00000050069	Grem2	protein_coding	23893
305.427	0.112142	0.222625	0.037958	0.489937	ENSMUSG00000022895	Ets2	protein_coding	23872
154.309	-0.114657	0.256861	0.0380523	0.490081	ENSMUSG00000025892	Gria4	protein_coding	14802
1506.91	0.101072	0.258405	0.0380529	0.490081	ENSMUSG00000029718	Pcolce	protein_coding	18542
189.893	-0.110423	0.21829	0.0380168	0.490081	ENSMUSG00000109836	Gm45884	TEC	NA
221.906	0.108457	0.213723	0.0381054	0.490398	ENSMUSG00000032103	Pus3	protein_coding	67049
37343.7	0.0786961	0.156443	0.0381962	0.491206	ENSMUSG00000015656	Hspa8	protein_coding	15481
8392.39	-0.111141	0.221188	0.0383373	0.492659	ENSMUSG00000046160	Olig1	protein_coding	50914
459.223	0.0709009	0.24186	0.0386469	0.493005	ENSMUSG00000002588	Pon1	protein_coding	18979
853.498	-0.0964972	0.189154	0.0384351	0.493005	ENSMUSG00000005374	Tbl2	protein_coding	27368
102.407	-0.114506	0.232316	0.0385109	0.493005	ENSMUSG00000020389	Cdkl3	protein_coding	213084
25.347	-0.0622278	0.238398	0.0385342	0.493005	ENSMUSG00000020808	Pimreg	protein_coding	109212
3284.64	-0.105788	0.208757	0.0385792	0.493005	ENSMUSG00000022744	Cldnd1	protein_coding	224250
4005.65	0.0576072	0.237595	0.0386001	0.493005	ENSMUSG00000034837	Gnat1	protein_coding	14685
1401.43	-0.11609	0.251166	0.0385573	0.493005	ENSMUSG00000049612	Omg	protein_coding	18377
26.5163	0.0751412	0.244193	0.0386462	0.493005	ENSMUSG00000051486	Pcdhb11	protein_coding	93882
963.968	-0.113261	0.256503	0.0385614	0.493005	ENSMUSG00000060716	Plekhh1	protein_coding	211945
17.9523	0.0580614	0.237764	0.0384797	0.493005	ENSMUSG00000091345	Col6a5	protein_coding	665033
78.9111	-0.114374	0.254731	0.0386731	0.493005	ENSMUSG00000103622	Gm38391	TEC	NA
149.066	-0.11527	0.237634	0.0388241	0.49457	ENSMUSG00000074634	Tmem267	protein_coding	633640
1067.89	0.102173	0.201477	0.0388599	0.494668	ENSMUSG00000021838	Samd4	protein_coding	74480
812.267	0.0645923	0.132906	0.0388896	0.494688	ENSMUSG00000037364	Srrt	protein_coding	83701
21.0189	-0.102961	0.257645	0.0389993	0.495723	ENSMUSG00000096948	Gm4221	lincRNA	NA
631.52	0.0967862	0.255358	0.039357	0.497746	ENSMUSG00000020427	Igfbp3	protein_coding	16009
2663.57	-0.115262	0.242491	0.0392472	0.497746	ENSMUSG00000025375	Aatk	protein_coding	11302
630.615	-0.111784	0.255768	0.0391983	0.497746	ENSMUSG00000030638	Sh3gl3	protein_coding	20408
5.95375	0.0351019	0.259078	0.0393452	0.497746	ENSMUSG00000041301	Cftr	protein_coding	12638
259.726	0.0929115	0.253692	0.0393281	0.497746	ENSMUSG00000046352	Gjb2	protein_coding	14619
568.265	0.053563	0.237068	0.0392787	0.497746	ENSMUSG00000054146	Krt15	protein_coding	16665
49.1672	0.0937529	0.254133	0.0392835	0.497746	ENSMUSG00000104060	Gm37954	TEC	NA
1111.8	0.0663556	0.136486	0.0394653	0.498254	ENSMUSG00000024360	Etf1	protein_coding	225363
186.056	0.113082	0.253219	0.0394822	0.498254	ENSMUSG00000050730	Arhgap42	protein_coding	71544
1872.54	0.0756318	0.152559	0.0394359	0.498254	ENSMUSG00000064210	Ano6	protein_coding	105722
923.838	-0.0654898	0.135149	0.0396328	0.498703	ENSMUSG00000000876	Pxmp4	protein_coding	59038
138.992	0.114216	0.248172	0.0397451	0.498703	ENSMUSG00000022952	Runx1	protein_coding	12394
4359.57	-0.0853209	0.169993	0.039572	0.498703	ENSMUSG00000029221	Slc30a9	protein_coding	109108
58.8852	0.055329	0.236203	0.0397383	0.498703	ENSMUSG00000031394	Opn1mw	protein_coding	14539
166.452	0.103774	0.256702	0.0397208	0.498703	ENSMUSG00000056481	Cd248	protein_coding	70445
1359.61	0.0912598	0.181196	0.0396845	0.498703	ENSMUSG00000057738	Sptan1	protein_coding	20740
29.6788	-0.0799151	0.246136	0.0396895	0.498703	ENSMUSG00000060882	Kcnd2	protein_coding	16508
32.3987	0.0998881	0.256124	0.0396003	0.498703	ENSMUSG00000106715	Tmem265	protein_coding	105180375
542.875	0.114347	0.241964	0.0397849	0.498846	ENSMUSG00000032875	Arhgef17	protein_coding	207212
40.0343	0.0587156	0.236148	0.0399019	0.499955	ENSMUSG00000020080	Hkdc1	protein_coding	216019
42.9636	-0.0786451	0.245138	0.0399833	0.500618	ENSMUSG00000112739	Gm20597	lincRNA	NA
214.397	-0.104861	0.210368	0.0400946	0.501033	ENSMUSG00000027550	Lrrcc1	protein_coding	71710
9.48771	-0.0716165	0.240971	0.0401021	0.501033	ENSMUSG00000039269	2300002M23Rik	protein_coding	69542
6.31755	-0.0286339	0.272155	0.0400755	0.501033	ENSMUSG00000053830	Gm9923	processed_pseudogene	NA
821.359	-0.104222	0.209024	0.0401639	0.501449	ENSMUSG00000022537	Tmem44	protein_coding	224090
37.7963	-0.0793659	0.245364	0.040234	0.501747	ENSMUSG00000048304	Slitrk3	protein_coding	386750
1086.38	0.0961264	0.19167	0.040245	0.501747	ENSMUSG00000049550	Clip1	protein_coding	56430
1571.19	0.091634	0.182892	0.0403025	0.502108	ENSMUSG00000020076	Ddx50	protein_coding	94213
133.737	0.096552	0.25394	0.0405588	0.502389	ENSMUSG00000014158	Trpv4	protein_coding	63873
825.634	-0.102322	0.20552	0.0405456	0.502389	ENSMUSG00000020134	Peli1	protein_coding	67245
211.117	-0.111832	0.249367	0.040747	0.502389	ENSMUSG00000020182	Ddc	protein_coding	13195
143.846	0.113047	0.240831	0.0405502	0.502389	ENSMUSG00000020988	L2hgdh	protein_coding	217666
690.614	-0.112729	0.237133	0.0404873	0.502389	ENSMUSG00000022514	Il1rap	protein_coding	16180
987.208	-0.11308	0.242184	0.0405709	0.502389	ENSMUSG00000024077	Strn	protein_coding	268980
78.8409	0.0992225	0.254609	0.0406711	0.502389	ENSMUSG00000024697	Gna14	protein_coding	14675
38293.5	-0.100275	0.201052	0.0405918	0.502389	ENSMUSG00000025203	Scd2	protein_coding	20250
5.36881	0.0377297	0.250549	0.0407263	0.502389	ENSMUSG00000026468	Lhx4	protein_coding	16872
540.866	0.087868	0.176034	0.0405108	0.502389	ENSMUSG00000035173	Ccdc186	protein_coding	213993
295.675	0.112749	0.245569	0.0407002	0.502389	ENSMUSG00000040054	Baz2a	protein_coding	116848
602.541	0.109423	0.224404	0.0406613	0.502389	ENSMUSG00000041193	Pla2g5	protein_coding	18784
386.851	-0.112399	0.249345	0.0404911	0.502389	ENSMUSG00000096883	Shisa8	protein_coding	435145
42.8986	0.112658	0.245756	0.0407389	0.502389	ENSMUSG00000097328	Tnfsf12	protein_coding	21944
168.091	0.10422	0.255046	0.0407543	0.502389	ENSMUSG00000110195	Pde2a	protein_coding	207728
26.2219	-0.0931429	0.252287	0.0408564	0.503042	ENSMUSG00000091007	D630036H23Rik	protein_coding	NA
49.595	0.0982434	0.254115	0.0408647	0.503042	ENSMUSG00000113795	Gm48119	processed_pseudogene	NA
34.3561	0.100337	0.254503	0.0409345	0.503549	ENSMUSG00000094747	Olfr1307	protein_coding	257956
189.618	0.0752146	0.242175	0.0411426	0.50437	ENSMUSG00000000303	Cdh1	protein_coding	12550
618.233	0.102469	0.208381	0.0416254	0.50437	ENSMUSG00000001089	Luzp1	protein_coding	269593
85.6503	-0.0985897	0.253821	0.0411766	0.50437	ENSMUSG00000027173	Depdc7	protein_coding	211896
464.502	0.0918285	0.185002	0.0413829	0.50437	ENSMUSG00000027177	Hipk3	protein_coding	15259
999.674	-0.0871216	0.175573	0.0411683	0.50437	ENSMUSG00000029434	Vps33a	protein_coding	77573
348.938	0.0880771	0.178067	0.0416334	0.50437	ENSMUSG00000034820	Cpsf7	protein_coding	269061
124.538	-0.11109	0.235991	0.041514	0.50437	ENSMUSG00000035829	Ppp1r26	protein_coding	241289
4.52618	0.0418821	0.242178	0.0415101	0.50437	ENSMUSG00000036602	Alx1	protein_coding	216285
52.5378	-0.0844802	0.247272	0.0415649	0.50437	ENSMUSG00000038943	Prc1	protein_coding	233406
1700.35	-0.0666386	0.138655	0.0412309	0.50437	ENSMUSG00000039197	Adk	protein_coding	11534
26.8523	-0.0840004	0.247038	0.0415205	0.50437	ENSMUSG00000041180	Hectd2	protein_coding	226098
918.962	0.0851678	0.17243	0.0415573	0.50437	ENSMUSG00000043822	Adamtsl5	protein_coding	66548
310.589	-0.10922	0.225335	0.0410668	0.50437	ENSMUSG00000044117	2900011O08Rik	protein_coding	67254
16.5515	0.0678966	0.237868	0.0414613	0.50437	ENSMUSG00000046269	Usp27x	protein_coding	54651
92.7515	0.109257	0.251312	0.0413493	0.50437	ENSMUSG00000046806	Cyren	protein_coding	78412
489.502	-0.0829655	0.168051	0.041352	0.50437	ENSMUSG00000047454	Gphn	protein_coding	268566
571.633	-0.0980527	0.197283	0.0411056	0.50437	ENSMUSG00000061666	Gdpd1	protein_coding	66569
356.92	0.110777	0.24747	0.0415365	0.50437	ENSMUSG00000063268	Parp10	protein_coding	671535
7.65314	-0.039123	0.246429	0.0414969	0.50437	ENSMUSG00000090307	1700071M16Rik	antisense	NA
17.8656	0.104388	0.254124	0.0412705	0.50437	ENSMUSG00000097796	Gm16702	lincRNA	NA
3.95246	-0.0306319	0.264066	0.0415078	0.50437	ENSMUSG00000103458	Gm42416	protein_coding	100384868
70.226	-0.089282	0.249777	0.0416128	0.50437	ENSMUSG00000115422	4930452G13Rik	lincRNA	NA
1010.28	-0.0767035	0.157011	0.0416761	0.504419	ENSMUSG00000022428	Cby1	protein_coding	73739
102.887	0.0896995	0.249907	0.0416949	0.504419	ENSMUSG00000032125	Robo4	protein_coding	74144
134.301	0.110188	0.247648	0.0417916	0.504893	ENSMUSG00000029790	Cep41	protein_coding	83922
685.302	-0.0931498	0.188319	0.0417901	0.504893	ENSMUSG00000065979	Cpped1	protein_coding	223978
1567.15	0.0838274	0.170291	0.0418375	0.5051	ENSMUSG00000003402	Prkcsh	protein_coding	19089
654.527	0.0838008	0.170488	0.0420246	0.507011	ENSMUSG00000039568	Ubald1	protein_coding	207740
65.3196	0.103396	0.252801	0.04209	0.50745	ENSMUSG00000045348	Nyap1	protein_coding	243300
1489.55	0.0818595	0.167039	0.0421638	0.507991	ENSMUSG00000028343	Erp44	protein_coding	76299
3.59901	0.0433663	0.23901	0.0422566	0.508412	ENSMUSG00000025279	Dnase1l3	protein_coding	13421
35.7352	0.0873286	0.248233	0.042247	0.508412	ENSMUSG00000109536	9330162G02Rik	TEC	NA
680.641	-0.106801	0.222396	0.0423774	0.508571	ENSMUSG00000021589	Rhobtb3	protein_coding	73296
34.722	0.0783663	0.242978	0.042513	0.508571	ENSMUSG00000027977	Ndst3	protein_coding	83398
516.636	0.105656	0.219109	0.0424559	0.508571	ENSMUSG00000030878	Cdr2	protein_coding	12585
953.527	0.0919406	0.187055	0.0425132	0.508571	ENSMUSG00000037003	Tns2	protein_coding	209039
1400.57	0.076959	0.15822	0.0423314	0.508571	ENSMUSG00000059263	Usp47	protein_coding	74996
7.09184	0.0407094	0.242065	0.0424637	0.508571	ENSMUSG00000085376	Gm14508	antisense	NA
122.553	-0.106038	0.251279	0.0423435	0.508571	ENSMUSG00000090053	Palm2	protein_coding	242481
170.48	0.109767	0.235882	0.0424472	0.508571	ENSMUSG00000091549	Gm6548	processed_pseudogene	NA
137.531	0.106937	0.223426	0.0425306	0.508571	ENSMUSG00000115368	Gm48942	lincRNA	NA
410.68	-0.101485	0.208211	0.0425603	0.50858	ENSMUSG00000056383	AI987944	protein_coding	233168
3947.61	-0.103246	0.212824	0.0426116	0.508847	ENSMUSG00000020644	Id2	protein_coding	15902
29.4032	-0.0834656	0.245804	0.0426713	0.509212	ENSMUSG00000116033	Gm49442	antisense	NA
10622.4	0.0920409	0.187716	0.0427922	0.50927	ENSMUSG00000004980	Hnrnpa2b1	protein_coding	53379
61590.3	-0.109569	0.237904	0.0427164	0.50927	ENSMUSG00000006651	Aplp1	protein_coding	11803
537.64	0.109467	0.237999	0.0427901	0.50927	ENSMUSG00000027525	Phactr3	protein_coding	74189
29.9819	-0.105051	0.250906	0.042743	0.50927	ENSMUSG00000038135	Crygn	protein_coding	214301
2304.03	0.10477	0.217976	0.0429273	0.510187	ENSMUSG00000024486	Hbegf	protein_coding	15200
52.7858	0.098871	0.251621	0.0429011	0.510187	ENSMUSG00000063531	Sema3e	protein_coding	20349
1501.5	-0.079188	0.16318	0.0430696	0.511532	ENSMUSG00000038370	Pcp4l1	protein_coding	66425
17.1014	0.0717779	0.238636	0.0431396	0.511659	ENSMUSG00000008658	Rbfox1	protein_coding	268859
11923.5	0.0723457	0.238941	0.0431677	0.511659	ENSMUSG00000021804	Rgr	protein_coding	57811
154.054	0.105049	0.219473	0.0431297	0.511659	ENSMUSG00000041396	Mettl18	protein_coding	69962
314.508	0.0549341	0.232187	0.0431972	0.511662	ENSMUSG00000048617	Rtbdn	protein_coding	234542
66.7327	-0.0830469	0.245091	0.0432723	0.512162	ENSMUSG00000042707	Dnali1	protein_coding	75563
1633.68	-0.106355	0.22445	0.0432977	0.512162	ENSMUSG00000055945	Prr18	protein_coding	320111
11884.2	0.108501	0.241801	0.0433702	0.512674	ENSMUSG00000062151	Unc13c	protein_coding	208898
137.006	0.108088	0.242947	0.0435164	0.513178	ENSMUSG00000006445	Epha2	protein_coding	13836
11376.5	-0.0565027	0.122625	0.0435298	0.513178	ENSMUSG00000008035	Mid1ip1	protein_coding	68041
2563.64	-0.0963917	0.198321	0.0435219	0.513178	ENSMUSG00000025702	2023-03-08	protein_coding	71779
17.8848	0.0924858	0.249336	0.0435189	0.513178	ENSMUSG00000116617	AC130815.1	lincRNA	NA
32.9765	-0.0988302	0.250629	0.0436059	0.51373	ENSMUSG00000034706	Dnaic2	protein_coding	432611
484.107	0.0970196	0.200142	0.0437232	0.514766	ENSMUSG00000040396	Abhd13	protein_coding	68904
45.322	0.0615325	0.233104	0.0437535	0.514778	ENSMUSG00000024842	Cabp4	protein_coding	73660
226.204	0.105811	0.224487	0.0437865	0.514821	ENSMUSG00000034163	Zfc3h1	protein_coding	216345
1259.39	0.103524	0.249177	0.0438645	0.515092	ENSMUSG00000002058	Unc119	protein_coding	22248
97.9919	0.105945	0.246834	0.0438682	0.515092	ENSMUSG00000017418	Arl5b	protein_coding	75869
8321.5	-0.0845283	0.174412	0.0439309	0.515483	ENSMUSG00000062397	Zfp706	protein_coding	68036
84.7852	0.0858034	0.24598	0.0439821	0.51574	ENSMUSG00000024677	Ms4a6b	protein_coding	69774
2992.23	-0.0630192	0.134752	0.0440688	0.516411	ENSMUSG00000078566	Bnip3	protein_coding	12176
924.743	0.0689023	0.236183	0.0442577	0.516545	ENSMUSG00000028174	Rpe65	protein_coding	19892
504.12	0.0912451	0.188502	0.0442909	0.516545	ENSMUSG00000028456	Unc13b	protein_coding	22249
496.987	0.0981177	0.20388	0.0442812	0.516545	ENSMUSG00000041488	Stx3	protein_coding	20908
465.521	0.106169	0.227892	0.0441884	0.516545	ENSMUSG00000047412	Zbtb44	protein_coding	235132
88.2339	0.097001	0.249695	0.0441806	0.516545	ENSMUSG00000059839	Zfp874b	protein_coding	408067
1457.81	0.106194	0.228737	0.0443156	0.516545	ENSMUSG00000064345	mt-Nd2	protein_coding	17717
103.153	-0.101411	0.249299	0.0442474	0.516545	ENSMUSG00000078580	E430018J23Rik	protein_coding	101604
57.9809	-0.0930438	0.248784	0.0442231	0.516545	ENSMUSG00000087478	4930506C21Rik	processed_transcript	NA
23180.5	-0.0745169	0.155999	0.0443912	0.516559	ENSMUSG00000032324	Tspan3	protein_coding	56434
34.8736	-0.0776282	0.241143	0.0443795	0.516559	ENSMUSG00000044390	Tigd3	protein_coding	332359
8.39384	0.0533093	0.230893	0.0444051	0.516559	ENSMUSG00000102705	4632432E15Rik	TEC	NA
18.8143	-0.0518421	0.23093	0.0444802	0.51709	ENSMUSG00000015879	Fam184b	protein_coding	58227
1271.6	-0.0600113	0.129721	0.0445459	0.517511	ENSMUSG00000021033	Gstz1	protein_coding	14874
10.9596	-0.0452283	0.23354	0.044657	0.518458	ENSMUSG00000046182	Gsg1l	protein_coding	269994
404.847	0.0532726	0.230517	0.0447626	0.519341	ENSMUSG00000048108	Tmem72	protein_coding	319776
518.398	-0.0953283	0.248592	0.0448653	0.520189	ENSMUSG00000054162	Spock3	protein_coding	72902
2209.01	0.0881587	0.183181	0.0450031	0.521097	ENSMUSG00000045983	Eif4g1	protein_coding	208643
7.05546	-0.0673738	0.234816	0.0449863	0.521097	ENSMUSG00000108546	Gm44662	lincRNA	NA
9.75883	0.0389028	0.240172	0.0450455	0.521246	ENSMUSG00000046480	Scn4b	protein_coding	399548
15271.4	0.085694	0.178277	0.0450777	0.521274	ENSMUSG00000000184	Ccnd2	protein_coding	12444
663.042	0.0955176	0.248249	0.045162	0.521905	ENSMUSG00000039831	Arhgap29	protein_coding	214137
41.8459	0.077307	0.240335	0.0452302	0.522287	ENSMUSG00000026697	Myoc	protein_coding	17926
45.1726	0.105868	0.236035	0.0452545	0.522287	ENSMUSG00000043556	Fbxl7	protein_coding	448987
240.608	0.0917128	0.191184	0.0453112	0.522384	ENSMUSG00000022788	Fgd4	protein_coding	224014
173.77	0.0929231	0.24755	0.0453283	0.522384	ENSMUSG00000059013	Sh2d3c	protein_coding	27387
24.6701	-0.0928365	0.247501	0.0453522	0.522384	ENSMUSG00000094076	Gm4767	protein_coding	210583
236.65	0.101351	0.215829	0.0455912	0.52269	ENSMUSG00000020413	Hus1	protein_coding	15574
4781.13	-0.0739626	0.156136	0.0455004	0.52269	ENSMUSG00000024944	Arl2	protein_coding	56327
25816.2	-0.103703	0.223568	0.0454786	0.52269	ENSMUSG00000027562	Car2	protein_coding	12349
251.288	0.105294	0.233377	0.0455817	0.52269	ENSMUSG00000027722	Spata5	protein_coding	57815
3.55836	0.0274342	0.262843	0.045617	0.52269	ENSMUSG00000028417	Tal2	protein_coding	21350
176.468	0.079094	0.241226	0.0454202	0.52269	ENSMUSG00000035000	Dpp4	protein_coding	13482
502.28	0.087521	0.182729	0.0455902	0.52269	ENSMUSG00000059811	Atl2	protein_coding	56298
164.841	0.105408	0.233603	0.0455082	0.52269	ENSMUSG00000060639	Hist1h4i	protein_coding	319158
285.471	0.103963	0.225704	0.0456973	0.523269	ENSMUSG00000042485	Mustn1	protein_coding	66175
8145.48	-0.0793409	0.166636	0.0457501	0.523502	ENSMUSG00000062078	Qk	protein_coding	19317
26.2625	-0.0720589	0.236877	0.0457773	0.523502	ENSMUSG00000108477	Gm44878	TEC	NA
29.0985	0.0649533	0.232854	0.0459512	0.525148	ENSMUSG00000024913	Lrp5	protein_coding	16973
25.0094	-0.0620515	0.231455	0.0460193	0.525584	ENSMUSG00000074219	Gm10644	protein_coding	NA
1014.15	0.0811767	0.170898	0.0463135	0.525967	ENSMUSG00000014905	Dnajb9	protein_coding	27362
630.749	-0.0648071	0.139901	0.0462875	0.525967	ENSMUSG00000017176	Nt5c3b	protein_coding	68106
801.975	-0.0801641	0.168837	0.0462551	0.525967	ENSMUSG00000020522	Mfap3	protein_coding	216760
8981.32	-0.0567195	0.124929	0.0461067	0.525967	ENSMUSG00000022051	Bnip3l	protein_coding	12177
3493.63	-0.104363	0.239343	0.046113	0.525967	ENSMUSG00000026944	Abca2	protein_coding	11305
1719.7	-0.100861	0.216462	0.0463029	0.525967	ENSMUSG00000027605	Acss2	protein_coding	60525
469.403	0.0728897	0.154799	0.0461575	0.525967	ENSMUSG00000027881	Prpf38b	protein_coding	66921
10009.2	0.0954804	0.201827	0.0463824	0.525967	ENSMUSG00000029661	Col1a2	protein_coding	12843
490.725	0.0846104	0.177597	0.0461822	0.525967	ENSMUSG00000034254	Agpat1	protein_coding	55979
72.2734	0.0562844	0.229311	0.0463296	0.525967	ENSMUSG00000054580	Pla2r1	protein_coding	18779
8.48407	0.0468745	0.230277	0.0463557	0.525967	ENSMUSG00000060509	Xcr1	protein_coding	23832
1075.58	-0.0993624	0.212452	0.0465059	0.526151	ENSMUSG00000026675	Hsd17b7	protein_coding	15490
8.62663	-0.0630241	0.231546	0.0464646	0.526151	ENSMUSG00000040770	Il25	protein_coding	140806
40.5601	0.0714506	0.23599	0.0465437	0.526151	ENSMUSG00000051367	Six1	protein_coding	20471
3807.54	-0.0813108	0.171453	0.0465485	0.526151	ENSMUSG00000095595	Fam177a	protein_coding	73385
64.661	0.0693889	0.234845	0.0464919	0.526151	ENSMUSG00000096351	Samd11	protein_coding	231004
238.84	0.10295	0.225702	0.0466106	0.526421	ENSMUSG00000030435	U2af2	protein_coding	22185
4316.63	-0.0867859	0.18284	0.0467224	0.526421	ENSMUSG00000033585	Ndn	protein_coding	17984
511.026	-0.0891552	0.187817	0.0466706	0.526421	ENSMUSG00000033653	Vps8	protein_coding	209018
196.853	0.0971995	0.20686	0.0466812	0.526421	ENSMUSG00000037363	Letm2	protein_coding	270035
21.022	0.0684319	0.234161	0.0467031	0.526421	ENSMUSG00000044017	Adgrd1	protein_coding	243277
278.963	0.0892233	0.244657	0.0470871	0.5289	ENSMUSG00000019851	Perp	protein_coding	64058
718.174	0.058616	0.129136	0.0470835	0.5289	ENSMUSG00000024594	Prrc1	protein_coding	73137
884.483	-0.0994835	0.214555	0.0471231	0.5289	ENSMUSG00000041540	Sox5	protein_coding	20678
9.67714	0.039247	0.236273	0.0471196	0.5289	ENSMUSG00000051648	Kctd19	protein_coding	279499
1312.92	0.0970004	0.245561	0.0470339	0.5289	ENSMUSG00000075602	Ly6a	protein_coding	110454
18.6373	0.0823505	0.241798	0.0470076	0.5289	ENSMUSG00000114722	Gm31392	lincRNA	NA
44.8974	0.0852645	0.243006	0.0472279	0.52896	ENSMUSG00000021221	Dpf3	protein_coding	70127
1008.1	0.088518	0.187281	0.047219	0.52896	ENSMUSG00000022507	1810013L24Rik	protein_coding	69053
264.33	0.100079	0.216918	0.047258	0.52896	ENSMUSG00000039903	Eva1c	protein_coding	70967
2297.65	-0.0935693	0.198784	0.0472052	0.52896	ENSMUSG00000041423	Paqr6	protein_coding	68957
51.5978	0.0864582	0.243467	0.0472791	0.52896	ENSMUSG00000041817	Fam169a	protein_coding	320557
79.3766	0.102176	0.239651	0.0473826	0.529442	ENSMUSG00000067825	Pex26	protein_coding	74043
3.86121	-0.0488145	0.228355	0.0473822	0.529442	ENSMUSG00000112375	Gm38560	bidirectional_promoter_lncRNA	NA
480.48	-0.10116	0.241231	0.0475693	0.530515	ENSMUSG00000018427	Ypel2	protein_coding	77864
985.34	0.0968007	0.207776	0.0475409	0.530515	ENSMUSG00000091971	Hspa1a	protein_coding	193740
17.8769	0.0616936	0.230141	0.0475479	0.530515	ENSMUSG00000115388	Eppk1	protein_coding	223650
40.9357	0.0933685	0.244884	0.0476614	0.530969	ENSMUSG00000020108	Ddit4	protein_coding	74747
383.163	-0.073268	0.157054	0.0476705	0.530969	ENSMUSG00000022591	Gm9747	protein_coding	NA
144.751	0.0951454	0.244813	0.0477018	0.530981	ENSMUSG00000032332	Col12a1	protein_coding	12816
258.105	-0.102448	0.232512	0.0477558	0.531246	ENSMUSG00000005621	Zfp592	protein_coding	233410
14.6566	-0.0777913	0.238751	0.0478389	0.531833	ENSMUSG00000091133	Gm17108	sense_overlapping	NA
147.459	-0.0927902	0.244495	0.0479389	0.531934	ENSMUSG00000039913	Pak7	protein_coding	241656
495.664	0.0822287	0.175037	0.0479365	0.531934	ENSMUSG00000046862	Pramef8	protein_coding	242736
233.569	0.102242	0.232513	0.0479179	0.531934	ENSMUSG00000058192	Zfp846	protein_coding	244721
24.9212	0.0895197	0.243852	0.0479818	0.532074	ENSMUSG00000035983	Gm7008	antisense	NA
313.475	0.100658	0.222095	0.0480468	0.532458	ENSMUSG00000040738	Ints8	protein_coding	72656
497.43	0.0915053	0.195519	0.0481176	0.532907	ENSMUSG00000028909	Ptpru	protein_coding	19273
1209.14	-0.101598	0.228034	0.048165	0.533094	ENSMUSG00000047797	Gjb1	protein_coding	14618
1040.04	-0.0706553	0.152637	0.0482612	0.533739	ENSMUSG00000001844	Zdhhc4	protein_coding	72881
1055.98	-0.100875	0.238773	0.0483065	0.533739	ENSMUSG00000029778	Adcyap1r1	protein_coding	11517
190.804	0.0986301	0.242277	0.0483144	0.533739	ENSMUSG00000050379	2023-09-06	protein_coding	56526
65.8958	0.0982075	0.242444	0.0483931	0.534085	ENSMUSG00000030604	Zfp626	protein_coding	71163
1209.49	0.080672	0.172447	0.0484066	0.534085	ENSMUSG00000043384	Gprasp1	protein_coding	67298
63.2796	0.0969994	0.243014	0.0484846	0.534609	ENSMUSG00000039813	Tbc1d2	protein_coding	381605
17.1151	-0.0591143	0.228369	0.0485152	0.534612	ENSMUSG00000029601	Iqcd	protein_coding	75732
296.13	0.101381	0.233134	0.0485822	0.534679	ENSMUSG00000032115	Hyou1	protein_coding	12282
20.1181	0.0434244	0.229752	0.0485571	0.534679	ENSMUSG00000054203	Ifi205	protein_coding	226695
405.159	-0.100575	0.237846	0.0486645	0.535249	ENSMUSG00000042873	Lhfpl4	protein_coding	269788
3.34077	0.0287935	0.253785	0.0486984	0.535286	ENSMUSG00000106139	Gm30648	lincRNA	NA
282.766	0.100978	0.229487	0.0488285	0.536045	ENSMUSG00000031016	Wee1	protein_coding	22390
156.175	0.101078	0.232682	0.0488239	0.536045	ENSMUSG00000038759	Nup205	protein_coding	70699
1693	-0.0807348	0.173225	0.0489403	0.536603	ENSMUSG00000020521	Rnft1	protein_coding	76892
773.387	0.0942755	0.204048	0.0489405	0.536603	ENSMUSG00000048000	Gigyf2	protein_coding	227331
208.929	0.0944239	0.242984	0.0490033	0.536621	ENSMUSG00000006930	Hap1	protein_coding	15114
162.828	0.0975682	0.213853	0.0489874	0.536621	ENSMUSG00000053835	H2-T24	protein_coding	15042
5.82103	0.0379403	0.235117	0.0491009	0.537201	ENSMUSG00000038167	Plekhg6	protein_coding	213522
105.287	0.100568	0.228574	0.0491174	0.537201	ENSMUSG00000113262	Gm48551	protein_coding	NA
706.332	-0.0751651	0.162419	0.0492899	0.538343	ENSMUSG00000022665	Ccdc80	protein_coding	67896
659.658	-0.100512	0.231176	0.0492775	0.538343	ENSMUSG00000033904	Ccp110	protein_coding	101565
66.8016	0.0618438	0.228926	0.0493429	0.538343	ENSMUSG00000054966	Lmntd1	protein_coding	74071
788.543	-0.0676387	0.147874	0.0493446	0.538343	ENSMUSG00000059586	Nsmce2	protein_coding	68501
3502.75	-0.0698105	0.152242	0.0495635	0.540396	ENSMUSG00000039682	Lap3	protein_coding	66988
441.862	-0.0795334	0.171886	0.0498838	0.541007	ENSMUSG00000021591	Glrx	protein_coding	93692
977.235	0.0548781	0.226112	0.0497836	0.541007	ENSMUSG00000029491	Pde6b	protein_coding	18587
1841.81	-0.065385	0.144034	0.0498812	0.541007	ENSMUSG00000030842	Lamtor1	protein_coding	66508
3194.46	0.0890954	0.192588	0.0497434	0.541007	ENSMUSG00000031328	Flna	protein_coding	192176
339.091	-0.0788643	0.170498	0.049872	0.541007	ENSMUSG00000036782	Klhl13	protein_coding	67455
290.094	-0.0984922	0.220009	0.0497587	0.541007	ENSMUSG00000038844	Kif16b	protein_coding	16558
4465.67	0.0914668	0.198463	0.0497987	0.541007	ENSMUSG00000041736	Tspo	protein_coding	12257
107.566	0.061576	0.228421	0.0498969	0.541007	ENSMUSG00000049353	Rd3	protein_coding	74023
79.0928	-0.0577717	0.22686	0.0498909	0.541007	ENSMUSG00000056812	St8sia3	protein_coding	20451
11.8423	-0.0611267	0.228146	0.0499964	0.541752	ENSMUSG00000030543	Mesp2	protein_coding	17293
135.503	-0.097075	0.2389	0.0502769	0.541781	ENSMUSG00000009394	Syn2	protein_coding	20965
1773.64	0.0897144	0.241447	0.0502656	0.541781	ENSMUSG00000011751	Sptbn4	protein_coding	80297
7.20376	-0.0585158	0.226904	0.0502053	0.541781	ENSMUSG00000020974	Pole2	protein_coding	18974
883.526	-0.0913207	0.198802	0.0501792	0.541781	ENSMUSG00000022634	Yaf2	protein_coding	67057
2745.27	0.0549074	0.225873	0.0500942	0.541781	ENSMUSG00000023978	Prph2	protein_coding	19133
27.9965	-0.0773942	0.236937	0.0501271	0.541781	ENSMUSG00000025383	Il23a	protein_coding	83430
372.056	-0.0978607	0.2194	0.0502766	0.541781	ENSMUSG00000031349	Nsdhl	protein_coding	18194
106.407	-0.0991034	0.233501	0.0502638	0.541781	ENSMUSG00000042662	Dusp15	protein_coding	252864
502.45	-0.0994883	0.230825	0.050108	0.541781	ENSMUSG00000087370	Tmem170b	protein_coding	621976
11.1794	0.0547508	0.225641	0.0503437	0.542168	ENSMUSG00000098682	Otx2os1	lincRNA	NA
204.386	0.0833038	0.180688	0.0505465	0.542355	ENSMUSG00000018599	Mief2	protein_coding	237781
4413.39	0.0988086	0.226829	0.0505458	0.542355	ENSMUSG00000029096	Htra3	protein_coding	78558
498.887	0.0606778	0.135566	0.0504978	0.542355	ENSMUSG00000030733	Sh2b1	protein_coding	20399
5.59107	0.0349868	0.237778	0.0505013	0.542355	ENSMUSG00000032318	Isl2	protein_coding	104360
414.922	0.0861023	0.186681	0.0503932	0.542355	ENSMUSG00000040618	Pck2	protein_coding	74551
1289.28	0.0590632	0.132447	0.050425	0.542355	ENSMUSG00000066306	Numa1	protein_coding	101706
1935.79	0.0928255	0.203686	0.0506285	0.542572	ENSMUSG00000067818	Myl9	protein_coding	98932
68.2436	-0.0958257	0.239428	0.0505986	0.542572	ENSMUSG00000070469	Adamtsl3	protein_coding	269959
63.6099	0.0638561	0.229042	0.0506598	0.542576	ENSMUSG00000023039	Krt7	protein_coding	110310
115.891	0.0965022	0.238473	0.0507003	0.542628	ENSMUSG00000057143	Trim12c	protein_coding	319236
27.7405	0.0481907	0.225109	0.0507265	0.542628	ENSMUSG00000058740	Kcnt1	protein_coding	227632
90.0297	-0.0929946	0.240517	0.0508289	0.542731	ENSMUSG00000020654	Adcy3	protein_coding	104111
2785.29	-0.098132	0.223604	0.0508151	0.542731	ENSMUSG00000022742	Cpox	protein_coding	12892
6.42392	-0.0422191	0.227975	0.0508015	0.542731	ENSMUSG00000031861	Lpar2	protein_coding	53978
219.365	0.0904046	0.197746	0.0508723	0.542864	ENSMUSG00000001173	Ocrl	protein_coding	320634
1893.75	-0.0865532	0.18849	0.0509145	0.542985	ENSMUSG00000029053	Prkcz	protein_coding	18762
1094.88	0.0549634	0.225138	0.0510639	0.543047	ENSMUSG00000023979	Guca1b	protein_coding	107477
188.835	-0.0960823	0.238102	0.0510352	0.543047	ENSMUSG00000024109	Nrxn1	protein_coding	18189
646.981	0.0748019	0.163449	0.0509654	0.543047	ENSMUSG00000029924	Slc37a3	protein_coding	72144
841.246	-0.0680341	0.150168	0.051075	0.543047	ENSMUSG00000036873	2410004B18Rik	protein_coding	66421
3591.47	-0.0865664	0.188747	0.0510641	0.543047	ENSMUSG00000046240	Hepacam	protein_coding	72927
371.757	-0.0913655	0.200771	0.0511466	0.543157	ENSMUSG00000024824	Rad9a	protein_coding	19367
98.2563	0.0461605	0.225276	0.0511472	0.543157	ENSMUSG00000046049	Rp1l1	protein_coding	271209
1272.01	-0.0552157	0.125835	0.0514276	0.543504	ENSMUSG00000024799	Tm7sf2	protein_coding	68505
542.469	-0.0979594	0.226364	0.0512886	0.543504	ENSMUSG00000025857	Dnaaf5	protein_coding	433956
3.94697	-0.0274125	0.252329	0.0514051	0.543504	ENSMUSG00000026866	Kynu	protein_coding	70789
348.694	0.0948832	0.21133	0.0512296	0.543504	ENSMUSG00000032356	Rasgrf1	protein_coding	19417
270.689	0.0751021	0.234875	0.0513508	0.543504	ENSMUSG00000035504	Reep6	protein_coding	70335
833.071	0.0724657	0.159178	0.0513756	0.543504	ENSMUSG00000038213	Tapbpl	protein_coding	213233
208.966	0.0967296	0.236478	0.0512447	0.543504	ENSMUSG00000039457	Ppl	protein_coding	19041
25258	-0.0974269	0.233874	0.0514029	0.543504	ENSMUSG00000062591	Tubb4a	protein_coding	22153
1674.35	0.0697163	0.154099	0.0517776	0.543804	ENSMUSG00000002957	Ap2a2	protein_coding	11772
98.6586	0.091547	0.239697	0.0516115	0.543804	ENSMUSG00000007682	Dio2	protein_coding	13371
2799.58	0.0685706	0.151677	0.0515931	0.543804	ENSMUSG00000009293	Ube2g2	protein_coding	22213
1346.01	0.0542961	0.224312	0.0519478	0.543804	ENSMUSG00000025386	Pde6g	protein_coding	18588
6089.99	-0.0962969	0.219092	0.0518786	0.543804	ENSMUSG00000026830	Ermn	protein_coding	77767
139.56	0.0920085	0.239099	0.0519328	0.543804	ENSMUSG00000027276	Jag1	protein_coding	16449
2371.51	-0.096748	0.221966	0.0519517	0.543804	ENSMUSG00000027533	Fabp5	protein_coding	16592
20.0532	-0.0523438	0.224083	0.0517782	0.543804	ENSMUSG00000028457	Atp8b5	protein_coding	320571
858.43	0.0539354	0.123472	0.051547	0.543804	ENSMUSG00000028567	Txndc12	protein_coding	66073
1345.11	-0.0971974	0.225687	0.0519484	0.543804	ENSMUSG00000034488	Edil3	protein_coding	13612
1222.68	0.0714837	0.157767	0.0519446	0.543804	ENSMUSG00000041926	Rnpep	protein_coding	215615
5.27712	0.044305	0.22529	0.0519469	0.543804	ENSMUSG00000059891	Tsks	protein_coding	22116
1340.27	-0.0711572	0.157004	0.0518264	0.543804	ENSMUSG00000072680	Tmem254c	protein_coding	100039192
50.4293	-0.0614905	0.227102	0.0518283	0.543804	ENSMUSG00000097622	A330033J07Rik	antisense	NA
243.585	-0.0972964	0.229893	0.0519258	0.543804	ENSMUSG00000100750	Gm29084	antisense	NA
18.4883	0.0829259	0.238472	0.0515259	0.543804	ENSMUSG00000100768	Gm29055	sense_intronic	NA
2488.6	0.0971709	0.229809	0.052033	0.544006	ENSMUSG00000018339	Gpx3	protein_coding	14778
139.481	0.0802255	0.236984	0.0520046	0.544006	ENSMUSG00000037362	Nov	protein_coding	18133
3.31791	0.0258728	0.254694	0.0522062	0.545493	ENSMUSG00000106073	Gm42892	TEC	NA
578.811	0.0908115	0.201497	0.0522741	0.545538	ENSMUSG00000015243	Abca1	protein_coding	11303
136.847	-0.0904381	0.200529	0.0523038	0.545538	ENSMUSG00000020381	Mrnip	protein_coding	68067
78.5769	-0.078988	0.236246	0.0522424	0.545538	ENSMUSG00000036295	Lrrn3	protein_coding	16981
77.811	-0.0727578	0.232943	0.0523458	0.545652	ENSMUSG00000027520	Zdbf2	protein_coding	73884
84.0938	-0.0965858	0.224522	0.0524363	0.546271	ENSMUSG00000085705	Gm16046	lincRNA	NA
15.773	0.0452026	0.224302	0.0524997	0.546283	ENSMUSG00000021904	Sema3g	protein_coding	218877
1257.06	-0.0691174	0.153564	0.0524946	0.546283	ENSMUSG00000023104	Rfc2	protein_coding	19718
178.565	0.0892727	0.199006	0.0531659	0.547925	ENSMUSG00000005442	Cic	protein_coding	71722
4407.3	-0.0891573	0.198851	0.0532505	0.547925	ENSMUSG00000011148	Adssl1	protein_coding	11565
2753.04	0.0958322	0.223353	0.0530639	0.547925	ENSMUSG00000020638	Cmpk2	protein_coding	22169
545.387	0.0816406	0.180477	0.0531939	0.547925	ENSMUSG00000021215	Net1	protein_coding	56349
267.428	0.0959038	0.222642	0.0529102	0.547925	ENSMUSG00000022197	Pdzd2	protein_coding	68070
140.493	0.0894905	0.238249	0.0529098	0.547925	ENSMUSG00000022246	Rai14	protein_coding	75646
154.685	0.0711592	0.231496	0.0532393	0.547925	ENSMUSG00000025150	Cbr2	protein_coding	12409
11.66	-0.06239	0.226794	0.0530318	0.547925	ENSMUSG00000027886	1700013F07Rik	protein_coding	75504
537.036	-0.0943564	0.21386	0.0527074	0.547925	ENSMUSG00000029592	Usp30	protein_coding	100756
169.327	0.0952368	0.219398	0.0530936	0.547925	ENSMUSG00000029817	Tra2a	protein_coding	101214
910.673	0.0618638	0.139839	0.0531278	0.547925	ENSMUSG00000030870	Ubfd1	protein_coding	28018
655.066	-0.0839633	0.185143	0.0527317	0.547925	ENSMUSG00000031169	Porcn	protein_coding	53627
934.265	-0.0756927	0.167383	0.0529691	0.547925	ENSMUSG00000032030	Cul5	protein_coding	75717
152.74	0.0956566	0.220875	0.0529092	0.547925	ENSMUSG00000038970	Lmtk2	protein_coding	231876
3849.73	-0.0746211	0.165317	0.0531235	0.547925	ENSMUSG00000044708	Kcnj10	protein_coding	16513
634.841	0.0758597	0.167552	0.0528006	0.547925	ENSMUSG00000046020	Pofut1	protein_coding	140484
5.24071	-0.0581364	0.224826	0.0530247	0.547925	ENSMUSG00000086287	Gm15972	antisense	NA
14.9831	-0.0838666	0.237445	0.0530892	0.547925	ENSMUSG00000110156	Gm42067	antisense	NA
3.84468	0.0439296	0.224379	0.053023	0.547925	ENSMUSG00000114939	Gm48566	TEC	NA
540.106	0.095319	0.231607	0.0532828	0.547936	ENSMUSG00000031144	Syp	protein_coding	20977
564.747	-0.0954934	0.224597	0.0534999	0.549846	ENSMUSG00000037010	Apln	protein_coding	30878
134.723	-0.0886525	0.237497	0.0535675	0.549901	ENSMUSG00000021257	Angel1	protein_coding	68737
387.167	0.08816	0.196757	0.0535679	0.549901	ENSMUSG00000030208	Emp1	protein_coding	13730
1993.26	0.0456524	0.108714	0.0536015	0.549925	ENSMUSG00000038876	Rnf146	protein_coding	68031
126.994	-0.0917326	0.236235	0.0537013	0.550626	ENSMUSG00000035275	Raver2	protein_coding	242570
2096.9	0.0625027	0.141549	0.0537337	0.550637	ENSMUSG00000041891	Lman1	protein_coding	70361
5599.18	-0.0630404	0.142696	0.0538517	0.551525	ENSMUSG00000037071	Scd1	protein_coding	20249
117.839	0.0758061	0.233552	0.0539091	0.55179	ENSMUSG00000040170	Fmo2	protein_coding	55990
34.067	-0.0725743	0.231838	0.0539489	0.551875	ENSMUSG00000047959	Kcna3	protein_coding	16491
17.3234	0.0494665	0.222119	0.0540129	0.552209	ENSMUSG00000087278	A930006I01Rik	lincRNA	NA
667.869	0.0773104	0.172096	0.0541432	0.55257	ENSMUSG00000023032	Slc4a8	protein_coding	59033
17.906	-0.0480995	0.22203	0.0542056	0.55257	ENSMUSG00000029699	Ssc4d	protein_coding	109267
3804.08	0.0854577	0.190826	0.0541681	0.55257	ENSMUSG00000031565	Fgfr1	protein_coding	14182
415.188	0.0696754	0.156202	0.0541762	0.55257	ENSMUSG00000031570	Plpp5	protein_coding	71910
18.699	0.0638709	0.226936	0.0540837	0.55257	ENSMUSG00000079644	Gm1110	protein_coding	382064
12.748	0.0384285	0.227275	0.0545245	0.555498	ENSMUSG00000017737	Mmp9	protein_coding	17395
496.559	-0.0927771	0.213678	0.0545614	0.555552	ENSMUSG00000042390	Gatad2b	protein_coding	229542
134.732	0.0917026	0.209825	0.0546737	0.555728	ENSMUSG00000031970	Dbndd1	protein_coding	72185
25.1983	0.0496909	0.221608	0.054668	0.555728	ENSMUSG00000037995	Igsf9	protein_coding	93842
103.837	0.091384	0.234662	0.0546463	0.555728	ENSMUSG00000057098	Ebf1	protein_coding	13591
1937.97	-0.0771393	0.17236	0.0547098	0.55577	ENSMUSG00000024431	Nr3c1	protein_coding	14815
3209.82	-0.0720724	0.161677	0.0547728	0.55577	ENSMUSG00000035212	Leprot	protein_coding	230514
2829.01	-0.0939654	0.221238	0.0547484	0.55577	ENSMUSG00000041309	Nkx6-2	protein_coding	14912
205.819	0.0933805	0.217779	0.0548457	0.556188	ENSMUSG00000016520	Lnx2	protein_coding	140887
656.982	0.0632397	0.143896	0.054893	0.556346	ENSMUSG00000005481	Ddx39	protein_coding	68278
1245.91	-0.0710533	0.159784	0.0550019	0.557128	ENSMUSG00000044340	Phlpp1	protein_coding	98432
1002.96	-0.0655694	0.148838	0.0552546	0.557273	ENSMUSG00000006906	Stambp	protein_coding	70527
7.87691	-0.0439749	0.222262	0.055177	0.557273	ENSMUSG00000010066	Cacna2d2	protein_coding	56808
979.262	0.0718948	0.161762	0.0552458	0.557273	ENSMUSG00000026837	Col5a1	protein_coding	12831
1863.07	0.0935596	0.227041	0.0552701	0.557273	ENSMUSG00000029761	Cald1	protein_coding	109624
65.1347	0.0861878	0.235818	0.0550831	0.557273	ENSMUSG00000039304	Tnfsf10	protein_coding	22035
21.9483	-0.0479188	0.22132	0.0550934	0.557273	ENSMUSG00000048922	Cdca2	protein_coding	108912
43.8034	0.0804528	0.234613	0.0552002	0.557273	ENSMUSG00000105176	Gm43668	TEC	NA
16.3297	0.050086	0.221238	0.0551813	0.557273	ENSMUSG00000105402	Gm3716	lincRNA	NA
134.787	0.0908176	0.209068	0.0555653	0.558324	ENSMUSG00000031486	Adgra2	protein_coding	78560
294.08	0.0513679	0.120956	0.0555168	0.558324	ENSMUSG00000031577	Tti2	protein_coding	234138
119.501	-0.0908798	0.209295	0.0555647	0.558324	ENSMUSG00000035293	G2e3	protein_coding	217558
57.0647	0.0932838	0.227428	0.0554727	0.558324	ENSMUSG00000038705	Gmeb2	protein_coding	229004
34.1331	-0.0583335	0.223332	0.0555359	0.558324	ENSMUSG00000045875	Adra1a	protein_coding	11549
34.7269	-0.0809636	0.234501	0.0555423	0.558324	ENSMUSG00000114172	Gm36298	processed_pseudogene	NA
68.5857	-0.0710572	0.22999	0.0556308	0.558663	ENSMUSG00000015970	Chdh	protein_coding	218865
117.774	-0.0922709	0.215872	0.0557377	0.559416	ENSMUSG00000036334	Igsf10	protein_coding	242050
6031.1	-0.0574731	0.133179	0.0558581	0.559665	ENSMUSG00000000605	Clcn4	protein_coding	12727
4859.58	-0.0493351	0.11714	0.0558267	0.559665	ENSMUSG00000003528	Slc25a1	protein_coding	13358
2697.77	-0.0725862	0.163773	0.0558239	0.559665	ENSMUSG00000035376	Hacd2	protein_coding	70757
753.899	-0.0928634	0.222953	0.0560182	0.559991	ENSMUSG00000003410	Elavl3	protein_coding	15571
2006.84	-0.0851138	0.192749	0.0559489	0.559991	ENSMUSG00000021087	Rtn1	protein_coding	104001
201.338	0.0490484	0.220579	0.0559983	0.559991	ENSMUSG00000067220	Cnga1	protein_coding	12788
8.78731	0.0407689	0.223433	0.055973	0.559991	ENSMUSG00000096056	Gm21986	processed_transcript	NA
16.7493	-0.0771843	0.232569	0.0562769	0.560661	ENSMUSG00000028139	Riiad1	protein_coding	66353
180.993	0.0815541	0.234081	0.0562351	0.560661	ENSMUSG00000031298	Adgrg2	protein_coding	237175
672.815	0.0797001	0.179804	0.0561641	0.560661	ENSMUSG00000040389	Wdr47	protein_coding	99512
30.3066	-0.0875862	0.234133	0.0562562	0.560661	ENSMUSG00000055809	Dnaaf3	protein_coding	436022
1537.86	0.0918319	0.215826	0.0562527	0.560661	ENSMUSG00000064357	mt-Atp6	protein_coding	17705
217.507	0.0529426	0.220992	0.0562034	0.560661	ENSMUSG00000079550	Mpp4	protein_coding	227157
5.14059	0.0472231	0.220415	0.0563122	0.560695	ENSMUSG00000107374	Gm43172	TEC	NA
7.98117	0.0493027	0.220296	0.0563907	0.561158	ENSMUSG00000050097	Ces2b	protein_coding	234669
590.288	-0.0589521	0.136554	0.0565064	0.561672	ENSMUSG00000020640	Itsn2	protein_coding	20403
1756.77	-0.0879393	0.201667	0.0564869	0.561672	ENSMUSG00000028525	Pde4b	protein_coding	18578
10.0026	0.0626424	0.224861	0.0565463	0.561751	ENSMUSG00000112788	Gm47821	TEC	NA
1856.49	-0.0918886	0.227149	0.0566886	0.562846	ENSMUSG00000026737	Pip4k2a	protein_coding	18718
291.688	0.0901286	0.209798	0.0567418	0.563055	ENSMUSG00000033790	Tubgcp5	protein_coding	233276
1203.78	-0.0874549	0.200914	0.0568452	0.563763	ENSMUSG00000035206	Sppl2b	protein_coding	73218
830.131	0.0872141	0.233115	0.0570605	0.563799	ENSMUSG00000001506	Col1a1	protein_coding	12842
446.799	0.0882491	0.203874	0.0570562	0.563799	ENSMUSG00000015222	Map2	protein_coding	17756
2264.01	0.0717969	0.163233	0.0569994	0.563799	ENSMUSG00000016918	Sulf1	protein_coding	240725
28.8153	0.0437669	0.220641	0.0570736	0.563799	ENSMUSG00000021702	Thbs4	protein_coding	21828
137.461	0.0865933	0.198607	0.0569808	0.563799	ENSMUSG00000024078	Ttc27	protein_coding	74196
5.71463	-0.0267157	0.245393	0.0569666	0.563799	ENSMUSG00000030270	Cpne9	protein_coding	211232
219.315	0.0813563	0.233315	0.0570631	0.563799	ENSMUSG00000068245	Phf11d	protein_coding	219132
611.471	0.0885776	0.205296	0.0571937	0.564667	ENSMUSG00000032601	Prkar2a	protein_coding	19087
693.903	-0.0909381	0.228156	0.0572588	0.564674	ENSMUSG00000020716	Nf1	protein_coding	18015
19713.1	0.0756033	0.171743	0.0572272	0.564674	ENSMUSG00000022912	Pros1	protein_coding	19128
201.818	0.0786592	0.178808	0.0573284	0.565044	ENSMUSG00000039745	Htatip2	protein_coding	53415
416.208	0.0785469	0.178603	0.0573755	0.565191	ENSMUSG00000009733	Tfcp2	protein_coding	21422
86.9504	0.0878981	0.232114	0.0574663	0.565768	ENSMUSG00000034810	Scn7a	protein_coding	20272
1094.42	0.0608945	0.141173	0.0575372	0.566034	ENSMUSG00000051910	Sox6	protein_coding	20679
26.3022	0.0839788	0.233116	0.0575579	0.566034	ENSMUSG00000112038	Gm47056	processed_pseudogene	NA
1508.67	-0.0895892	0.210322	0.0576364	0.566489	ENSMUSG00000032537	Ephb1	protein_coding	270190
231.034	0.0747262	0.230539	0.0576964	0.5665	ENSMUSG00000022150	Dab2	protein_coding	13132
71.0188	0.0911683	0.221125	0.057702	0.5665	ENSMUSG00000037126	Psd	protein_coding	73728
55.8225	-0.0601565	0.222859	0.0578398	0.566651	ENSMUSG00000020327	Fgf22	protein_coding	67112
364.794	0.0907562	0.217856	0.0578789	0.566651	ENSMUSG00000021945	Zmym2	protein_coding	76007
1436.45	-0.0799446	0.182436	0.0577963	0.566651	ENSMUSG00000026080	Chst10	protein_coding	98388
200.246	0.0765464	0.231201	0.0578524	0.566651	ENSMUSG00000030711	Sult1a1	protein_coding	20887
41.4212	-0.0631088	0.22437	0.0578753	0.566651	ENSMUSG00000074673	Ttll9	protein_coding	74711
3.9269	-0.0323962	0.232042	0.0579415	0.566816	ENSMUSG00000021509	Slc25a48	protein_coding	328258
325.394	0.087128	0.202196	0.0579603	0.566816	ENSMUSG00000037400	Atp11b	protein_coding	76295
1507.5	0.0721819	0.165163	0.0581456	0.566818	ENSMUSG00000010453	Kansl3	protein_coding	226976
619.492	-0.0906149	0.217656	0.0580165	0.566818	ENSMUSG00000029120	Ppp2r2c	protein_coding	269643
230.39	0.0588634	0.137496	0.0581355	0.566818	ENSMUSG00000036672	Cenpt	protein_coding	320394
757.942	0.0720648	0.164926	0.0581626	0.566818	ENSMUSG00000043424	Eif3j2	protein_coding	100042807
11.138	0.0736998	0.229811	0.0580987	0.566818	ENSMUSG00000045968	Teddm2	protein_coding	240817
456.089	0.0640336	0.148045	0.0581865	0.566818	ENSMUSG00000054770	Kctd18	protein_coding	51960
168.986	0.0883534	0.206775	0.058108	0.566818	ENSMUSG00000059897	Zfp930	protein_coding	234358
319.198	-0.0906309	0.22031	0.0582417	0.567041	ENSMUSG00000042439	Zfp532	protein_coding	328977
111.213	0.0740817	0.229872	0.0582765	0.567065	ENSMUSG00000068323	Slc4a5	protein_coding	232156
2521.88	-0.0651323	0.150427	0.0583358	0.567328	ENSMUSG00000027200	Sema6d	protein_coding	214968
1798.61	0.0627408	0.145587	0.0584403	0.567708	ENSMUSG00000010554	Mettl16	protein_coding	67493
568.24	-0.0713764	0.16388	0.0586312	0.567708	ENSMUSG00000015013	Trappc2l	protein_coding	59005
646.348	0.0855812	0.198529	0.0585403	0.567708	ENSMUSG00000027878	Notch2	protein_coding	18129
551.996	0.0866144	0.201909	0.0586095	0.567708	ENSMUSG00000027951	Adar	protein_coding	56417
1899.6	-0.0875255	0.204909	0.0585652	0.567708	ENSMUSG00000032086	Bace1	protein_coding	23821
490.314	0.0901583	0.217211	0.0584913	0.567708	ENSMUSG00000043336	Filip1l	protein_coding	78749
145.609	-0.090025	0.217099	0.0586336	0.567708	ENSMUSG00000074863	Platr25	protein_coding	108167344
59.2678	0.0770984	0.230932	0.0585175	0.567708	ENSMUSG00000105247	Gm42519	TEC	NA
36.6129	0.0898455	0.225604	0.0586766	0.567811	ENSMUSG00000079511	Gm42688	protein_coding	NA
8.85369	-0.0378978	0.223165	0.0587778	0.568477	ENSMUSG00000032500	Dclk3	protein_coding	245038
671.406	-0.085455	0.231289	0.0588368	0.568734	ENSMUSG00000028347	Tmeff1	protein_coding	230157
142.896	-0.0895313	0.215095	0.0589133	0.56916	ENSMUSG00000039086	Ss18l1	protein_coding	269397
1196.75	-0.0672021	0.155288	0.0589988	0.569673	ENSMUSG00000039294	Cybc1	protein_coding	217370
167.453	-0.0860932	0.230585	0.0591028	0.569737	ENSMUSG00000005897	Nr2c1	protein_coding	22025
28.5244	-0.0798782	0.231265	0.0590841	0.569737	ENSMUSG00000031433	Rbm41	protein_coding	237073
130.765	0.0792472	0.23112	0.0590973	0.569737	ENSMUSG00000049791	Fzd4	protein_coding	14366
582.338	0.0746215	0.171581	0.0591462	0.569842	ENSMUSG00000044864	Ankrd50	protein_coding	99696
180.093	0.0783882	0.180437	0.0592004	0.570052	ENSMUSG00000021234	Fam161b	protein_coding	217705
450.001	0.0757278	0.174407	0.0594186	0.570093	ENSMUSG00000001995	Sipa1l2	protein_coding	244668
768.255	0.0719773	0.166028	0.059504	0.570093	ENSMUSG00000014349	Ube2z	protein_coding	268470
3149.23	0.0859441	0.20128	0.0593526	0.570093	ENSMUSG00000020889	Nr1d1	protein_coding	217166
63.6778	-0.0595485	0.221631	0.0595327	0.570093	ENSMUSG00000027577	Chrna4	protein_coding	11438
1340.14	-0.0574054	0.135498	0.0595619	0.570093	ENSMUSG00000028622	Mrpl37	protein_coding	56280
22.266	-0.0652478	0.224758	0.0592882	0.570093	ENSMUSG00000039838	Slc45a1	protein_coding	242773
1316.47	0.0556883	0.131993	0.0595257	0.570093	ENSMUSG00000041879	Ipo9	protein_coding	226432
654.708	-0.0879409	0.209213	0.0595434	0.570093	ENSMUSG00000048782	Insc	protein_coding	233752
151.121	0.0840842	0.231019	0.0593695	0.570093	ENSMUSG00000056313	Tcim	protein_coding	69068
52.3654	0.0778316	0.230493	0.059421	0.570093	ENSMUSG00000060441	Trim5	protein_coding	667823
79.3989	0.0883179	0.209927	0.0592417	0.570093	ENSMUSG00000112808	Gm4739	processed_pseudogene	NA
260.519	0.0864553	0.203803	0.0597038	0.570758	ENSMUSG00000025402	Nab2	protein_coding	17937
25.1506	-0.0449068	0.218057	0.0598324	0.570758	ENSMUSG00000028294	Cfap206	protein_coding	69329
2049.02	0.0732685	0.169155	0.059757	0.570758	ENSMUSG00000028465	Tln1	protein_coding	21894
29.8936	-0.057288	0.220402	0.0598244	0.570758	ENSMUSG00000031220	Awat2	protein_coding	245532
2820.17	-0.050895	0.122507	0.0598591	0.570758	ENSMUSG00000039485	Tspyl4	protein_coding	72480
180.022	0.0889978	0.216439	0.0597736	0.570758	ENSMUSG00000044098	Rsbn1	protein_coding	229675
3.77321	0.0404919	0.220027	0.0597349	0.570758	ENSMUSG00000104149	Gm37138	TEC	NA
677.6	0.071236	0.16488	0.0600152	0.571936	ENSMUSG00000060860	Ube2s	protein_coding	77891
810.092	0.0808018	0.18765	0.0600802	0.572245	ENSMUSG00000032504	Pdcd6ip	protein_coding	18571
94.2871	-0.0831493	0.230161	0.0602535	0.573584	ENSMUSG00000035266	Helq	protein_coding	191578
455.779	0.0784655	0.182239	0.0605031	0.574714	ENSMUSG00000027677	Ttc14	protein_coding	67120
290.909	-0.081217	0.189336	0.0604841	0.574714	ENSMUSG00000057406	Nsd2	protein_coding	107823
224.112	0.0881584	0.213813	0.0604105	0.574714	ENSMUSG00000072872	Rybp	protein_coding	56353
2439.61	0.0870918	0.208263	0.0604417	0.574714	ENSMUSG00000078853	Igtp	protein_coding	16145
1496.19	0.0518799	0.124929	0.0606186	0.574733	ENSMUSG00000000738	Spg7	protein_coding	234847
3.6757	-0.0339802	0.226181	0.060638	0.574733	ENSMUSG00000024175	Tekt4	protein_coding	71840
10900.8	0.0777387	0.180506	0.0605562	0.574733	ENSMUSG00000025492	Ifitm3	protein_coding	66141
600.982	0.0883755	0.217113	0.0605868	0.574733	ENSMUSG00000026247	Ecel1	protein_coding	13599
2175.08	-0.079642	0.185482	0.0607015	0.574733	ENSMUSG00000068747	Sort1	protein_coding	20661
75.3421	-0.0827457	0.229745	0.0606785	0.574733	ENSMUSG00000103332	Pcdhga2	protein_coding	93710
175.816	0.0744014	0.172808	0.0607885	0.575246	ENSMUSG00000033128	Gga1	protein_coding	106039
307.464	0.0881589	0.219201	0.0609197	0.575867	ENSMUSG00000002028	Kmt2a	protein_coding	214162
370.377	0.0815785	0.190943	0.0608972	0.575867	ENSMUSG00000034487	Kdelc2	protein_coding	68304
92.7432	0.0567748	0.219463	0.0611371	0.577	ENSMUSG00000030450	Oca2	protein_coding	18431
93.3588	-0.0769819	0.179355	0.0611454	0.577	ENSMUSG00000034164	Emid1	protein_coding	140703
592.562	0.0809079	0.189503	0.061171	0.577	ENSMUSG00000037519	Ppfia1	protein_coding	233977
217.423	-0.0868227	0.225463	0.0611677	0.577	ENSMUSG00000044519	Zfp488	protein_coding	382867
350.103	0.0730659	0.17021	0.0612597	0.577526	ENSMUSG00000029471	Camkk2	protein_coding	207565
23.5909	0.0474437	0.216752	0.0613898	0.577644	ENSMUSG00000028222	Calb1	protein_coding	12307
6.29396	0.033034	0.226908	0.0613192	0.577644	ENSMUSG00000036931	Nfkbid	protein_coding	243910
985.037	0.0579828	0.137898	0.0614236	0.577644	ENSMUSG00000038074	Fkbp14	protein_coding	231997
4019.57	0.0712478	0.166187	0.0613693	0.577644	ENSMUSG00000052727	Map1b	protein_coding	17755
3176.78	-0.0684181	0.159975	0.0614368	0.577644	ENSMUSG00000089911	Mfsd14a	protein_coding	15247
94.8013	-0.0875239	0.22022	0.0615695	0.578582	ENSMUSG00000056895	Hist3h2ba	protein_coding	78303
235.935	0.0874778	0.21963	0.0616528	0.578745	ENSMUSG00000023972	Ptk7	protein_coding	71461
4.89911	-0.023842	0.245986	0.0616377	0.578745	ENSMUSG00000099908	Gm28539	protein_coding	NA
423.86	-0.0811582	0.191191	0.0618308	0.580105	ENSMUSG00000028619	Tceanc2	protein_coding	66526
4498.58	0.0730772	0.170864	0.0618793	0.580251	ENSMUSG00000001098	Kctd10	protein_coding	330171
55.2788	0.0819598	0.228461	0.0619243	0.580363	ENSMUSG00000097828	6430562O15Rik	processed_transcript	NA
4285.44	0.0439385	0.109436	0.061974	0.580415	ENSMUSG00000004535	Tax1bp1	protein_coding	52440
256.428	0.0870596	0.215101	0.061996	0.580415	ENSMUSG00000041117	Ccdc8	protein_coding	434130
65.9641	0.0793407	0.228544	0.0620713	0.580725	ENSMUSG00000037318	Traf3ip3	protein_coding	215243
118.047	-0.0870379	0.215871	0.0620953	0.580725	ENSMUSG00000039994	Timeless	protein_coding	21853
4.39944	0.0287226	0.233983	0.0622164	0.581239	ENSMUSG00000022375	Lrrc6	protein_coding	54562
775.869	0.0860074	0.208903	0.062195	0.581239	ENSMUSG00000026499	Acbd3	protein_coding	170760
13.6721	-0.0379577	0.219693	0.0623062	0.581767	ENSMUSG00000058975	Kcnc1	protein_coding	16502
336.628	0.0862732	0.211169	0.0623871	0.582213	ENSMUSG00000042608	Stk40	protein_coding	74178
769.934	-0.046423	0.114753	0.0624269	0.582275	ENSMUSG00000021276	Cinp	protein_coding	67236
1262.99	0.0808926	0.192072	0.0628886	0.582769	ENSMUSG00000019302	Atp6v0a1	protein_coding	11975
1261.55	0.057156	0.137107	0.062853	0.582769	ENSMUSG00000019487	Trip10	protein_coding	106628
171.793	0.0815997	0.194226	0.0629127	0.582769	ENSMUSG00000019774	Mtrf1l	protein_coding	108853
592.244	-0.0792013	0.186841	0.0625605	0.582769	ENSMUSG00000028995	Fam126a	protein_coding	84652
21.8311	0.0544894	0.217704	0.0626284	0.582769	ENSMUSG00000029134	Plb1	protein_coding	665270
428.054	0.0856924	0.222855	0.0628896	0.582769	ENSMUSG00000031740	Mmp2	protein_coding	17390
210.969	0.0851955	0.22413	0.0628812	0.582769	ENSMUSG00000034311	Kif4	protein_coding	16571
18.1295	0.0660548	0.223283	0.0628548	0.582769	ENSMUSG00000035121	Neil2	protein_coding	382913
139.796	0.0863928	0.221442	0.0625666	0.582769	ENSMUSG00000036867	Smad6	protein_coding	17130
324.656	0.0854602	0.20839	0.062844	0.582769	ENSMUSG00000041658	Rragb	protein_coding	245670
162.31	0.0431759	0.216248	0.062843	0.582769	ENSMUSG00000049241	Hcar1	protein_coding	243270
12.87	-0.0504424	0.216223	0.0629447	0.582769	ENSMUSG00000052551	Adarb2	protein_coding	94191
47.7898	0.067839	0.224321	0.0626055	0.582769	ENSMUSG00000073490	Ifi207	protein_coding	226691
10.9161	-0.0632471	0.221837	0.062817	0.582769	ENSMUSG00000108393	Gm32633	lincRNA	NA
11.2401	0.0499624	0.216093	0.0629811	0.582799	ENSMUSG00000097028	Ptgs2os	processed_transcript	NA
3.54852	-0.0281311	0.234192	0.0630926	0.583216	ENSMUSG00000033316	Galnt9	protein_coding	231605
15.0491	0.0577636	0.218912	0.0630817	0.583216	ENSMUSG00000106706	C530043K16Rik	TEC	NA
105.693	0.0803313	0.227428	0.063141	0.583357	ENSMUSG00000023341	Mx2	polymorphic_pseudogene	17858
1713.27	0.0728285	0.171733	0.0633093	0.583989	ENSMUSG00000022389	Tef	protein_coding	21685
210.918	0.0856795	0.221357	0.0632673	0.583989	ENSMUSG00000030659	Nucb2	protein_coding	53322
5.93	0.0418642	0.216373	0.0632814	0.583989	ENSMUSG00000097337	Gm26606	lincRNA	NA
197.293	-0.0859101	0.218368	0.0634372	0.584862	ENSMUSG00000032298	Neil1	protein_coding	72774
57.2699	0.0678996	0.22386	0.0634997	0.584887	ENSMUSG00000036264	Fstl4	protein_coding	320027
725.753	-0.0747449	0.176563	0.0635066	0.584887	ENSMUSG00000075595	Zfp652	protein_coding	268469
9.94023	0.0434908	0.215539	0.0637243	0.586585	ENSMUSG00000003545	Fosb	protein_coding	14282
1101.7	0.069733	0.164973	0.0637599	0.586605	ENSMUSG00000025417	Pip4k2c	protein_coding	117150
95.9172	0.0784982	0.2268	0.0639257	0.587021	ENSMUSG00000009772	Nuak2	protein_coding	74137
394.582	0.0816672	0.196234	0.063939	0.587021	ENSMUSG00000021373	Cap2	protein_coding	67252
206.054	-0.0831861	0.224894	0.063908	0.587021	ENSMUSG00000031786	Drc7	protein_coding	330830
606.197	0.075131	0.177988	0.0639237	0.587021	ENSMUSG00000055531	Cpsf6	protein_coding	432508
22.2925	-0.0776809	0.226688	0.0640328	0.587575	ENSMUSG00000025588	Nat1	protein_coding	17960
120.094	0.0851903	0.215746	0.0643445	0.588029	ENSMUSG00000015659	Serac1	protein_coding	321007
465.543	-0.0812833	0.195846	0.0644172	0.588029	ENSMUSG00000017837	Nkiras2	protein_coding	71966
38.8729	0.078076	0.22635	0.0644135	0.588029	ENSMUSG00000026646	Suv39h2	protein_coding	64707
262.456	0.0477675	0.215028	0.0641843	0.588029	ENSMUSG00000029663	Gngt1	protein_coding	14699
124.301	-0.0787338	0.226342	0.064388	0.588029	ENSMUSG00000040978	Gm11992	protein_coding	626870
1877.26	-0.0698642	0.165806	0.0643421	0.588029	ENSMUSG00000042834	Nrep	protein_coding	27528
447.556	-0.0673975	0.16005	0.0641678	0.588029	ENSMUSG00000045438	Cox19	protein_coding	68033
343.2	-0.0665847	0.158439	0.0644142	0.588029	ENSMUSG00000090122	Kcne1l	protein_coding	66240
6.25561	0.0415343	0.215749	0.0642972	0.588029	ENSMUSG00000097073	9430037G07Rik	lincRNA	NA
85.2539	-0.0846255	0.221413	0.0642348	0.588029	ENSMUSG00000101970	1810026B05Rik	processed_transcript	NA
492.556	-0.0837206	0.205157	0.0644733	0.588235	ENSMUSG00000021376	Tpmt	protein_coding	22017
3.47511	0.0294371	0.229825	0.0645248	0.588399	ENSMUSG00000074991	Gabrr3	protein_coding	328699
1409.99	-0.0527602	0.128989	0.0645866	0.588657	ENSMUSG00000026867	Gapvd1	protein_coding	66691
236.658	-0.0741835	0.176511	0.0647219	0.588703	ENSMUSG00000032425	Zfp949	protein_coding	71640
324.736	0.0761201	0.225955	0.0647258	0.588703	ENSMUSG00000035105	Egln3	protein_coding	112407
358.738	-0.0846981	0.212061	0.0647044	0.588703	ENSMUSG00000049556	Lingo1	protein_coding	235402
1716.4	-0.0808218	0.194795	0.0646677	0.588703	ENSMUSG00000054728	Phactr1	protein_coding	218194
1125.16	0.0722331	0.171884	0.0648639	0.589349	ENSMUSG00000071649	B3gat3	protein_coding	72727
6.1607	-0.052506	0.21579	0.0648617	0.589349	ENSMUSG00000107689	Gm44386	lincRNA	NA
642.529	0.0846945	0.214713	0.0649345	0.589685	ENSMUSG00000002897	Il17ra	protein_coding	16172
32.0568	-0.0819296	0.224095	0.0651043	0.590395	ENSMUSG00000025574	Tk1	protein_coding	21877
765.414	0.0635453	0.220831	0.0651137	0.590395	ENSMUSG00000032988	Slc16a8	protein_coding	57274
6.0587	-0.0352435	0.219966	0.0650862	0.590395	ENSMUSG00000050321	Neto1	protein_coding	246317
1133.57	0.0642916	0.154038	0.0652748	0.591423	ENSMUSG00000024270	Slc39a6	protein_coding	106957
5.61416	0.0367586	0.218161	0.0652944	0.591423	ENSMUSG00000115737	Rpl19-ps3	transcribed_processed_pseudogene	NA
806.407	-0.0546559	0.13341	0.0653646	0.591754	ENSMUSG00000036632	Alg5	protein_coding	66248
410.55	-0.0487987	0.121196	0.0654732	0.592431	ENSMUSG00000021809	Nudt13	protein_coding	67725
3.58979	0.028271	0.231041	0.0655656	0.592859	ENSMUSG00000106120	Gm42697	antisense	NA
72.7636	-0.0835004	0.220277	0.0655881	0.592859	ENSMUSG00000110067	6330411D24Rik	processed_transcript	NA
440.681	-0.0806094	0.195933	0.0656971	0.593539	ENSMUSG00000072294	Klf12	protein_coding	16597
2693.42	-0.0839414	0.214517	0.0658762	0.594309	ENSMUSG00000006403	Adamts4	protein_coding	240913
856.314	-0.0716999	0.171641	0.0659095	0.594309	ENSMUSG00000030643	Rab30	protein_coding	75985
1085.4	-0.0590836	0.143127	0.0658573	0.594309	ENSMUSG00000050017	Pitpnb	protein_coding	56305
13.0889	0.0539463	0.215799	0.0659177	0.594309	ENSMUSG00000097445	Gm26631	bidirectional_promoter_lncRNA	NA
1845.19	0.0831624	0.207691	0.0660831	0.594603	ENSMUSG00000023905	Tnfrsf12a	protein_coding	27279
234.497	-0.0837152	0.213473	0.0661399	0.594603	ENSMUSG00000035392	Dennd1a	protein_coding	227801
21.2074	0.0586137	0.217811	0.0661659	0.594603	ENSMUSG00000037977	6430571L13Rik	protein_coding	235599
3337.77	-0.0423	0.10787	0.0660804	0.594603	ENSMUSG00000047379	B4gat1	protein_coding	108902
588.587	-0.0702159	0.16834	0.0661875	0.594603	ENSMUSG00000051674	Dcun1d4	protein_coding	100737
1730.18	-0.0766718	0.184729	0.0661566	0.594603	ENSMUSG00000079415	Cntf	protein_coding	12803
13.0451	0.0719222	0.223985	0.066099	0.594603	ENSMUSG00000108521	Gm44639	TEC	NA
165.608	-0.0818379	0.201613	0.0662303	0.594684	ENSMUSG00000048478	Spata33	protein_coding	320869
766.616	0.082132	0.203541	0.0664729	0.59492	ENSMUSG00000002980	Bcam	protein_coding	57278
151.997	0.0782235	0.190024	0.0667322	0.59492	ENSMUSG00000015605	Srf	protein_coding	20807
437.545	0.0820181	0.2032	0.066539	0.59492	ENSMUSG00000020186	Csrp2	protein_coding	13008
489.052	-0.0827443	0.207311	0.0666283	0.59492	ENSMUSG00000020642	Rnf144a	protein_coding	108089
373.214	-0.081794	0.221488	0.0665885	0.59492	ENSMUSG00000025584	Pde8a	protein_coding	18584
1174.7	0.0799718	0.223291	0.0666703	0.59492	ENSMUSG00000025921	Rdh10	protein_coding	98711
18.8874	-0.0561645	0.216449	0.0665614	0.59492	ENSMUSG00000028179	Cth	protein_coding	107869
524.052	0.0800378	0.195403	0.0664695	0.59492	ENSMUSG00000030782	Tgfb1i1	protein_coding	21804
217.71	-0.0814197	0.221925	0.0666479	0.59492	ENSMUSG00000032006	Pdgfd	protein_coding	71785
3966	-0.0665244	0.160099	0.0665991	0.59492	ENSMUSG00000038871	Bpgm	protein_coding	12183
49.0861	-0.0797383	0.223327	0.0667539	0.59492	ENSMUSG00000039058	Ak5	protein_coding	229949
176.534	0.0746055	0.224485	0.066314	0.59492	ENSMUSG00000040938	Slc16a11	protein_coding	216867
1404.55	-0.0555834	0.136191	0.0667369	0.59492	ENSMUSG00000042675	Ypel3	protein_coding	66090
18.1793	0.0437528	0.213581	0.0666003	0.59492	ENSMUSG00000078496	Zfp982	protein_coding	195531
238.011	-0.0680925	0.163858	0.066765	0.59492	ENSMUSG00000089818	Gm15950	unprocessed_pseudogene	NA
4.05412	0.0442391	0.21335	0.0668809	0.594979	ENSMUSG00000018126	Baiap2l2	protein_coding	207495
1552.15	-0.0484521	0.121192	0.0669072	0.594979	ENSMUSG00000019433	Gipc1	protein_coding	67903
331.281	0.059554	0.144826	0.0668873	0.594979	ENSMUSG00000021816	Ppp3cb	protein_coding	19056
132.104	0.0775269	0.224085	0.0668076	0.594979	ENSMUSG00000033257	Ttll4	protein_coding	67534
73.3191	-0.0724729	0.22358	0.0669461	0.595024	ENSMUSG00000029878	Dbpht2	lincRNA	386753
12361.3	-0.0729133	0.175847	0.0670663	0.595393	ENSMUSG00000010663	Fads1	protein_coding	76267
795.115	-0.0677063	0.163219	0.0670674	0.595393	ENSMUSG00000026843	Fubp3	protein_coding	320267
563.587	-0.0807473	0.199202	0.0670894	0.595393	ENSMUSG00000034245	Hdac11	protein_coding	232232
198.576	-0.0796096	0.195406	0.0672788	0.596491	ENSMUSG00000030515	Tarsl2	protein_coding	272396
235.858	0.0796527	0.222657	0.0672811	0.596491	ENSMUSG00000055172	C1ra	protein_coding	50909
65.4612	0.0744389	0.223587	0.0674418	0.596721	ENSMUSG00000002831	Plin4	protein_coding	57435
31.5493	0.0715089	0.222984	0.067443	0.596721	ENSMUSG00000024769	Cdc42bpg	protein_coding	240505
341.401	0.0687791	0.166062	0.0674313	0.596721	ENSMUSG00000041390	Mdfic	protein_coding	16543
616.885	0.0826563	0.215992	0.0673465	0.596721	ENSMUSG00000063450	Syne2	protein_coding	319565
188.608	0.0729926	0.223208	0.0676495	0.597043	ENSMUSG00000023439	Gnb3	protein_coding	14695
59.4118	0.0604106	0.218039	0.0675776	0.597043	ENSMUSG00000029055	Plch2	protein_coding	269615
1887.95	-0.0793849	0.195233	0.0676117	0.597043	ENSMUSG00000031605	Klhl2	protein_coding	77113
93.4837	0.0819181	0.218558	0.0675985	0.597043	ENSMUSG00000033458	Fan1	protein_coding	330554
6.01656	-0.0313782	0.223007	0.0676413	0.597043	ENSMUSG00000070564	Ntn5	protein_coding	243967
72560.5	-0.0724297	0.175276	0.0676901	0.597102	ENSMUSG00000032517	Mobp	protein_coding	17433
561.124	0.069141	0.167212	0.0677472	0.59716	ENSMUSG00000029169	Dhx15	protein_coding	13204
14.601	0.0357775	0.217035	0.0677647	0.59716	ENSMUSG00000038357	Camp	protein_coding	12796
12.5628	-0.0661418	0.220687	0.067868	0.597769	ENSMUSG00000111474	Gm32926	antisense	NA
11.742	-0.0544737	0.215023	0.0679786	0.598444	ENSMUSG00000034762	Glis1	protein_coding	230587
4.18174	0.0296419	0.225504	0.0682106	0.599135	ENSMUSG00000013974	Mcemp1	protein_coding	69189
1421.86	-0.0594316	0.145444	0.0682217	0.599135	ENSMUSG00000034189	Hsdl1	protein_coding	72552
594.171	0.0776883	0.222447	0.0682961	0.599135	ENSMUSG00000034438	Gbp8	protein_coding	76074
291.291	-0.0820484	0.211514	0.0682773	0.599135	ENSMUSG00000039850	Endov	protein_coding	338371
[truncated: 20,180 more rows]

## Sheet: Upregulated genes
Upregulated genes in pairwise comparisons of ONH 7 vs 0 days (adjusted p-value < 0.05)
baseMean	log2FoldChange	lfcSE	pvalue	padj	ensembl_id	gene	gene_biotype	entrez_id
60.838	3.89951	1.75353	2.01061e-06	0.00442419	ENSMUSG00000025422	Agap2	protein_coding	216439
39.1383	3.12162	0.965945	2.45935e-07	0.00143905	ENSMUSG00000051977	Prdm9	protein_coding	213389
8.1742	1.78097	2.45224	3.71371e-05	0.0232823	ENSMUSG00000068893	Sprr2a2	protein_coding	100303744
24.5709	1.48849	1.61329	3.06381e-05	0.022394	ENSMUSG00000113216	Gm40841	lincRNA	NA
28.9615	1.18989	1.34844	4.18941e-05	0.0253589	ENSMUSG00000020264	Slc36a2	protein_coding	246049
224.964	1.07591	0.369588	6.06899e-06	0.0106535	ENSMUSG00000068246	Apol9b	protein_coding	71898
208.395	1.04648	0.319492	4.58625e-06	0.00894523	ENSMUSG00000070427	Il18bp	protein_coding	16068
593.796	0.987058	0.320278	1.06181e-05	0.0143377	ENSMUSG00000052776	Oas1a	protein_coding	246730
1085.87	0.941748	0.235893	2.01627e-06	0.00442419	ENSMUSG00000038587	Akap12	protein_coding	83397
291.21	0.909036	0.205726	5.47354e-07	0.00160138	ENSMUSG00000002227	Mov10	protein_coding	17454
205.496	0.905255	0.460307	5.24384e-05	0.0272453	ENSMUSG00000004085	Map3k20	protein_coding	65964
543.986	0.891478	0.427365	5.7354e-05	0.0272453	ENSMUSG00000090877	Hspa1b	protein_coding	15511
5437.83	0.890322	0.272474	1.63798e-05	0.0159739	ENSMUSG00000067212	H2-T23	protein_coding	15040
242.424	0.870105	0.301538	3.44444e-05	0.022394	ENSMUSG00000028555	Ttc39a	protein_coding	230603
330.867	0.861026	0.285924	3.0498e-05	0.022394	ENSMUSG00000027646	Src	protein_coding	20779
808.585	0.8562	0.272246	2.53589e-05	0.0210101	ENSMUSG00000003863	Ppfia3	protein_coding	76787
337.763	0.824376	0.432234	0.000104502	0.0366885	ENSMUSG00000034936	Arl4d	protein_coding	80981
177.069	0.823812	0.369805	9.46686e-05	0.0361264	ENSMUSG00000026463	Atp2b4	protein_coding	381290
467.215	0.783871	0.473481	0.00013949	0.042381	ENSMUSG00000051339	2900026A02Rik	protein_coding	243219
3515.92	0.770324	0.305961	0.000104366	0.0366885	ENSMUSG00000026104	Stat1	protein_coding	20846
4205.7	0.766925	0.259194	5.74272e-05	0.0272453	ENSMUSG00000058056	Palld	protein_coding	72333
486.557	0.755302	1.25325	0.000127193	0.0413473	ENSMUSG00000078922	Tgtp1	protein_coding	21822
493.99	0.753705	0.318184	0.000136572	0.042381	ENSMUSG00000030921	Trim30a	protein_coding	20128
46.0106	0.737479	0.566375	0.000150312	0.0447215	ENSMUSG00000026822	Lcn2	protein_coding	16819
373.458	0.725149	0.261685	9.44842e-05	0.0361264	ENSMUSG00000048787	Dcun1d3	protein_coding	233805
2099.6	0.703845	0.274198	0.000140031	0.042381	ENSMUSG00000028268	Gbp3	protein_coding	55932
812.39	0.671866	0.237857	0.000109978	0.037854	ENSMUSG00000040010	Slc7a5	protein_coding	20539
219.212	0.646541	0.22949	0.00012266	0.0406259	ENSMUSG00000020176	Grb10	protein_coding	14783
1024.91	0.605415	0.222288	0.000164062	0.0464507	ENSMUSG00000040488	Ltbp4	protein_coding	108075
1658.1	0.501256	0.173089	0.000160631	0.0463051	ENSMUSG00000029657	Hsph1	protein_coding	15505
10973.2	0.475348	0.143822	7.98183e-05	0.0337159	ENSMUSG00000020571	Pdia6	protein_coding	71853
1172.16	0.422772	0.125793	7.64098e-05	0.0335325	ENSMUSG00000062203	Gspt1	protein_coding	14852

## Sheet: Downregulated genes
Downregulated genes in pairwise comparisons of ONH 7 vs 0 days (adjusted p-value < 0.05)
baseMean	log2FoldChange	lfcSE	pvalue	padj	ensembl_id	gene	gene_biotype	entrez_id
10.7935	-5.64463	1.69159	3.66517e-07	0.00160138	ENSMUSG00000073016	Uprt	protein_coding	331487
16.9603	-4.34766	1.11535	1.93506e-07	0.00143905	ENSMUSG00000115509	Gm49012	antisense	NA
8.24986	-2.96729	2.80614	1.29367e-05	0.0159739	ENSMUSG00000024905	Tesmin	protein_coding	17771
11.8483	-2.89	3.01068	1.46216e-05	0.0159739	ENSMUSG00000104213	Ighd	IG_C_gene	NA
25.943	-2.42101	1.77465	8.93724e-06	0.0132096	ENSMUSG00000040380	Cbln3	protein_coding	56410
19.6607	-1.41026	1.81589	4.44972e-05	0.0255177	ENSMUSG00000037492	Zmat4	protein_coding	320158
402.682	-1.08777	0.269218	4.8565e-07	0.00160138	ENSMUSG00000063297	Luzp2	protein_coding	233271
8.66258	-1.00403	1.936	9.71159e-05	0.0362718	ENSMUSG00000033952	Aspm	protein_coding	12316
361.4	-0.996387	0.354751	1.39797e-05	0.0159739	ENSMUSG00000042401	Crtac1	protein_coding	72832
3037.74	-0.991909	0.313783	9.03018e-06	0.0132096	ENSMUSG00000050121	Opalin	protein_coding	226115
10.4184	-0.972801	1.5393	8.70935e-05	0.0347463	ENSMUSG00000017007	Rbpjl	protein_coding	19668
52.6705	-0.959651	0.973217	5.29057e-05	0.0272453	ENSMUSG00000085398	4931406G06Rik	antisense	NA
210.456	-0.957799	0.321367	1.56362e-05	0.0159739	ENSMUSG00000017868	Sgk2	protein_coding	27219
362.346	-0.930627	0.381375	3.44266e-05	0.022394	ENSMUSG00000026347	Tmem163	protein_coding	72160
13.5451	-0.895759	1.81191	0.000115977	0.0391512	ENSMUSG00000108228	6430584L05Rik	lincRNA	NA
880.572	-0.894818	0.417849	5.47935e-05	0.0272453	ENSMUSG00000041205	Map6d1	protein_coding	208158
6563.87	-0.890284	0.299148	2.63314e-05	0.0210101	ENSMUSG00000026109	Tmeff2	protein_coding	56363
274.884	-0.883995	0.510688	6.23409e-05	0.0287982	ENSMUSG00000062760	Shisal1	protein_coding	72301
1013.49	-0.878972	0.308562	3.40166e-05	0.022394	ENSMUSG00000058589	Anks1b	protein_coding	77531
115.577	-0.872331	0.335862	4.79352e-05	0.0262954	ENSMUSG00000031562	Dctd	protein_coding	320685
1503.38	-0.860599	0.264846	2.05259e-05	0.0180156	ENSMUSG00000021594	Srd5a1	protein_coding	78925
649.365	-0.853643	0.428005	8.06692e-05	0.0337159	ENSMUSG00000071398	2410004P03Rik	protein_coding	73667
135.342	-0.85323	0.260531	2.04954e-05	0.0180156	ENSMUSG00000021694	Ercc8	protein_coding	71991
151.707	-0.794532	0.442503	0.000134185	0.042381	ENSMUSG00000017453	Pipox	protein_coding	19193
2087.34	-0.790067	0.160779	1.15669e-07	0.00143905	ENSMUSG00000023832	Acat2	protein_coding	110460
31.3846	-0.763634	0.782233	0.000102737	0.0366885	ENSMUSG00000030321	Efcab12	protein_coding	212516
432.923	-0.713861	0.247295	8.33299e-05	0.034018	ENSMUSG00000047003	Zfp41	protein_coding	22701
174.249	-0.699002	0.281775	0.00016091	0.0463051	ENSMUSG00000073295	Nudt11	protein_coding	58242
799.4	-0.641527	0.189826	4.50637e-05	0.0255177	ENSMUSG00000013736	Trnt1	protein_coding	70047
6783.57	-0.457924	0.136483	7.41918e-05	0.0333939	ENSMUSG00000040759	Cmtm5	protein_coding	67272
