# Supplementary material for: Astrocytes of the optic nerve exhibit a region-specific and temporally distinct response to elevated intraocular pressure
Source: Mol Neurodegener. 2023 Sep 27;18:68. doi: 10.1186/s13024-023-00658-9 (PMC10523752; doi:10.1186/s13024-023-00658-9)
Supplement: Supplementary file 6 — Additional file 6: Supplementary Table 4. Differentially expressed genes and significant pathways identified in ONH 30 vs 7 days. [file 13024_2023_658_MOESM6_ESM.xlsx]

## Sheet: DEGs
Differentially expressed genes in pairwise comparisons of ONH 30 vs 7 days (no criteria applied)
baseMean	log2FoldChange	lfcSE	pvalue	padj	ensembl_id	gene	gene_biotype	entrez_id
26.6422	20.7972	3.11572	9.57448e-12	1.611e-07	ENSMUSG00000043346	Gm6741	protein_coding	NA
17.3679	20.2085	3.12096	3.59912e-11	3.02794e-07	ENSMUSG00000021342	Prl	protein_coding	19109
291.437	-1.796	0.364527	1.03355e-10	5.79686e-07	ENSMUSG00000034936	Arl4d	protein_coding	80981
58.3686	7.99389	1.55588	1.5479e-10	6.51126e-07	ENSMUSG00000043770	Gm12481	processed_pseudogene	NA
25.3779	18.6478	3.16434	9.47968e-10	3.1901e-06	ENSMUSG00000073878	Gm13304	protein_coding	100504346
2604.62	-1.10712	0.227813	1.14365e-09	3.20717e-06	ENSMUSG00000028967	Errfi1	protein_coding	74155
1904.38	1.05902	0.22834	4.09533e-09	9.84401e-06	ENSMUSG00000026275	Ppp1r7	protein_coding	66385
1228.62	-0.625387	0.121121	6.7139e-09	1.4121e-05	ENSMUSG00000023044	Csad	protein_coding	246277
321.127	-3.59777	0.714215	9.30084e-09	1.73884e-05	ENSMUSG00000048108	Tmem72	protein_coding	319776
72.4317	2.86723	0.701883	3.51525e-08	5.91475e-05	ENSMUSG00000085398	4931406G06Rik	antisense	NA
9888.01	0.644066	0.137552	6.19098e-08	9.46994e-05	ENSMUSG00000062078	Qk	protein_coding	19317
55.8273	-5.04136	1.1057	7.93389e-08	0.000111246	ENSMUSG00000045545	Krt14	protein_coding	16664
46.9032	-5.35627	1.2989	1.75538e-07	0.000227201	ENSMUSG00000061527	Krt5	protein_coding	110308
2309.18	0.502433	0.107956	2.16807e-07	0.000260572	ENSMUSG00000033933	Vhl	protein_coding	22346
351.779	-0.760777	0.183115	2.38426e-07	0.000267451	ENSMUSG00000026034	Clk1	protein_coding	12747
1548.65	0.921789	0.26049	8.37693e-07	0.000880939	ENSMUSG00000048249	Crebrf	protein_coding	77128
40.3682	2.00348	0.787083	1.0583e-06	0.00104747	ENSMUSG00000028546	Elavl4	protein_coding	15572
692.495	-0.777196	0.209026	1.18486e-06	0.00110758	ENSMUSG00000002910	Arrdc2	protein_coding	70807
489.3	1.02919	0.318904	1.32693e-06	0.00111634	ENSMUSG00000028998	Tomm7	protein_coding	66169
239.556	0.815714	0.22522	1.26471e-06	0.00111634	ENSMUSG00000035984	Nme5	protein_coding	75533
388.299	-0.710526	0.186144	1.39611e-06	0.00111862	ENSMUSG00000019082	Slc25a22	protein_coding	68267
125.134	1.08637	0.354517	1.6667e-06	0.0012193	ENSMUSG00000048794	Cfap100	protein_coding	243538
11358.4	0.697734	0.183258	1.61182e-06	0.0012193	ENSMUSG00000102869	2900097C17Rik	lincRNA	NA
376.685	1.32119	0.487552	1.75717e-06	0.00123192	ENSMUSG00000100755	Rps23-ps1	processed_pseudogene	NA
1423.08	0.893887	0.266028	1.85645e-06	0.00124946	ENSMUSG00000038607	Gng10	protein_coding	14700
19.7768	4.58717	1.7768	2.23981e-06	0.0014495	ENSMUSG00000074505	Fat3	protein_coding	270120
5947.13	-0.451378	0.110516	3.53991e-06	0.00220602	ENSMUSG00000028063	Lmna	protein_coding	16905
768.165	-0.616348	0.168301	5.47033e-06	0.00245327	ENSMUSG00000001774	Chordc1	protein_coding	66917
1906.61	0.468914	0.117235	4.52819e-06	0.00245327	ENSMUSG00000001911	Nfix	protein_coding	18032
1397.9	0.724786	0.213199	5.5405e-06	0.00245327	ENSMUSG00000019132	BC005537	protein_coding	79555
258.718	1.04368	0.383098	5.41972e-06	0.00245327	ENSMUSG00000027349	Fam98b	protein_coding	68215
798.291	0.956364	0.329517	5.30571e-06	0.00245327	ENSMUSG00000028234	Rps20	protein_coding	67427
33.254	1.64685	0.794079	4.69863e-06	0.00245327	ENSMUSG00000030321	Efcab12	protein_coding	212516
125.997	-1.53463	0.732519	5.1536e-06	0.00245327	ENSMUSG00000031170	Slc38a5	protein_coding	209837
1837.08	-0.64989	0.179162	4.6765e-06	0.00245327	ENSMUSG00000045954	Cavin2	protein_coding	20324
42.907	-2.91126	1.31875	4.14205e-06	0.00245327	ENSMUSG00000051397	Tacstd2	protein_coding	56753
70.1181	-1.61073	0.781612	5.06671e-06	0.00245327	ENSMUSG00000057098	Ebf1	protein_coding	13591
2262.88	0.962628	0.32531	4.34426e-06	0.00245327	ENSMUSG00000061518	Cox5b	protein_coding	12859
4357	-0.515632	0.134078	6.11584e-06	0.00257263	ENSMUSG00000037266	Rsrp1	protein_coding	27981
299.05	0.916264	0.312076	6.10139e-06	0.00257263	ENSMUSG00000078974	Sec61g	protein_coding	20335
354.429	-1.00603	0.367974	6.421e-06	0.00263511	ENSMUSG00000023034	Nr4a1	protein_coding	15370
826.657	0.894863	0.305807	7.16336e-06	0.00274902	ENSMUSG00000016252	Atp5e	protein_coding	67126
706.568	0.696281	0.205752	7.35206e-06	0.00274902	ENSMUSG00000022677	Fopnl	protein_coding	66086
70.8317	1.11602	0.449952	7.10808e-06	0.00274902	ENSMUSG00000034467	Dynlrb2	protein_coding	75465
1343.32	0.707374	0.210488	7.25809e-06	0.00274902	ENSMUSG00000079658	Eloc	protein_coding	67923
227.317	1.02649	0.395383	8.239e-06	0.00301368	ENSMUSG00000081824	BC002163	processed_pseudogene	NA
347.167	2.96802	1.60301	8.70055e-06	0.00304991	ENSMUSG00000030680	Pagr1a	protein_coding	NA
253.626	-0.961336	0.35385	8.58883e-06	0.00304991	ENSMUSG00000063894	Zkscan8	protein_coding	93681
528.046	-1.0502	0.419218	9.14252e-06	0.00313943	ENSMUSG00000090877	Hspa1b	protein_coding	15511
10.1516	3.95958	2.48637	9.38483e-06	0.00315818	ENSMUSG00000073016	Uprt	protein_coding	331487
1651.63	-0.512048	0.137412	9.82051e-06	0.00324	ENSMUSG00000032135	Mcam	protein_coding	84004
3557.22	-0.625563	0.180756	1.02315e-05	0.00331069	ENSMUSG00000031431	Tsc22d3	protein_coding	14605
375.093	-0.759075	0.245052	1.10947e-05	0.00352226	ENSMUSG00000027677	Ttc14	protein_coding	67120
5642.8	0.636774	0.188493	1.2276e-05	0.0036885	ENSMUSG00000003038	Hmgn2	protein_coding	15331
386.007	1.08275	0.466353	1.19596e-05	0.0036885	ENSMUSG00000050856	Atp5k	protein_coding	11958
425.809	1.0584	0.448089	1.22644e-05	0.0036885	ENSMUSG00000057322	Rpl38	protein_coding	67671
9.3643	-2.79376	1.69708	1.31083e-05	0.00382504	ENSMUSG00000027474	Ccm2l	protein_coding	228788
224.241	0.984929	0.394961	1.31851e-05	0.00382504	ENSMUSG00000090136	Gm10177	transcribed_processed_pseudogene	NA
521.369	1.03217	0.439584	1.44006e-05	0.00403322	ENSMUSG00000034892	Rps29	protein_coding	20090
91.6385	1.47104	0.864495	1.50926e-05	0.00403322	ENSMUSG00000045106	Ccdc73	protein_coding	211936
2590.96	0.789116	0.270636	1.51012e-05	0.00403322	ENSMUSG00000050608	Minos1	protein_coding	433771
708.38	0.928928	0.360382	1.47755e-05	0.00403322	ENSMUSG00000072591	5930412G12Rik	lincRNA	NA
143.55	3.45336	2.36173	1.43803e-05	0.00403322	ENSMUSG00000091228	Gm20390	protein_coding	NA
17.1692	1.6084	0.989002	1.55779e-05	0.00409553	ENSMUSG00000021590	Spata9	protein_coding	75571
865.554	0.591498	0.174567	1.72854e-05	0.00447452	ENSMUSG00000038628	Polr3k	protein_coding	67005
512.6	0.807308	0.287076	1.76609e-05	0.00450247	ENSMUSG00000068240	Gm11808	protein_coding	22186
5.3571	3.17712	2.27299	1.79829e-05	0.00451611	ENSMUSG00000092187	Gm20457	antisense	NA
813.607	0.807095	0.289009	1.86456e-05	0.0046137	ENSMUSG00000085438	1700020I14Rik	lincRNA	NA
684.615	0.496628	0.139213	1.94392e-05	0.00474034	ENSMUSG00000063623	C230062I16Rik	processed_transcript	NA
806.989	0.973232	0.415725	1.99153e-05	0.00478707	ENSMUSG00000014592	Camta1	protein_coding	100072
11.1712	2.64637	1.86915	2.12296e-05	0.00503113	ENSMUSG00000030093	Wnt7a	protein_coding	22421
2480.53	0.576371	0.172026	2.215e-05	0.00517633	ENSMUSG00000039770	Ypel5	protein_coding	383295
10.3457	2.60978	1.96173	2.52452e-05	0.00566368	ENSMUSG00000024175	Tekt4	protein_coding	71840
1259.54	0.865912	0.343386	2.49323e-05	0.00566368	ENSMUSG00000025508	Rplp2	protein_coding	67186
1674.67	-1.10316	0.575692	2.50679e-05	0.00566368	ENSMUSG00000035783	Acta2	protein_coding	11475
1675.99	0.567662	0.171233	2.66566e-05	0.00589005	ENSMUSG00000024038	Ndufv3	protein_coding	78330
1377.04	0.694516	0.234385	2.73044e-05	0.00589005	ENSMUSG00000087651	1500009L16Rik	protein_coding	69784
928.413	0.635459	0.202972	2.71116e-05	0.00589005	ENSMUSG00000111080	Gm20300	lincRNA	NA
28.6609	1.18039	0.691772	2.83421e-05	0.00603651	ENSMUSG00000110156	Gm42067	antisense	NA
191.535	0.881086	0.364567	2.88629e-05	0.00607059	ENSMUSG00000058603	Rpl28-ps1	processed_pseudogene	NA
113.081	-1.00964	0.496475	3.06226e-05	0.00636119	ENSMUSG00000025324	Atp10a	protein_coding	11982
139.374	-1.06096	0.560938	3.12892e-05	0.00642039	ENSMUSG00000059013	Sh2d3c	protein_coding	27387
48.5279	1.00528	0.503204	3.34184e-05	0.00677468	ENSMUSG00000074476	Spc24	protein_coding	67629
384.756	0.640951	0.212098	3.57508e-05	0.00716122	ENSMUSG00000030806	Stx1b	protein_coding	56216
336.205	-1.16336	0.727915	3.65978e-05	0.00717688	ENSMUSG00000021390	Ogn	protein_coding	18295
34.8784	0.947205	0.448547	3.6682e-05	0.00717688	ENSMUSG00000109975	Gm19196	transcribed_unprocessed_pseudogene	NA
156.473	-0.949039	0.458227	3.91664e-05	0.00757487	ENSMUSG00000027217	Tspan18	protein_coding	241556
854.637	0.807173	0.324714	4.01448e-05	0.00763913	ENSMUSG00000028522	Mier1	protein_coding	71148
855.879	-0.676504	0.235313	4.04067e-05	0.00763913	ENSMUSG00000091971	Hspa1a	protein_coding	193740
343.236	0.676811	0.235916	4.09775e-05	0.00766097	ENSMUSG00000022679	Mpv17l	protein_coding	93734
1683.67	0.629842	0.209892	4.1674e-05	0.00770556	ENSMUSG00000029213	Commd8	protein_coding	27784
7819.55	0.650908	0.222118	4.27292e-05	0.00781479	ENSMUSG00000020846	Rflnb	protein_coding	76566
111.967	0.758578	0.295336	4.68281e-05	0.00838224	ENSMUSG00000004356	Utp20	protein_coding	70683
6.78983	-2.33783	2.28731	4.6516e-05	0.00838224	ENSMUSG00000035557	Krt17	protein_coding	16667
3147.14	-0.372905	0.106206	4.8585e-05	0.00860483	ENSMUSG00000004460	Dnajb11	protein_coding	67838
597.489	0.84541	0.371538	4.90945e-05	0.00860483	ENSMUSG00000035048	Anapc13	protein_coding	69010
3887.42	0.799708	0.33427	5.21634e-05	0.00886567	ENSMUSG00000031760	Mt3	protein_coding	17751
804.596	-0.579102	0.188729	5.21134e-05	0.00886567	ENSMUSG00000043822	Adamtsl5	protein_coding	66548
605.752	0.595268	0.196923	5.21152e-05	0.00886567	ENSMUSG00000046876	Atxn1	protein_coding	20238
1254.78	0.797003	0.332858	5.2924e-05	0.00890499	ENSMUSG00000016427	Ndufa1	protein_coding	54405
24.818	-1.44519	1.21953	5.42688e-05	0.00904087	ENSMUSG00000016763	Scube1	protein_coding	64706
13.6404	1.72042	1.55439	5.54385e-05	0.00914518	ENSMUSG00000027950	Chrnb2	protein_coding	11444
149.764	-0.880276	0.4221	5.67754e-05	0.00918561	ENSMUSG00000019984	Med23	protein_coding	70208
3529.3	0.678797	0.247456	5.63391e-05	0.00918561	ENSMUSG00000036299	BC031181	protein_coding	407819
436.998	0.78029	0.323918	5.77081e-05	0.00924759	ENSMUSG00000021290	Atp5mpl	protein_coding	70257
228.516	-1.16806	0.871412	5.84667e-05	0.00928077	ENSMUSG00000020717	Pecam1	protein_coding	18613
48.18	0.886363	0.435851	5.99705e-05	0.0094305	ENSMUSG00000115018	AL732309.1	protein_coding	NA
2074.3	0.473534	0.144876	6.29776e-05	0.00981167	ENSMUSG00000006057	Atp5g1	protein_coding	11951
6.43101	2.05357	2.34894	6.58162e-05	0.0101598	ENSMUSG00000086851	A430108G06Rik	processed_transcript	NA
10632.9	-0.485315	0.151167	6.99522e-05	0.0107001	ENSMUSG00000020571	Pdia6	protein_coding	71853
234.362	-0.970368	0.595638	7.12896e-05	0.01071	ENSMUSG00000000555	Itga5	protein_coding	16402
221.188	0.593956	0.20356	7.10468e-05	0.01071	ENSMUSG00000109836	Gm45884	TEC	NA
135.53	-1.12786	0.88759	7.30896e-05	0.0108832	ENSMUSG00000035000	Dpp4	protein_coding	13482
20.8143	-1.83863	2.02998	7.82949e-05	0.0113568	ENSMUSG00000044041	Krt13	protein_coding	16663
190.883	0.690305	0.267783	7.74939e-05	0.0113568	ENSMUSG00000051721	Wdcp	protein_coding	238037
84.2916	0.710459	0.283312	7.79342e-05	0.0113568	ENSMUSG00000097616	1110019D14Rik	lincRNA	NA
151.248	-0.69951	0.278943	8.49262e-05	0.0121762	ENSMUSG00000025377	Tepsin	protein_coding	78777
362.665	-0.941637	0.590565	8.5391e-05	0.0121762	ENSMUSG00000062980	Cped1	protein_coding	214642
28.4738	-0.902743	0.523131	8.7493e-05	0.0123711	ENSMUSG00000057836	Xlr3a	protein_coding	22445
1279.25	0.541359	0.181446	9.08345e-05	0.0125277	ENSMUSG00000029328	Hnrnpdl	protein_coding	50926
79.7747	0.837511	0.425115	9.02204e-05	0.0125277	ENSMUSG00000063594	Gng8	protein_coding	14709
7729.07	0.572149	0.197347	8.96889e-05	0.0125277	ENSMUSG00000071533	Pcnp	protein_coding	76302
2979.59	0.540549	0.181602	9.33009e-05	0.0127633	ENSMUSG00000026817	Ak1	protein_coding	11636
12.8553	-1.65043	2.43974	9.72538e-05	0.0130757	ENSMUSG00000033688	1300017J02Rik	protein_coding	71775
79.2888	-0.766519	0.349001	9.85764e-05	0.0130757	ENSMUSG00000037921	Ddx60	protein_coding	234311
3036.58	0.621778	0.229178	9.73106e-05	0.0130757	ENSMUSG00000058690	Ccser2	protein_coding	72972
16.0976	1.55668	1.7334	9.86935e-05	0.0130757	ENSMUSG00000086943	4732414G09Rik	lincRNA	NA
13.6949	-1.44042	1.55029	0.00010109	0.0132887	ENSMUSG00000079164	Tlr5	protein_coding	53791
3252.04	-0.869691	0.505606	0.000105976	0.0137166	ENSMUSG00000019970	Sgk1	protein_coding	20393
1246.56	-0.823895	0.428105	0.000105733	0.0137166	ENSMUSG00000033184	Tmed7	protein_coding	66676
507.23	0.703878	0.296829	0.000111039	0.0138243	ENSMUSG00000024472	Dcp2	protein_coding	70640
75.9891	0.935247	0.663107	0.000110542	0.0138243	ENSMUSG00000039543	Cfap70	protein_coding	76670
9.72954	1.499	1.7177	0.000108651	0.0138243	ENSMUSG00000042788	Fam166b	protein_coding	329831
35.6335	1.38678	2.57174	0.000109453	0.0138243	ENSMUSG00000060419	Rps16-ps2	processed_pseudogene	NA
11.6169	1.57886	2.36699	0.000107655	0.0138243	ENSMUSG00000102467	Gm37167	TEC	NA
28.7508	1.35829	1.48296	0.000111738	0.0138243	ENSMUSG00000108738	Gm44777	antisense	NA
1338.7	0.660377	0.261881	0.000112659	0.0138365	ENSMUSG00000026078	Pdcl3	protein_coding	68833
269.292	0.716996	0.310361	0.000113931	0.0138785	ENSMUSG00000084319	Tpt1-ps3	processed_pseudogene	NA
156.358	0.662909	0.264623	0.000114651	0.0138785	ENSMUSG00000106831	Ube2n-ps1	processed_pseudogene	NA
19.4702	0.898897	0.602181	0.000118637	0.0142585	ENSMUSG00000085614	1700123M08Rik	processed_transcript	NA
211.028	0.76802	0.369294	0.000120489	0.0143783	ENSMUSG00000057036	Gm7536	processed_pseudogene	NA
111.998	-0.87456	0.562298	0.000125304	0.0147438	ENSMUSG00000021638	Ocln	protein_coding	18260
648.164	0.670936	0.275253	0.000125079	0.0147438	ENSMUSG00000045160	Bola3	protein_coding	78653
581.424	0.784383	0.39841	0.000128794	0.0150492	ENSMUSG00000035674	Ndufa3	protein_coding	66091
1694.64	0.660242	0.268816	0.00013094	0.0150904	ENSMUSG00000006412	Pfdn2	protein_coding	18637
6.27198	1.48354	2.12302	0.000130598	0.0150904	ENSMUSG00000038745	Nlrp6	protein_coding	101613
6.97744	-1.46422	1.94751	0.00013346	0.0152761	ENSMUSG00000025064	Col17a1	protein_coding	12821
929.911	-0.536881	0.188312	0.000136895	0.0153783	ENSMUSG00000004267	Eno2	protein_coding	13807
5965.56	0.372709	0.115713	0.000135755	0.0153783	ENSMUSG00000005873	Reep5	protein_coding	13476
1103.12	-0.584677	0.216701	0.000138008	0.0153783	ENSMUSG00000033732	Sf3b3	protein_coding	101943
666.934	0.753195	0.364449	0.000137127	0.0153783	ENSMUSG00000051319	1500011K16Rik	protein_coding	NA
1202.26	0.534505	0.187938	0.000142268	0.015616	ENSMUSG00000023156	Rpp14	protein_coding	67053
2012.44	0.400835	0.126916	0.000142925	0.015616	ENSMUSG00000030842	Lamtor1	protein_coding	66508
317.804	0.786395	0.415051	0.000141882	0.015616	ENSMUSG00000031627	Irf2	protein_coding	16363
114.073	0.727889	0.340297	0.000145823	0.0158298	ENSMUSG00000031562	Dctd	protein_coding	320685
858.622	0.528188	0.185701	0.000149638	0.0161398	ENSMUSG00000028809	Srrm1	protein_coding	51796
410.438	0.623819	0.249282	0.000159453	0.0169808	ENSMUSG00000036641	Ccdc148	protein_coding	227933
2824.98	0.586751	0.222738	0.000159161	0.0169808	ENSMUSG00000044408	Sptssa	protein_coding	104725
106.818	0.607748	0.23865	0.000164716	0.0169877	ENSMUSG00000000167	Pih1d2	protein_coding	72614
684.728	-0.414945	0.134366	0.000164723	0.0169877	ENSMUSG00000021000	Mia2	protein_coding	338320
24.4744	-1.03397	1.09567	0.000161538	0.0169877	ENSMUSG00000046808	Atp10d	polymorphic_pseudogene	231287
79.4452	0.809602	0.484307	0.000161118	0.0169877	ENSMUSG00000048731	Ggnbp1	protein_coding	70772
200.541	-0.895642	0.753785	0.000166586	0.0169877	ENSMUSG00000055653	Gpc3	protein_coding	14734
544.32	0.623017	0.250367	0.000165773	0.0169877	ENSMUSG00000059278	Naa38	protein_coding	78304
34.5953	0.916065	0.804445	0.000163708	0.0169877	ENSMUSG00000112639	A730063M14Rik	lincRNA	NA
279.452	-0.64597	0.270057	0.000169517	0.0171825	ENSMUSG00000030966	Trim21	protein_coding	20821
270.997	-0.756155	0.397653	0.000173694	0.017471	ENSMUSG00000024620	Pdgfrb	protein_coding	18596
719.616	0.672542	0.295862	0.00017444	0.017471	ENSMUSG00000033475	Tomm6	protein_coding	66119
4995.41	0.636421	0.264484	0.000177933	0.017613	ENSMUSG00000035901	Dennd5a	protein_coding	19347
827.58	0.518139	0.184351	0.000177951	0.017613	ENSMUSG00000045896	Paip2b	protein_coding	232164
1156.6	-0.620153	0.251758	0.00017976	0.0176879	ENSMUSG00000038587	Akap12	protein_coding	83397
508.782	-0.832594	0.596452	0.000182512	0.0178543	ENSMUSG00000020427	Igfbp3	protein_coding	16009
289.241	0.516531	0.184463	0.000185449	0.0179331	ENSMUSG00000013033	Adgrl1	protein_coding	330814
942.181	-0.656403	0.284285	0.000185119	0.0179331	ENSMUSG00000043091	Tuba1c	protein_coding	22146
4817.46	0.681035	0.310903	0.000191113	0.0183752	ENSMUSG00000036199	Ndufa13	protein_coding	67184
450.366	-1.10747	1.4027	0.000193083	0.0184592	ENSMUSG00000078922	Tgtp1	protein_coding	21822
1135.64	0.529758	0.193226	0.000194829	0.0185209	ENSMUSG00000022358	Fbxo32	protein_coding	67731
170.565	-0.761079	0.427063	0.00019626	0.0185521	ENSMUSG00000034311	Kif4	protein_coding	16571
28.626	1.02805	1.23126	0.000199705	0.018668	ENSMUSG00000005237	Dnah2	protein_coding	327954
143.614	0.702483	0.339127	0.000199415	0.018668	ENSMUSG00000020389	Cdkl3	protein_coding	213084
2098.14	-0.517553	0.187347	0.000203587	0.0186748	ENSMUSG00000001627	Ifrd1	protein_coding	15982
499.878	-0.511881	0.184237	0.000204217	0.0186748	ENSMUSG00000021215	Net1	protein_coding	56349
2055.74	-0.529194	0.193826	0.000201691	0.0186748	ENSMUSG00000035517	Tdrd7	protein_coding	100121
291.641	0.751483	0.415488	0.000203328	0.0186748	ENSMUSG00000039001	Rps21	protein_coding	66481
1036.26	0.600258	0.242193	0.000205525	0.0186928	ENSMUSG00000091537	Tma7	protein_coding	66167
248.834	-0.814112	0.60096	0.000207951	0.0188118	ENSMUSG00000029648	Flt1	protein_coding	14254
265.097	-0.760485	0.439961	0.00020971	0.0188694	ENSMUSG00000020439	Smtn	protein_coding	29856
18.5429	1.0365	1.32364	0.000216844	0.0194076	ENSMUSG00000041649	Klf8	protein_coding	245671
7018.7	0.41245	0.137415	0.000219728	0.0194679	ENSMUSG00000015341	Golga7	protein_coding	57437
536.528	0.675991	0.316453	0.000219832	0.0194679	ENSMUSG00000071398	2410004P03Rik	protein_coding	73667
143.923	0.701276	0.349814	0.000224484	0.0197757	ENSMUSG00000107331	Gm42732	TEC	NA
77.7702	0.737157	0.407954	0.000226005	0.019806	ENSMUSG00000026894	Morn5	protein_coding	75495
62.1992	0.684698	0.329687	0.000227348	0.0198205	ENSMUSG00000101856	1700096K18Rik	lincRNA	NA
306.794	0.627058	0.270232	0.000230813	0.0200188	ENSMUSG00000020083	Fam241b	protein_coding	69894
1043.25	0.604232	0.252741	0.000241412	0.020376	ENSMUSG00000008450	Nutf2	protein_coding	68051
2114.06	0.494367	0.178243	0.000237792	0.020376	ENSMUSG00000024639	Gnaq	protein_coding	14682
905.77	-0.779769	0.55123	0.000242196	0.020376	ENSMUSG00000028464	Tpm2	protein_coding	22004
230.306	-0.851286	0.854383	0.000239374	0.020376	ENSMUSG00000033191	Tie1	protein_coding	21846
862.002	0.611064	0.257628	0.0002372	0.020376	ENSMUSG00000040112	Mrps35	protein_coding	232536
2409.45	0.353384	0.114679	0.000240876	0.020376	ENSMUSG00000058655	Eif4b	protein_coding	75705
1315.92	0.678943	0.329671	0.000245095	0.0205172	ENSMUSG00000009927	Rps25	protein_coding	75617
2801.54	0.673638	0.324136	0.000247825	0.0206431	ENSMUSG00000020163	Uqcr11	protein_coding	66594
824.539	0.580592	0.236307	0.000255157	0.0209028	ENSMUSG00000002416	Ndufb2	protein_coding	68198
61.3893	-0.781997	0.599333	0.000255912	0.0209028	ENSMUSG00000035356	Nfkbiz	protein_coding	80859
3513.14	0.58937	0.243213	0.000255217	0.0209028	ENSMUSG00000063480	Snu13	protein_coding	20826
203.268	0.707309	0.373871	0.000253135	0.0209028	ENSMUSG00000087269	D330023K18Rik	processed_transcript	NA
182.406	-0.69629	0.360529	0.0002608	0.0211991	ENSMUSG00000026042	Col5a2	protein_coding	12832
248.865	0.612132	0.264225	0.000263914	0.021247	ENSMUSG00000025362	Rps26	protein_coding	27370
2780.91	0.567903	0.228028	0.000263392	0.021247	ENSMUSG00000055839	Elob	protein_coding	67673
1968.94	0.650229	0.30327	0.000267495	0.0214327	ENSMUSG00000031683	Lsm6	protein_coding	78651
177.255	-0.770387	0.592494	0.000273772	0.0217287	ENSMUSG00000017969	Ptgis	protein_coding	19223
2641.76	-0.548156	0.21531	0.000273542	0.0217287	ENSMUSG00000071637	Cebpd	protein_coding	12609
1184.58	0.664686	0.324676	0.000280678	0.0221723	ENSMUSG00000053332	Gas5	processed_transcript	NA
55.8808	0.755363	0.542229	0.000284815	0.0223939	ENSMUSG00000112117	Rmst	lincRNA	NA
6430.25	-0.42852	0.148868	0.000286893	0.0224524	ENSMUSG00000029484	Anxa3	protein_coding	11745
285.075	-0.656907	0.31852	0.000291735	0.0227256	ENSMUSG00000042608	Stk40	protein_coding	74178
22.4122	0.97389	1.49934	0.000293361	0.022747	ENSMUSG00000037492	Zmat4	protein_coding	320158
289.249	0.540597	0.212793	0.000295431	0.0228024	ENSMUSG00000063297	Luzp2	protein_coding	233271
6364.88	0.439718	0.154829	0.000297037	0.0228216	ENSMUSG00000037071	Scd1	protein_coding	20249
1778.33	-0.72768	0.453928	0.000298539	0.0228328	ENSMUSG00000017493	Igfbp4	protein_coding	16010
528.024	0.57646	0.240927	0.000304924	0.0231432	ENSMUSG00000043629	1700019D03Rik	protein_coding	67080
8.67075	0.870203	1.13724	0.000305348	0.0231432	ENSMUSG00000065952	C330021F23Rik	protein_coding	546049
380.234	0.625386	0.2895	0.00031987	0.0237098	ENSMUSG00000041841	Rpl37	protein_coding	67281
150.822	0.57629	0.242901	0.000319007	0.0237098	ENSMUSG00000049939	Lrrc4	protein_coding	192198
1140.82	-0.418099	0.14564	0.000314858	0.0237098	ENSMUSG00000062203	Gspt1	protein_coding	14852
1524.83	0.59235	0.256281	0.000316075	0.0237098	ENSMUSG00000075486	Commd6	protein_coding	66200
24.5851	0.725537	0.4722	0.000318658	0.0237098	ENSMUSG00000097049	6530411M01Rik	lincRNA	NA
4028.98	-0.587401	0.253246	0.000324312	0.0238081	ENSMUSG00000004665	Cnn2	protein_coding	12798
595.933	0.463887	0.168848	0.000323094	0.0238081	ENSMUSG00000041362	Shtn1	protein_coding	71653
2058.15	0.722803	0.471187	0.000325441	0.0238081	ENSMUSG00000064337	mt-Rnr1	Mt_rRNA	NA
973.221	-0.574098	0.242513	0.000328788	0.0239014	ENSMUSG00000040488	Ltbp4	protein_coding	108075
100.095	-0.767588	0.7776	0.000329557	0.0239014	ENSMUSG00000055148	Klf2	protein_coding	16598
952.369	0.661623	0.340496	0.000338367	0.024435	ENSMUSG00000067847	Romo1	protein_coding	67067
2982.1	-0.647328	0.321484	0.000341945	0.0245879	ENSMUSG00000001473	Tubb6	protein_coding	67951
5572.82	0.473339	0.175937	0.00035055	0.0250994	ENSMUSG00000024944	Arl2	protein_coding	56327
731.558	0.567942	0.242653	0.000367126	0.0251538	ENSMUSG00000015013	Trappc2l	protein_coding	59005
472.236	-0.636365	0.314186	0.000367754	0.0251538	ENSMUSG00000029802	Abcg2	protein_coding	26357
101.245	-0.727356	0.59053	0.000361601	0.0251538	ENSMUSG00000036381	P2ry14	protein_coding	140795
3692.69	0.585676	0.257388	0.000360242	0.0251538	ENSMUSG00000041126	H2afv	protein_coding	77605
53.2111	-0.743037	0.731979	0.000360721	0.0251538	ENSMUSG00000046280	She	protein_coding	214547
280.149	0.519809	0.205679	0.0003634	0.0251538	ENSMUSG00000055862	Izumo4	protein_coding	71564
40.6849	-0.741641	0.695419	0.000354656	0.0251538	ENSMUSG00000056973	Ces1d	protein_coding	104158
1097.81	0.587899	0.259843	0.000362687	0.0251538	ENSMUSG00000059534	Uqcr10	protein_coding	66152
1093.37	0.651803	0.332363	0.000357228	0.0251538	ENSMUSG00000071415	Rpl23	protein_coding	65019
5.11981	0.877334	1.64401	0.000356291	0.0251538	ENSMUSG00000074281	Gm12522	processed_transcript	NA
5.93418	0.85508	1.65928	0.000365292	0.0251538	ENSMUSG00000083695	Rnf138rt1	protein_coding	74264
39.0845	0.731306	0.710584	0.000378633	0.0251862	ENSMUSG00000026715	Serpinc1	protein_coding	11905
46.5489	-0.725852	0.658367	0.000379087	0.0251862	ENSMUSG00000030413	Pglyrp1	protein_coding	21946
1136.31	0.605054	0.279951	0.000379847	0.0251862	ENSMUSG00000045625	Pigz	protein_coding	239827
379.81	0.557807	0.235213	0.000375063	0.0251862	ENSMUSG00000062691	Cebpzos	protein_coding	68554
20.2861	-0.759978	0.894594	0.000376351	0.0251862	ENSMUSG00000063388	BC023105	pseudogene	NA
362.036	0.676904	0.381088	0.000371485	0.0251862	ENSMUSG00000071528	Usmg5	protein_coding	66477
374.089	0.675609	0.382832	0.000380203	0.0251862	ENSMUSG00000090733	Rps27	protein_coding	57294
290.47	0.57521	0.249944	0.000374152	0.0251862	ENSMUSG00000095325	Zfp870	protein_coding	240066
142.037	-0.700577	0.465356	0.000388939	0.0254874	ENSMUSG00000042286	Stab1	protein_coding	192187
8.70145	-0.790793	1.6787	0.000389294	0.0254874	ENSMUSG00000042377	Fam83g	protein_coding	69640
670.147	0.609181	0.286015	0.00038809	0.0254874	ENSMUSG00000057863	Rpl36	protein_coding	54217
482.667	0.575045	0.253068	0.000397588	0.0257586	ENSMUSG00000019738	Polr2i	protein_coding	69920
463.948	0.538978	0.222891	0.000398029	0.0257586	ENSMUSG00000038013	Wipf2	protein_coding	68524
23.4037	0.717034	0.640048	0.000395502	0.0257586	ENSMUSG00000113088	Gm36757	lincRNA	NA
30.9291	-0.721363	0.723428	0.000402042	0.0259186	ENSMUSG00000020264	Slc36a2	protein_coding	246049
7.60395	-0.826093	1.55482	0.000405598	0.026048	ENSMUSG00000068893	Sprr2a2	protein_coding	100303744
86.3937	-0.719449	0.746857	0.000411242	0.0261115	ENSMUSG00000044006	Cilp2	protein_coding	68709
2858.42	-0.609848	0.290974	0.000409725	0.0261115	ENSMUSG00000049044	Rapgef4	protein_coding	56508
7.93354	0.831359	1.43312	0.000408592	0.0261115	ENSMUSG00000108175	Gm16499	antisense	NA
793.899	0.42467	0.153856	0.000414743	0.0261424	ENSMUSG00000021252	Erg28	protein_coding	58520
459.185	-0.444164	0.16401	0.000416783	0.0261424	ENSMUSG00000024843	Chka	protein_coding	12660
938.785	0.620799	0.308193	0.000427266	0.0261424	ENSMUSG00000025135	Anapc11	protein_coding	66156
84.0363	-0.701283	0.558275	0.00042234	0.0261424	ENSMUSG00000026676	Ccdc3	protein_coding	74186
608.689	0.478552	0.183516	0.000417597	0.0261424	ENSMUSG00000031023	Akip1	protein_coding	57373
4974.41	0.575431	0.257468	0.000426902	0.0261424	ENSMUSG00000031950	Gabarapl2	protein_coding	93739
35593.3	0.531647	0.220114	0.000426591	0.0261424	ENSMUSG00000033208	S100b	protein_coding	20203
436.424	0.517063	0.209	0.000422119	0.0261424	ENSMUSG00000048351	Coa7	protein_coding	69893
127.074	0.502971	0.199446	0.00042387	0.0261424	ENSMUSG00000054708	Ankrd24	protein_coding	70615
729.779	0.567481	0.249984	0.00042659	0.0261424	ENSMUSG00000115263	AC154683.1	antisense	NA
107.748	-0.698911	0.565801	0.000430418	0.0262399	ENSMUSG00000014158	Trpv4	protein_coding	63873
1060.88	0.610043	0.295829	0.000433323	0.0263216	ENSMUSG00000023089	Ndufa5	protein_coding	68202
1017.25	0.526456	0.217497	0.000440813	0.0266803	ENSMUSG00000015755	Tab2	protein_coding	68652
49.5538	-0.771555	1.17256	0.000442719	0.0266996	ENSMUSG00000018830	Myh11	protein_coding	17880
494.58	0.434396	0.160287	0.000445189	0.0267527	ENSMUSG00000045438	Cox19	protein_coding	68033
65.1399	0.654433	0.37	0.000449542	0.026823	ENSMUSG00000004031	Brinp2	protein_coding	240843
23.6659	0.687528	0.508333	0.000454329	0.026823	ENSMUSG00000028139	Riiad1	protein_coding	66353
4101.28	0.591532	0.277734	0.000452244	0.026823	ENSMUSG00000054091	1810037I17Rik	protein_coding	67704
21.6617	-0.694348	0.63962	0.000451725	0.026823	ENSMUSG00000066842	Hmcn1	protein_coding	545370
337.953	0.558696	0.245284	0.000453458	0.026823	ENSMUSG00000071658	Gng3	protein_coding	14704
498.558	0.56272	0.249746	0.00046012	0.0270698	ENSMUSG00000026586	Prrx1	protein_coding	18933
64063.2	0.587153	0.275436	0.000468291	0.027224	ENSMUSG00000026385	Dbi	protein_coding	13167
146.387	0.627567	0.327948	0.000469212	0.027224	ENSMUSG00000063714	Sp3os	antisense	NA
216.018	0.672968	0.431341	0.000464367	0.027224	ENSMUSG00000083380	Ndufb4c	processed_pseudogene	NA
65.1181	0.650952	0.369766	0.000466899	0.027224	ENSMUSG00000087478	4930506C21Rik	processed_transcript	NA
382.495	-0.486482	0.191979	0.000471352	0.0272542	ENSMUSG00000078676	Casc3	protein_coding	192160
30.3393	0.684242	0.608849	0.000477165	0.0274958	ENSMUSG00000054477	Kcnn2	protein_coding	140492
927.303	0.562422	0.252589	0.000486301	0.0278316	ENSMUSG00000020607	Fam84a	protein_coding	105005
307.014	0.572938	0.262904	0.000485821	0.0278316	ENSMUSG00000028521	Slc35d1	protein_coding	242585
888.881	0.62545	0.330044	0.000490271	0.0279637	ENSMUSG00000026888	Grb14	protein_coding	50915
256.741	-0.558416	0.249883	0.00049574	0.0281801	ENSMUSG00000000916	Nsun5	protein_coding	100609
117.212	-0.579172	0.272488	0.00050793	0.0287759	ENSMUSG00000021668	Polk	protein_coding	27015
1203.84	0.391079	0.141503	0.000515183	0.0288949	ENSMUSG00000027227	Sord	protein_coding	20322
1407.15	0.420627	0.156153	0.000514146	0.0288949	ENSMUSG00000047139	Cd24a	protein_coding	12484
113.597	0.656862	0.410453	0.000514031	0.0288949	ENSMUSG00000097326	A330048O09Rik	lincRNA	NA
431.963	0.492298	0.198822	0.000517114	0.0289069	ENSMUSG00000020492	Ska2	protein_coding	66140
74.1634	0.612845	0.319939	0.000531103	0.0295905	ENSMUSG00000021139	Gm20498	protein_coding	105940408
21.1208	0.672273	0.833676	0.000539774	0.0299744	ENSMUSG00000114457	Gm36346	lincRNA	NA
99.2437	0.531871	0.231504	0.000550415	0.0304648	ENSMUSG00000050628	Ubald2	protein_coding	319370
2976.88	0.501314	0.207778	0.000555989	0.0306723	ENSMUSG00000068523	Gng5	protein_coding	14707
197.734	-0.53478	0.235482	0.000566943	0.0311745	ENSMUSG00000020027	Socs2	protein_coding	216233
2035.69	0.597565	0.305653	0.000572866	0.0313975	ENSMUSG00000034353	Ramp1	protein_coding	51801
312.156	-0.62881	0.364232	0.000582891	0.0318433	ENSMUSG00000030279	C2cd5	protein_coding	74741
374.843	0.592748	0.301882	0.000590081	0.0321317	ENSMUSG00000020483	Dynll2	protein_coding	68097
193.613	-0.647018	0.628342	0.00059512	0.0321977	ENSMUSG00000004651	Tyr	protein_coding	22173
2708.97	0.525439	0.229717	0.000594757	0.0321977	ENSMUSG00000041453	Rpl21	protein_coding	19933
64.68	0.64961	0.536569	0.000600011	0.0323583	ENSMUSG00000041674	BC006965	processed_transcript	NA
377.139	0.419399	0.158902	0.000602088	0.0323665	ENSMUSG00000090122	Kcne1l	protein_coding	66240
568.901	0.59752	0.312406	0.00060969	0.0326708	ENSMUSG00000087687	Pet100	protein_coding	100503890
250.419	0.578481	0.287194	0.00061831	0.032934	ENSMUSG00000026500	Cox20	protein_coding	66359
13.603	0.643451	0.837995	0.000618515	0.032934	ENSMUSG00000107479	2610300M13Rik	lincRNA	NA
10.0659	-0.611545	1.4385	0.000629559	0.0332068	ENSMUSG00000052854	Nrk	protein_coding	27206
69.9294	-0.608116	0.334163	0.000628099	0.0332068	ENSMUSG00000063087	Gm10125	processed_transcript	NA
185.563	0.612293	0.341693	0.000626067	0.0332068	ENSMUSG00000079641	Rpl39	protein_coding	67248
145.142	0.606671	0.333376	0.000636122	0.0334481	ENSMUSG00000031860	Pbx4	protein_coding	80720
228.393	0.54801	0.254739	0.000638418	0.0334642	ENSMUSG00000031327	Chic1	protein_coding	12212
533.742	0.622057	0.36875	0.000641498	0.0335213	ENSMUSG00000047721	Bola2	protein_coding	66162
4183.83	-0.618136	0.362315	0.000651837	0.0338513	ENSMUSG00000019997	Ctgf	protein_coding	14219
22185.2	-0.532283	0.240454	0.000650852	0.0338513	ENSMUSG00000026864	Hspa5	protein_coding	14828
19534.1	0.532742	0.241512	0.000658296	0.0340815	ENSMUSG00000036570	Fxyd1	protein_coding	56188
900.297	0.621264	0.374777	0.000662631	0.0342007	ENSMUSG00000073616	Cops9	protein_coding	66915
4394.07	-0.623415	0.383944	0.000668262	0.0343858	ENSMUSG00000034459	Ifit1	protein_coding	15957
248.631	0.602776	0.33441	0.000672138	0.0344799	ENSMUSG00000039163	Cmc1	protein_coding	67899
410.674	-0.626404	0.604258	0.000677244	0.0345883	ENSMUSG00000001946	Esam	protein_coding	69524
11019.2	0.400377	0.151382	0.000678364	0.0345883	ENSMUSG00000056201	Cfl1	protein_coding	12631
216.157	0.577778	0.295566	0.000682928	0.0347159	ENSMUSG00000040658	Dnph1	protein_coding	381101
1275.99	0.515527	0.228277	0.000689095	0.0349238	ENSMUSG00000049760	2410015M20Rik	protein_coding	224904
63.0316	-0.615293	0.742402	0.000697867	0.0351566	ENSMUSG00000020911	Krt19	protein_coding	16669
98.1755	0.573828	0.291976	0.000696266	0.0351566	ENSMUSG00000040661	Rad54l2	protein_coding	81000
188.326	0.577143	0.297784	0.000704207	0.0353701	ENSMUSG00000024018	Ccdc167	protein_coding	68597
179.566	-0.624975	0.527314	0.000713773	0.0355852	ENSMUSG00000021895	Arhgef3	protein_coding	71704
15.3042	-0.620695	0.979024	0.000714766	0.0355852	ENSMUSG00000044017	Adgrd1	protein_coding	243277
184.522	-0.627713	1.10194	0.000714834	0.0355852	ENSMUSG00000062329	Cytl1	protein_coding	231162
150.159	-0.620895	0.554703	0.000720752	0.0357739	ENSMUSG00000036676	Tmtc3	protein_coding	237500
33752.7	-0.449198	0.181378	0.000733336	0.0357818	ENSMUSG00000015656	Hspa8	protein_coding	15481
155.174	-0.570672	0.29235	0.000730966	0.0357818	ENSMUSG00000030036	Mogs	protein_coding	57377
1185.57	0.397466	0.151307	0.000727299	0.0357818	ENSMUSG00000035559	Mpv17l2	protein_coding	234384
357.326	-0.579479	0.305576	0.000732407	0.0357818	ENSMUSG00000048787	Dcun1d3	protein_coding	233805
497.414	0.576489	0.300879	0.00073162	0.0357818	ENSMUSG00000065947	mt-Nd4l	protein_coding	17720
251.739	-0.595647	0.334347	0.000733669	0.0357818	ENSMUSG00000074886	Grk6	protein_coding	26385
250.776	0.616882	0.394574	0.000735981	0.0357908	ENSMUSG00000022208	Jph4	protein_coding	319984
861.415	-0.551528	0.269144	0.000742656	0.0360113	ENSMUSG00000026797	Stxbp1	protein_coding	20910
855.076	0.451133	0.183445	0.000753626	0.0364124	ENSMUSG00000016637	Ift27	protein_coding	67042
649.464	0.51879	0.235929	0.000755256	0.0364124	ENSMUSG00000073702	Rpl31	protein_coding	114641
802.244	0.527018	0.244505	0.000763827	0.0367205	ENSMUSG00000058600	Rpl30	protein_coding	19946
45.2455	0.608673	0.377792	0.000766513	0.0367446	ENSMUSG00000050272	Dscam	protein_coding	13508
774.162	-0.430732	0.171444	0.000773751	0.0369862	ENSMUSG00000028107	Tars2	protein_coding	71807
777.851	-0.596238	0.347385	0.000782362	0.0372919	ENSMUSG00000026159	Agfg1	protein_coding	15463
2407.35	0.566113	0.294296	0.000794576	0.0373379	ENSMUSG00000014551	Mrps25	protein_coding	64658
966.333	0.467779	0.196676	0.000797595	0.0373379	ENSMUSG00000018196	Glrx2	protein_coding	69367
67.0143	-0.597563	0.626285	0.000792113	0.0373379	ENSMUSG00000026826	Nr4a2	protein_coding	18227
17694.8	0.517135	0.236955	0.000791809	0.0373379	ENSMUSG00000031765	Mt1	protein_coding	17748
83.1136	-0.594055	0.344562	0.000791637	0.0373379	ENSMUSG00000037552	Plekhg2	protein_coding	101497
96.9157	0.613802	0.471183	0.000798862	0.0373379	ENSMUSG00000054057	A930004D18Rik	protein_coding	NA
626.761	0.444859	0.180896	0.000792205	0.0373379	ENSMUSG00000087177	E130307A14Rik	antisense	NA
219.19	0.611368	0.417535	0.00080628	0.0375802	ENSMUSG00000073478	D730003I15Rik	lincRNA	NA
112.482	-0.575117	0.310609	0.000809445	0.0376235	ENSMUSG00000032066	Bco2	protein_coding	170752
3235.92	-0.532098	0.253896	0.000815386	0.0377953	ENSMUSG00000028270	Gbp2	protein_coding	14469
283.039	0.534882	0.257683	0.000824101	0.0379822	ENSMUSG00000002341	Ncan	protein_coding	13004
607.747	-0.581162	0.806673	0.000826192	0.0379822	ENSMUSG00000078921	Tgtp2	protein_coding	100039796
45.4935	0.601215	0.374911	0.000822987	0.0379822	ENSMUSG00000085241	Snhg3	processed_transcript	NA
278.548	-0.606454	0.407454	0.000834864	0.0381723	ENSMUSG00000041992	Rapgef5	protein_coding	217944
3168.18	0.339059	0.125007	0.000834201	0.0381723	ENSMUSG00000059734	Ndufs8	protein_coding	225887
704.429	0.47728	0.205685	0.000839864	0.0381934	ENSMUSG00000039450	Dcxr	protein_coding	67880
1025.43	0.537882	0.26232	0.000838247	0.0381934	ENSMUSG00000040824	Snrpd2	protein_coding	107686
1059.92	-0.597723	0.371897	0.000846844	0.0383444	ENSMUSG00000019139	Isyna1	protein_coding	71780
608.664	-0.455159	0.189992	0.000850021	0.0383444	ENSMUSG00000032193	Ldlr	protein_coding	16835
290.646	0.588666	0.345564	0.000847874	0.0383444	ENSMUSG00000043535	Setx	protein_coding	269254
402.535	-0.584159	0.336589	0.000855236	0.0384765	ENSMUSG00000028655	Mfsd2a	protein_coding	76574
143.782	-0.583323	0.626766	0.000858774	0.0385326	ENSMUSG00000006386	Tek	protein_coding	21687
1041.42	-0.506693	0.23179	0.000862689	0.0385338	ENSMUSG00000031788	Kifc3	protein_coding	16582
194.986	-0.574579	0.96852	0.000863382	0.0385338	ENSMUSG00000056501	Cebpb	protein_coding	12608
518.337	-0.523615	0.24902	0.000869107	0.0386867	ENSMUSG00000027639	Samhd1	protein_coding	56045
475.989	0.574198	0.31953	0.000873969	0.0388005	ENSMUSG00000072640	Lyrm9	protein_coding	66274
1524.03	-0.594697	0.374348	0.000881044	0.0390117	ENSMUSG00000004105	Angptl2	protein_coding	26360
210.59	0.480458	0.210656	0.000891668	0.0390136	ENSMUSG00000022894	Adamts5	protein_coding	23794
2645.05	-0.435663	0.178534	0.000892469	0.0390136	ENSMUSG00000023272	Creld2	protein_coding	76737
201.02	-0.573626	0.644204	0.000896282	0.0390136	ENSMUSG00000032092	Mpzl2	protein_coding	14012
1245.16	-0.556155	0.292645	0.000899637	0.0390136	ENSMUSG00000032501	Trib1	protein_coding	211770
2476.39	0.368417	0.140548	0.000899261	0.0390136	ENSMUSG00000034614	Pik3ip1	protein_coding	216505
2795.59	0.547668	0.279408	0.000889415	0.0390136	ENSMUSG00000044894	Uqcrq	protein_coding	22272
206.689	-0.574584	0.652887	0.000886767	0.0390136	ENSMUSG00000046470	Sox18	protein_coding	20672
332.799	0.526259	0.253874	0.00089544	0.0390136	ENSMUSG00000054426	A930005H10Rik	processed_transcript	NA
729.29	-0.432361	0.177125	0.000914134	0.0392378	ENSMUSG00000007029	Vars	protein_coding	22321
350.722	-0.580485	0.339621	0.000908021	0.0392378	ENSMUSG00000040033	Stat2	protein_coding	20847
1006.01	0.545728	0.279247	0.000913526	0.0392378	ENSMUSG00000084786	Ubl5	protein_coding	66177
315.465	0.494338	0.223453	0.000912688	0.0392378	ENSMUSG00000110185	Igip	protein_coding	109169
973.344	0.573291	0.327172	0.000927406	0.0397062	ENSMUSG00000017778	Cox7c	protein_coding	12867
244.789	0.522487	0.252736	0.000935843	0.0399657	ENSMUSG00000037313	Tacc3	protein_coding	21335
747.496	-0.568558	0.320046	0.000942575	0.0400924	ENSMUSG00000005397	Nid1	protein_coding	18073
17.1831	-0.550554	1.05944	0.000945959	0.0400924	ENSMUSG00000032068	Plet1	protein_coding	76509
320.964	0.512012	0.242248	0.000945698	0.0400924	ENSMUSG00000078784	1810022K09Rik	protein_coding	69126
595.021	-0.484407	0.216817	0.000951549	0.0402281	ENSMUSG00000024563	Smad2	protein_coding	17126
602.359	0.487837	0.221374	0.000983532	0.041476	ENSMUSG00000069769	Msi2	protein_coding	76626
1669.65	-0.541744	0.281062	0.000987027	0.0415193	ENSMUSG00000067818	Myl9	protein_coding	98932
594.747	-0.528388	0.263768	0.000990009	0.0415409	ENSMUSG00000020773	Trim47	protein_coding	217333
3201.96	0.404183	0.162405	0.00100309	0.0419851	ENSMUSG00000026991	Pkp4	protein_coding	227937
507.018	0.422119	0.173421	0.00100687	0.0420385	ENSMUSG00000031641	Cbr4	protein_coding	234309
2265.35	0.433783	0.181218	0.00101445	0.0422504	ENSMUSG00000027162	Lin7c	protein_coding	22343
166.653	0.464244	0.203596	0.00102553	0.0426061	ENSMUSG00000022003	Slc25a30	protein_coding	67554
141.864	0.565714	0.33025	0.001036	0.0429351	ENSMUSG00000085704	4921531C22Rik	processed_transcript	NA
192.602	-0.58248	0.439575	0.00104728	0.0431374	ENSMUSG00000055172	C1ra	protein_coding	50909
2139.3	0.39512	0.15823	0.00104833	0.0431374	ENSMUSG00000060675	Pla2g16	protein_coding	225845
2277.81	-0.500201	0.236476	0.00104857	0.0431374	ENSMUSG00000078853	Igtp	protein_coding	16145
730.233	0.499935	0.237017	0.00106294	0.0435877	ENSMUSG00000022013	Dnajc15	protein_coding	66148
57.9087	0.578958	0.386724	0.0010647	0.0435877	ENSMUSG00000106887	A930005G22Rik	TEC	NA
13.2854	-0.509998	1.08928	0.00107662	0.0439689	ENSMUSG00000028976	Slc2a5	protein_coding	56485
500.213	0.498553	0.236832	0.00108477	0.0441946	ENSMUSG00000045257	Morn2	protein_coding	378462
124.381	-0.526549	0.744487	0.00109319	0.0442098	ENSMUSG00000019102	Aldh3a1	protein_coding	11670
286.811	0.522009	0.26416	0.0010975	0.0442098	ENSMUSG00000027175	Tcp11l1	protein_coding	320554
3066.73	-0.42772	0.179518	0.00109326	0.0442098	ENSMUSG00000031328	Flna	protein_coding	192176
278.98	-0.563127	0.335811	0.00109828	0.0442098	ENSMUSG00000036202	Rif1	protein_coding	51869
1812.11	-0.296306	0.109244	0.00109284	0.0442098	ENSMUSG00000052712	BC004004	protein_coding	80748
20709.4	0.555718	0.319872	0.00110865	0.0443253	ENSMUSG00000001025	S100a6	protein_coding	20200
285.037	-0.566573	0.495862	0.00110905	0.0443253	ENSMUSG00000034845	Plvap	protein_coding	84094
44.7527	-0.576796	0.408778	0.00110726	0.0443253	ENSMUSG00000113795	Gm48119	processed_pseudogene	NA
508.742	-0.492933	0.23292	0.00111708	0.0445402	ENSMUSG00000028284	Map3k7	protein_coding	26409
525.847	0.42636	0.179613	0.00112884	0.0449026	ENSMUSG00000020422	Tns3	protein_coding	319939
1031.26	0.440249	0.189333	0.00113185	0.0449165	ENSMUSG00000061313	Ddhd2	protein_coding	72108
69.1077	-0.534917	0.608873	0.00114952	0.0453066	ENSMUSG00000039109	F13a1	protein_coding	74145
3254.61	-0.446467	0.194458	0.00114976	0.0453066	ENSMUSG00000039405	Prss23	protein_coding	76453
3140.7	0.555574	0.325906	0.00114799	0.0453066	ENSMUSG00000093674	Rpl41	protein_coding	67945
8440.5	0.48928	0.231993	0.00117047	0.0460147	ENSMUSG00000074884	Serf2	protein_coding	378702
467.653	-0.3494	0.136081	0.00118568	0.0465042	ENSMUSG00000037075	Rnf139	protein_coding	75841
266.752	0.557952	0.342449	0.00120005	0.0467408	ENSMUSG00000006281	Tep1	protein_coding	21745
161.197	-0.566965	0.383875	0.00119773	0.0467408	ENSMUSG00000038007	Acer2	protein_coding	230379
18.2163	0.524804	0.622544	0.00119884	0.0467408	ENSMUSG00000102234	Gm37885	antisense	NA
26.4942	-0.544421	0.530769	0.00121429	0.0471861	ENSMUSG00000059136	Olfr539	protein_coding	258963
6229.44	0.447307	0.197768	0.00123247	0.0477822	ENSMUSG00000026374	Tsn	protein_coding	22099
792.164	-0.503352	0.251634	0.00125229	0.0484391	ENSMUSG00000030790	Adm	protein_coding	11535
11.2106	0.388365	1.16254	0.00126076	0.0486549	ENSMUSG00000096990	Gm26790	lincRNA	NA
34.062	-0.534252	0.541369	0.0012712	0.0489457	ENSMUSG00000109771	Gm35315	protein_coding	102638847
498.673	-0.557416	0.367047	0.00129061	0.0495667	ENSMUSG00000022863	Btg3	protein_coding	12228
340.339	0.423196	0.181846	0.00129322	0.0495667	ENSMUSG00000037826	Ppm1k	protein_coding	243382
347.247	0.489685	0.238689	0.00129749	0.0496173	ENSMUSG00000040423	Rc3h1	protein_coding	381305
2291.7	0.349027	0.137683	0.00130167	0.0496643	ENSMUSG00000024780	Cdc37l1	protein_coding	67072
1657.47	0.447963	0.200978	0.00131714	0.0501407	ENSMUSG00000063870	Chd4	protein_coding	107932
843.023	-0.456492	0.208483	0.0013313	0.0504939	ENSMUSG00000020074	Ccar1	protein_coding	67500
170.831	-0.520687	0.281099	0.00133842	0.0504939	ENSMUSG00000021311	Mtr	protein_coding	238505
901.816	0.40279	0.169275	0.00133656	0.0504939	ENSMUSG00000027630	Tbl1xr1	protein_coding	81004
23.0818	-0.474623	0.89779	0.00133552	0.0504939	ENSMUSG00000113216	Gm40841	lincRNA	NA
1277.02	-0.290448	0.109436	0.00135327	0.0509398	ENSMUSG00000052406	Rexo4	protein_coding	227656
149.882	0.495417	0.658969	0.00135839	0.0510186	ENSMUSG00000020660	Pomc	protein_coding	18976
652.413	0.501099	0.256291	0.00137809	0.051535	ENSMUSG00000025933	Tmem14a	protein_coding	75712
121.023	-0.552547	0.377865	0.00137827	0.051535	ENSMUSG00000069793	Slfn9	protein_coding	237886
1602.75	0.469855	0.22235	0.00138188	0.0515554	ENSMUSG00000023106	Denr	protein_coding	68184
154.552	-0.490795	0.662478	0.00138821	0.0515631	ENSMUSG00000058396	Gpr182	protein_coding	11536
23.8278	-0.469714	0.855228	0.0013871	0.0515631	ENSMUSG00000059430	Actg2	protein_coding	11468
945	-0.495165	0.249742	0.00139149	0.0515709	ENSMUSG00000039156	Stim2	protein_coding	116873
2723.8	-0.551422	0.380378	0.00139713	0.0516662	ENSMUSG00000028195	Cyr61	protein_coding	16007
9.66528	0.462864	0.894311	0.00140822	0.051962	ENSMUSG00000004371	Il11	protein_coding	16156
13.6367	0.446836	0.989712	0.00142393	0.0522117	ENSMUSG00000005268	Prlr	protein_coding	19116
5343.83	0.472735	0.226836	0.0014243	0.0522117	ENSMUSG00000030317	Timp4	protein_coding	110595
345.209	0.535706	0.319082	0.00142089	0.0522117	ENSMUSG00000039968	Rsbn1l	protein_coding	242860
493.616	-0.36131	0.146275	0.00142952	0.0522893	ENSMUSG00000039018	Mtg1	protein_coding	212508
5449.52	-0.308786	0.119236	0.00145035	0.0529362	ENSMUSG00000020484	Xbp1	protein_coding	22433
4007.01	0.367631	0.150427	0.00146632	0.0532878	ENSMUSG00000021963	Sap18	protein_coding	20220
226.624	-0.502985	0.568592	0.00146417	0.0532878	ENSMUSG00000048424	Ranbp3l	protein_coding	223332
16.9121	0.505464	0.557486	0.00147163	0.0533655	ENSMUSG00000063446	Plppr1	protein_coding	272031
1271.26	-0.541137	0.435012	0.00148613	0.05366	ENSMUSG00000026043	Col3a1	protein_coding	12825
1373.55	-0.529599	0.312391	0.00148305	0.05366	ENSMUSG00000074364	Ehd2	protein_coding	259300
4693.47	0.473222	0.230475	0.00150233	0.0541289	ENSMUSG00000044708	Kcnj10	protein_coding	16513
564.471	0.535597	0.332511	0.00150681	0.0541742	ENSMUSG00000078572	Ndufaf8	protein_coding	208501
1351.27	-0.475205	0.233246	0.00151915	0.0543854	ENSMUSG00000018362	Kpna2	protein_coding	16647
1543.79	0.383298	0.160575	0.00151748	0.0543854	ENSMUSG00000020841	Cpd	protein_coding	12874
933.953	0.418949	0.184552	0.00152844	0.0546018	ENSMUSG00000033111	3830406C13Rik	protein_coding	218734
202.712	0.512484	0.28369	0.00153844	0.0548428	ENSMUSG00000024109	Nrxn1	protein_coding	18189
103.683	0.535242	0.44065	0.00154385	0.0549194	ENSMUSG00000070469	Adamtsl3	protein_coding	269959
3998.34	0.414724	0.182506	0.00157305	0.0558401	ENSMUSG00000022472	Desi1	protein_coding	28075
8836.77	0.462904	0.223071	0.0015824	0.0560537	ENSMUSG00000052534	Pbx1	protein_coding	18514
297.239	0.471497	0.232525	0.0015991	0.0562556	ENSMUSG00000040557	Mettl27	protein_coding	79565
10.2957	0.345728	1.0718	0.00159787	0.0562556	ENSMUSG00000049124	Gm8186	protein_coding	NA
220.283	-0.447068	0.20876	0.00159598	0.0562556	ENSMUSG00000053950	Adnp2	protein_coding	240442
124.258	-0.509822	0.504724	0.00160148	0.0562556	ENSMUSG00000074272	Ceacam1	protein_coding	26365
121.16	-0.530145	0.332793	0.00160945	0.0563824	ENSMUSG00000006445	Epha2	protein_coding	13836
1581.92	0.463743	0.224958	0.00161179	0.0563824	ENSMUSG00000038803	Ost4	protein_coding	67695
2582.95	0.46152	0.223227	0.00162571	0.0565169	ENSMUSG00000030869	Ndufab1	protein_coding	70316
211.131	-0.529981	0.335287	0.00162564	0.0565169	ENSMUSG00000038342	Mlxip	protein_coding	208104
87.9306	0.531781	0.341406	0.00162037	0.0565169	ENSMUSG00000099655	2310034G01Rik	protein_coding	NA
22.6558	0.519471	0.470367	0.00163015	0.0565546	ENSMUSG00000023935	Spats1	protein_coding	71020
419.989	0.417509	0.186185	0.00164709	0.0570245	ENSMUSG00000036155	Mgat5	protein_coding	107895
1820.42	0.511822	0.292515	0.00166032	0.0572201	ENSMUSG00000027245	Hypk	protein_coding	67693
3731.73	0.460497	0.223641	0.00166707	0.0572201	ENSMUSG00000035885	Cox8a	protein_coding	12868
986.386	0.532486	0.403806	0.00166974	0.0572201	ENSMUSG00000037152	Ndufc1	protein_coding	66377
9794.63	0.355984	0.14659	0.00165714	0.0572201	ENSMUSG00000038668	Lpar1	protein_coding	14745
4957.5	0.372366	0.156317	0.0016641	0.0572201	ENSMUSG00000071072	Ptges3	protein_coding	56351
49.5982	0.532312	0.402079	0.0016752	0.0572905	ENSMUSG00000097906	Gm9625	processed_pseudogene	NA
1853.91	0.449839	0.213903	0.00168364	0.0574624	ENSMUSG00000041881	Ndufa7	protein_coding	66416
951.368	0.488466	0.257563	0.001702	0.0575539	ENSMUSG00000032064	Dixdc1	protein_coding	330938
233.911	0.520256	0.314942	0.00169167	0.0575539	ENSMUSG00000042737	Dpm3	protein_coding	68563
128.389	0.481941	0.249088	0.00170343	0.0575539	ENSMUSG00000050270	Tmem220	protein_coding	338369
45.5446	0.512552	0.472922	0.00170149	0.0575539	ENSMUSG00000053004	Hrh1	protein_coding	15465
772.979	0.43445	0.200833	0.00170082	0.0575539	ENSMUSG00000065979	Cpped1	protein_coding	223978
5402.42	-0.33867	0.137701	0.00171701	0.0576655	ENSMUSG00000024048	Myl12a	protein_coding	67268
1484.47	0.451466	0.216297	0.00171192	0.0576655	ENSMUSG00000041720	Pi4ka	protein_coding	224020
136.79	0.526139	0.338039	0.00171399	0.0576655	ENSMUSG00000045515	Pou3f3	protein_coding	18993
458.845	0.509718	0.293656	0.00172192	0.0577152	ENSMUSG00000035910	Dcdc2a	protein_coding	195208
323.497	-0.493806	0.266784	0.00173092	0.0579014	ENSMUSG00000018412	Kansl1	protein_coding	76719
2331.28	0.443302	0.209476	0.00173645	0.0579713	ENSMUSG00000031610	Scrg1	protein_coding	20284
557.943	-0.409944	0.182595	0.00174068	0.0579975	ENSMUSG00000027652	Ralgapb	protein_coding	228850
8.79977	0.412861	0.894165	0.00174671	0.0580832	ENSMUSG00000030518	Fam189a1	protein_coding	70638
447.99	0.51921	0.321435	0.00176242	0.0584902	ENSMUSG00000073640	Rpl27-ps3	protein_coding	108167922
2309.25	-0.501011	0.280969	0.00176995	0.0585707	ENSMUSG00000000753	Serpinf1	protein_coding	20317
468.584	-0.490554	0.264458	0.00177529	0.0585707	ENSMUSG00000030782	Tgfb1i1	protein_coding	21804
2530.23	-0.474696	0.243254	0.00177343	0.0585707	ENSMUSG00000070436	Serpinh1	protein_coding	12406
5.88805	-0.357909	1.01494	0.00177959	0.0585976	ENSMUSG00000018862	Otop3	protein_coding	69602
776.051	-0.348808	0.144256	0.00179075	0.0587401	ENSMUSG00000039182	AW209491	protein_coding	105351
326.751	0.517089	0.318909	0.0017909	0.0587401	ENSMUSG00000060981	Hist1h4h	protein_coding	69386
334.759	0.460537	0.228905	0.00181865	0.0595341	ENSMUSG00000057406	Nsd2	protein_coding	107823
549.674	0.43633	0.205804	0.00183064	0.0598105	ENSMUSG00000062376	Borcs7	protein_coding	66439
12189.7	0.345702	0.143155	0.00184476	0.0600601	ENSMUSG00000020849	Ywhae	protein_coding	22627
475.494	-0.400916	0.1781	0.00184542	0.0600601	ENSMUSG00000022498	Txndc11	protein_coding	106200
1057.5	-0.515803	0.428757	0.00185034	0.060104	ENSMUSG00000040957	Cables1	protein_coding	63955
188.805	-0.514745	0.323108	0.00187315	0.0607276	ENSMUSG00000030659	Nucb2	protein_coding	53322
1399.48	-0.357039	0.150147	0.0018774	0.0607484	ENSMUSG00000029147	Ppm1g	protein_coding	14208
286.699	0.504202	0.296248	0.00188582	0.0607567	ENSMUSG00000033998	Kcnk1	protein_coding	16525
167.712	-0.480416	0.513767	0.00188849	0.0607567	ENSMUSG00000037490	Slc2a12	protein_coding	353169
351.767	0.441375	0.211731	0.00188157	0.0607567	ENSMUSG00000087143	A830082K12Rik	antisense	NA
2228.66	0.445457	0.216212	0.00190316	0.0611116	ENSMUSG00000020864	Ankrd40	protein_coding	71452
48.6373	-0.423057	0.70819	0.00191145	0.061261	ENSMUSG00000023039	Krt7	protein_coding	110310
175.378	0.495765	0.282024	0.00192174	0.0613352	ENSMUSG00000020098	Pcbd1	protein_coding	13180
261.439	-0.514908	0.413867	0.00192231	0.0613352	ENSMUSG00000026399	Cd55	protein_coding	13136
319.007	-0.49402	0.279044	0.0019247	0.0613352	ENSMUSG00000030102	Itpr1	protein_coding	16438
155.088	0.505288	0.303273	0.00193444	0.061529	ENSMUSG00000047363	Cstad	protein_coding	78617
134.375	-0.502847	0.298129	0.00194172	0.061644	ENSMUSG00000028763	Hspg2	protein_coding	15530
67.4374	0.518265	0.371363	0.00194848	0.0617422	ENSMUSG00000107881	Gm44250	TEC	NA
387.566	0.512866	0.330898	0.00196353	0.0621021	ENSMUSG00000010406	Mrpl52	protein_coding	68836
3332.71	0.430141	0.2039	0.0019737	0.062112	ENSMUSG00000021709	Erbin	protein_coding	59079
278.297	-0.479392	0.498453	0.00198182	0.062112	ENSMUSG00000028125	Abca4	protein_coding	11304
52.5526	-0.492503	0.46833	0.00198313	0.062112	ENSMUSG00000032487	Ptgs2	protein_coding	19225
48.209	0.515683	0.387897	0.00198258	0.062112	ENSMUSG00000051113	Fam71e1	protein_coding	75538
1581.09	0.414525	0.190936	0.00197866	0.062112	ENSMUSG00000074093	Svip	protein_coding	75744
1192.81	0.418017	0.193901	0.00198599	0.062112	ENSMUSG00000079317	Trappc2	protein_coding	66226
978.376	0.444451	0.21807	0.00200368	0.0625491	ENSMUSG00000024294	Mib1	protein_coding	225164
140.167	-0.502967	0.434814	0.00202021	0.0629484	ENSMUSG00000110195	Pde2a	protein_coding	207728
236.747	-0.513073	0.391005	0.00202529	0.06299	ENSMUSG00000022512	Cldn1	protein_coding	12737
5257.71	0.467256	0.24441	0.00202961	0.0630077	ENSMUSG00000037754	Ppp1r16b	protein_coding	228852
570.244	0.504954	0.315136	0.00205121	0.0635609	ENSMUSG00000060923	Acyp2	protein_coding	75572
266.255	0.485849	0.273358	0.00206577	0.0638945	ENSMUSG00000015843	Rxrg	protein_coding	20183
207.811	-0.442775	0.569462	0.00207487	0.0640581	ENSMUSG00000054690	Emcn	protein_coding	59308
3628.16	0.479794	0.265134	0.00209863	0.0646732	ENSMUSG00000072772	Grcc10	protein_coding	14790
28.1298	0.451853	0.539114	0.00210601	0.064782	ENSMUSG00000108616	Gm35040	lincRNA	NA
1971.46	0.454442	0.232149	0.00211826	0.0650399	ENSMUSG00000029821	Gsdme	protein_coding	54722
98.6706	-0.458305	0.236831	0.00212346	0.0650806	ENSMUSG00000064127	Med14	protein_coding	26896
102.747	0.509249	0.356193	0.00213084	0.0651883	ENSMUSG00000074466	Gm15417	antisense	NA
222.092	-0.467053	0.4978	0.00214795	0.0652372	ENSMUSG00000008136	Fhl2	protein_coding	14200
8.64503	0.304313	0.967733	0.00214436	0.0652372	ENSMUSG00000020713	Gh	protein_coding	14599
346.886	-0.375176	0.165062	0.00213889	0.0652372	ENSMUSG00000029534	St7	protein_coding	64213
25.5962	0.440004	0.561485	0.00214409	0.0652372	ENSMUSG00000047115	Fam221a	protein_coding	231946
62.5813	-0.427474	0.594559	0.00215881	0.065449	ENSMUSG00000039084	Chad	protein_coding	12643
928.484	-0.460476	0.240972	0.00216621	0.065555	ENSMUSG00000038780	Smurf1	protein_coding	75788
20.7531	0.437733	0.560153	0.00217888	0.0657503	ENSMUSG00000056418	BC043934	lincRNA	NA
1302.86	-0.383041	0.171024	0.00218048	0.0657503	ENSMUSG00000057738	Sptan1	protein_coding	20740
3393.66	0.483922	0.277163	0.00218935	0.0658999	ENSMUSG00000073680	Tmem88b	protein_coding	320587
169.236	-0.488094	0.443561	0.00220704	0.0663136	ENSMUSG00000046658	Zfp316	protein_coding	54201
1056.47	-0.482782	0.453648	0.0022224	0.0664727	ENSMUSG00000026365	Cfh	protein_coding	12628
5227.93	0.462107	0.245307	0.00222813	0.0664727	ENSMUSG00000037601	Nme1	protein_coding	18102
859.772	0.491042	0.294484	0.00222562	0.0664727	ENSMUSG00000070394	Tmem256	protein_coding	69186
165.126	0.505273	0.354437	0.00222117	0.0664727	ENSMUSG00000070858	Gm1673	protein_coding	381633
339.383	-0.4523	0.233916	0.00225156	0.0670527	ENSMUSG00000003746	Man1a	protein_coding	17155
1958.84	0.481237	0.276387	0.00226111	0.0670996	ENSMUSG00000021131	Erh	protein_coding	13877
128.395	0.502208	0.338314	0.0022581	0.0670996	ENSMUSG00000042793	Lgr6	protein_coding	329252
201.155	0.493456	0.304341	0.00226703	0.0671568	ENSMUSG00000054509	Parp4	protein_coding	328417
77591.6	0.318037	0.132096	0.00227298	0.0672147	ENSMUSG00000031342	Gpm6b	protein_coding	14758
2376.82	0.285178	0.114698	0.00228359	0.0674099	ENSMUSG00000006423	C330007P06Rik	protein_coding	77644
317.344	0.420484	0.202394	0.00229059	0.0674981	ENSMUSG00000034958	Atcay	protein_coding	16467
331.539	-0.483064	0.439979	0.00231747	0.0679295	ENSMUSG00000022763	Aifm3	protein_coding	72168
49100.3	0.45772	0.243074	0.00232541	0.0679295	ENSMUSG00000024661	Fth1	protein_coding	14319
2725.42	0.380475	0.171121	0.00231116	0.0679295	ENSMUSG00000034377	Tulp4	protein_coding	68842
73.6386	-0.494014	0.311358	0.00231786	0.0679295	ENSMUSG00000038244	Mical2	protein_coding	320878
864.993	-0.340519	0.145485	0.00232416	0.0679295	ENSMUSG00000041506	Rrp9	protein_coding	27966
1075.13	0.384091	0.174384	0.00235864	0.0687808	ENSMUSG00000034544	Rsrc1	protein_coding	66880
245.762	-0.486316	0.425637	0.00236356	0.0688051	ENSMUSG00000037762	Slc16a9	protein_coding	66859
209.699	0.494578	0.398095	0.00236973	0.0688655	ENSMUSG00000067288	Rps28	protein_coding	54127
391.062	-0.456887	0.244616	0.00240095	0.0695458	ENSMUSG00000016128	Stard13	protein_coding	243362
255.699	0.424044	0.208103	0.00240445	0.0695458	ENSMUSG00000028551	Cdkn2c	protein_coding	12580
648.745	-0.368112	0.163866	0.00240554	0.0695458	ENSMUSG00000055239	Kcmf1	protein_coding	74287
114.593	0.496534	0.342404	0.00242036	0.0698112	ENSMUSG00000029403	Cdkl2	protein_coding	53886
614.545	0.488404	0.304711	0.00242302	0.0698112	ENSMUSG00000060636	Rpl35a	protein_coding	57808
1128.44	0.408234	0.194532	0.00243598	0.0700647	ENSMUSG00000062169	Cnih4	protein_coding	98417
11.9563	0.389109	0.651181	0.00245192	0.0701128	ENSMUSG00000044522	A730020M07Rik	lincRNA	NA
14.6325	-0.363802	0.768629	0.00244828	0.0701128	ENSMUSG00000046916	Myct1	protein_coding	68632
17.3187	0.335497	0.865426	0.00245432	0.0701128	ENSMUSG00000050621	Rps27rt	protein_coding	100043813
196.571	-0.494479	0.332443	0.00244282	0.0701128	ENSMUSG00000097695	Gm26905	lincRNA	NA
426.219	-0.493995	0.333123	0.00245943	0.0701396	ENSMUSG00000047213	Ythdf3	protein_coding	229096
320.964	0.430989	0.216712	0.00248138	0.0706459	ENSMUSG00000004748	Mtfp1	protein_coding	67900
304.804	-0.479296	0.42703	0.00248655	0.0706736	ENSMUSG00000046613	Vwa5b2	protein_coding	328643
293.557	0.484943	0.301992	0.00250372	0.0706863	ENSMUSG00000003031	Cdkn1b	protein_coding	12576
2061.38	0.475842	0.279927	0.00250308	0.0706863	ENSMUSG00000014294	Ndufa2	protein_coding	17991
9863.26	0.408321	0.19561	0.00249146	0.0706863	ENSMUSG00000023861	Mpc1	protein_coding	55951
3096.25	0.441413	0.228637	0.00250381	0.0706863	ENSMUSG00000079215	Zfp664	protein_coding	269704
1362.1	0.385987	0.178269	0.00253044	0.0711993	ENSMUSG00000040771	Oard1	protein_coding	106821
91.9316	0.483315	0.299396	0.00252737	0.0711993	ENSMUSG00000049526	Tmem202	protein_coding	73893
10.3475	0.350847	0.789493	0.00254605	0.0715188	ENSMUSG00000115509	Gm49012	antisense	NA
461.063	-0.407133	0.196301	0.00258776	0.0725693	ENSMUSG00000046862	Pramef8	protein_coding	242736
241.747	0.44194	0.23229	0.00261344	0.0731676	ENSMUSG00000052584	Serp2	protein_coding	72661
2238.11	-0.365746	0.164855	0.00261809	0.073176	ENSMUSG00000024927	Rela	protein_coding	19697
341.293	-0.476864	0.412529	0.0026543	0.0740651	ENSMUSG00000031740	Mmp2	protein_coding	17390
350.419	-0.488197	0.345048	0.00265915	0.0740776	ENSMUSG00000029675	Eln	protein_coding	13717
314.778	-0.452663	0.248312	0.0026764	0.0744348	ENSMUSG00000042208	0610010F05Rik	protein_coding	71675
1676.03	0.340795	0.149355	0.00269583	0.0748515	ENSMUSG00000020962	Gtf2a1	protein_coding	83602
40.8231	-0.194071	0.92879	0.00270428	0.0749626	ENSMUSG00000094708	Gm10359	processed_pseudogene	NA
7.86205	0.297493	0.873455	0.00272297	0.0749864	ENSMUSG00000011305	Plin5	protein_coding	66968
743.02	-0.44199	0.235391	0.00272156	0.0749864	ENSMUSG00000022855	Senp2	protein_coding	75826
40.7088	-0.193707	0.927366	0.00271591	0.0749864	ENSMUSG00000095937	Gm12671	processed_pseudogene	NA
5.41123	0.315154	0.846937	0.00272122	0.0749864	ENSMUSG00000115012	9630009A06Rik	antisense	NA
130.36	-0.440745	0.476168	0.0027291	0.0750325	ENSMUSG00000073599	Ecscr	protein_coding	68545
104.324	-0.483372	0.375326	0.00274285	0.0752874	ENSMUSG00000040663	Clcf1	protein_coding	56708
777.483	0.411846	0.203519	0.00275114	0.0753921	ENSMUSG00000038622	Med30	protein_coding	69790
233.266	-0.474078	0.292745	0.00276437	0.0756315	ENSMUSG00000029056	Pank4	protein_coding	269614
1566.06	-0.418268	0.210141	0.00277254	0.0757316	ENSMUSG00000054277	Arfgap3	protein_coding	66251
2581.31	0.392377	0.18697	0.00278178	0.0758609	ENSMUSG00000039887	Alg14	protein_coding	66789
4523.47	0.383875	0.180506	0.00280546	0.076251	ENSMUSG00000014956	Ppp1cb	protein_coding	19046
187.779	-0.430572	0.485888	0.00280968	0.076251	ENSMUSG00000022150	Dab2	protein_coding	13132
153.227	0.483198	0.344273	0.00280761	0.076251	ENSMUSG00000056763	Cspp1	protein_coding	211660
802.841	0.46112	0.267964	0.00282867	0.0766428	ENSMUSG00000055435	Maf	protein_coding	17132
1256.78	0.35567	0.160553	0.0028478	0.0769135	ENSMUSG00000026495	Efcab2	protein_coding	68226
42.4781	0.410468	0.518846	0.00284678	0.0769135	ENSMUSG00000062510	Nsl1	protein_coding	381318
687.582	0.350112	0.156896	0.00285384	0.076953	ENSMUSG00000020385	Clk4	protein_coding	12750
953.029	0.45816	0.264256	0.00286676	0.0770544	ENSMUSG00000024208	Uqcc2	protein_coding	67267
492.008	0.452219	0.25432	0.00286628	0.0770544	ENSMUSG00000036372	Tmem258	protein_coding	69038
297.452	-0.472332	0.297586	0.00289267	0.07738	ENSMUSG00000002227	Mov10	protein_coding	17454
4877.9	0.463305	0.275218	0.00289095	0.07738	ENSMUSG00000009013	Dynll1	protein_coding	56455
7.3357	0.362165	0.642367	0.00288804	0.07738	ENSMUSG00000085525	Gm13166	lincRNA	NA
879.87	-0.429931	0.225386	0.00289812	0.0774028	ENSMUSG00000028405	Aco1	protein_coding	11428
157.579	-0.462057	0.273535	0.00290847	0.0775561	ENSMUSG00000056870	Gulp1	protein_coding	70676
1268.98	-0.32006	0.138659	0.00291797	0.0776865	ENSMUSG00000030826	Bcat2	protein_coding	12036
822.167	0.430007	0.226179	0.00292779	0.0778246	ENSMUSG00000067279	Ppp1r3c	protein_coding	53412
1865.49	0.373771	0.174566	0.00294514	0.0781622	ENSMUSG00000062604	Srpk2	protein_coding	20817
5931.3	0.38984	0.187563	0.00296626	0.0782294	ENSMUSG00000034158	Lrrc58	protein_coding	320184
1803.06	0.424009	0.220153	0.00296366	0.0782294	ENSMUSG00000038646	Rammet	protein_coding	67148
1158.77	0.472704	0.305346	0.00296612	0.0782294	ENSMUSG00000038690	Atp5j2	protein_coding	57423
1147.94	-0.456241	0.264592	0.00295668	0.0782294	ENSMUSG00000055723	Rras2	protein_coding	66922
132.74	-0.476623	0.326452	0.00297631	0.0783714	ENSMUSG00000062040	Zfp27	protein_coding	22689
39.9718	0.406385	0.511286	0.00298642	0.0785149	ENSMUSG00000104093	A330015K06Rik	antisense	NA
91.5912	-0.425743	0.476809	0.00299495	0.0786163	ENSMUSG00000027435	Cd93	protein_coding	17064
4474.45	-0.342581	0.153594	0.00302458	0.0790396	ENSMUSG00000039630	Hnrnpu	protein_coding	51810
643.451	0.374868	0.176378	0.00302517	0.0790396	ENSMUSG00000041997	Tlk1	protein_coding	228012
29.507	-0.33889	0.700304	0.00302384	0.0790396	ENSMUSG00000055301	Adh7	protein_coding	11529
21.5565	-0.407138	0.504052	0.00304426	0.079292	ENSMUSG00000020354	Sgcd	protein_coding	24052
5.1413	-0.277802	0.846835	0.00304171	0.079292	ENSMUSG00000106959	Gm42548	TEC	NA
1294.67	0.391455	0.19041	0.00306937	0.0798226	ENSMUSG00000027669	Gnb4	protein_coding	14696
317.208	-0.440556	0.244037	0.00308805	0.0801843	ENSMUSG00000021285	Ppp1r13b	protein_coding	21981
1995.96	-0.295163	0.125571	0.00310164	0.0804133	ENSMUSG00000034403	Pja1	protein_coding	18744
212.493	-0.426817	0.464853	0.00311781	0.080708	ENSMUSG00000038521	C1s1	protein_coding	50908
87.9695	-0.453708	0.418255	0.00312773	0.0807165	ENSMUSG00000023341	Mx2	polymorphic_pseudogene	17858
10.8317	0.353923	0.622265	0.00312739	0.0807165	ENSMUSG00000086495	Gm13778	processed_transcript	NA
92.9232	0.465839	0.296709	0.00313614	0.0807893	ENSMUSG00000059108	Ifitm6	protein_coding	213002
132.144	0.472659	0.347983	0.00314496	0.0807893	ENSMUSG00000085042	Abhd11os	transcribed_unitary_pseudogene	NA
143.853	0.463931	0.291248	0.00314024	0.0807893	ENSMUSG00000097729	2310015A10Rik	processed_transcript	NA
1099.16	-0.323123	0.142428	0.003162	0.0811034	ENSMUSG00000049550	Clip1	protein_coding	56430
490.355	-0.463194	0.291433	0.00317379	0.0811508	ENSMUSG00000022906	Parp9	protein_coding	80285
1224.59	0.390688	0.19128	0.00317643	0.0811508	ENSMUSG00000029191	Rfc1	protein_coding	19687
11.2088	-0.328987	0.702556	0.00317832	0.0811508	ENSMUSG00000037014	Sstr4	protein_coding	20608
237.547	-0.469413	0.319384	0.00320281	0.0816523	ENSMUSG00000004085	Map3k20	protein_coding	65964
4928.21	0.407312	0.207562	0.00322391	0.0818896	ENSMUSG00000038412	Higd1a	protein_coding	56295
6.08981	0.262151	0.837921	0.00322019	0.0818896	ENSMUSG00000052026	Slc6a7	protein_coding	240332
51.136	-0.36312	0.578353	0.00322672	0.0818896	ENSMUSG00000096351	Samd11	protein_coding	231004
2770.99	0.46331	0.296034	0.00323217	0.0819045	ENSMUSG00000023036	Pcdhgc4	protein_coding	93707
994.022	0.428525	0.232439	0.00326605	0.0826145	ENSMUSG00000027133	Nop10	protein_coding	66181
2319.26	0.460056	0.288888	0.00327001	0.0826145	ENSMUSG00000030335	Mrpl51	protein_coding	66493
67.7453	-0.41795	0.465137	0.0032964	0.0828763	ENSMUSG00000027750	Postn	protein_coding	50706
1468.17	0.46309	0.300858	0.00330008	0.0828763	ENSMUSG00000036745	Ttll7	protein_coding	70892
398.717	-0.462112	0.382499	0.00329369	0.0828763	ENSMUSG00000078920	Ifi47	protein_coding	15953
23.1522	-0.411902	0.474612	0.0032947	0.0828763	ENSMUSG00000086742	Gm16201	processed_transcript	NA
2495.3	0.395949	0.197952	0.00330936	0.0829854	ENSMUSG00000030879	Mrpl17	protein_coding	27397
870.358	-0.419904	0.223448	0.00333906	0.0836058	ENSMUSG00000008429	Herpud2	protein_coding	80517
20.286	0.404095	0.481219	0.00336864	0.0842211	ENSMUSG00000090439	Gm17455	protein_coding	100302688
139.8	-0.462229	0.370168	0.00339216	0.0844408	ENSMUSG00000031906	Smpd3	protein_coding	58994
1471.2	-0.3786	0.183852	0.00339195	0.0844408	ENSMUSG00000034484	Snx2	protein_coding	67804
336.654	-0.464646	0.356669	0.00339249	0.0844408	ENSMUSG00000057530	Ece1	protein_coding	230857
2843.27	0.402267	0.206002	0.00343398	0.0853474	ENSMUSG00000026021	Sumo1	protein_coding	22218
956.435	0.339281	0.155327	0.00346839	0.0860755	ENSMUSG00000028868	Wasf2	protein_coding	242687
5.03309	0.282157	0.777514	0.00350672	0.0861337	ENSMUSG00000020940	1700023F06Rik	protein_coding	69441
344.903	-0.430225	0.43345	0.0034872	0.0861337	ENSMUSG00000022766	Serpind1	protein_coding	15160
5.4819	0.276887	0.782906	0.00353632	0.0861337	ENSMUSG00000023940	Sgo1	protein_coding	72415
210.053	-0.463001	0.342764	0.00349527	0.0861337	ENSMUSG00000024222	Fkbp5	protein_coding	14229
376.848	0.458439	0.299995	0.00349166	0.0861337	ENSMUSG00000029623	Pdap1	protein_coding	231887
8.34903	-0.275327	0.791934	0.00348579	0.0861337	ENSMUSG00000031886	Ces2e	protein_coding	234673
6.87292	0.26854	0.798943	0.00350523	0.0861337	ENSMUSG00000033316	Galnt9	protein_coding	231605
154.454	0.458627	0.304477	0.00353138	0.0861337	ENSMUSG00000039081	Zfp503	protein_coding	218820
138.192	0.402807	0.208234	0.00353729	0.0861337	ENSMUSG00000045259	Klhdc9	protein_coding	68874
8894.54	0.387392	0.193324	0.00353627	0.0861337	ENSMUSG00000046727	Cystm1	protein_coding	66060
58.8295	-0.3922	0.487483	0.00353557	0.0861337	ENSMUSG00000051669	AU021092	protein_coding	239691
184.048	0.462601	0.332452	0.00351344	0.0861337	ENSMUSG00000095139	Pou3f2	protein_coding	18992
326.024	0.455303	0.291727	0.00352657	0.0861337	ENSMUSG00000114133	Gm20075	protein_coding	NA
1158.64	-0.398643	0.204437	0.00356494	0.0865565	ENSMUSG00000023307	2023-03-05	protein_coding	69104
2864.08	0.399176	0.204915	0.00356136	0.0865565	ENSMUSG00000037720	Tmem33	protein_coding	67878
106.85	-0.379437	0.505474	0.00357629	0.0866133	ENSMUSG00000026938	Fcna	protein_coding	14133
326.136	0.46042	0.322567	0.00357757	0.0866133	ENSMUSG00000051890	Klhdc1	protein_coding	271005
507.236	-0.435661	0.25159	0.00359368	0.0868781	ENSMUSG00000027951	Adar	protein_coding	56417
54.1979	-0.437038	0.415133	0.003599	0.0868821	ENSMUSG00000042942	Greb1l	protein_coding	381157
950.033	0.411065	0.218498	0.00361073	0.0870402	ENSMUSG00000049960	Mrps16	protein_coding	66242
442.614	0.450637	0.283941	0.00362356	0.08721	ENSMUSG00000007836	Hnrnpa0	protein_coding	77134
1334.9	0.392297	0.199161	0.00362814	0.08721	ENSMUSG00000024347	Psd2	protein_coding	74002
1642.61	0.444446	0.270202	0.00365153	0.0876472	ENSMUSG00000049422	Chchd10	protein_coding	103172
3497.85	0.382353	0.190479	0.00366513	0.0878483	ENSMUSG00000047459	Dynlrb1	protein_coding	67068
219.826	-0.456829	0.316956	0.00370603	0.0887022	ENSMUSG00000113476	Gm48309	TEC	NA
205.815	-0.398049	0.465637	0.00372928	0.0891319	ENSMUSG00000026222	Sp100	protein_coding	20684
4347.15	-0.324216	0.147614	0.00376177	0.089399	ENSMUSG00000010095	Slc3a2	protein_coding	17254
70.4578	-0.388678	0.47812	0.00374837	0.089399	ENSMUSG00000028341	Nr4a3	protein_coding	18124
1991.31	0.443164	0.272448	0.00377137	0.089399	ENSMUSG00000031167	Rbm3	protein_coding	19652
78.747	-0.394017	0.468778	0.00377234	0.089399	ENSMUSG00000040569	Slc26a7	protein_coding	208890
15309.3	0.455033	0.351802	0.00376778	0.089399	ENSMUSG00000064339	mt-Rnr2	Mt_rRNA	NA
200.097	-0.449468	0.288436	0.00375698	0.089399	ENSMUSG00000070327	Rnf213	protein_coding	672511
84.8903	-0.455588	0.323238	0.00378672	0.0896137	ENSMUSG00000022421	Nptxr	protein_coding	73340
2225.93	0.388489	0.197878	0.00379834	0.0897624	ENSMUSG00000020152	Actr2	protein_coding	66713
247.579	-0.43619	0.402341	0.00382781	0.0900405	ENSMUSG00000019851	Perp	protein_coding	64058
268.941	-0.408685	0.444283	0.00383966	0.0900405	ENSMUSG00000020154	Ptprb	protein_coding	19263
226.383	0.452265	0.307082	0.00384717	0.0900405	ENSMUSG00000022332	Khdrbs3	protein_coding	13992
282.267	-0.429998	0.249497	0.00384292	0.0900405	ENSMUSG00000022895	Ets2	protein_coding	23872
514.487	-0.448304	0.290001	0.0038398	0.0900405	ENSMUSG00000031858	Mau2	protein_coding	74549
3634.83	-0.445224	0.281222	0.00384756	0.0900405	ENSMUSG00000068566	Myadm	protein_coding	50918
1827.47	0.448983	0.291392	0.00382646	0.0900405	ENSMUSG00000074129	Rpl13a	protein_coding	22121
228.28	-0.359629	0.17396	0.00388857	0.0903716	ENSMUSG00000001524	Gtf2h4	protein_coding	14885
217.691	-0.43255	0.406232	0.00387345	0.0903716	ENSMUSG00000004791	Pgf	protein_coding	18654
270.468	0.449424	0.296375	0.00387255	0.0903716	ENSMUSG00000079435	Rpl36a	protein_coding	19982
73.1157	-0.451429	0.35529	0.00388604	0.0903716	ENSMUSG00000113032	Gm47578	antisense	NA
45.363	0.241714	0.78681	0.00388548	0.0903716	ENSMUSG00000114780	AI197445	lincRNA	NA
524.772	-0.41484	0.432476	0.00389802	0.0904664	ENSMUSG00000074743	Thbd	protein_coding	21824
2348.16	-0.449977	0.301997	0.00390978	0.090495	ENSMUSG00000028128	F3	protein_coding	14066
300.674	0.451745	0.312187	0.00391001	0.090495	ENSMUSG00000058351	Smim4	protein_coding	66487
706.845	0.450221	0.304976	0.00392689	0.0907607	ENSMUSG00000046516	Cox17	protein_coding	12856
1906.74	0.353506	0.169792	0.0039506	0.0908859	ENSMUSG00000008730	Hipk1	protein_coding	15257
1892.9	0.348431	0.165919	0.00394588	0.0908859	ENSMUSG00000026031	Cflar	protein_coding	12633
1173	0.373505	0.186131	0.00395391	0.0908859	ENSMUSG00000033186	Mzt1	protein_coding	76789
581.519	-0.436326	0.394689	0.00394767	0.0908859	ENSMUSG00000039831	Arhgap29	protein_coding	214137
1941.53	0.375108	0.18766	0.00396472	0.09101	ENSMUSG00000021770	Samd8	protein_coding	67630
446.534	0.442761	0.281448	0.00398286	0.0913019	ENSMUSG00000049866	Arl4c	protein_coding	320982
726.275	-0.445175	0.290707	0.00401173	0.0915729	ENSMUSG00000028082	Sh3d19	protein_coding	27059
170.323	0.449789	0.313351	0.00401039	0.0915729	ENSMUSG00000028312	Smc2	protein_coding	14211
457.679	-0.285306	0.701512	0.00400095	0.0915729	ENSMUSG00000054146	Krt15	protein_coding	16665
54.8822	-0.336885	0.551406	0.00401645	0.0915729	ENSMUSG00000054966	Lmntd1	protein_coding	74071
494.814	0.431879	0.259389	0.00405818	0.091655	ENSMUSG00000002797	Ggct	protein_coding	110175
541.003	0.361758	0.177145	0.00403912	0.091655	ENSMUSG00000021951	Eef1akmt1	protein_coding	68043
4582.89	0.395839	0.208965	0.0040547	0.091655	ENSMUSG00000022400	Rbx1	protein_coding	56438
317.513	-0.442248	0.375319	0.00402969	0.091655	ENSMUSG00000038418	Egr1	protein_coding	13653
70.27	0.449404	0.317536	0.00404962	0.091655	ENSMUSG00000050714	Zbtb26	protein_coding	320633
40.9853	-0.411094	0.430683	0.00403456	0.091655	ENSMUSG00000054855	Rnd1	protein_coding	223881
9019.08	-0.387541	0.20031	0.00404823	0.091655	ENSMUSG00000058672	Tubb2a	protein_coding	22151
1096.23	0.421535	0.241984	0.00407308	0.0917242	ENSMUSG00000037740	Mrps26	protein_coding	99045
380.184	-0.384462	0.197775	0.0040854	0.0917242	ENSMUSG00000043702	Pde12	protein_coding	211948
85.8415	-0.448919	0.31835	0.00407601	0.0917242	ENSMUSG00000045795	Whamm	protein_coding	434204
251.659	-0.443492	0.289876	0.0040885	0.0917242	ENSMUSG00000048897	Zfp710	protein_coding	209225
7.5823	-0.202153	0.787852	0.0040792	0.0917242	ENSMUSG00000072845	Tmprss11a	protein_coding	194597
4383.16	0.434619	0.26667	0.00410472	0.0918722	ENSMUSG00000022658	Tagln3	protein_coding	56370
314.961	-0.448118	0.316237	0.00410602	0.0918722	ENSMUSG00000026349	Ccnt2	protein_coding	72949
238.701	-0.39109	0.45312	0.00412394	0.0921506	ENSMUSG00000028776	Tinagl1	protein_coding	94242
565.222	0.388638	0.202814	0.00415259	0.0926677	ENSMUSG00000025733	Rhot2	protein_coding	214952
270.071	0.432166	0.263428	0.00416069	0.0927255	ENSMUSG00000040724	Kcna2	protein_coding	16490
286.433	0.447251	0.330172	0.00417162	0.092846	ENSMUSG00000057278	Snrpg	protein_coding	68011
2982.76	-0.363681	0.180315	0.00419806	0.0933111	ENSMUSG00000025790	Slco3a1	protein_coding	108116
944.434	0.423465	0.248489	0.00420711	0.0933889	ENSMUSG00000037563	Rps16	protein_coding	20055
76.2105	0.446039	0.328017	0.00422998	0.0937729	ENSMUSG00000067455	Hist1h4j	protein_coding	319159
265.247	-0.392392	0.207961	0.00423983	0.0938677	ENSMUSG00000020525	Ppm1d	protein_coding	53892
6882.95	0.382103	0.198172	0.0043001	0.0949521	ENSMUSG00000031839	Hsbp1	protein_coding	68196
42.7057	-0.387078	0.449961	0.00429466	0.0949521	ENSMUSG00000038415	Foxq1	protein_coding	15220
1197.23	0.435961	0.279259	0.00432295	0.0952067	ENSMUSG00000007892	Rplp1	protein_coding	56040
168.928	0.443319	0.311141	0.00432132	0.0952067	ENSMUSG00000011154	Cfap161	protein_coding	75556
164.302	-0.440714	0.296628	0.00433236	0.0952892	ENSMUSG00000029104	Htt	protein_coding	15194
25.5567	0.397338	0.433061	0.00437474	0.0959706	ENSMUSG00000021209	Ppp4r4	protein_coding	74521
56.201	-0.40559	0.422416	0.00436913	0.0959706	ENSMUSG00000113924	Gm48493	processed_pseudogene	NA
2895.11	-0.438793	0.294409	0.00441192	0.0966602	ENSMUSG00000001211	Agpat3	protein_coding	28169
99.6519	0.440661	0.307805	0.00444106	0.0971721	ENSMUSG00000079283	2310009B15Rik	protein_coding	69549
137.104	0.411923	0.236048	0.00445527	0.0972302	ENSMUSG00000048661	Lemd3	protein_coding	380664
45861.3	-0.272821	0.119986	0.00445394	0.0972302	ENSMUSG00000062825	Actg1	protein_coding	11465
959.823	0.415792	0.243814	0.0045341	0.0988223	ENSMUSG00000063457	Rps15	protein_coding	20054
76.0064	-0.328997	0.524788	0.00454134	0.098852	ENSMUSG00000030787	Lyve1	protein_coding	114332
496.754	-0.431686	0.279076	0.00457764	0.0989476	ENSMUSG00000023022	Lima1	protein_coding	65970
285.25	0.433608	0.28608	0.00459153	0.0989476	ENSMUSG00000024513	Mbd2	protein_coding	17191
1032.4	-0.387989	0.208076	0.00459278	0.0989476	ENSMUSG00000027605	Acss2	protein_coding	60525
66.5222	-0.40915	0.408598	0.00457378	0.0989476	ENSMUSG00000034731	Dgkh	protein_coding	380921
296.363	-0.420514	0.390824	0.0045696	0.0989476	ENSMUSG00000040152	Thbs1	protein_coding	21825
80.5413	-0.360441	0.472509	0.0045571	0.0989476	ENSMUSG00000055567	Unc80	protein_coding	329178
2301.69	-0.344843	0.168499	0.0045794	0.0989476	ENSMUSG00000058070	Eml1	protein_coding	68519
1293.48	0.357637	0.178923	0.00458443	0.0989476	ENSMUSG00000067925	Rtl8a	protein_coding	66158
3926.63	0.344245	0.168366	0.004621	0.0990484	ENSMUSG00000020644	Id2	protein_coding	15902
135.2	-0.398544	0.421409	0.00461222	0.0990484	ENSMUSG00000022935	Grik1	protein_coding	14805
622.435	0.278442	0.124037	0.00461573	0.0990484	ENSMUSG00000054942	Miga1	protein_coding	215708
8201.12	0.42102	0.255044	0.00460894	0.0990484	ENSMUSG00000059325	Hopx	protein_coding	74318
1051.67	0.432432	0.28484	0.00464194	0.0993705	ENSMUSG00000015312	Gadd45b	protein_coding	17873
363.441	-0.436249	0.307092	0.00468105	0.0999168	ENSMUSG00000017897	Eya2	protein_coding	14049
128.332	0.436508	0.311099	0.00468909	0.0999168	ENSMUSG00000025202	Scd3	protein_coding	30049
366.906	-0.384157	0.205206	0.00469121	0.0999168	ENSMUSG00000039158	Akna	protein_coding	100182
51.1964	-0.392223	0.42673	0.00467997	0.0999168	ENSMUSG00000043811	Rtn4r	protein_coding	65079
4208.42	-0.261134	0.114278	0.00470245	0.10003	ENSMUSG00000022234	Cct5	protein_coding	12465
1173.14	-0.368934	0.190206	0.00471157	0.100097	ENSMUSG00000024772	Ehd1	protein_coding	13660
3633.13	-0.435606	0.33451	0.00472733	0.100305	ENSMUSG00000024190	Dusp1	protein_coding	19252
86.9087	0.421325	0.260061	0.00475762	0.100694	ENSMUSG00000025170	Rab40b	protein_coding	217371
528.879	-0.318627	0.150497	0.00475245	0.100694	ENSMUSG00000071645	Tut1	protein_coding	70044
8.26324	0.277054	0.634131	0.00476799	0.100787	ENSMUSG00000017007	Rbpjl	protein_coding	19668
238.905	0.4145	0.248139	0.00480718	0.101467	ENSMUSG00000038256	Bcl9	protein_coding	77578
429.989	-0.378617	0.200851	0.00481224	0.101467	ENSMUSG00000042042	Csgalnact2	protein_coding	78752
615.992	-0.371963	0.19436	0.00483006	0.101715	ENSMUSG00000032531	Amotl2	protein_coding	56332
3214.86	0.399711	0.226059	0.00484219	0.101825	ENSMUSG00000023031	Cela1	protein_coding	109901
126.321	0.434008	0.316418	0.00484739	0.101825	ENSMUSG00000030708	Dnajb13	protein_coding	69387
61.4313	0.433474	0.328741	0.00486487	0.102065	ENSMUSG00000063663	Brwd3	protein_coding	382236
868.855	0.403693	0.232394	0.00488415	0.102215	ENSMUSG00000018585	Atox1	protein_coding	11927
111.617	-0.433052	0.310221	0.00488285	0.102215	ENSMUSG00000055612	Cdca7	protein_coding	66953
5.40137	0.216858	0.72767	0.0049483	0.102663	ENSMUSG00000009075	Cabp7	protein_coding	192650
127.03	0.428846	0.289263	0.00493989	0.102663	ENSMUSG00000019761	Krt10	protein_coding	16661
125.244	-0.341257	0.481223	0.00493002	0.102663	ENSMUSG00000025150	Cbr2	protein_coding	12409
323.809	-0.432347	0.319068	0.00494434	0.102663	ENSMUSG00000029287	Tgfbr3	protein_coding	21814
2146.34	-0.413523	0.249812	0.00494702	0.102663	ENSMUSG00000032116	Stt3a	protein_coding	16430
192.882	0.412108	0.246633	0.00492137	0.102663	ENSMUSG00000033900	Map9	protein_coding	213582
499.227	-0.410427	0.391668	0.004936	0.102663	ENSMUSG00000072941	Sod3	protein_coding	20657
537.312	-0.402504	0.231957	0.00495452	0.102666	ENSMUSG00000022867	Usp25	protein_coding	30940
1046.37	0.328589	0.158976	0.00496122	0.102678	ENSMUSG00000099881	2810013P06Rik	bidirectional_promoter_lncRNA	NA
537.409	0.419826	0.263692	0.00497702	0.102879	ENSMUSG00000032368	Zic1	protein_coding	22771
786.43	-0.325826	0.501709	0.00499961	0.103219	ENSMUSG00000036814	Slc6a20a	protein_coding	102680
245.788	0.320048	0.510706	0.0050181	0.103474	ENSMUSG00000089940	Gm4117	antisense	NA
16.6166	-0.376037	0.43264	0.00504091	0.103817	ENSMUSG00000070720	Tmem200b	protein_coding	623230
382.183	0.416889	0.259667	0.00506066	0.104096	ENSMUSG00000042156	Dzip1	protein_coding	66573
93.6267	0.425583	0.287799	0.00513124	0.105291	ENSMUSG00000000301	Pemt	protein_coding	18618
52.9179	0.418619	0.367766	0.00512852	0.105291	ENSMUSG00000078776	9530053A07Rik	protein_coding	319482
11214.6	-0.428916	0.3188	0.00514338	0.105411	ENSMUSG00000026879	Gsn	protein_coding	227753
242	-0.42625	0.292716	0.00515707	0.10544	ENSMUSG00000022443	Myh9	protein_coding	17886
1136.44	0.396572	0.227025	0.00515733	0.10544	ENSMUSG00000059291	Rpl11	protein_coding	67025
830.033	0.411735	0.252067	0.00517217	0.105615	ENSMUSG00000015165	Hnrnpl	protein_coding	15388
1041.67	-0.411511	0.378107	0.00522178	0.106112	ENSMUSG00000001349	Cnn1	protein_coding	12797
140.68	-0.377774	0.424676	0.00521087	0.106112	ENSMUSG00000034258	Flvcr2	protein_coding	217721
149.292	-0.427228	0.308627	0.00522825	0.106112	ENSMUSG00000038172	Ttc39b	protein_coding	69863
187.327	-0.427401	0.317731	0.00523436	0.106112	ENSMUSG00000039005	Tlr4	protein_coding	21898
38.512	0.426968	0.328736	0.00522643	0.106112	ENSMUSG00000097340	Gm26617	lincRNA	NA
75.3691	0.426949	0.328388	0.00522943	0.106112	ENSMUSG00000113440	Gm46404	lincRNA	NA
118.396	-0.42619	0.331151	0.00525596	0.106422	ENSMUSG00000001227	Sema6b	protein_coding	20359
1188.97	0.422716	0.284824	0.00527759	0.106732	ENSMUSG00000034345	Gtf2h5	protein_coding	66467
2470.03	-0.413802	0.25952	0.00528709	0.106795	ENSMUSG00000054808	Actn4	protein_coding	60595
1777.62	-0.247024	0.108378	0.0052977	0.106881	ENSMUSG00000024487	Yipf5	protein_coding	67180
140.3	0.411973	0.256905	0.00533645	0.107149	ENSMUSG00000025086	Trub1	protein_coding	72133
36.6344	-0.317412	0.497883	0.00533632	0.107149	ENSMUSG00000034037	Fgd5	protein_coding	232237
4087.58	-0.366253	0.193819	0.00531845	0.107149	ENSMUSG00000060519	Tor3a	protein_coding	30935
7.16302	0.26816	0.607018	0.00532668	0.107149	ENSMUSG00000086844	B230206H07Rik	processed_transcript	NA
157.068	0.411882	0.256921	0.00534416	0.107176	ENSMUSG00000087150	BC064078	transcribed_unprocessed_pseudogene	NA
2756.98	0.376752	0.205255	0.00535756	0.107317	ENSMUSG00000038374	Rbm8a	protein_coding	60365
475.432	-0.407534	0.248681	0.00536482	0.107335	ENSMUSG00000063281	Zfp35	protein_coding	22694
59.1003	-0.34032	0.462965	0.00537699	0.10745	ENSMUSG00000034863	Ano8	protein_coding	382014
644.414	-0.42233	0.292888	0.00542374	0.108256	ENSMUSG00000035969	Rusc2	protein_coding	100213
115.036	-0.359897	0.437506	0.00543671	0.108383	ENSMUSG00000037362	Nov	protein_coding	18133
184.663	0.423693	0.324153	0.00544301	0.108383	ENSMUSG00000049252	Lrp1b	protein_coding	94217
289.721	0.39434	0.22885	0.00546101	0.108598	ENSMUSG00000041341	Atg2b	protein_coding	76559
24.0151	0.420505	0.342259	0.0054667	0.108598	ENSMUSG00000085761	4930455G09Rik	antisense	NA
2065.43	0.354386	0.184135	0.0054947	0.109026	ENSMUSG00000015759	Cnih1	protein_coding	12793
98.092	-0.317569	0.487554	0.00554666	0.109103	ENSMUSG00000025902	Sox17	protein_coding	20671
111.93	0.419508	0.28602	0.00552492	0.109103	ENSMUSG00000026649	Cfap126	protein_coding	75472
2473.95	-0.408507	0.371349	0.00552623	0.109103	ENSMUSG00000032327	Stra6	protein_coding	20897
238.753	-0.38983	0.400014	0.00552437	0.109103	ENSMUSG00000033149	Phldb2	protein_coding	208177
2789.13	0.396553	0.233329	0.00552984	0.109103	ENSMUSG00000036751	Cox6b1	protein_coding	110323
102.511	-0.419745	0.287895	0.00553736	0.109103	ENSMUSG00000039137	Whrn	protein_coding	73750
58.7146	-0.418171	0.345559	0.00555044	0.109103	ENSMUSG00000044362	Ccdc89	protein_coding	70054
505.243	0.406653	0.251354	0.00554896	0.109103	ENSMUSG00000062006	Rpl34	protein_coding	68436
58.9418	-0.413756	0.269221	0.00559032	0.109661	ENSMUSG00000038217	Tlcd2	protein_coding	380712
428.967	-0.400444	0.240809	0.00559188	0.109661	ENSMUSG00000049872	Calhm5	protein_coding	103511
1964.33	0.418155	0.286714	0.0056344	0.110167	ENSMUSG00000027746	Ufm1	protein_coding	67890
140.729	-0.420608	0.304776	0.00564386	0.110167	ENSMUSG00000046994	Mars2	protein_coding	212679
76.0724	-0.308273	0.497955	0.00564208	0.110167	ENSMUSG00000050234	Gja4	protein_coding	14612
211.113	-0.417092	0.28179	0.00562764	0.110167	ENSMUSG00000108801	Gm39090	lincRNA	NA
742.739	-0.363646	0.194966	0.00570152	0.110953	ENSMUSG00000006526	Tmem110	protein_coding	69179
340.965	-0.395925	0.235453	0.0057057	0.110953	ENSMUSG00000020290	Xpo1	protein_coding	103573
2195.98	-0.399049	0.240624	0.00570433	0.110953	ENSMUSG00000024659	Anxa1	protein_coding	16952
3786.86	-0.41038	0.264213	0.00571051	0.110953	ENSMUSG00000026104	Stat1	protein_coding	20846
445.511	-0.361921	0.193471	0.00572802	0.111036	ENSMUSG00000034274	Thoc5	protein_coding	107829
98.6823	-0.407712	0.364845	0.00572664	0.111036	ENSMUSG00000042251	Pm20d1	protein_coding	212933
1225.67	0.394112	0.233167	0.0057392	0.111125	ENSMUSG00000032330	Cox7a2	protein_coding	12866
1879.53	0.390304	0.227541	0.00574583	0.111126	ENSMUSG00000038274	Fau	protein_coding	14109
178.808	0.385105	0.220698	0.00577372	0.111269	ENSMUSG00000030145	Zfp248	protein_coding	72720
227.141	-0.335743	0.170119	0.00577967	0.111269	ENSMUSG00000063785	Utp14a	protein_coding	72554
449.245	-0.338765	0.172626	0.0057776	0.111269	ENSMUSG00000064181	Rab3ip	protein_coding	216363
58.5749	0.418234	0.298227	0.00576695	0.111269	ENSMUSG00000105891	A230001M10Rik	lincRNA	NA
37.6256	-0.351556	0.435484	0.00579254	0.111389	ENSMUSG00000031355	Arhgap6	protein_coding	11856
1648.63	-0.330029	0.460001	0.00580542	0.111509	ENSMUSG00000079436	Kcnj13	protein_coding	100040591
163.375	-0.386881	0.223963	0.00583211	0.111748	ENSMUSG00000019774	Mtrf1l	protein_coding	108853
2643.4	0.316301	0.155274	0.00583776	0.111748	ENSMUSG00000020857	Nme2	protein_coding	18103
6.93046	0.322064	0.469566	0.00582542	0.111748	ENSMUSG00000086287	Gm15972	antisense	NA
143.424	-0.388188	0.392295	0.00584595	0.111772	ENSMUSG00000056481	Cd248	protein_coding	70445
1463.23	0.332031	0.167569	0.00585232	0.111772	ENSMUSG00000073131	Vma21	protein_coding	67048
62.4235	-0.377016	0.405514	0.0058623	0.111836	ENSMUSG00000025815	Dhtkd1	protein_coding	209692
42.8769	-0.348231	0.43641	0.00588242	0.111891	ENSMUSG00000000392	Fap	protein_coding	14089
12.9926	0.376659	0.405258	0.00588608	0.111891	ENSMUSG00000020627	Klhl29	protein_coding	208439
170.004	-0.404816	0.364106	0.00589643	0.111891	ENSMUSG00000024754	Tmem2	protein_coding	83921
759.919	-0.395889	0.23867	0.0058857	0.111891	ENSMUSG00000026970	Rbms1	protein_coding	56878
10.0138	0.217735	0.671078	0.00589847	0.111891	ENSMUSG00000087484	2900089D17Rik	antisense	NA
1012.05	-0.412039	0.27884	0.00595869	0.112274	ENSMUSG00000009035	Tmem184b	protein_coding	223693
4876.28	0.304349	0.14723	0.0059542	0.112274	ENSMUSG00000038150	Ormdl3	protein_coding	66612
46.6054	-0.327016	0.459024	0.00594084	0.112274	ENSMUSG00000038188	Scarf1	protein_coding	380713
3457.17	-0.406	0.26042	0.00594881	0.112274	ENSMUSG00000045932	Ifit2	protein_coding	15958
48.7191	-0.368848	0.412426	0.00594396	0.112274	ENSMUSG00000051977	Prdm9	protein_coding	213389
18.6061	0.306392	0.4869	0.00595521	0.112274	ENSMUSG00000090534	Gm4675	lincRNA	NA
359.88	0.415688	0.304875	0.00598935	0.112726	ENSMUSG00000028282	Casp8ap2	protein_coding	26885
34.8256	-0.334472	0.447546	0.00602044	0.113058	ENSMUSG00000019989	Enpp3	protein_coding	209558
109.016	0.407713	0.352332	0.00601845	0.113058	ENSMUSG00000075334	Rprm	protein_coding	67874
2912.62	-0.34153	0.176819	0.00602926	0.113097	ENSMUSG00000031770	Herpud1	protein_coding	64209
571.265	0.346636	0.181531	0.00604664	0.113297	ENSMUSG00000035171	1110059E24Rik	protein_coding	66206
1612.26	-0.326546	0.164445	0.00605457	0.113319	ENSMUSG00000002957	Ap2a2	protein_coding	11772
400.32	-0.396323	0.243292	0.00608652	0.113428	ENSMUSG00000026211	Obsl1	protein_coding	98733
1192.92	0.329449	0.166895	0.00607193	0.113428	ENSMUSG00000038481	Cdk19	protein_coding	78334
695.612	0.351541	0.186372	0.00607822	0.113428	ENSMUSG00000084957	Bbip1	protein_coding	100503572
14.0396	-0.15052	0.698508	0.00608733	0.113428	ENSMUSG00000098950	Gm28036	protein_coding	NA
427.31	-0.411611	0.285456	0.00611407	0.1138	ENSMUSG00000027865	Gdap2	protein_coding	14547
562.377	-0.36895	0.204944	0.00612206	0.113823	ENSMUSG00000038042	Ptpdc1	protein_coding	218232
1838.27	0.335828	0.172655	0.00613944	0.114005	ENSMUSG00000020022	Ndufa12	protein_coding	66414
2170.14	-0.395371	0.37271	0.00614542	0.114005	ENSMUSG00000032014	Oaf	protein_coding	102644
173.636	-0.411025	0.330924	0.00618911	0.1146	ENSMUSG00000025491	Ifitm1	protein_coding	68713
888.936	-0.2941	0.141213	0.0061911	0.1146	ENSMUSG00000055319	Sec23ip	protein_coding	207352
1301.36	0.389031	0.233397	0.00623502	0.115286	ENSMUSG00000060938	Rpl26	protein_coding	19941
725.561	0.362421	0.199034	0.00625817	0.115461	ENSMUSG00000040289	Hey1	protein_coding	15213
45.3947	-0.409648	0.332697	0.00625654	0.115461	ENSMUSG00000063600	Egfem1	protein_coding	75740
3874.34	0.344729	0.181466	0.00626776	0.115511	ENSMUSG00000021134	Srsf5	protein_coding	20384
3219.15	-0.266699	0.12369	0.00630938	0.116151	ENSMUSG00000035199	Arl6ip5	protein_coding	65106
42.4225	0.410656	0.319617	0.00632507	0.116312	ENSMUSG00000098120	Gm5914	lincRNA	NA
115.776	-0.343747	0.428416	0.00633759	0.116415	ENSMUSG00000020788	Atp2a3	protein_coding	53313
1618.48	0.369844	0.20841	0.00634748	0.116421	ENSMUSG00000027673	Ndufb5	protein_coding	66046
154.678	-0.410446	0.298567	0.00635172	0.116421	ENSMUSG00000051375	Pcdh1	protein_coding	75599
504.711	-0.326389	0.166255	0.00636979	0.116625	ENSMUSG00000038372	Gmds	protein_coding	218138
2423.52	0.38434	0.229352	0.00645051	0.117904	ENSMUSG00000073155	1810058I24Rik	lincRNA	NA
18571.1	-0.40471	0.273649	0.00645366	0.117904	ENSMUSG00000074896	Ifit3	protein_coding	15959
856.353	0.314745	0.157583	0.00646861	0.118049	ENSMUSG00000040029	Ipo8	protein_coding	320727
30.5851	-0.27614	0.515787	0.00648015	0.118131	ENSMUSG00000014813	Stc1	protein_coding	20855
1208.15	0.400727	0.263183	0.00650985	0.118544	ENSMUSG00000025352	Gdf11	protein_coding	14561
659.611	0.391017	0.242112	0.00653635	0.118898	ENSMUSG00000054312	Mrps21	protein_coding	66292
468.845	0.403175	0.272873	0.00657016	0.119384	ENSMUSG00000032526	Ss18l2	protein_coding	26901
146.746	-0.400194	0.347263	0.00659171	0.119413	ENSMUSG00000025372	Baiap2	protein_coding	108100
57.9159	0.407464	0.315707	0.0065827	0.119413	ENSMUSG00000072763	5430403G16Rik	protein_coding	NA
22.6816	0.381409	0.380621	0.00659303	0.119413	ENSMUSG00000083284	Gm13688	processed_pseudogene	NA
1940.48	-0.243784	0.110659	0.00662981	0.11995	ENSMUSG00000068882	Ssb	protein_coding	20823
332.584	-0.406035	0.290394	0.00663783	0.119966	ENSMUSG00000021945	Zmym2	protein_coding	76007
31.591	-0.38987	0.366237	0.00665786	0.120128	ENSMUSG00000024913	Lrp5	protein_coding	16973
5.59402	0.239655	0.585305	0.00666823	0.120128	ENSMUSG00000029182	1700001C02Rik	protein_coding	75434
623.615	-0.402502	0.274212	0.00666325	0.120128	ENSMUSG00000038507	Parp12	protein_coding	243771
9779.26	0.291102	0.14144	0.00671385	0.120318	ENSMUSG00000021427	Ssr1	protein_coding	107513
46.082	-0.289903	0.482238	0.00672169	0.120318	ENSMUSG00000021950	Anxa8	protein_coding	11752
511.702	0.368427	0.210686	0.00671726	0.120318	ENSMUSG00000024033	Rsph1	protein_coding	22092
516.461	-0.343837	0.183978	0.00671664	0.120318	ENSMUSG00000037475	Thoc2	protein_coding	331401
5.42188	0.187651	0.662826	0.00671109	0.120318	ENSMUSG00000041660	Bbox1	protein_coding	170442
3757.45	0.304859	0.151304	0.00670307	0.120318	ENSMUSG00000054405	Dnajc8	protein_coding	68598
892.834	-0.405139	0.316383	0.00675407	0.120345	ENSMUSG00000016494	Cd34	protein_coding	12490
696.187	-0.386865	0.238429	0.00675513	0.120345	ENSMUSG00000035673	Sbno2	protein_coding	216161
78.2222	-0.393177	0.357255	0.00675448	0.120345	ENSMUSG00000036964	Trim17	protein_coding	56631
604.25	0.380292	0.22759	0.00675896	0.120345	ENSMUSG00000046982	Tshz1	protein_coding	110796
41.5418	0.366343	0.395059	0.00674761	0.120345	ENSMUSG00000097428	AW047730	processed_transcript	NA
208.812	-0.339233	0.180025	0.00676998	0.120393	ENSMUSG00000027981	Rnpc3	protein_coding	67225
1022.73	0.337562	0.178528	0.00677596	0.120393	ENSMUSG00000028278	Rragd	protein_coding	52187
135.564	0.392815	0.250963	0.00679251	0.120433	ENSMUSG00000078867	Gm14418	protein_coding	NA
9.18356	0.317338	0.444684	0.00678653	0.120433	ENSMUSG00000104512	Gm37165	antisense	NA
1544.6	0.32603	0.168831	0.00684607	0.120521	ENSMUSG00000026667	Uhmk1	protein_coding	16589
997.337	-0.370639	0.388414	0.00682472	0.120521	ENSMUSG00000031239	Itm2a	protein_coding	16431
544.813	0.362012	0.204292	0.00685127	0.120521	ENSMUSG00000037605	Adgrl3	protein_coding	319387
371.071	-0.372268	0.217244	0.00685477	0.120521	ENSMUSG00000038848	Ythdf1	protein_coding	228994
877.157	-0.304498	0.151534	0.00680627	0.120521	ENSMUSG00000039756	Dnttip2	protein_coding	99480
163.889	0.401158	0.331847	0.00685413	0.120521	ENSMUSG00000059436	Max	protein_coding	17187
449.706	0.398346	0.266512	0.00683853	0.120521	ENSMUSG00000079610	Ankrd39	protein_coding	109346
10.6595	0.345328	0.414887	0.00682779	0.120521	ENSMUSG00000105355	Gm40117	antisense	NA
223.227	-0.353929	0.195373	0.00686613	0.120595	ENSMUSG00000037536	Fbxo34	protein_coding	78938
543.137	-0.315993	0.160788	0.00688231	0.120753	ENSMUSG00000025384	Faap100	protein_coding	71885
42.1846	-0.282682	0.486545	0.00691191	0.120758	ENSMUSG00000025804	Ccr1	protein_coding	12768
3034.62	0.303147	0.151044	0.00691521	0.120758	ENSMUSG00000026393	Nek7	protein_coding	59125
74.4094	-0.275992	0.497619	0.00691136	0.120758	ENSMUSG00000032125	Robo4	protein_coding	74144
124.27	-0.326483	0.431575	0.00691851	0.120758	ENSMUSG00000074207	Adh1	protein_coding	11522
88.3906	-0.395473	0.260066	0.00690021	0.120758	ENSMUSG00000096370	Gm21992	protein_coding	102902673
60.9562	-0.33186	0.425342	0.0069529	0.120777	ENSMUSG00000019845	Tube1	protein_coding	71924
1088.6	0.378075	0.226814	0.00694813	0.120777	ENSMUSG00000022820	Ndufb4	protein_coding	68194
8.93748	-0.191235	0.65063	0.00695548	0.120777	ENSMUSG00000030800	Prss8	protein_coding	76560
1038.72	0.385607	0.239188	0.00693193	0.120777	ENSMUSG00000038855	Itpkb	protein_coding	320404
47.8751	0.390172	0.357268	0.00694067	0.120777	ENSMUSG00000098702	1500015A07Rik	antisense	NA
288.701	0.388753	0.246113	0.00697596	0.121008	ENSMUSG00000036225	Kctd1	protein_coding	106931
270.174	0.377321	0.226206	0.00698831	0.121097	ENSMUSG00000070705	Eid2b	protein_coding	434156
228.631	0.362403	0.206384	0.00701757	0.121354	ENSMUSG00000020728	Cep112	protein_coding	76380
35.1827	-0.281651	0.484518	0.00701371	0.121354	ENSMUSG00000029720	Gm20605	protein_coding	NA
99.3592	-0.333764	0.421514	0.0070386	0.121593	ENSMUSG00000040170	Fmo2	protein_coding	55990
2056.63	-0.318895	0.164136	0.00706597	0.12194	ENSMUSG00000024583	Txnl1	protein_coding	53382
379.403	0.390842	0.253318	0.00709765	0.122236	ENSMUSG00000059820	Nkapd1	protein_coding	270156
52.88	-0.40015	0.320839	0.00709601	0.122236	ENSMUSG00000115144	Gm7968	TEC	NA
1425.97	-0.324146	0.169095	0.00716356	0.122416	ENSMUSG00000005846	Rsl1d1	protein_coding	66409
167.824	0.400511	0.30903	0.00716653	0.122416	ENSMUSG00000008822	Acyp1	protein_coding	66204
228.621	0.400626	0.29999	0.00716647	0.122416	ENSMUSG00000015829	Tnr	protein_coding	21960
308.47	0.358316	0.203246	0.00719899	0.122416	ENSMUSG00000020173	Cobl	protein_coding	12808
613.152	-0.385906	0.356807	0.00722881	0.122416	ENSMUSG00000020396	Nefh	protein_coding	380684
8089.7	0.382069	0.237858	0.00723905	0.122416	ENSMUSG00000022323	Rida	protein_coding	15473
140.699	-0.397504	0.275369	0.00715431	0.122416	ENSMUSG00000022401	Xpnpep3	protein_coding	321003
263.89	0.393996	0.263535	0.0071683	0.122416	ENSMUSG00000022525	Hrasls	protein_coding	27281
50.4207	-0.385551	0.35847	0.00719235	0.122416	ENSMUSG00000024042	Sik1	protein_coding	17691
8689.77	-0.303048	0.152475	0.0072362	0.122416	ENSMUSG00000024308	Tapbp	protein_coding	21356
4490.27	-0.392685	0.259547	0.00715984	0.122416	ENSMUSG00000029561	Oasl2	protein_coding	23962
34.8773	-0.290747	0.464518	0.00722592	0.122416	ENSMUSG00000031377	Bmx	protein_coding	12169
156.298	0.399368	0.319671	0.0071717	0.122416	ENSMUSG00000035829	Ppp1r26	protein_coding	241289
235.318	-0.361931	0.389538	0.00722029	0.122416	ENSMUSG00000046352	Gjb2	protein_coding	14619
7729.81	-0.350182	0.194306	0.00722115	0.122416	ENSMUSG00000052684	Jun	protein_coding	16476
11.6393	-0.19602	0.639309	0.00712407	0.122416	ENSMUSG00000052951	C130021I20Rik	antisense	NA
24.7553	0.33097	0.419917	0.0072359	0.122416	ENSMUSG00000054910	4931415C17Rik	processed_transcript	NA
27.537	0.382628	0.363234	0.00719943	0.122416	ENSMUSG00000098234	Snhg6	lincRNA	NA
425.157	0.268742	0.128398	0.00727627	0.122922	ENSMUSG00000018541	Cwc25	protein_coding	67480
124.097	-0.366414	0.383067	0.00728836	0.123003	ENSMUSG00000069892	9930111J21Rik2	protein_coding	245240
178.993	-0.369256	0.379094	0.00731585	0.123343	ENSMUSG00000027765	P2ry1	protein_coding	18441
253.78	-0.395123	0.33066	0.00732365	0.123351	ENSMUSG00000068246	Apol9b	protein_coding	71898
109.537	0.349049	0.400072	0.0073553	0.12376	ENSMUSG00000067038	Rps12-ps3	protein_coding	NA
112.152	-0.300164	0.448863	0.0073695	0.123875	ENSMUSG00000028023	Pitx2	protein_coding	18741
1605.29	0.36983	0.220024	0.00737806	0.123895	ENSMUSG00000090247	Bloc1s1	protein_coding	14533
264.739	0.381523	0.239445	0.00739613	0.124075	ENSMUSG00000037493	Cib2	protein_coding	56506
112.797	-0.369799	0.376461	0.00740674	0.124129	ENSMUSG00000057286	St6galnac2	protein_coding	20446
264.975	0.388126	0.346255	0.00743224	0.124433	ENSMUSG00000113902	Ndufb1-ps	bidirectional_promoter_lncRNA	NA
15.7042	0.34555	0.401088	0.00747722	0.125061	ENSMUSG00000087590	Epb41l4aos	lincRNA	NA
5.37872	0.258157	0.507266	0.00748651	0.125092	ENSMUSG00000031489	Adrb3	protein_coding	11556
3167.44	0.305968	0.155967	0.00749974	0.125104	ENSMUSG00000024767	Otub1	protein_coding	107260
231.978	-0.370515	0.222609	0.00750949	0.125104	ENSMUSG00000038344	Txlng	protein_coding	353170
45.3563	-0.347351	0.398858	0.00750208	0.125104	ENSMUSG00000044646	Zbtb7c	protein_coding	207259
377.113	-0.382799	0.244101	0.00751762	0.125115	ENSMUSG00000027646	Src	protein_coding	20779
4674.34	0.327804	0.174547	0.0075418	0.125336	ENSMUSG00000029221	Slc30a9	protein_coding	109108
173.599	-0.329246	0.415164	0.00754578	0.125336	ENSMUSG00000044258	Ctla2a	protein_coding	13024
1905.69	0.337264	0.183779	0.00759051	0.125945	ENSMUSG00000023904	Hcfc1r1	protein_coding	353502
614.527	0.378885	0.237767	0.00759743	0.125945	ENSMUSG00000038489	Polr2l	protein_coding	66491
2688.14	0.385665	0.252304	0.00760696	0.125979	ENSMUSG00000036504	Phpt1	protein_coding	75454
2976.23	0.322946	0.170661	0.00761896	0.126054	ENSMUSG00000033307	Mif	protein_coding	17319
39.7724	-0.320102	0.421746	0.0076487	0.126421	ENSMUSG00000025494	Sigirr	protein_coding	24058
476.518	-0.365114	0.216572	0.00766267	0.126528	ENSMUSG00000037904	Ankrd9	protein_coding	74251
86.3903	0.390679	0.329776	0.00769036	0.126861	ENSMUSG00000039395	Mreg	protein_coding	381269
985.215	-0.377005	0.236463	0.00773693	0.127504	ENSMUSG00000037260	Hgsnat	protein_coding	52120
780.064	0.382254	0.247263	0.00774751	0.127553	ENSMUSG00000061787	Rps17	protein_coding	20068
724638	0.359749	0.211201	0.00784637	0.128393	ENSMUSG00000002985	Apoe	protein_coding	11816
590.465	0.381066	0.246769	0.00785953	0.128393	ENSMUSG00000008333	Snrpb2	protein_coding	20639
690.189	0.298912	0.151925	0.00781696	0.128393	ENSMUSG00000037376	Trmt6	protein_coding	66926
160.465	0.365489	0.219152	0.00784755	0.128393	ENSMUSG00000043487	Acot6	protein_coding	217700
561.358	-0.372111	0.229565	0.00785555	0.128393	ENSMUSG00000055531	Cpsf6	protein_coding	432508
514.74	-0.351188	0.388923	0.00782811	0.128393	ENSMUSG00000059173	Pde1a	protein_coding	18573
1406.29	-0.392492	0.311675	0.00783898	0.128393	ENSMUSG00000061353	Cxcl12	protein_coding	20315
429.099	0.36683	0.220732	0.00781352	0.128393	ENSMUSG00000097431	Gm26782	antisense	NA
694.3	-0.358739	0.380177	0.00786854	0.128415	ENSMUSG00000001506	Col1a1	protein_coding	12842
751.028	0.331346	0.17994	0.00788377	0.128539	ENSMUSG00000025656	Arhgef9	protein_coding	236915
6352.74	0.248654	0.117291	0.00789873	0.128658	ENSMUSG00000040759	Cmtm5	protein_coding	67272
806.158	0.389539	0.274578	0.00793858	0.129182	ENSMUSG00000037999	Arap2	protein_coding	212285
1593.81	-0.369849	0.364608	0.00796162	0.129251	ENSMUSG00000011751	Sptbn4	protein_coding	80297
2278.2	-0.386085	0.26238	0.00796583	0.129251	ENSMUSG00000026821	Ralgds	protein_coding	19730
3721.38	0.370201	0.227682	0.00795289	0.129251	ENSMUSG00000031762	Mt2	protein_coding	17750
2302.64	0.33665	0.185945	0.00800326	0.129733	ENSMUSG00000090935	Synj2bp	protein_coding	24071
1098.81	-0.381582	0.251194	0.00802035	0.129885	ENSMUSG00000074170	Plekhf1	protein_coding	72287
323.946	-0.390397	0.28995	0.00807693	0.130659	ENSMUSG00000027412	Lpin3	protein_coding	64899
388.419	-0.387992	0.273686	0.00808366	0.130659	ENSMUSG00000035172	Plekhh3	protein_coding	217198
1010.95	0.342975	0.193313	0.00810302	0.130796	ENSMUSG00000020745	Pafah1b1	protein_coding	18472
50.0549	0.383951	0.334605	0.00810771	0.130796	ENSMUSG00000048416	Mlf1	protein_coding	17349
2933.79	0.385193	0.264148	0.00812589	0.130964	ENSMUSG00000042312	S100a13	protein_coding	20196
21.9009	0.300754	0.430363	0.00815655	0.131271	ENSMUSG00000063953	Amd2	protein_coding	100041585
421.33	0.348539	0.200132	0.00816838	0.131271	ENSMUSG00000092627	D130058E05Rik	processed_transcript	NA
209.549	0.377052	0.243535	0.00816233	0.131271	ENSMUSG00000096956	Snhg18	lincRNA	NA
1162.97	0.384358	0.262909	0.0081787	0.131283	ENSMUSG00000033020	Polr2f	protein_coding	69833
459.495	0.297528	0.152434	0.0081847	0.131283	ENSMUSG00000061455	Stx17	protein_coding	67727
690.594	0.382233	0.257312	0.008214	0.131533	ENSMUSG00000004945	Tmem242	protein_coding	70544
67.0838	-0.369537	0.359533	0.0082246	0.131533	ENSMUSG00000023959	Clic5	protein_coding	224796
762.062	0.364098	0.221503	0.00823939	0.131533	ENSMUSG00000048644	Ctxn1	protein_coding	330695
1188.15	0.328451	0.179215	0.00821952	0.131533	ENSMUSG00000050017	Pitpnb	protein_coding	56305
65.973	-0.205451	0.582157	0.00823324	0.131533	ENSMUSG00000058354	Krt6a	protein_coding	16687
23.7791	-0.270956	0.462447	0.00826178	0.131669	ENSMUSG00000022034	Esco2	protein_coding	71988
2182.78	-0.383267	0.261758	0.00826353	0.131669	ENSMUSG00000028268	Gbp3	protein_coding	55932
694.575	0.382284	0.259627	0.00829928	0.132051	ENSMUSG00000025290	Rps24	protein_coding	20088
10.9974	0.303251	0.425049	0.00830319	0.132051	ENSMUSG00000097309	Gm17249	bidirectional_promoter_lncRNA	NA
483.201	-0.387297	0.311237	0.00832018	0.132196	ENSMUSG00000035765	Dym	protein_coding	69190
560.193	-0.387546	0.285222	0.00832821	0.132199	ENSMUSG00000051339	2900026A02Rik	protein_coding	243219
370.634	-0.381332	0.257927	0.00834485	0.132338	ENSMUSG00000040723	Rcsd1	protein_coding	226594
634.32	-0.387408	0.306922	0.00835664	0.1324	ENSMUSG00000022661	Cd200	protein_coding	17470
952.782	-0.256984	0.479592	0.00838136	0.132667	ENSMUSG00000063796	Slc22a8	protein_coding	19879
14.1984	0.33736	0.391616	0.00844841	0.133352	ENSMUSG00000002250	Ppard	protein_coding	19015
527.306	-0.332546	0.184643	0.00844315	0.133352	ENSMUSG00000028706	Nsun4	protein_coding	72181
623.502	-0.379231	0.336173	0.00844762	0.133352	ENSMUSG00000039257	Vstm2b	protein_coding	58188
318.03	-0.38337	0.270632	0.00852422	0.133839	ENSMUSG00000020700	Map3k3	protein_coding	26406
173.793	-0.336224	0.391399	0.00852703	0.133839	ENSMUSG00000030711	Sult1a1	protein_coding	20887
458.128	-0.362312	0.221872	0.00851574	0.133839	ENSMUSG00000040396	Abhd13	protein_coding	68904
319.035	0.364232	0.224782	0.00850445	0.133839	ENSMUSG00000042439	Zfp532	protein_coding	328977
16.8472	-0.204505	0.573962	0.00850025	0.133839	ENSMUSG00000046694	Tent5b	protein_coding	100342
8.57156	0.221545	0.540966	0.00850431	0.133839	ENSMUSG00000050321	Neto1	protein_coding	246317
62.602	-0.35316	0.373113	0.0086117	0.134306	ENSMUSG00000017697	Ada	protein_coding	11486
857.488	-0.381339	0.323988	0.00862859	0.134306	ENSMUSG00000021823	Vcl	protein_coding	22330
1253.91	-0.237788	0.1123	0.0086282	0.134306	ENSMUSG00000022247	Brix1	protein_coding	67832
54.5821	0.377411	0.335822	0.00861327	0.134306	ENSMUSG00000022468	Endou	protein_coding	19011
1668.66	0.336981	0.190136	0.00857352	0.134306	ENSMUSG00000028608	0610037L13Rik	protein_coding	74098
826.121	-0.305581	0.417257	0.00861362	0.134306	ENSMUSG00000036256	Igfbp7	protein_coding	29817
164.53	-0.385127	0.289915	0.0086251	0.134306	ENSMUSG00000042647	Acad12	protein_coding	338350
2225.7	-0.318949	0.172393	0.00859054	0.134306	ENSMUSG00000052337	Immt	protein_coding	76614
235.982	-0.3848	0.307345	0.00860725	0.134306	ENSMUSG00000056749	Nfil3	protein_coding	18030
613.562	-0.339053	0.193045	0.00866681	0.134675	ENSMUSG00000002265	Peg3	protein_coding	18616
2581.4	0.328216	0.181904	0.008707	0.134675	ENSMUSG00000002379	Ndufa11	protein_coding	69875
26.9505	-0.206238	0.563836	0.00869572	0.134675	ENSMUSG00000018924	Alox15	protein_coding	11687
4832.79	-0.304645	0.160463	0.00870835	0.134675	ENSMUSG00000023827	Agpat4	protein_coding	68262
468.255	-0.355438	0.213578	0.0086925	0.134675	ENSMUSG00000039804	Ncoa5	protein_coding	228869
230.741	-0.383646	0.281168	0.00870249	0.134675	ENSMUSG00000040987	Mill2	protein_coding	243864
99.4684	-0.340719	0.384926	0.00866978	0.134675	ENSMUSG00000068323	Slc4a5	protein_coding	232156
74.0073	-0.320348	0.402471	0.00871931	0.134721	ENSMUSG00000033377	Palmd	protein_coding	114301
610.834	0.371717	0.241728	0.00873233	0.134798	ENSMUSG00000037287	Tbcel	protein_coding	272589
224.997	0.383775	0.288182	0.00876119	0.13512	ENSMUSG00000045996	Polr2k	protein_coding	17749
902.384	0.383894	0.294175	0.0087703	0.135137	ENSMUSG00000046330	Rpl37a	protein_coding	19981
256.157	-0.375198	0.251422	0.00881193	0.135249	ENSMUSG00000019826	Zbtb24	protein_coding	268294
2543.58	0.306016	0.16202	0.00879753	0.135249	ENSMUSG00000026411	Tmem9	protein_coding	66241
2918.41	-0.220403	0.102002	0.00884122	0.135249	ENSMUSG00000030681	Mvp	protein_coding	78388
53.2722	-0.281091	0.437657	0.0088156	0.135249	ENSMUSG00000046733	Gprc5a	protein_coding	232431
23.2941	-0.260405	0.462377	0.00884191	0.135249	ENSMUSG00000063060	Sox7	protein_coding	20680
34.3623	0.273366	0.446481	0.00881186	0.135249	ENSMUSG00000074219	Gm10644	protein_coding	NA
25.5746	-0.253852	0.472108	0.00883045	0.135249	ENSMUSG00000086040	Wipf3	protein_coding	330319
5.44524	0.204387	0.562231	0.00883945	0.135249	ENSMUSG00000112734	Gm47644	sense_intronic	NA
340.678	0.382452	0.304486	0.00887411	0.135618	ENSMUSG00000026587	Astn1	protein_coding	11899
1471	0.362136	0.22596	0.00889653	0.135838	ENSMUSG00000022450	Ndufa6	protein_coding	67130
85.8082	0.310908	0.407352	0.00892994	0.136224	ENSMUSG00000038026	Kcnj9	protein_coding	16524
543.15	-0.318952	0.174337	0.00895724	0.13627	ENSMUSG00000021519	Mterf3	protein_coding	66410
3163.43	-0.185774	0.0820396	0.00895272	0.13627	ENSMUSG00000029131	Dnajb6	protein_coding	23950
4714.57	0.301301	0.1587	0.00894137	0.13627	ENSMUSG00000032826	Ank2	protein_coding	109676
631.226	0.376897	0.326346	0.00897154	0.136364	ENSMUSG00000025475	Adgra1	protein_coding	52389
1051.32	0.371624	0.246694	0.0090333	0.136941	ENSMUSG00000026278	Bok	protein_coding	51800
1477.38	-0.290975	0.150735	0.00903393	0.136941	ENSMUSG00000031446	Cul4a	protein_coding	99375
1168.12	0.315903	0.171882	0.00903155	0.136941	ENSMUSG00000045410	Akr1e1	protein_coding	56043
141.481	-0.371939	0.248375	0.00908227	0.137433	ENSMUSG00000020893	Per1	protein_coding	18626
647.406	-0.327026	0.182998	0.0090939	0.137433	ENSMUSG00000026496	Parp1	protein_coding	11545
103.111	-0.380807	0.289646	0.00909901	0.137433	ENSMUSG00000048218	Amigo2	protein_coding	105827
187.203	0.376141	0.260623	0.00908517	0.137433	ENSMUSG00000048478	Spata33	protein_coding	320869
26.4811	-0.244435	0.478036	0.0091609	0.138197	ENSMUSG00000074793	Hspa12b	protein_coding	72630
5.23745	0.180766	0.588128	0.00916607	0.138197	ENSMUSG00000105304	Gm43696	sense_intronic	NA
472.834	0.261203	0.12932	0.00919412	0.138496	ENSMUSG00000021368	Tbc1d7	protein_coding	67046
204.712	-0.373079	0.328886	0.00924544	0.139145	ENSMUSG00000021448	Shc3	protein_coding	20418
152.455	-0.320909	0.393867	0.00926314	0.139162	ENSMUSG00000037370	Enpp1	protein_coding	18605
50.0886	0.361163	0.351659	0.00925935	0.139162	ENSMUSG00000113722	Snhg10	lincRNA	NA
970.98	-0.357735	0.223215	0.00929616	0.139485	ENSMUSG00000020361	Hspa4	protein_coding	15525
16.8933	0.359658	0.353114	0.00930119	0.139485	ENSMUSG00000053552	Ebf4	protein_coding	228598
669.266	-0.357086	0.222456	0.00932358	0.139696	ENSMUSG00000039646	Vasn	protein_coding	246154
1404.78	-0.376859	0.271944	0.00933466	0.139738	ENSMUSG00000033960	Jcad	protein_coding	240185
113.443	-0.358319	0.353743	0.00937381	0.140126	ENSMUSG00000020374	Rasgef1c	protein_coding	74563
695.821	-0.375163	0.317991	0.00937726	0.140126	ENSMUSG00000032440	Tgfbr2	protein_coding	21813
196.817	0.350994	0.21397	0.0094066	0.140191	ENSMUSG00000021003	Galc	protein_coding	14420
933.77	0.360688	0.229386	0.00939215	0.140191	ENSMUSG00000024593	Megf10	protein_coding	70417
891.219	0.377107	0.276818	0.00940197	0.140191	ENSMUSG00000055675	Kbtbd11	protein_coding	74901
123.664	-0.324894	0.388187	0.00942475	0.140198	ENSMUSG00000019846	Lama4	protein_coding	16775
748.653	0.319445	0.177367	0.00944041	0.140198	ENSMUSG00000026087	Mrpl30	protein_coding	107734
10499.7	0.333804	0.192301	0.00942299	0.140198	ENSMUSG00000032966	Fkbp1a	protein_coding	14225
159.099	0.360966	0.230444	0.00943681	0.140198	ENSMUSG00000097141	Gm10524	TEC	NA
50.3885	0.260579	0.448486	0.00945627	0.14031	ENSMUSG00000072692	Rpl37rt	transcribed_processed_pseudogene	100502825
2998.61	0.355933	0.222148	0.00946974	0.140386	ENSMUSG00000022890	Atp5j	protein_coding	11957
152.071	0.375432	0.31064	0.00951912	0.140994	ENSMUSG00000051786	Tubgcp6	protein_coding	328580
1403.91	0.364856	0.239761	0.00955137	0.141136	ENSMUSG00000008668	Rps18	protein_coding	20084
529.689	-0.36887	0.331334	0.00955172	0.141136	ENSMUSG00000033227	Wnt6	protein_coding	22420
376.025	0.359678	0.229631	0.00956227	0.141136	ENSMUSG00000078570	1110065P20Rik	protein_coding	68920
47.0887	0.298431	0.408583	0.00956018	0.141136	ENSMUSG00000080727	C920021L13Rik	antisense	NA
256.287	-0.326618	0.185493	0.00959026	0.141227	ENSMUSG00000019863	Qrsl1	protein_coding	76563
354.96	0.289349	0.151551	0.00958947	0.141227	ENSMUSG00000020973	Dnaaf2	protein_coding	109065
135.886	-0.370728	0.255585	0.00959366	0.141227	ENSMUSG00000067931	Zfp948	protein_coding	381066
1073.86	0.267016	0.134665	0.00960916	0.141332	ENSMUSG00000042831	Alkbh6	protein_coding	233065
812.512	-0.370724	0.257123	0.00965972	0.141657	ENSMUSG00000022094	Slc39a14	protein_coding	213053
2754.15	-0.375939	0.293249	0.00966181	0.141657	ENSMUSG00000025241	Fyco1	protein_coding	17281
369.464	0.33437	0.194548	0.00966491	0.141657	ENSMUSG00000049932	H2afx	protein_coding	15270
6.45294	-0.237352	0.476613	0.00966147	0.141657	ENSMUSG00000050010	Shisa3	protein_coding	330096
3878.8	0.326284	0.186387	0.00980327	0.14208	ENSMUSG00000004285	Atp6v1f	protein_coding	66144
61.3022	-0.310988	0.396048	0.00970802	0.14208	ENSMUSG00000015053	Gata2	protein_coding	14461
5.23484	-0.159518	0.593217	0.00973967	0.14208	ENSMUSG00000027219	Slc28a2	protein_coding	269346
2606.18	0.337642	0.198906	0.00973202	0.14208	ENSMUSG00000027706	Sec62	protein_coding	69276
22.3143	0.283747	0.418468	0.00976611	0.14208	ENSMUSG00000028294	Cfap206	protein_coding	69329
423.727	-0.329043	0.189244	0.00977883	0.14208	ENSMUSG00000030055	Rab43	protein_coding	69834
996.157	-0.316133	0.176016	0.00980357	0.14208	ENSMUSG00000032431	Crtap	protein_coding	56693
3186.79	0.362381	0.237813	0.00978086	0.14208	ENSMUSG00000035376	Hacd2	protein_coding	70757
208.01	-0.338484	0.200282	0.00977952	0.14208	ENSMUSG00000037845	Fdxacb1	protein_coding	382137
67.5869	-0.342197	0.366767	0.00979616	0.14208	ENSMUSG00000038990	Cables2	protein_coding	252966
3656.9	-0.359531	0.23195	0.00977165	0.14208	ENSMUSG00000052727	Map1b	protein_coding	17755
499.104	-0.291189	0.411756	0.00977099	0.14208	ENSMUSG00000079018	Ly6c1	protein_coding	17067
652.699	0.33517	0.196213	0.00977286	0.14208	ENSMUSG00000096979	Gm26880	lincRNA	NA
655.766	0.360934	0.23528	0.00981489	0.142122	ENSMUSG00000064368	mt-Nd6	protein_coding	17722
1576.35	0.335158	0.196787	0.00985952	0.1424	ENSMUSG00000000581	C1d	protein_coding	57316
271.243	0.365446	0.246025	0.00985375	0.1424	ENSMUSG00000001134	Uxt	protein_coding	22294
236.974	-0.349693	0.357366	0.0098519	0.1424	ENSMUSG00000039004	Bmp6	protein_coding	12161
1464.28	-0.338903	0.201578	0.00988561	0.142655	ENSMUSG00000030616	Sytl2	protein_coding	83671
111.916	-0.373837	0.293377	0.00991054	0.142769	ENSMUSG00000033446	Lpar6	protein_coding	67168
8.49909	0.260753	0.43966	0.00990336	0.142769	ENSMUSG00000089804	Gm16136	antisense	NA
24852.3	0.373729	0.286998	0.00992444	0.142847	ENSMUSG00000106106	CT010467.1	rRNA	NA
73.3132	-0.354934	0.348949	0.00993918	0.142937	ENSMUSG00000015968	Cacna1d	protein_coding	12289
1730.32	0.367301	0.252902	0.00994836	0.142947	ENSMUSG00000001289	Pfdn5	protein_coding	56612
188.509	-0.350011	0.355043	0.00997777	0.143247	ENSMUSG00000037709	Fam13a	protein_coding	58909
1014.71	-0.364492	0.329662	0.0100496	0.143383	ENSMUSG00000001123	Lgals9	protein_coding	16859
1617.74	-0.262981	0.434578	0.0100498	0.143383	ENSMUSG00000013584	Aldh1a2	protein_coding	19378
31.3133	-0.255774	0.443029	0.0100374	0.143383	ENSMUSG00000026062	Slc9a2	protein_coding	226999
83.3392	0.342105	0.363243	0.0100554	0.143383	ENSMUSG00000026064	Ptp4a1	protein_coding	19243
613.075	-0.360817	0.238299	0.0100496	0.143383	ENSMUSG00000031502	Col4a1	protein_coding	12826
518.173	-0.246224	0.121247	0.0100222	0.143383	ENSMUSG00000044475	Ascc1	protein_coding	69090
1000.22	0.333138	0.195542	0.010033	0.143383	ENSMUSG00000059713	Rcan3	protein_coding	53902
31.5971	0.306906	0.395323	0.0100179	0.143383	ENSMUSG00000074591	Ankub1	protein_coding	242037
1789.29	-0.371162	0.273089	0.0100924	0.143701	ENSMUSG00000029761	Cald1	protein_coding	109624
382.441	0.282102	0.147594	0.0100948	0.143701	ENSMUSG00000047649	Cd3eap	protein_coding	70333
1197.24	0.354023	0.225758	0.0101038	0.143708	ENSMUSG00000040339	Fam102b	protein_coding	329739
313.185	-0.241075	0.459836	0.010155	0.144192	ENSMUSG00000030109	Slc6a12	protein_coding	14411
8.11995	0.247172	0.451556	0.0101545	0.144192	ENSMUSG00000110030	Gm45546	TEC	NA
1512.69	0.34759	0.215995	0.0101798	0.144306	ENSMUSG00000044768	D1Ertd622e	protein_coding	52392
195.523	-0.37134	0.280318	0.0101801	0.144306	ENSMUSG00000052676	Zmat1	protein_coding	215693
13.7107	-0.181924	0.557918	0.010226	0.144834	ENSMUSG00000021908	Gm6768	processed_pseudogene	NA
1307.8	-0.346388	0.214837	0.0102539	0.145107	ENSMUSG00000034205	Loxl2	protein_coding	94352
66.176	0.368164	0.311498	0.0102988	0.145497	ENSMUSG00000063320	1190007I07Rik	protein_coding	544717
7.78467	0.248223	0.447457	0.0102975	0.145497	ENSMUSG00000090936	Gm17705	lincRNA	NA
502.037	0.366691	0.25939	0.0103142	0.145593	ENSMUSG00000020561	Twistnb	protein_coding	28071
790.346	-0.285435	0.151095	0.0103353	0.145768	ENSMUSG00000044465	Fam160a2	protein_coding	74349
903.222	0.317209	0.179997	0.0103724	0.146169	ENSMUSG00000024902	Mrpl11	protein_coding	66419
415.441	-0.328767	0.19361	0.0105391	0.148056	ENSMUSG00000001767	Crnkl1	protein_coding	66877
66.8103	-0.246312	0.445201	0.0105503	0.148056	ENSMUSG00000004655	Aqp1	protein_coding	11826
1240.53	-0.366503	0.265094	0.0105361	0.148056	ENSMUSG00000018501	Ncor1	protein_coding	20185
624.744	0.339397	0.20697	0.0105197	0.148056	ENSMUSG00000031231	Cox7b	protein_coding	66142
13.0071	-0.227798	0.471193	0.010548	0.148056	ENSMUSG00000036923	Stox1	protein_coding	216021
30.7315	-0.223308	0.47808	0.0105606	0.148077	ENSMUSG00000044217	Aqp5	protein_coding	11830
1420.1	-0.27525	0.414454	0.0105737	0.148138	ENSMUSG00000030218	Mgp	protein_coding	17313
600.341	-0.362055	0.250234	0.0105884	0.14822	ENSMUSG00000040296	Ddx58	protein_coding	230073
412.663	0.332541	0.198636	0.010609	0.148384	ENSMUSG00000030545	Pex11a	protein_coding	18631
63.9421	-0.360438	0.326282	0.0106203	0.14842	ENSMUSG00000034765	Dusp5	protein_coding	240672
1106.03	-0.318771	0.182985	0.0106331	0.148475	ENSMUSG00000063904	Dpp3	protein_coding	75221
135.74	0.367884	0.281619	0.0106498	0.148482	ENSMUSG00000026156	B3gat2	protein_coding	280645
253.735	-0.354317	0.232659	0.0106512	0.148482	ENSMUSG00000027829	Ccnl1	protein_coding	56706
695.756	-0.336511	0.204202	0.0106728	0.148659	ENSMUSG00000025287	Acot9	protein_coding	56360
282.862	-0.366918	0.274136	0.0106907	0.148663	ENSMUSG00000020464	Pnpt1	protein_coding	71701
604.738	-0.356487	0.333273	0.0106895	0.148663	ENSMUSG00000037820	Tgm2	protein_coding	21817
631.44	0.367366	0.284436	0.0107347	0.149062	ENSMUSG00000035215	Lsm7	protein_coding	66094
6.57399	0.176119	0.553577	0.0107371	0.149062	ENSMUSG00000097108	Gm26581	lincRNA	NA
1768.88	-0.342382	0.213418	0.0107882	0.149524	ENSMUSG00000022629	Kif21a	protein_coding	16564
250.108	-0.359712	0.324503	0.0107794	0.149524	ENSMUSG00000090958	Lrrc32	protein_coding	434215
16.3551	0.306026	0.386545	0.0108043	0.149624	ENSMUSG00000078902	Gm14443	protein_coding	NA
854.701	0.341206	0.211938	0.0108214	0.149738	ENSMUSG00000068617	Efcab1	protein_coding	66793
571.33	-0.3661	0.295897	0.0108525	0.150045	ENSMUSG00000063450	Syne2	protein_coding	319565
1721.73	0.313643	0.178978	0.0108978	0.150083	ENSMUSG00000016257	Prelid3b	protein_coding	66390
108.396	0.361161	0.253225	0.0108741	0.150083	ENSMUSG00000017943	Gdap1l1	protein_coding	228858
177.768	-0.36474	0.304645	0.010873	0.150083	ENSMUSG00000028444	Cntfr	protein_coding	12804
490.296	0.350173	0.227493	0.0108999	0.150083	ENSMUSG00000069682	Gm10275	transcribed_processed_pseudogene	NA
765.11	0.324798	0.191112	0.0108947	0.150083	ENSMUSG00000075595	Zfp652	protein_coding	268469
413.724	0.308378	0.173876	0.0109374	0.15023	ENSMUSG00000018363	Smurf2	protein_coding	66313
2096.13	0.360771	0.25313	0.01093	0.15023	ENSMUSG00000039278	Pcsk1n	protein_coding	30052
135.79	0.352729	0.232854	0.0109308	0.15023	ENSMUSG00000075229	Ccdc58	protein_coding	381045
107.979	-0.355698	0.239626	0.0109505	0.150288	ENSMUSG00000004098	Col5a3	protein_coding	53867
57.3067	0.365436	0.281399	0.0109832	0.150614	ENSMUSG00000049404	Rarres1	protein_coding	109222
705.782	0.365095	0.291445	0.0110259	0.150872	ENSMUSG00000024081	Cebpz	protein_coding	12607
765.108	0.340356	0.21237	0.0110289	0.150872	ENSMUSG00000030432	Rpl28	protein_coding	19943
537.087	0.363842	0.26899	0.0110265	0.150872	ENSMUSG00000048915	Efna5	protein_coding	13640
1035.45	0.33604	0.206373	0.0110576	0.150901	ENSMUSG00000020326	Ccng1	protein_coding	12450
2335.94	0.332154	0.201201	0.0110644	0.150901	ENSMUSG00000026568	Mpc2	protein_coding	70456
498.216	0.348915	0.227048	0.0110759	0.150901	ENSMUSG00000028643	Svbp	protein_coding	69216
86.2803	-0.336779	0.355797	0.0110689	0.150901	ENSMUSG00000036834	Plch1	protein_coding	269437
5.72899	0.184108	0.534211	0.0110511	0.150901	ENSMUSG00000110914	Gm48611	TEC	NA
110.413	0.360002	0.254353	0.011107	0.151081	ENSMUSG00000020635	Fkbp1b	protein_coding	14226
154.024	0.353303	0.331773	0.011107	0.151081	ENSMUSG00000057359	Gm17494	processed_transcript	NA
9.13306	0.229413	0.456748	0.0111446	0.151254	ENSMUSG00000001014	Icam4	protein_coding	78369
1393.16	0.268575	0.140365	0.0111467	0.151254	ENSMUSG00000069255	Dusp22	protein_coding	105352
16.6039	-0.292171	0.393562	0.0111404	0.151254	ENSMUSG00000096463	Gm21750	protein_coding	NA
1044.38	-0.364	0.290793	0.0111775	0.151427	ENSMUSG00000029860	Zyx	protein_coding	22793
1934.31	-0.311178	0.177762	0.0111695	0.151427	ENSMUSG00000032997	Chpf	protein_coding	74241
177.657	0.355331	0.32609	0.0111895	0.151467	ENSMUSG00000034912	Mdga2	protein_coding	320772
182.104	-0.341218	0.348686	0.0112117	0.151646	ENSMUSG00000041592	Sdk2	protein_coding	237979
1715.97	0.349353	0.230005	0.0112674	0.152277	ENSMUSG00000058443	Rpl10-ps3	protein_coding	NA
277.268	0.34432	0.221016	0.0112926	0.152496	ENSMUSG00000034928	Rnf44	protein_coding	105239
158.739	0.355358	0.244347	0.0113185	0.152723	ENSMUSG00000061175	Fnip2	protein_coding	329679
7.34179	0.172913	0.544242	0.0113475	0.15294	ENSMUSG00000026012	Cd28	protein_coding	12487
65.4966	-0.340668	0.347525	0.0113528	0.15294	ENSMUSG00000111497	Gm38431	protein_coding	NA
1334.06	-0.360324	0.262623	0.0113798	0.153181	ENSMUSG00000032010	Usp2	protein_coding	53376
3010.22	0.332932	0.20476	0.0114301	0.153661	ENSMUSG00000030538	Cib1	protein_coding	23991
162.311	0.357671	0.314396	0.0114429	0.153661	ENSMUSG00000041907	Gpr45	protein_coding	93690
511.638	0.350603	0.23462	0.0114371	0.153661	ENSMUSG00000067336	Bmpr2	protein_coding	12168
70.7212	-0.294022	0.388608	0.0114656	0.153844	ENSMUSG00000055866	Per2	protein_coding	18627
1657.25	0.349689	0.233188	0.0114805	0.15392	ENSMUSG00000022283	Pabpc1	protein_coding	18458
1450.24	-0.354999	0.246968	0.011536	0.15446	ENSMUSG00000020241	Col6a2	protein_coding	12834
1648.11	-0.351828	0.326974	0.011539	0.15446	ENSMUSG00000020467	Efemp1	protein_coding	216616
489.691	-0.346937	0.229113	0.0116165	0.155372	ENSMUSG00000031503	Col4a2	protein_coding	12827
88.8542	0.356878	0.311593	0.0116484	0.155552	ENSMUSG00000028407	Smim27	protein_coding	100504309
9.85988	0.28495	0.393651	0.0116419	0.155552	ENSMUSG00000038057	Dbil5	protein_coding	13168
1207.96	-0.299186	0.168209	0.0116876	0.155845	ENSMUSG00000023087	Noct	protein_coding	12457
1044.24	-0.347253	0.230555	0.0116889	0.155845	ENSMUSG00000034675	Dbn1	protein_coding	56320
221.72	-0.339292	0.216547	0.0117302	0.156218	ENSMUSG00000032308	Ulk3	protein_coding	71742
9.61012	-0.255153	0.417525	0.0117354	0.156218	ENSMUSG00000044103	Il1f9	protein_coding	215257
789.116	0.314294	0.183906	0.011754	0.156219	ENSMUSG00000027201	Myef2	protein_coding	17876
779.914	0.284691	0.155358	0.0117533	0.156219	ENSMUSG00000032398	Snapc5	protein_coding	330959
820.807	-0.347837	0.232787	0.0117764	0.15633	ENSMUSG00000025133	Ints4	protein_coding	101861
4671.77	0.295305	0.164932	0.0117809	0.15633	ENSMUSG00000038503	Mesd	protein_coding	67943
503.941	-0.356929	0.259337	0.0118051	0.156403	ENSMUSG00000041890	Git2	protein_coding	26431
122.736	-0.342568	0.338892	0.0118013	0.156403	ENSMUSG00000103906	Tigd5	protein_coding	105734
1190.07	0.287919	0.158407	0.0118222	0.156507	ENSMUSG00000019907	Ppp1r12a	protein_coding	17931
5.35854	0.144834	0.562443	0.0118359	0.156566	ENSMUSG00000046295	Ankle1	protein_coding	234396
1345.92	-0.350556	0.241482	0.0119542	0.157427	ENSMUSG00000021012	Zc3h14	protein_coding	75553
656.92	-0.320498	0.192044	0.0119467	0.157427	ENSMUSG00000032253	Phip	protein_coding	83946
251.345	-0.354648	0.310911	0.0119598	0.157427	ENSMUSG00000041827	Oasl1	protein_coding	231655
18155.2	0.34745	0.233612	0.0119156	0.157427	ENSMUSG00000044080	S100a1	protein_coding	20193
18.3907	0.30468	0.375825	0.0119217	0.157427	ENSMUSG00000050671	Ism2	protein_coding	217738
28.6011	0.34995	0.32388	0.0119305	0.157427	ENSMUSG00000052631	Sh2d6	protein_coding	71130
24007.5	0.343645	0.226404	0.0119665	0.157427	ENSMUSG00000075706	Gpx4	protein_coding	625249
23.5445	-0.320892	0.361464	0.0119928	0.157526	ENSMUSG00000038903	Ccdc68	protein_coding	381175
136.94	0.357376	0.297757	0.0119905	0.157526	ENSMUSG00000087380	2210408F21Rik	processed_transcript	NA
1923.49	0.287657	0.158868	0.0120199	0.157636	ENSMUSG00000034290	Nek9	protein_coding	217718
72.8718	0.350172	0.32177	0.0120191	0.157636	ENSMUSG00000042699	Dhx9	protein_coding	13211
50.2761	-0.32838	0.35345	0.0120502	0.15764	ENSMUSG00000034579	Pla2g3	protein_coding	237625
25.2031	0.223118	0.449697	0.0120424	0.15764	ENSMUSG00000079671	2610203C22Rik	processed_transcript	NA
252.709	0.357136	0.269202	0.0120577	0.15764	ENSMUSG00000087174	5530601H04Rik	processed_transcript	NA
69.8171	0.343078	0.334848	0.0120345	0.15764	ENSMUSG00000096856	Gm10778	protein_coding	100233208
976.348	-0.350781	0.244455	0.0121095	0.157778	ENSMUSG00000003810	Mast2	protein_coding	17776
18.9322	-0.269376	0.400524	0.0121343	0.157778	ENSMUSG00000028337	Coro2a	protein_coding	107684
1142.29	-0.216888	0.10606	0.012131	0.157778	ENSMUSG00000031521	Aga	protein_coding	11593
1285.94	0.314828	0.186435	0.0121378	0.157778	ENSMUSG00000040260	Daam2	protein_coding	76441
393.28	0.34625	0.233266	0.0121063	0.157778	ENSMUSG00000040795	Iqcc	protein_coding	230767
32.8903	-0.160551	0.543752	0.0121433	0.157778	ENSMUSG00000078597	Cyp4a12b	protein_coding	13118
51.1477	0.349789	0.32105	0.0121048	0.157778	ENSMUSG00000099696	2900052N01Rik	lincRNA	NA
10.7009	-0.282905	0.390076	0.0121404	0.157778	ENSMUSG00000112917	Gm47331	processed_pseudogene	NA
182.385	-0.339221	0.220482	0.0121948	0.158203	ENSMUSG00000021203	Otub2	protein_coding	68149
453.261	-0.318687	0.191221	0.0121917	0.158203	ENSMUSG00000033400	Agl	protein_coding	77559
1462.32	0.355867	0.26723	0.0122181	0.158272	ENSMUSG00000026032	Ndufb3	protein_coding	66495
39.4311	-0.300247	0.37638	0.0122189	0.158272	ENSMUSG00000034738	Nostrin	protein_coding	329416
1819.71	0.334169	0.212704	0.0122645	0.158741	ENSMUSG00000027574	Nkain4	protein_coding	58237
4758.22	0.304413	0.17603	0.0123225	0.159287	ENSMUSG00000000594	Gm2a	protein_coding	14667
737.043	0.296866	0.168545	0.0123336	0.159287	ENSMUSG00000027425	Kat14	protein_coding	228714
485.612	-0.352423	0.253876	0.0123351	0.159287	ENSMUSG00000029798	Herc6	protein_coding	67138
1253.81	0.315233	0.188201	0.0123924	0.159904	ENSMUSG00000025731	Mettl26	protein_coding	68347
617.105	0.350201	0.248196	0.0124356	0.160156	ENSMUSG00000016833	Mrps18c	protein_coding	68735
4075.19	0.30959	0.182041	0.0124356	0.160156	ENSMUSG00000022265	Ank	protein_coding	11732
106.377	0.352371	0.25606	0.0124405	0.160156	ENSMUSG00000042505	Sdhaf3	protein_coding	71238
3444.27	0.285866	0.158979	0.0125174	0.1609	ENSMUSG00000005732	Ranbp1	protein_coding	19385
81.0073	0.353185	0.300683	0.0125081	0.1609	ENSMUSG00000023927	Satb1	protein_coding	20230
135.909	0.348049	0.316877	0.012547	0.160969	ENSMUSG00000026873	Phf19	protein_coding	74016
180.257	-0.30059	0.373013	0.0125529	0.160969	ENSMUSG00000028012	Rrh	protein_coding	20132
38.24	-0.246742	0.415036	0.0125852	0.160969	ENSMUSG00000030249	Abcc9	protein_coding	20928
241.852	-0.351795	0.25699	0.0125787	0.160969	ENSMUSG00000033416	Gucd1	protein_coding	68778
319.915	-0.352529	0.301696	0.0125712	0.160969	ENSMUSG00000042298	Ttc19	protein_coding	72795
6.824	0.205167	0.467402	0.0125493	0.160969	ENSMUSG00000105733	Gm42973	TEC	NA
72.4752	0.322782	0.353544	0.0125897	0.160969	ENSMUSG00000107655	Gm44220	TEC	NA
217.443	0.350918	0.254274	0.0126166	0.161189	ENSMUSG00000017548	Suz12	protein_coding	52615
143.615	0.349341	0.310711	0.0126744	0.161805	ENSMUSG00000020639	Pfn4	protein_coding	382562
529.156	-0.273502	0.149	0.012751	0.162157	ENSMUSG00000010755	Cars	protein_coding	27267
7.50278	-0.139183	0.551595	0.0127522	0.162157	ENSMUSG00000026581	Sell	protein_coding	20343
9.312	0.192657	0.483931	0.0127545	0.162157	ENSMUSG00000043020	Wdr63	protein_coding	242253
834.186	-0.305803	0.179291	0.0127333	0.162157	ENSMUSG00000054717	Hmgb2	protein_coding	97165
24.64	-0.248834	0.411078	0.0127598	0.162157	ENSMUSG00000086697	4933427G23Rik	transcribed_processed_pseudogene	NA
282.578	0.352915	0.268219	0.0127284	0.162157	ENSMUSG00000116180	Gm49492	bidirectional_promoter_lncRNA	NA
111.613	-0.296507	0.374038	0.0127825	0.162323	ENSMUSG00000028780	Sema3c	protein_coding	20348
656.809	-0.353155	0.279139	0.0128135	0.162594	ENSMUSG00000027030	Stk39	protein_coding	53416
478.301	0.342808	0.234109	0.0128294	0.162673	ENSMUSG00000040904	Gm21988	protein_coding	NA
233.882	-0.337702	0.332358	0.0128406	0.162693	ENSMUSG00000019194	Scn1b	protein_coding	20266
264.58	-0.350384	0.302551	0.0128511	0.162703	ENSMUSG00000031161	Hdac6	protein_coding	15185
49.81	-0.335763	0.334957	0.0128664	0.162775	ENSMUSG00000079685	Ulbp1	protein_coding	77777
2076.1	0.305266	0.17938	0.0128844	0.16288	ENSMUSG00000024248	Cox7a2l	protein_coding	20463
705.749	-0.350597	0.298167	0.0129571	0.163186	ENSMUSG00000022656	Nectin3	protein_coding	58998
64.2991	0.332607	0.338659	0.0129245	0.163186	ENSMUSG00000026387	Sctr	protein_coding	319229
417.462	0.321537	0.199065	0.012941	0.163186	ENSMUSG00000041703	Zic5	protein_coding	65100
2023.24	0.348752	0.253232	0.0129569	0.163186	ENSMUSG00000060032	H2afj	protein_coding	232440
900.51	0.339454	0.228044	0.0129398	0.163186	ENSMUSG00000106918	Mrpl33	protein_coding	66845
144.63	-0.351232	0.26881	0.013026	0.163931	ENSMUSG00000025280	Polr3a	protein_coding	218832
1302.63	-0.341875	0.235191	0.0131024	0.164041	ENSMUSG00000028700	Pomgnt1	protein_coding	68273
740.997	0.328426	0.209923	0.0130955	0.164041	ENSMUSG00000029499	Pxmp2	protein_coding	19301
49.2257	-0.32311	0.348184	0.0130886	0.164041	ENSMUSG00000030222	Rerg	protein_coding	232441
43.8912	-0.308073	0.36213	0.013103	0.164041	ENSMUSG00000032246	Calml4	protein_coding	75600
321.04	-0.339348	0.229108	0.013064	0.164041	ENSMUSG00000050846	Zfp623	protein_coding	78834
841.481	0.317213	0.194088	0.0130526	0.164041	ENSMUSG00000060935	Tmem263	protein_coding	103266
364.811	0.311822	0.187743	0.0130958	0.164041	ENSMUSG00000067924	Rtl8b	protein_coding	553127
28.6881	0.330175	0.339594	0.0131219	0.164155	ENSMUSG00000086003	B230206L02Rik	processed_transcript	NA
170.16	0.340408	0.323181	0.0131667	0.164594	ENSMUSG00000094777	Hist1h2ap	protein_coding	319171
2421.14	0.298712	0.174098	0.0132737	0.165064	ENSMUSG00000006010	Odr4	protein_coding	226499
822.213	-0.320694	0.199778	0.0132533	0.165064	ENSMUSG00000010110	Stx5a	protein_coding	56389
694.111	0.305198	0.18101	0.0132711	0.165064	ENSMUSG00000018666	Cbx1	protein_coding	12412
340.204	0.31347	0.19056	0.0132643	0.165064	ENSMUSG00000020380	Rad50	protein_coding	19360
513.193	-0.349466	0.29198	0.0132828	0.165064	ENSMUSG00000030067	Foxp1	protein_coding	108655
342.444	-0.335185	0.222724	0.0132609	0.165064	ENSMUSG00000032356	Rasgrf1	protein_coding	19417
449.443	-0.295859	0.370643	0.01323	0.165064	ENSMUSG00000037095	Lrg1	protein_coding	76905
122.032	-0.286139	0.377338	0.0132772	0.165064	ENSMUSG00000048572	Tmem252	protein_coding	226040
1233.76	0.349768	0.27045	0.0133063	0.165234	ENSMUSG00000062997	Rpl35	protein_coding	66489
114.798	-0.349343	0.270775	0.013385	0.165408	ENSMUSG00000015659	Serac1	protein_coding	321007
255.834	0.349967	0.278439	0.0133372	0.165408	ENSMUSG00000017376	Nlk	protein_coding	18099
104.623	-0.339099	0.322494	0.013386	0.165408	ENSMUSG00000018500	Adora2b	protein_coding	11541
235.8	-0.34131	0.236798	0.0133451	0.165408	ENSMUSG00000021666	Gfm2	protein_coding	320806
1395.95	-0.336646	0.226632	0.0133722	0.165408	ENSMUSG00000033355	Rtp4	protein_coding	67775
3430.9	0.346726	0.254226	0.0133756	0.165408	ENSMUSG00000045193	Cirbp	protein_coding	12696
392.991	0.337225	0.227993	0.0133891	0.165408	ENSMUSG00000079427	Mthfsl	protein_coding	100039707
205.914	-0.310369	0.357479	0.013408	0.16552	ENSMUSG00000001247	Lsr	protein_coding	54135
7395.3	-0.206585	0.101465	0.0134481	0.165892	ENSMUSG00000030357	Fkbp4	protein_coding	14228
714.436	0.266702	0.14551	0.0135265	0.166737	ENSMUSG00000051007	Gatd1	protein_coding	213350
1405.57	-0.310928	0.188931	0.0135549	0.166965	ENSMUSG00000062098	Btbd3	protein_coding	228662
1202.62	-0.285357	0.162202	0.0136142	0.167573	ENSMUSG00000041926	Rnpep	protein_coding	215615
497.944	-0.261607	0.391648	0.0136635	0.167913	ENSMUSG00000001930	Vwf	protein_coding	22371
3087.95	0.302419	0.179697	0.0136744	0.167913	ENSMUSG00000020611	Gna13	protein_coding	14674
502.599	-0.344408	0.250955	0.0136592	0.167913	ENSMUSG00000029174	Tbc1d1	protein_coding	57915
3066.64	0.346013	0.258505	0.0136817	0.167913	ENSMUSG00000041571	Selenow	protein_coding	20364
625.178	0.328055	0.213768	0.0137083	0.168117	ENSMUSG00000002661	Alkbh7	protein_coding	66400
2318.1	0.326533	0.211741	0.0137724	0.168534	ENSMUSG00000022885	St6gal1	protein_coding	20440
396.989	-0.319203	0.345789	0.0137653	0.168534	ENSMUSG00000025608	Podxl	protein_coding	27205
171.947	-0.347276	0.285067	0.0137529	0.168534	ENSMUSG00000029168	Dpysl5	protein_coding	65254
309.054	-0.325574	0.338207	0.0137941	0.168677	ENSMUSG00000046618	Olfml2a	protein_coding	241327
1648.06	0.344879	0.256176	0.013807	0.168712	ENSMUSG00000028047	Thbs3	protein_coding	21827
28.1188	0.280039	0.376814	0.0138674	0.169184	ENSMUSG00000019489	Cd70	protein_coding	21948
71.5572	0.331229	0.220808	0.0138924	0.169184	ENSMUSG00000020335	Zfp354b	protein_coding	27274
1762.52	0.283009	0.160908	0.0138892	0.169184	ENSMUSG00000035150	Eif2s3x	protein_coding	26905
93.3852	-0.243403	0.40387	0.0139059	0.169184	ENSMUSG00000053647	Gper1	protein_coding	76854
857.49	-0.346718	0.279794	0.0138899	0.169184	ENSMUSG00000061755	Bod1l	protein_coding	665775
262.45	0.346099	0.288369	0.0138987	0.169184	ENSMUSG00000079480	Pin4	protein_coding	69713
137.404	-0.30144	0.360267	0.0139666	0.1698	ENSMUSG00000064080	Fbln2	protein_coding	14115
2117.38	0.237098	0.123561	0.0140029	0.170008	ENSMUSG00000015120	Ube2i	protein_coding	22196
16634.7	-0.316358	0.198212	0.0140063	0.170008	ENSMUSG00000027248	Pdia3	protein_coding	14827
627.316	0.33112	0.22164	0.0140141	0.170008	ENSMUSG00000039016	Timm8b	protein_coding	30057
125.699	-0.345861	0.279937	0.0140384	0.17018	ENSMUSG00000042496	Prdm10	protein_coding	382066
435.753	-0.344074	0.295091	0.0140643	0.170189	ENSMUSG00000003344	Btbd2	protein_coding	208198
579.865	0.296915	0.175562	0.0141201	0.170189	ENSMUSG00000003444	Med29	protein_coding	67224
170.893	0.296207	0.363164	0.014118	0.170189	ENSMUSG00000005045	Chd5	protein_coding	269610
13.1313	-0.273591	0.37938	0.0141103	0.170189	ENSMUSG00000019734	Tmc4	protein_coding	353499
5.18091	-0.173413	0.491641	0.014111	0.170189	ENSMUSG00000032318	Isl2	protein_coding	104360
514.934	-0.297742	0.362013	0.0141141	0.170189	ENSMUSG00000036446	Lum	protein_coding	17022
35.5018	0.32843	0.331469	0.01407	0.170189	ENSMUSG00000055809	Dnaaf3	protein_coding	436022
35.6425	0.331019	0.327359	0.0140899	0.170189	ENSMUSG00000060424	Pantr1	lincRNA	NA
7549.88	-0.23488	0.122191	0.0141331	0.170224	ENSMUSG00000021877	Arf4	protein_coding	11843
5922.1	-0.337361	0.236978	0.0141695	0.170541	ENSMUSG00000031751	Amfr	protein_coding	23802
268.74	-0.310969	0.192169	0.0141987	0.17077	ENSMUSG00000028093	Acp6	protein_coding	66659
2294.31	0.29169	0.170493	0.0142181	0.170882	ENSMUSG00000034875	Nudt19	protein_coding	110959
2453.61	0.230454	0.119173	0.0142364	0.170979	ENSMUSG00000030849	Fgfr2	protein_coding	14183
38.317	-0.315161	0.345557	0.0142532	0.171058	ENSMUSG00000044026	Slc35g1	protein_coding	240660
744.278	-0.34399	0.286386	0.0142918	0.171104	ENSMUSG00000017774	Myo1c	protein_coding	17913
2507.55	0.341439	0.252924	0.0143381	0.171104	ENSMUSG00000026511	Srp9	protein_coding	27058
5.07643	-0.12003	0.540277	0.0142998	0.171104	ENSMUSG00000031089	Slc6a14	protein_coding	56774
314.01	0.334373	0.231552	0.0143383	0.171104	ENSMUSG00000040649	Rimklb	protein_coding	108653
277.138	-0.338722	0.309402	0.0142721	0.171104	ENSMUSG00000040761	Spen	protein_coding	56381
6984.28	0.323688	0.210959	0.0143189	0.171104	ENSMUSG00000071655	Ubxn1	protein_coding	225896
217.706	0.343524	0.264041	0.0143191	0.171104	ENSMUSG00000086429	Gt(ROSA)26Sor	antisense	14910
5.00146	-0.120437	0.540328	0.0142827	0.171104	ENSMUSG00000102500	Gm37371	TEC	NA
115.633	-0.288238	0.367183	0.0143639	0.171169	ENSMUSG00000052504	Epha3	protein_coding	13837
211.184	-0.226966	0.414469	0.0143641	0.171169	ENSMUSG00000063011	Msln	protein_coding	56047
216.741	-0.330943	0.224543	0.0143827	0.17127	ENSMUSG00000062906	Hdac10	protein_coding	170787
566.874	-0.340814	0.299984	0.0144138	0.171518	ENSMUSG00000022865	Cxadr	protein_coding	13052
2925.84	0.343022	0.266075	0.0144592	0.171936	ENSMUSG00000064357	mt-Atp6	protein_coding	17705
266.6	-0.3085	0.350002	0.0144891	0.172171	ENSMUSG00000024066	Xdh	protein_coding	22436
412.47	-0.333154	0.230533	0.014509	0.172285	ENSMUSG00000022195	6030458C11Rik	protein_coding	77877
167.341	-0.289684	0.364822	0.0145393	0.172402	ENSMUSG00000032925	Itgbl1	protein_coding	223272
428.198	0.33191	0.22805	0.0145393	0.172402	ENSMUSG00000034574	Daam1	protein_coding	208846
17.7777	-0.329619	0.323941	0.0145714	0.172661	ENSMUSG00000107951	Gm6210	processed_pseudogene	NA
49.3306	0.33922	0.300973	0.0146292	0.173224	ENSMUSG00000086914	Gm16124	antisense	NA
1238.44	0.279359	0.159984	0.0146805	0.173708	ENSMUSG00000013646	Sh3bp5l	protein_coding	79566
901.274	-0.299871	0.181145	0.0146997	0.173814	ENSMUSG00000053436	Mapk14	protein_coding	26416
67.5124	0.334289	0.312276	0.0147724	0.173973	ENSMUSG00000000282	Mnt	protein_coding	17428
359.219	-0.334543	0.311728	0.0147696	0.173973	ENSMUSG00000056917	Sipa1	protein_coding	20469
99.5558	0.339408	0.297796	0.0147363	0.173973	ENSMUSG00000085705	Gm16046	lincRNA	NA
11.296	0.235372	0.402591	0.0147752	0.173973	ENSMUSG00000094732	1500015L24Rik	lincRNA	NA
92.042	0.33958	0.297289	0.014728	0.173973	ENSMUSG00000100600	A230077H06Rik	antisense	NA
211.33	0.341579	0.282716	0.0147745	0.173973	ENSMUSG00000117003	CT010496.1	bidirectional_promoter_lncRNA	NA
227.484	0.312182	0.196975	0.0148256	0.174444	ENSMUSG00000021707	Dhfr	protein_coding	13361
949.362	-0.340393	0.286808	0.0149148	0.175371	ENSMUSG00000030235	Slco1c1	protein_coding	58807
641.666	-0.308235	0.192328	0.01494	0.175545	ENSMUSG00000000600	Krit1	protein_coding	79264
575.996	0.306681	0.190472	0.0149669	0.175739	ENSMUSG00000045251	Zfp688	protein_coding	69234
668.292	-0.290274	0.171886	0.0150116	0.17614	ENSMUSG00000021731	Mrps30	protein_coding	59054
3836.93	0.331392	0.231817	0.0150265	0.176193	ENSMUSG00000007656	Arpp19	protein_coding	59046
9.98066	0.171708	0.479965	0.0150495	0.176339	ENSMUSG00000109006	B230209E15Rik	lincRNA	NA
220.137	0.332253	0.234453	0.0150714	0.176473	ENSMUSG00000042121	Ssh1	protein_coding	231637
1059.54	0.336985	0.249433	0.0150839	0.176497	ENSMUSG00000049517	Rps23	protein_coding	66475
149.23	0.323167	0.215608	0.0151005	0.176567	ENSMUSG00000073295	Nudt11	protein_coding	58242
5.57593	0.128623	0.527155	0.015129	0.176778	ENSMUSG00000087230	Mroh3	protein_coding	76422
555.77	0.31101	0.197124	0.01516	0.17681	ENSMUSG00000002459	Rgs20	protein_coding	58175
3177.79	0.332364	0.236058	0.0151843	0.17681	ENSMUSG00000024608	Rps14	protein_coding	20044
1464.76	0.32833	0.2263	0.015175	0.17681	ENSMUSG00000028062	Lamtor2	protein_coding	83409
1679.4	0.29139	0.173629	0.0151685	0.17681	ENSMUSG00000068740	Celsr2	protein_coding	53883
341.319	-0.339105	0.285884	0.0151676	0.17681	ENSMUSG00000073555	Gm4951	protein_coding	240327
74.239	-0.270518	0.373369	0.0152014	0.176887	ENSMUSG00000037185	Krt80	protein_coding	74127
211.224	-0.324769	0.219671	0.0152459	0.177282	ENSMUSG00000020079	Supv3l1	protein_coding	338359
8429.14	0.286198	0.168599	0.0152783	0.177536	ENSMUSG00000031021	Tmem9b	protein_coding	56786
486.263	-0.316038	0.335445	0.0152935	0.177541	ENSMUSG00000036103	Colec12	protein_coding	140792
75.8995	0.333177	0.239803	0.0152998	0.177541	ENSMUSG00000037216	Lipt1	protein_coding	623661
2220.75	0.269805	0.153032	0.0153147	0.177591	ENSMUSG00000039128	Cdc123	protein_coding	98828
21434.1	0.265635	0.1494	0.0153428	0.177673	ENSMUSG00000037072	Selenof	protein_coding	93684
40.1225	-0.236907	0.396373	0.0153404	0.177673	ENSMUSG00000054889	Dsp	protein_coding	109620
113.792	0.33651	0.253224	0.0153698	0.177862	ENSMUSG00000021694	Ercc8	protein_coding	71991
1081.39	0.334758	0.246231	0.015384	0.177905	ENSMUSG00000040952	Rps19	protein_coding	20085
294.303	-0.297769	0.181676	0.0154202	0.178201	ENSMUSG00000026836	Acvr1	protein_coding	11477
365.483	-0.315455	0.205114	0.0154391	0.178297	ENSMUSG00000043909	Trp53bp1	protein_coding	27223
104799	0.291451	0.174721	0.0154507	0.178308	ENSMUSG00000027447	Cst3	protein_coding	13010
3067.56	0.241281	0.129696	0.0154957	0.178583	ENSMUSG00000022744	Cldnd1	protein_coding	224250
624.057	-0.282723	0.165803	0.0154958	0.178583	ENSMUSG00000054079	Utp18	protein_coding	217109
286.751	-0.337999	0.271671	0.0155067	0.178587	ENSMUSG00000040054	Baz2a	protein_coding	116848
200.673	-0.322628	0.324406	0.0155358	0.1788	ENSMUSG00000036242	Armh4	protein_coding	67419
68.3253	-0.337636	0.272732	0.0155825	0.179215	ENSMUSG00000039304	Tnfsf10	protein_coding	22035
285.466	0.310251	0.198398	0.0156066	0.179263	ENSMUSG00000039782	Cpeb2	protein_coding	231207
246.833	-0.33291	0.302455	0.015608	0.179263	ENSMUSG00000052512	Nav2	protein_coding	78286
841.898	-0.329919	0.235005	0.0156551	0.179603	ENSMUSG00000036106	Prr5	protein_coding	109270
40.2058	-0.237213	0.393539	0.0156589	0.179603	ENSMUSG00000071691	Gm960	protein_coding	381196
7143.66	0.288911	0.172912	0.0157092	0.180056	ENSMUSG00000009575	Cbx5	protein_coding	12419
7952.94	-0.273828	0.157883	0.0157267	0.180095	ENSMUSG00000025130	P4hb	protein_coding	18453
7.17343	0.120342	0.524748	0.015734	0.180095	ENSMUSG00000113683	Gm47123	antisense	NA
165.498	-0.335896	0.260815	0.0157704	0.180389	ENSMUSG00000041215	Yeats2	protein_coding	208146
1499.52	0.26883	0.15346	0.0157996	0.1806	ENSMUSG00000030255	Sspn	protein_coding	16651
144.668	-0.330994	0.240088	0.0158176	0.180683	ENSMUSG00000063146	Clip2	protein_coding	269713
352.039	0.334876	0.255927	0.0158318	0.180723	ENSMUSG00000050552	Lamtor4	protein_coding	66096
5661.13	0.292872	0.177843	0.0158718	0.181057	ENSMUSG00000024646	Cyb5a	protein_coding	109672
813.43	-0.313259	0.204372	0.0158903	0.181145	ENSMUSG00000030888	Rrp8	protein_coding	101867
65.5354	-0.221258	0.404969	0.0159232	0.181256	ENSMUSG00000047631	Apof	protein_coding	103161
1313.69	0.27867	0.163145	0.0159323	0.181256	ENSMUSG00000057181	5730455P16Rik	protein_coding	70591
8.30761	0.159594	0.485859	0.0159249	0.181256	ENSMUSG00000110534	Gm45708	lincRNA	NA
745.051	-0.335689	0.270887	0.0159693	0.181554	ENSMUSG00000017264	Exosc10	protein_coding	50912
412.375	-0.333957	0.254728	0.0159857	0.181618	ENSMUSG00000032952	Ap4b1	protein_coding	67489
1247.96	-0.335037	0.265666	0.0160538	0.182043	ENSMUSG00000001119	Col6a1	protein_coding	12833
341.314	-0.328329	0.235297	0.0160557	0.182043	ENSMUSG00000001120	Pcbp3	protein_coding	59093
330.575	0.28173	0.166527	0.0160367	0.182043	ENSMUSG00000032727	Mier3	protein_coding	218613
572.346	0.333791	0.255971	0.01607	0.182083	ENSMUSG00000039960	Rhou	protein_coding	69581
4048.15	0.230164	0.122545	0.0162172	0.182441	ENSMUSG00000001794	Capns1	protein_coding	12336
5861.94	-0.264856	0.150689	0.0161126	0.182441	ENSMUSG00000003814	Calr	protein_coding	12317
1906.54	0.264658	0.150711	0.016191	0.182441	ENSMUSG00000029397	Rchy1	protein_coding	68098
1277.38	-0.298181	0.185316	0.0161913	0.182441	ENSMUSG00000029482	Aacs	protein_coding	78894
10.4751	-0.194337	0.431823	0.0162208	0.182441	ENSMUSG00000031289	Il13ra2	protein_coding	16165
939.944	-0.289022	0.174697	0.0161819	0.182441	ENSMUSG00000038482	Tfdp1	protein_coding	21781
40.5967	-0.319594	0.322435	0.0161897	0.182441	ENSMUSG00000043015	Nemp2	protein_coding	227094
102.154	-0.322343	0.318018	0.0161889	0.182441	ENSMUSG00000043099	Hic1	protein_coding	15248
1986.95	0.321271	0.219766	0.0161262	0.182441	ENSMUSG00000051579	Tceal8	protein_coding	66684
32.5111	0.27304	0.365061	0.0161948	0.182441	ENSMUSG00000060882	Kcnd2	protein_coding	16508
462.398	0.269666	0.155353	0.0162172	0.182441	ENSMUSG00000079334	Nat6	protein_coding	56441
712.876	-0.334195	0.26806	0.0162605	0.182671	ENSMUSG00000002980	Bcam	protein_coding	57278
539.637	0.330893	0.246378	0.016263	0.182671	ENSMUSG00000029636	Wasf3	protein_coding	245880
1245.24	0.311824	0.2045	0.0163009	0.182975	ENSMUSG00000036764	Dnajc12	protein_coding	30045
647.677	-0.322478	0.224004	0.0163426	0.183116	ENSMUSG00000034168	Irf2bpl	protein_coding	238330
33.213	0.333933	0.270367	0.0163308	0.183116	ENSMUSG00000047749	Zc3hav1l	protein_coding	209032
739.126	0.272538	0.158411	0.0163461	0.183116	ENSMUSG00000093460	Six3os1	processed_transcript	NA
2674.94	-0.258075	0.145453	0.0164162	0.183662	ENSMUSG00000025982	Sf3b1	protein_coding	81898
3035.77	-0.318304	0.216227	0.0164167	0.183662	ENSMUSG00000030770	Parva	protein_coding	57342
1255.62	0.271787	0.158198	0.0165268	0.184771	ENSMUSG00000036333	Kidins220	protein_coding	77480
278.605	0.318076	0.217022	0.0165878	0.185329	ENSMUSG00000024446	Rpp21	protein_coding	67676
1371.62	-0.277272	0.163797	0.0166106	0.185461	ENSMUSG00000059263	Usp47	protein_coding	74996
114.991	-0.236299	0.386799	0.0166538	0.18582	ENSMUSG00000041445	Mmrn2	protein_coding	105450
490.384	-0.332167	0.270944	0.0167054	0.186273	ENSMUSG00000044496	2510039O18Rik	protein_coding	77034
26048.7	0.244169	0.134467	0.0167299	0.186422	ENSMUSG00000071866	Ppia	protein_coding	268373
56.9975	-0.298384	0.342277	0.0167596	0.186629	ENSMUSG00000048402	Gli2	protein_coding	14633
36152.7	-0.331615	0.271255	0.0168237	0.186849	ENSMUSG00000008348	Ubc	protein_coding	22190
10454.9	0.32419	0.23227	0.0167935	0.186849	ENSMUSG00000008540	Mgst1	protein_coding	56615
3669.54	0.31493	0.212834	0.0168226	0.186849	ENSMUSG00000040612	Ildr2	protein_coding	100039795
94.704	-0.329731	0.251654	0.0168104	0.186849	ENSMUSG00000061458	Nol10	protein_coding	217431
910.457	0.301648	0.192596	0.0168479	0.186994	ENSMUSG00000030980	Knop1	protein_coding	66356
114.01	-0.326238	0.239067	0.0168734	0.187153	ENSMUSG00000050541	Adra1b	protein_coding	11548
102.443	-0.228115	0.390989	0.0169388	0.187402	ENSMUSG00000034911	Ushbp1	protein_coding	234395
288.565	-0.305083	0.197692	0.0169166	0.187402	ENSMUSG00000041263	Rusc1	protein_coding	72296
86.6951	-0.290281	0.348119	0.0169194	0.187402	ENSMUSG00000041460	Cacna2d4	protein_coding	319734
138.833	-0.32894	0.29057	0.0169404	0.187402	ENSMUSG00000097274	Gm47512	antisense	NA
1272.77	-0.327734	0.294274	0.0169975	0.187911	ENSMUSG00000002504	Slc9a3r2	protein_coding	65962
11206.3	-0.306154	0.199895	0.0170442	0.188267	ENSMUSG00000006373	Pgrmc1	protein_coding	53328
726.06	-0.323863	0.234202	0.0170567	0.188267	ENSMUSG00000035206	Sppl2b	protein_coding	73218
1474.12	0.288486	0.177214	0.0170633	0.188267	ENSMUSG00000036835	Psenen	protein_coding	66340
6575.31	0.294734	0.184942	0.017146	0.189056	ENSMUSG00000040681	Hmgn1	protein_coding	15312
3061.42	-0.329725	0.274084	0.017218	0.189725	ENSMUSG00000027303	Ptpra	protein_coding	19262
95.6551	-0.318069	0.31416	0.0172672	0.189949	ENSMUSG00000003032	Klf4	protein_coding	16600
1034.81	-0.315114	0.216109	0.017258	0.189949	ENSMUSG00000020580	Rock2	protein_coding	19878
17472.5	0.275225	0.163714	0.0172835	0.189949	ENSMUSG00000028691	Prdx1	protein_coding	18477
14.4452	-0.205028	0.409108	0.0172798	0.189949	ENSMUSG00000111824	Gm47102	processed_pseudogene	NA
3245.59	0.24721	0.138133	0.0172975	0.189979	ENSMUSG00000038495	Otud7b	protein_coding	229603
6.75271	-0.123166	0.507813	0.0173255	0.190162	ENSMUSG00000024784	Gpha2	protein_coding	170458
416.38	-0.320996	0.307637	0.0173446	0.190248	ENSMUSG00000004626	Stxbp2	protein_coding	20911
368.525	0.328572	0.280627	0.0173562	0.190251	ENSMUSG00000021040	Slirp	protein_coding	380773
267.355	-0.31977	0.227589	0.0174554	0.190454	ENSMUSG00000011427	Zfp790	protein_coding	233056
580.855	-0.267359	0.156596	0.0175061	0.190454	ENSMUSG00000022724	Riox2	protein_coding	67014
26.9861	0.246827	0.374016	0.0175105	0.190454	ENSMUSG00000029660	Tex26	protein_coding	75860
448.333	0.305399	0.200944	0.0174714	0.190454	ENSMUSG00000031618	Nr3c2	protein_coding	110784
258.773	0.323465	0.237122	0.0174123	0.190454	ENSMUSG00000034518	Hmgxb4	protein_coding	70823
140.607	-0.326997	0.287055	0.0174776	0.190454	ENSMUSG00000035722	Abca7	protein_coding	27403
1867.22	-0.328703	0.270143	0.0174608	0.190454	ENSMUSG00000038612	Mcl1	protein_coding	17210
196.36	-0.305413	0.200636	0.017407	0.190454	ENSMUSG00000046909	Tefm	protein_coding	68550
1390.26	0.271862	0.160943	0.0174928	0.190454	ENSMUSG00000072680	Tmem254c	protein_coding	100039192
12.2664	0.195913	0.417444	0.017463	0.190454	ENSMUSG00000082079	Dnmt3c	protein_coding	NA
5.29468	0.156532	0.470992	0.0174944	0.190454	ENSMUSG00000086129	Gm13558	sense_intronic	NA
7.20252	0.193239	0.420638	0.0174568	0.190454	ENSMUSG00000092564	BC051226	antisense	NA
2974.57	0.273658	0.162854	0.0175348	0.190594	ENSMUSG00000020308	Tpgs1	protein_coding	110012
139.764	-0.327362	0.282592	0.0175579	0.190722	ENSMUSG00000041000	Trim62	protein_coding	67525
958.488	-0.327674	0.260412	0.0175915	0.190965	ENSMUSG00000021870	Slmap	protein_coding	83997
215.629	-0.198487	0.413069	0.0176279	0.191236	ENSMUSG00000024650	Slc22a6	protein_coding	18399
179.83	-0.3277	0.26488	0.0176605	0.191466	ENSMUSG00000017756	Slc12a7	protein_coding	20499
761.667	0.309548	0.208783	0.0176841	0.191575	ENSMUSG00000025505	Tmem80	protein_coding	71448
1253.5	-0.252416	0.369278	0.0177087	0.191575	ENSMUSG00000029718	Pcolce	protein_coding	18542
2419.52	-0.32594	0.286563	0.0177161	0.191575	ENSMUSG00000030107	Usp18	protein_coding	24110
2865.44	-0.285608	0.17618	0.0177113	0.191575	ENSMUSG00000034412	Tbc1d10a	protein_coding	103724
193.974	-0.322558	0.298543	0.0177469	0.191662	ENSMUSG00000032185	Carm1	protein_coding	59035
475.337	-0.321661	0.235497	0.0177396	0.191662	ENSMUSG00000037936	Scarb1	protein_coding	20778
734.687	0.285748	0.176685	0.0178126	0.192129	ENSMUSG00000002222	Rmnd5a	protein_coding	68477
58.6007	-0.327141	0.269438	0.0178129	0.192129	ENSMUSG00000038569	Rad9b	protein_coding	231724
24.6609	0.310607	0.320676	0.0178349	0.192242	ENSMUSG00000073985	Gm10602	antisense	NA
138.996	-0.313873	0.217925	0.0178628	0.19242	ENSMUSG00000027487	Cdk5rap1	protein_coding	66971
68.3972	-0.326833	0.266432	0.0178748	0.192426	ENSMUSG00000037126	Psd	protein_coding	73728
7.72367	0.111877	0.508287	0.0179142	0.192643	ENSMUSG00000027744	Stoml3	protein_coding	229277
899.285	0.316064	0.222957	0.0179179	0.192643	ENSMUSG00000061207	Stk19	protein_coding	54402
367.44	0.310394	0.211886	0.0179508	0.192873	ENSMUSG00000021097	Clmn	protein_coding	94040
995.48	0.262134	0.152895	0.0179997	0.193275	ENSMUSG00000067377	Tspan6	protein_coding	56496
109.206	0.318736	0.23048	0.0180409	0.193472	ENSMUSG00000021597	Slf1	protein_coding	105377
1067.62	-0.295682	0.189756	0.0180333	0.193472	ENSMUSG00000022967	Ifnar1	protein_coding	15975
1629.63	-0.311964	0.316752	0.0180576	0.193527	ENSMUSG00000026158	Ogfrl1	protein_coding	70155
633.962	-0.322582	0.242861	0.0180716	0.193553	ENSMUSG00000019966	Kitl	protein_coding	17311
3040.38	-0.281984	0.173345	0.0180906	0.193602	ENSMUSG00000024966	Stip1	protein_coding	20867
880.045	0.295533	0.189831	0.0180991	0.193602	ENSMUSG00000031029	Eif3f	protein_coding	66085
35.9392	0.316849	0.306484	0.0182161	0.194729	ENSMUSG00000049154	Fam183b	protein_coding	75429
461.835	0.291796	0.18549	0.0182292	0.194746	ENSMUSG00000020642	Rnf144a	protein_coding	108089
507.099	-0.321862	0.243101	0.0182746	0.195068	ENSMUSG00000028214	Gem	protein_coding	14579
281.912	0.325053	0.270381	0.0182906	0.195068	ENSMUSG00000040767	Snrnp25	protein_coding	78372
7422.69	0.308587	0.210736	0.0182941	0.195068	ENSMUSG00000042682	Selenok	protein_coding	80795
86.4778	-0.293754	0.336014	0.0183721	0.195426	ENSMUSG00000000791	Il12rb1	protein_coding	16161
155.07	-0.286878	0.342117	0.0183584	0.195426	ENSMUSG00000050222	Il17d	protein_coding	239114
171.483	-0.324127	0.257578	0.0183742	0.195426	ENSMUSG00000078768	Zfp566	protein_coding	72556
44.0591	-0.290679	0.338979	0.0183433	0.195426	ENSMUSG00000113393	Gm48415	processed_pseudogene	NA
24263.6	0.317972	0.232385	0.0184401	0.195468	ENSMUSG00000001175	Calm1	protein_coding	12313
325.842	0.321263	0.242659	0.0184018	0.195468	ENSMUSG00000021392	Nol8	protein_coding	70930
521.584	0.259578	0.151538	0.0184305	0.195468	ENSMUSG00000028114	Mettl14	protein_coding	210529
231.781	-0.218626	0.388071	0.0184479	0.195468	ENSMUSG00000045930	Clec14a	protein_coding	66864
3496.33	-0.246827	0.140114	0.0184251	0.195468	ENSMUSG00000052681	Rap1b	protein_coding	215449
17.9879	0.237399	0.374823	0.0184235	0.195468	ENSMUSG00000117113	CT010445.1	TEC	NA
600.309	0.296495	0.192669	0.0184616	0.195491	ENSMUSG00000052144	Ppp4r2	protein_coding	232314
380.682	-0.296887	0.193422	0.0185093	0.195798	ENSMUSG00000025278	Flnb	protein_coding	286940
2498.6	0.254221	0.146816	0.0185139	0.195798	ENSMUSG00000054008	Ndst1	protein_coding	15531
410.522	-0.322364	0.250434	0.018557	0.195971	ENSMUSG00000014418	Hps5	protein_coding	246694
96.3076	-0.317031	0.302316	0.0185477	0.195971	ENSMUSG00000028886	Eya3	protein_coding	14050
629.439	0.293307	0.188772	0.0185652	0.195971	ENSMUSG00000032121	Tmem218	protein_coding	66279
29.3262	0.290903	0.337365	0.0185779	0.195982	ENSMUSG00000022838	Eaf2	protein_coding	106389
844.365	0.300049	0.198386	0.0185927	0.196016	ENSMUSG00000039195	1110008P14Rik	protein_coding	73737
1228.26	-0.292901	0.188399	0.0186065	0.196038	ENSMUSG00000040028	Elavl1	protein_coding	15568
41815.4	-0.239954	0.13469	0.0186302	0.196165	ENSMUSG00000072235	Tuba1a	protein_coding	22142
11157.3	0.27854	0.171389	0.018686	0.196217	ENSMUSG00000020265	Sumo3	protein_coding	20610
4151.83	0.254586	0.147586	0.018713	0.196217	ENSMUSG00000022956	Atp5o	protein_coding	28080
250.508	0.323099	0.276011	0.0186689	0.196217	ENSMUSG00000025867	Cplx2	protein_coding	12890
548.881	-0.275724	0.168401	0.0187138	0.196217	ENSMUSG00000048546	Tob2	protein_coding	57259
2191.21	0.323145	0.262181	0.0187114	0.196217	ENSMUSG00000050121	Opalin	protein_coding	226115
111.485	0.315423	0.304019	0.0187167	0.196217	ENSMUSG00000050447	Lypd6	protein_coding	320343
9.59165	0.191417	0.412128	0.0186618	0.196217	ENSMUSG00000073415	Gm10501	antisense	NA
14.2346	0.249985	0.364502	0.0188608	0.197604	ENSMUSG00000089665	Fcor	protein_coding	NA
2559.2	0.190594	0.0978716	0.0188768	0.197649	ENSMUSG00000035521	Gnptg	protein_coding	214505
3790.1	0.201005	0.105195	0.0189099	0.197749	ENSMUSG00000030161	Gabarapl1	protein_coding	57436
19.7433	-0.292439	0.333948	0.0189084	0.197749	ENSMUSG00000112149	Gm47611	processed_pseudogene	NA
1876.48	0.321457	0.25614	0.0190047	0.198225	ENSMUSG00000014313	Cox6c	protein_coding	12864
333.632	-0.278292	0.345162	0.0190143	0.198225	ENSMUSG00000018459	Slc13a3	protein_coding	114644
1625.41	-0.309146	0.21624	0.0189967	0.198225	ENSMUSG00000020978	Klhdc2	protein_coding	69554
492.9	-0.30572	0.209601	0.0189706	0.198225	ENSMUSG00000022092	Ppp3cc	protein_coding	19057
3675.16	0.290408	0.186619	0.0189888	0.198225	ENSMUSG00000024423	Impact	protein_coding	16210
182.121	-0.321931	0.264843	0.0190373	0.198342	ENSMUSG00000026315	Serpinb8	protein_coding	20725
36.3231	-0.233536	0.373825	0.0190525	0.198377	ENSMUSG00000021730	Hcn1	protein_coding	15165
132.494	0.320287	0.283485	0.0190725	0.198462	ENSMUSG00000026017	Carf	protein_coding	241066
2372.09	0.249249	0.143598	0.0190918	0.19854	ENSMUSG00000063015	Ccni	protein_coding	12453
262.237	-0.270234	0.163807	0.0191434	0.198709	ENSMUSG00000020309	Chac2	protein_coding	68044
3243.53	0.259181	0.152832	0.0191423	0.198709	ENSMUSG00000022451	Twf1	protein_coding	19230
862.239	-0.321447	0.271583	0.0191326	0.198709	ENSMUSG00000040253	Gbp7	protein_coding	229900
1486.37	-0.294125	0.192369	0.0191712	0.198768	ENSMUSG00000019055	Plod1	protein_coding	18822
396.17	-0.315062	0.231555	0.0191727	0.198768	ENSMUSG00000073563	Csnk1g3	protein_coding	70425
822.37	-0.284717	0.180428	0.0192617	0.199093	ENSMUSG00000026499	Acbd3	protein_coding	170760
2532.1	0.290242	0.187282	0.0192187	0.199093	ENSMUSG00000031517	Gpm6a	protein_coding	234267
760.613	0.306611	0.212935	0.0192542	0.199093	ENSMUSG00000056258	Kcnq3	protein_coding	110862
19.9409	-0.21138	0.388767	0.0192396	0.199093	ENSMUSG00000058624	Gda	protein_coding	14544
108.513	0.318554	0.287572	0.0192632	0.199093	ENSMUSG00000097412	1810014B01Rik	transcribed_unprocessed_pseudogene	NA
407.485	-0.287731	0.184304	0.0192935	0.199283	ENSMUSG00000022529	Zfp263	protein_coding	74120
273.067	-0.32059	0.26337	0.0193616	0.199763	ENSMUSG00000033790	Tubgcp5	protein_coding	233276
19.186	-0.273354	0.346914	0.0193637	0.199763	ENSMUSG00000113302	Gm32219	lincRNA	NA
468.823	-0.306371	0.213931	0.0194889	0.200563	ENSMUSG00000020472	Zkscan17	protein_coding	268417
398.32	-0.320122	0.264298	0.0194862	0.200563	ENSMUSG00000035372	1810055G02Rik	protein_coding	72056
411.515	-0.316386	0.238907	0.0194546	0.200563	ENSMUSG00000060671	Atp8b2	protein_coding	54667
124.411	-0.304209	0.209807	0.019479	0.200563	ENSMUSG00000063568	Jazf1	protein_coding	231986
95.2933	-0.257238	0.356651	0.0195331	0.200877	ENSMUSG00000031805	Jak3	protein_coding	16453
772.984	-0.312054	0.226891	0.0195433	0.200877	ENSMUSG00000032504	Pdcd6ip	protein_coding	18571
67.6871	0.319093	0.256223	0.0196216	0.201558	ENSMUSG00000021213	Akr1c13	protein_coding	27384
629.974	0.31734	0.245789	0.019655	0.201778	ENSMUSG00000075700	Selenot	protein_coding	69227
439.154	-0.310895	0.225329	0.0197036	0.202154	ENSMUSG00000041308	Sntb2	protein_coding	20650
1256.69	-0.246296	0.142306	0.0197484	0.20249	ENSMUSG00000019487	Trip10	protein_coding	106628
1097.88	-0.269983	0.165326	0.0198019	0.202792	ENSMUSG00000017561	Crlf3	protein_coding	54394
1414.78	0.287412	0.185753	0.0198017	0.202792	ENSMUSG00000021520	Uqcrb	protein_coding	67530
98.8246	-0.31405	0.294307	0.019821	0.202864	ENSMUSG00000023868	Pde10a	protein_coding	23984
4182.59	-0.318189	0.273682	0.0198902	0.203412	ENSMUSG00000029096	Htra3	protein_coding	78558
9733.51	0.30567	0.215132	0.0198987	0.203412	ENSMUSG00000064341	mt-Nd1	protein_coding	17716
1495.42	-0.300822	0.206186	0.0199109	0.203412	ENSMUSG00000039367	Sec24c	protein_coding	218811
493.658	0.308566	0.221766	0.0199584	0.203775	ENSMUSG00000053453	Thoc7	protein_coding	66231
119.177	-0.318166	0.26707	0.019985	0.203922	ENSMUSG00000030306	Tmtc1	protein_coding	387314
10.416	0.187273	0.406236	0.0200018	0.203969	ENSMUSG00000032680	6820408C15Rik	protein_coding	228778
1117.38	-0.288908	0.188556	0.0200177	0.204008	ENSMUSG00000005981	Trap1	protein_coding	68015
9230.73	0.264815	0.160568	0.0200441	0.20403	ENSMUSG00000026238	Ptma	protein_coding	19231
107.524	0.317175	0.277209	0.020042	0.20403	ENSMUSG00000089633	A230009B12Rik	antisense	NA
182.003	-0.298474	0.203091	0.020082	0.204292	ENSMUSG00000047804	Akap10	protein_coding	56697
408.897	0.315332	0.245435	0.0201961	0.204895	ENSMUSG00000017639	Rab11fip4	protein_coding	268451
178.391	0.316115	0.249514	0.0201862	0.204895	ENSMUSG00000022748	Cmss1	protein_coding	66497
35.753	-0.283654	0.334536	0.020202	0.204895	ENSMUSG00000027977	Ndst3	protein_coding	83398
209.919	-0.295396	0.322928	0.0201905	0.204895	ENSMUSG00000029263	Pigg	protein_coding	433931
736.229	-0.306658	0.219231	0.0202021	0.204895	ENSMUSG00000034171	Faah	protein_coding	14073
104.257	-0.317124	0.270406	0.020218	0.204932	ENSMUSG00000044367	Slc16a13	protein_coding	69309
80.5499	-0.281592	0.335876	0.0202811	0.205078	ENSMUSG00000014039	Prdm15	protein_coding	114604
379.674	0.278113	0.175747	0.0202584	0.205078	ENSMUSG00000022313	Utp23	protein_coding	78581
5413.65	-0.315266	0.283004	0.0202633	0.205078	ENSMUSG00000023224	Serping1	protein_coding	12258
153.04	-0.297857	0.319379	0.0202806	0.205078	ENSMUSG00000041297	Cdk13	protein_coding	69562
190.889	0.301375	0.209532	0.020346	0.205118	ENSMUSG00000023911	Flywch2	protein_coding	76917
882.15	0.286732	0.186775	0.020324	0.205118	ENSMUSG00000028496	Mllt3	protein_coding	70122
2575.5	-0.296917	0.201788	0.0203396	0.205118	ENSMUSG00000029467	Atp2a2	protein_coding	11938
436.778	0.303584	0.213679	0.0203336	0.205118	ENSMUSG00000030008	Pradc1	protein_coding	73327
561.962	0.310952	0.29669	0.02031	0.205118	ENSMUSG00000039737	Prkrip1	protein_coding	66801
159.999	-0.310176	0.229164	0.0203644	0.20518	ENSMUSG00000037791	Phf12	protein_coding	268448
215.002	-0.314661	0.245731	0.0204041	0.205457	ENSMUSG00000057982	Zfp809	protein_coding	235047
487.839	-0.2691	0.166105	0.0204423	0.205719	ENSMUSG00000030534	Vps33b	protein_coding	233405
2738.05	-0.308244	0.225096	0.0204867	0.205982	ENSMUSG00000020376	Rnf130	protein_coding	59044
138.047	-0.315544	0.275744	0.0204929	0.205982	ENSMUSG00000048376	F2r	protein_coding	14062
267.9	-0.313225	0.241272	0.0205374	0.206182	ENSMUSG00000032342	Mto1	protein_coding	68291
116.409	-0.315975	0.260092	0.0205326	0.206182	ENSMUSG00000111485	Gm48443	processed_pseudogene	NA
410.163	0.263865	0.160876	0.0205586	0.206273	ENSMUSG00000027327	1700037H04Rik	protein_coding	67326
362.387	0.309329	0.228865	0.0205912	0.206354	ENSMUSG00000044122	Proca1	protein_coding	216974
38.5584	0.301745	0.311815	0.0205907	0.206354	ENSMUSG00000110649	Gm40466	unprocessed_pseudogene	NA
208.655	-0.315676	0.268631	0.0206151	0.20647	ENSMUSG00000069206	Zfp874a	protein_coding	238692
3770.21	0.211599	0.115288	0.0206452	0.206649	ENSMUSG00000039515	Ptpa	protein_coding	110854
1782.99	0.280455	0.180197	0.0207632	0.207706	ENSMUSG00000003429	Rps11	protein_coding	27207
186.999	-0.290225	0.324256	0.0209168	0.208214	ENSMUSG00000017830	Dhx58	protein_coding	80861
3427.42	0.287536	0.189966	0.0208822	0.208214	ENSMUSG00000029126	Nsg1	protein_coding	18196
2198.4	0.311216	0.288145	0.0209254	0.208214	ENSMUSG00000042520	Ubap2l	protein_coding	74383
64.1393	-0.269076	0.34238	0.0209106	0.208214	ENSMUSG00000043313	Pcdhb19	protein_coding	93890
207.921	0.314738	0.258088	0.0208399	0.208214	ENSMUSG00000046096	Mosmo	protein_coding	233812
414.86	-0.302914	0.215933	0.0209141	0.208214	ENSMUSG00000046556	Zfp319	protein_coding	79233
8691.03	0.279516	0.17954	0.0209207	0.208214	ENSMUSG00000062397	Zfp706	protein_coding	68036
2031.29	0.288919	0.192097	0.0209248	0.208214	ENSMUSG00000062963	Ufc1	protein_coding	66155
169.384	0.313159	0.281207	0.0208663	0.208214	ENSMUSG00000063632	Sox11	protein_coding	20666
7.36633	0.214774	0.37637	0.0209515	0.208351	ENSMUSG00000107859	Gm30731	lincRNA	NA
101.172	-0.311516	0.240848	0.0210136	0.208709	ENSMUSG00000001910	Nacc1	protein_coding	66830
95.2231	-0.302763	0.306931	0.0210077	0.208709	ENSMUSG00000007682	Dio2	protein_coding	13371
87.9721	-0.283882	0.329476	0.0211145	0.208709	ENSMUSG00000009772	Nuak2	protein_coding	74137
139.62	0.31373	0.254671	0.0210445	0.208709	ENSMUSG00000021643	Serf1	protein_coding	20365
320.588	0.254501	0.152786	0.0211186	0.208709	ENSMUSG00000021693	Kif2a	protein_coding	16563
316.502	-0.313697	0.271172	0.0210907	0.208709	ENSMUSG00000022508	Bcl6	protein_coding	12053
702.515	-0.307032	0.22666	0.0210577	0.208709	ENSMUSG00000022893	Adamts1	protein_coding	11504
547.608	-0.304197	0.219556	0.0210386	0.208709	ENSMUSG00000024420	Zfp521	protein_coding	225207
761.389	0.278712	0.179003	0.0210645	0.208709	ENSMUSG00000041625	Ggact	protein_coding	223267
69.1329	0.313884	0.263927	0.0211239	0.208709	ENSMUSG00000052221	Ppp1r36	protein_coding	210762
206.217	0.306882	0.226755	0.0211167	0.208709	ENSMUSG00000052713	Zfp608	protein_coding	269023
307.178	0.27311	0.172798	0.0212346	0.20931	ENSMUSG00000007827	Ankrd26	protein_coding	232339
199.129	0.3132	0.255952	0.0212271	0.20931	ENSMUSG00000020018	Snrpf	protein_coding	69878
288.795	-0.311719	0.281361	0.0212181	0.20931	ENSMUSG00000020115	Tbk1	protein_coding	56480
152.621	-0.268745	0.341192	0.0212177	0.20931	ENSMUSG00000053985	Zfp14	protein_coding	243906
1713.96	-0.267112	0.166155	0.0212776	0.209593	ENSMUSG00000026608	Kctd3	protein_coding	226823
927.915	0.291878	0.198053	0.0212882	0.209593	ENSMUSG00000036873	2410004B18Rik	protein_coding	66421
3463.68	-0.235894	0.136065	0.0213045	0.209615	ENSMUSG00000003131	Pafah1b2	protein_coding	18475
56.8108	0.311025	0.282702	0.0213186	0.209615	ENSMUSG00000035032	Nek11	protein_coding	208583
487.573	-0.311051	0.243469	0.0213277	0.209615	ENSMUSG00000056144	Trim34a	protein_coding	94094
12.0941	-0.199764	0.385508	0.0213742	0.209872	ENSMUSG00000073733	Rsg1	protein_coding	76166
64.6976	0.312468	0.253746	0.0213788	0.209872	ENSMUSG00000078864	Gm14322	protein_coding	626802
227.043	0.306911	0.22942	0.0214114	0.210069	ENSMUSG00000090626	Tex9	protein_coding	21778
34.3826	-0.23684	0.35992	0.0214833	0.210652	ENSMUSG00000061751	Kalrn	protein_coding	545156
381.504	-0.222774	0.125364	0.0215163	0.210852	ENSMUSG00000030714	Sgf29	protein_coding	75565
11.8945	0.146384	0.445889	0.0215414	0.210976	ENSMUSG00000039809	Gabbr2	protein_coding	242425
906.131	-0.311687	0.258002	0.0216976	0.210989	ENSMUSG00000003863	Ppfia3	protein_coding	76787
6.21825	0.106702	0.482827	0.0217223	0.210989	ENSMUSG00000004110	Cacna1e	protein_coding	12290
177.391	0.306373	0.230802	0.0217321	0.210989	ENSMUSG00000012126	Ubxn11	protein_coding	67586
62.4881	-0.155525	0.432341	0.0216933	0.210989	ENSMUSG00000025422	Agap2	protein_coding	216439
110.947	-0.289761	0.320674	0.0216218	0.210989	ENSMUSG00000028980	H6pd	protein_coding	100198
8761.13	0.259039	0.158681	0.0217183	0.210989	ENSMUSG00000031667	Aktip	protein_coding	14339
1510.31	0.304599	0.225155	0.0216604	0.210989	ENSMUSG00000033420	Antxr1	protein_coding	69538
52.0682	-0.179576	0.402489	0.0217267	0.210989	ENSMUSG00000052974	Cyp2f2	protein_coding	13107
1494.67	0.304462	0.224166	0.0215799	0.210989	ENSMUSG00000054428	Atpif1	protein_coding	11983
135.728	0.27014	0.170583	0.0216651	0.210989	ENSMUSG00000055633	Zfp580	protein_coding	68992
3039.58	0.289822	0.196305	0.0216287	0.210989	ENSMUSG00000065990	Aurkaip1	protein_coding	66077
1704.54	0.308491	0.237326	0.0216695	0.210989	ENSMUSG00000066456	Hmgn3	protein_coding	94353
2392.78	0.256849	0.156217	0.0216166	0.210989	ENSMUSG00000068798	Rap1a	protein_coding	109905
27.8853	-0.267404	0.339771	0.0217426	0.210989	ENSMUSG00000112557	Gm47626	processed_pseudogene	NA
47.7913	0.242721	0.35549	0.0217108	0.210989	ENSMUSG00000112739	Gm20597	lincRNA	NA
104.418	-0.290022	0.197098	0.0217434	0.210989	ENSMUSG00000113175	Gm9973	transcribed_unprocessed_pseudogene	NA
66.5529	0.308794	0.239762	0.0217653	0.21108	ENSMUSG00000022805	Maats1	protein_coding	320214
2517.78	-0.256239	0.15607	0.0218251	0.211408	ENSMUSG00000024909	Efemp2	protein_coding	58859
7995.3	0.302601	0.221461	0.0218368	0.211408	ENSMUSG00000028788	Ptp4a2	protein_coding	19244
923.942	-0.279643	0.182668	0.0218312	0.211408	ENSMUSG00000040010	Slc7a5	protein_coding	20539
12.2182	0.241657	0.355217	0.0219233	0.212025	ENSMUSG00000023070	Rgn	protein_coding	19733
636.392	-0.292884	0.202573	0.0219258	0.212025	ENSMUSG00000040472	Rabggta	protein_coding	56187
2157.03	0.303431	0.225776	0.0221242	0.212106	ENSMUSG00000001383	Zmat2	protein_coding	66492
748.477	-0.288471	0.196314	0.0221349	0.212106	ENSMUSG00000014355	Anapc1	protein_coding	17222
775.437	0.293611	0.204057	0.0219744	0.212106	ENSMUSG00000015747	Vps45	protein_coding	22365
5047.12	0.203467	0.111018	0.0221413	0.212106	ENSMUSG00000020738	Sumo2	protein_coding	170930
507.296	0.297561	0.211657	0.0220249	0.212106	ENSMUSG00000022897	Dyrk1a	protein_coding	13548
11762	0.283112	0.188392	0.0221319	0.212106	ENSMUSG00000027805	Pfn2	protein_coding	18645
109299	0.235863	0.13749	0.0221413	0.212106	ENSMUSG00000030701	Plekhb1	protein_coding	27276
535.84	-0.25367	0.154174	0.0221354	0.212106	ENSMUSG00000030801	Kat8	protein_coding	67773
357.698	0.271234	0.172864	0.0220281	0.212106	ENSMUSG00000032251	Irak1bp1	protein_coding	65099
455.613	-0.298924	0.214487	0.0220329	0.212106	ENSMUSG00000032280	Tle3	protein_coding	21887
45.4867	0.308024	0.2824	0.0221019	0.212106	ENSMUSG00000033249	Hsf4	protein_coding	26386
312.251	0.30182	0.22172	0.0221365	0.212106	ENSMUSG00000035666	Gtf3c4	protein_coding	269252
255.467	0.2875	0.194837	0.0221398	0.212106	ENSMUSG00000037151	Lrrc20	protein_coding	216011
195.096	0.30673	0.287296	0.0220902	0.212106	ENSMUSG00000037214	Thap1	protein_coding	73754
406.759	-0.291689	0.200764	0.0219688	0.212106	ENSMUSG00000040618	Pck2	protein_coding	74551
9.04395	-0.183831	0.396296	0.0220042	0.212106	ENSMUSG00000097705	Gm26740	antisense	NA
63.146	-0.219444	0.367498	0.0221485	0.212106	ENSMUSG00000101389	Ms4a4a	protein_coding	666907
94.4255	0.290554	0.316459	0.022181	0.212297	ENSMUSG00000031959	Wdr59	protein_coding	319481
1040.16	-0.231822	0.134088	0.0222233	0.21256	ENSMUSG00000020739	Nup85	protein_coding	445007
42.4697	0.258874	0.343453	0.0222338	0.21256	ENSMUSG00000074461	Gm10699	TEC	NA
853.363	-0.205863	0.112998	0.0222616	0.212705	ENSMUSG00000002326	Gmpr2	protein_coding	105446
209.038	-0.304784	0.231206	0.0222915	0.21287	ENSMUSG00000033676	Gabrb3	protein_coding	14402
232.668	-0.308879	0.249917	0.0223126	0.212951	ENSMUSG00000038515	Grtp1	protein_coding	66790
7.09062	-0.127448	0.462566	0.0223574	0.213257	ENSMUSG00000072944	Nup62cl	protein_coding	279706
332.395	0.294128	0.207195	0.0224215	0.213385	ENSMUSG00000027394	Ttl	protein_coding	69737
172.461	-0.26656	0.168503	0.0224108	0.213385	ENSMUSG00000033706	Smyd5	protein_coding	232187
106.181	0.308288	0.275247	0.0224089	0.213385	ENSMUSG00000097397	Gm16861	antisense	NA
37.9659	-0.293798	0.310866	0.0223943	0.213385	ENSMUSG00000116903	AC161607.1	antisense	NA
84.7706	-0.284439	0.321945	0.0224361	0.213403	ENSMUSG00000016356	Col20a1	protein_coding	73368
8.38395	0.22197	0.364487	0.0224769	0.21367	ENSMUSG00000048895	Cdk5r1	protein_coding	12569
2215.56	0.271018	0.173961	0.0225073	0.213838	ENSMUSG00000059005	Hnrnpa3	protein_coding	229279
532.928	-0.256964	0.158457	0.0225572	0.214192	ENSMUSG00000030521	Mphosph10	protein_coding	67973
4636.86	0.302176	0.226293	0.0226104	0.214455	ENSMUSG00000022205	Sub1	protein_coding	20024
284.314	-0.308479	0.255612	0.0225997	0.214455	ENSMUSG00000044350	Lacc1	protein_coding	210808
24.5986	0.226904	0.360874	0.0226326	0.214545	ENSMUSG00000026668	Ucma	protein_coding	68527
4060.6	0.247122	0.148949	0.0227174	0.215227	ENSMUSG00000014769	Psmb1	protein_coding	19170
1675.75	0.290333	0.201985	0.0227438	0.215249	ENSMUSG00000021838	Samd4	protein_coding	74480
230.761	0.307299	0.248577	0.0227453	0.215249	ENSMUSG00000026204	Ptprn	protein_coding	19275
7238.69	0.192385	0.103451	0.0227596	0.215263	ENSMUSG00000027940	Tpm3	protein_coding	59069
392.475	0.28357	0.191439	0.0227848	0.21538	ENSMUSG00000025742	Prps2	protein_coding	110639
848.221	-0.233866	0.136912	0.0228412	0.215429	ENSMUSG00000032540	Abhd5	protein_coding	67469
711.465	0.288917	0.199911	0.0228145	0.215429	ENSMUSG00000032652	Crebl2	protein_coding	232430
150.843	-0.247255	0.348289	0.0228188	0.215429	ENSMUSG00000040938	Slc16a11	protein_coding	216867
6007.89	0.250167	0.152167	0.0228361	0.215429	ENSMUSG00000075232	Amd1	protein_coding	11702
1392.63	-0.295764	0.212928	0.0228909	0.215778	ENSMUSG00000028343	Erp44	protein_coding	76299
2806.22	0.291823	0.205553	0.0229435	0.215813	ENSMUSG00000029918	Mrps33	protein_coding	14548
96.479	0.298401	0.219064	0.0229405	0.215813	ENSMUSG00000031642	Sh3rf1	protein_coding	59009
88.2825	-0.299125	0.297884	0.0229418	0.215813	ENSMUSG00000042671	Rgs8	protein_coding	67792
1359.8	0.274767	0.179901	0.022946	0.215813	ENSMUSG00000061461	Smim20	protein_coding	66278
39.1266	-0.203177	0.374175	0.0230687	0.216362	ENSMUSG00000006342	Susd2	protein_coding	71733
2896.25	0.286483	0.196872	0.0230335	0.216362	ENSMUSG00000007989	Fzd3	protein_coding	14365
94.9916	-0.262117	0.337896	0.0230483	0.216362	ENSMUSG00000021701	Plk2	protein_coding	20620
611.174	0.302455	0.231034	0.0230521	0.216362	ENSMUSG00000051989	Smim11	protein_coding	68936
724.036	0.306313	0.248639	0.0230576	0.216362	ENSMUSG00000064326	Siva1	protein_coding	30954
545.919	-0.273979	0.179361	0.0231006	0.216485	ENSMUSG00000024566	Atp9b	protein_coding	50771
172.288	-0.296799	0.21645	0.0231075	0.216485	ENSMUSG00000046691	Chtf8	protein_coding	214987
2337.87	0.28368	0.192936	0.0231395	0.216612	ENSMUSG00000041423	Paqr6	protein_coding	68957
6.66321	0.165129	0.409522	0.0231468	0.216612	ENSMUSG00000074818	Pdzd7	protein_coding	100503041
1100.25	0.233424	0.137066	0.0231686	0.216696	ENSMUSG00000022681	Ntan1	protein_coding	18203
153.651	-0.286561	0.197671	0.0231976	0.216846	ENSMUSG00000032491	Nradd	protein_coding	67169
152.692	0.305921	0.249779	0.0232264	0.216874	ENSMUSG00000015016	Acsf3	protein_coding	257633
2169.12	-0.254864	0.157756	0.0232231	0.216874	ENSMUSG00000034930	Rtkn	protein_coding	20166
13.8923	-0.201033	0.374923	0.0232401	0.216882	ENSMUSG00000075122	Cd80	protein_coding	12519
10.0143	0.262197	0.336847	0.0232906	0.217232	ENSMUSG00000112662	Gm47922	lincRNA	NA
7.17144	-0.169416	0.403488	0.0233118	0.217309	ENSMUSG00000040732	Erg	protein_coding	13876
1554.51	0.285559	0.196662	0.0233448	0.217497	ENSMUSG00000042675	Ypel3	protein_coding	66090
210.529	0.298889	0.223393	0.0233821	0.217653	ENSMUSG00000014075	Tctex1d2	protein_coding	66061
195.224	0.292044	0.20824	0.0234004	0.217653	ENSMUSG00000024797	Vps51	protein_coding	NA
2145.06	0.264983	0.169242	0.0233917	0.217653	ENSMUSG00000068747	Sort1	protein_coding	20661
18.0441	0.285432	0.315495	0.0234325	0.217832	ENSMUSG00000089889	0610040B10Rik	antisense	NA
2630.8	0.293177	0.210792	0.0234608	0.217974	ENSMUSG00000027239	Mdk	protein_coding	17242
258.74	0.30193	0.23421	0.0235437	0.218624	ENSMUSG00000087413	Gm11266	antisense	NA
27.9409	0.245975	0.346146	0.0235692	0.218643	ENSMUSG00000021260	Hhipl1	protein_coding	214305
253.806	0.305408	0.258342	0.0235718	0.218643	ENSMUSG00000028403	Zdhhc21	protein_coding	68268
862.001	-0.278996	0.187782	0.0236161	0.218934	ENSMUSG00000029163	Emilin1	protein_coding	100952
50.8226	-0.293624	0.302462	0.0236831	0.219313	ENSMUSG00000022436	Sh3bp1	protein_coding	20401
420.713	0.287868	0.201895	0.023672	0.219313	ENSMUSG00000070498	Tmem132b	protein_coding	208151
107.555	-0.29175	0.305308	0.023713	0.219441	ENSMUSG00000002617	Zfp40	protein_coding	22700
93.9354	-0.249948	0.343164	0.023723	0.219441	ENSMUSG00000026483	Fam129a	protein_coding	63913
273.058	0.302107	0.237496	0.0237669	0.219726	ENSMUSG00000050192	Eif5a2	protein_coding	208691
150.134	0.304033	0.27092	0.0237868	0.219789	ENSMUSG00000058446	Znrf2	protein_coding	387524
17.7518	0.272781	0.326218	0.0238536	0.220286	ENSMUSG00000106317	Gm43848	lincRNA	NA
56.6481	-0.235361	0.350916	0.0239367	0.220932	ENSMUSG00000023886	Smoc2	protein_coding	64074
34.2696	-0.230989	0.353285	0.0239658	0.221079	ENSMUSG00000055235	Wdr86	protein_coding	269633
4135.93	0.294106	0.215805	0.023993	0.221209	ENSMUSG00000022452	Smdt1	protein_coding	69029
175.658	-0.296808	0.222538	0.0240152	0.221292	ENSMUSG00000021719	Rgs7bp	protein_coding	52882
197.037	-0.28734	0.309453	0.0240784	0.221511	ENSMUSG00000005148	Klf5	protein_coding	12224
220.542	-0.275677	0.322606	0.0240701	0.221511	ENSMUSG00000028599	Tnfrsf1b	protein_coding	21938
3776.68	0.295958	0.220755	0.0240742	0.221511	ENSMUSG00000033350	Chst2	protein_coding	54371
1454.59	0.288636	0.205354	0.0241259	0.221545	ENSMUSG00000036390	Gadd45a	protein_coding	13197
21.8677	-0.229161	0.353772	0.0241132	0.221545	ENSMUSG00000040016	Ptger3	protein_coding	19218
14.4555	0.266069	0.330542	0.0241348	0.221545	ENSMUSG00000045709	Smkr-ps	lincRNA	NA
101.309	-0.245087	0.344706	0.024096	0.221545	ENSMUSG00000048776	Pthlh	protein_coding	19227
338.924	0.302338	0.272731	0.02421	0.221698	ENSMUSG00000008683	Rps15a	protein_coding	267019
2005.41	0.27444	0.183408	0.0242173	0.221698	ENSMUSG00000020107	Anapc16	protein_coding	52717
517.091	0.296808	0.223725	0.0241762	0.221698	ENSMUSG00000027166	Dnajc24	protein_coding	99349
405.205	0.301968	0.243063	0.0242002	0.221698	ENSMUSG00000027692	Tnik	protein_coding	665113
987.236	0.273426	0.181976	0.024197	0.221698	ENSMUSG00000033499	Larp4b	protein_coding	217980
539.65	-0.300362	0.281386	0.0242481	0.221738	ENSMUSG00000031862	Atp13a1	protein_coding	170759
183.246	-0.301348	0.240369	0.0242398	0.221738	ENSMUSG00000038346	Zfp384	protein_coding	269800
220.74	0.300675	0.237914	0.0242916	0.222016	ENSMUSG00000028468	Rgp1	protein_coding	242406
37.2162	-0.167592	0.399197	0.024362	0.222538	ENSMUSG00000094686	Ccl21a	protein_coding	18829
573.993	-0.298001	0.229291	0.0244238	0.222861	ENSMUSG00000012114	Med15	protein_coding	94112
953.729	0.294846	0.220292	0.0244196	0.222861	ENSMUSG00000072694	1500011B03Rik	protein_coding	NA
330.561	-0.25385	0.337957	0.0244527	0.223003	ENSMUSG00000026814	Eng	protein_coding	13805
1273.33	-0.299869	0.279611	0.0245213	0.223508	ENSMUSG00000034120	Srsf2	protein_coding	20382
1660.01	0.30215	0.254592	0.0245658	0.223792	ENSMUSG00000025967	Eef1b2	protein_coding	55949
886.961	-0.300981	0.244179	0.0245984	0.223952	ENSMUSG00000025609	Mkln1	protein_coding	27418
420.473	-0.285474	0.308849	0.0246233	0.223952	ENSMUSG00000028889	Yrdc	protein_coding	230734
161.386	0.301927	0.263932	0.0246228	0.223952	ENSMUSG00000116632	AC126457.1	transcribed_processed_pseudogene	NA
80.9891	0.300671	0.243153	0.0246475	0.224052	ENSMUSG00000024177	Nme4	protein_coding	56520
28.3181	0.26539	0.328858	0.0246792	0.224218	ENSMUSG00000091007	D630036H23Rik	protein_coding	NA
486.478	-0.29723	0.229358	0.024711	0.224386	ENSMUSG00000029033	Acap3	protein_coding	140500
9.43693	0.234629	0.348426	0.0247393	0.224401	ENSMUSG00000081887	Gm12097	processed_pseudogene	NA
26.1357	-0.236155	0.347606	0.024727	0.224401	ENSMUSG00000094472	Gm21897	protein_coding	NA
385.637	-0.291805	0.215316	0.0247874	0.224595	ENSMUSG00000004099	Dnmt1	protein_coding	13433
2163.2	-0.265034	0.172904	0.0247786	0.224595	ENSMUSG00000022216	Psme1	protein_coding	19186
21.8126	-0.172292	0.39168	0.0248253	0.224817	ENSMUSG00000016346	Kcnq2	protein_coding	16536
293.077	-0.264248	0.329094	0.0248437	0.224863	ENSMUSG00000032648	Pygm	protein_coding	19309
241.011	-0.291836	0.296972	0.0249063	0.225187	ENSMUSG00000031994	Adamts8	protein_coding	30806
19.8887	0.210109	0.3619	0.0248972	0.225187	ENSMUSG00000093579	Gm20036	processed_transcript	NA
3449.04	0.295955	0.227308	0.0249438	0.225323	ENSMUSG00000028081	Rps3a1	protein_coding	20091
1370.27	0.285116	0.202656	0.0249481	0.225323	ENSMUSG00000107002	0610012G03Rik	protein_coding	NA
276.332	0.256628	0.163723	0.0250423	0.225447	ENSMUSG00000006763	Saal1	protein_coding	78935
3065.07	0.285077	0.202821	0.0250018	0.225447	ENSMUSG00000010376	Nedd8	protein_coding	18002
2905.95	-0.300599	0.26465	0.0250263	0.225447	ENSMUSG00000020889	Nr1d1	protein_coding	217166
628.341	-0.289561	0.211762	0.0250348	0.225447	ENSMUSG00000036940	Kdm1a	protein_coding	99982
366.628	-0.299339	0.274967	0.0249856	0.225447	ENSMUSG00000044337	Ackr3	protein_coding	12778
580.706	0.300814	0.261864	0.0250078	0.225447	ENSMUSG00000100691	2010320M18Rik	lincRNA	NA
215.205	-0.300599	0.257178	0.0250992	0.225746	ENSMUSG00000030766	Arhgap17	protein_coding	70497
481.106	-0.300526	0.261732	0.0251022	0.225746	ENSMUSG00000030878	Cdr2	protein_coding	12585
4068.84	-0.223068	0.131065	0.025197	0.225841	ENSMUSG00000005656	Snx6	protein_coding	72183
8194.63	0.288869	0.211098	0.0251859	0.225841	ENSMUSG00000024411	Aqp4	protein_coding	11829
2644.23	-0.297432	0.235034	0.0252031	0.225841	ENSMUSG00000028108	Ecm1	protein_coding	13601
13.5309	-0.17911	0.383401	0.0251788	0.225841	ENSMUSG00000028392	Bspry	protein_coding	192120
39.0151	-0.204761	0.36398	0.0252202	0.225841	ENSMUSG00000035773	Kiss1r	protein_coding	114229
241.859	-0.248742	0.338465	0.025211	0.225841	ENSMUSG00000036353	P2ry12	protein_coding	70839
268.957	0.297929	0.236781	0.0251716	0.225841	ENSMUSG00000038742	Angptl6	protein_coding	70726
116.093	-0.219816	0.355365	0.0251279	0.225841	ENSMUSG00000054404	Slfn5	protein_coding	327978
107.542	0.299931	0.252118	0.0252569	0.226049	ENSMUSG00000024352	Spata24	protein_coding	71242
113.759	-0.262623	0.328368	0.02535	0.226521	ENSMUSG00000000308	Ckmt1	protein_coding	12716
3700.27	-0.218625	0.127416	0.0253445	0.226521	ENSMUSG00000022884	Eif4a2	protein_coding	13682
489.124	-0.293683	0.223593	0.0253265	0.226521	ENSMUSG00000028926	Cdk14	protein_coding	18647
64.4379	0.215348	0.357062	0.0253671	0.226553	ENSMUSG00000020327	Fgf22	protein_coding	67112
1277.6	0.219074	0.128004	0.0254898	0.227186	ENSMUSG00000021774	Ube2e1	protein_coding	22194
1277.16	0.246618	0.153876	0.0254777	0.227186	ENSMUSG00000071180	Smim15	protein_coding	75616
53.0064	-0.283434	0.306824	0.0254836	0.227186	ENSMUSG00000097828	6430562O15Rik	processed_transcript	NA
9.94043	0.199734	0.366176	0.0254919	0.227186	ENSMUSG00000115300	Gm49188	TEC	NA
407.296	-0.287447	0.210132	0.0255739	0.227601	ENSMUSG00000015748	Prpf3	protein_coding	70767
422.977	0.258058	0.166624	0.0255926	0.227601	ENSMUSG00000038784	Cnot4	protein_coding	53621
8.98235	-0.199739	0.365863	0.025571	0.227601	ENSMUSG00000078954	Arhgap8	protein_coding	73167
99.7044	0.294447	0.228005	0.0255916	0.227601	ENSMUSG00000081984	Dnajb3	protein_coding	15504
744.318	-0.284974	0.205459	0.0256295	0.227809	ENSMUSG00000020952	Scfd1	protein_coding	76983
313.637	0.296062	0.234548	0.0256617	0.227975	ENSMUSG00000106379	Lhfpl3	protein_coding	269629
31916.2	-0.295715	0.278728	0.0258177	0.229118	ENSMUSG00000074657	Kif5a	protein_coding	16572
770.667	0.291977	0.222355	0.0258147	0.229118	ENSMUSG00000099083	Atf7	protein_coding	223922
112.055	-0.231004	0.346513	0.0258899	0.229633	ENSMUSG00000039201	Tbc1d25	protein_coding	209815
1238.65	-0.297596	0.267386	0.025903	0.229633	ENSMUSG00000040331	Nsmce4a	protein_coding	67872
3400.45	0.275568	0.190791	0.0259747	0.230147	ENSMUSG00000017291	Taok1	protein_coding	216965
814.496	0.281339	0.200429	0.0260124	0.23036	ENSMUSG00000026112	Coa5	protein_coding	76178
3493.7	0.282953	0.203558	0.0260576	0.230397	ENSMUSG00000045128	Rpl18a	protein_coding	76808
694.244	-0.295405	0.236083	0.0260383	0.230397	ENSMUSG00000052656	Rnf103	protein_coding	22644
405.818	-0.291241	0.221997	0.026053	0.230397	ENSMUSG00000061603	Akap6	protein_coding	238161
596.351	0.295331	0.236246	0.0260792	0.230467	ENSMUSG00000036894	Rap2b	protein_coding	74012
1493.31	0.265803	0.177581	0.0261639	0.230731	ENSMUSG00000004902	Slc25a18	protein_coding	71803
223.82	-0.284892	0.207771	0.0261548	0.230731	ENSMUSG00000034442	Trmt5	protein_coding	76357
76.7043	-0.263385	0.32475	0.0261319	0.230731	ENSMUSG00000064023	Klk8	protein_coding	259277
62.2135	0.287024	0.297239	0.0261581	0.230731	ENSMUSG00000091625	Lsm5	protein_coding	66373
2262.14	-0.209366	0.120687	0.0261849	0.230795	ENSMUSG00000051695	Pcbp1	protein_coding	23983
159.15	0.271968	0.186229	0.0262215	0.230992	ENSMUSG00000051627	Hist1h1e	protein_coding	50709
837.928	0.262677	0.173764	0.0262347	0.230992	ENSMUSG00000053769	Lysmd1	protein_coding	217779
169.402	-0.244208	0.337493	0.0263116	0.231426	ENSMUSG00000024168	Tmem204	protein_coding	407831
6.23329	0.153219	0.404564	0.02631	0.231426	ENSMUSG00000047534	Mis18bp1	protein_coding	217653
42.3043	0.275897	0.311758	0.0263686	0.2317	ENSMUSG00000029054	Gabrd	protein_coding	14403
1550.23	-0.26913	0.182732	0.0263979	0.2317	ENSMUSG00000034586	Hid1	protein_coding	217310
285.349	0.280224	0.199994	0.0263895	0.2317	ENSMUSG00000035696	Rnf38	protein_coding	73469
1680.19	0.284241	0.207814	0.0264382	0.2317	ENSMUSG00000036398	Ppp1r11	protein_coding	76497
153.111	-0.273484	0.314188	0.0264198	0.2317	ENSMUSG00000047735	Samd9l	protein_coding	209086
9.27602	0.0903826	0.464815	0.0264104	0.2317	ENSMUSG00000083364	Llph-ps2	processed_pseudogene	NA
31.8571	-0.241948	0.338437	0.026439	0.2317	ENSMUSG00000096937	Gm10825	lincRNA	NA
259.297	-0.290768	0.22371	0.0264789	0.231928	ENSMUSG00000027722	Spata5	protein_coding	57815
40.5054	-0.289494	0.289834	0.0265086	0.232067	ENSMUSG00000025049	Taf5	protein_coding	226182
660.52	-0.278616	0.197791	0.0265413	0.232233	ENSMUSG00000035757	Selenoo	protein_coding	223776
21.3942	-0.151822	0.404801	0.0265671	0.232321	ENSMUSG00000027896	Slc16a4	protein_coding	229699
16.8747	-0.176545	0.379181	0.026579	0.232321	ENSMUSG00000115632	Gm17922	processed_pseudogene	NA
769.136	-0.294207	0.238368	0.0266654	0.232472	ENSMUSG00000030759	Far1	protein_coding	67420
3524.38	-0.281061	0.202599	0.0266509	0.232472	ENSMUSG00000038991	Txndc5	protein_coding	105245
30.8557	0.26112	0.324753	0.0266149	0.232472	ENSMUSG00000039678	Tbc1d13	protein_coding	70296
1486.3	0.275488	0.192977	0.0266402	0.232472	ENSMUSG00000054863	Fam19a5	protein_coding	106014
5.41037	0.174684	0.380464	0.0266577	0.232472	ENSMUSG00000097456	Gm16958	antisense	NA
793.364	0.262702	0.174952	0.0266831	0.232506	ENSMUSG00000043162	Pyurf	protein_coding	66459
387.052	0.29105	0.226535	0.0267322	0.232603	ENSMUSG00000019789	Hey2	protein_coding	15214
21.2823	0.171762	0.38282	0.0267222	0.232603	ENSMUSG00000029699	Ssc4d	protein_coding	109267
668.116	0.295407	0.248332	0.0267399	0.232603	ENSMUSG00000041961	Znrf3	protein_coding	407821
5.84081	-0.188763	0.368823	0.0267495	0.232603	ENSMUSG00000085655	Gm15952	antisense	NA
74.3853	-0.18542	0.371069	0.0268034	0.232782	ENSMUSG00000023943	Sult1c1	protein_coding	20888
111.18	-0.29536	0.262133	0.0268084	0.232782	ENSMUSG00000034520	Gjc1	protein_coding	14615
1089.84	0.292091	0.230834	0.0268116	0.232782	ENSMUSG00000035686	Thrsp	protein_coding	21835
336.292	-0.281298	0.20394	0.0268585	0.233069	ENSMUSG00000042447	Mios	protein_coding	252875
67.9537	-0.294998	0.264114	0.0268769	0.233109	ENSMUSG00000021280	Exoc3l4	protein_coding	74190
5.60549	-0.160055	0.393585	0.02692	0.233362	ENSMUSG00000042306	S100a14	protein_coding	66166
2602.44	0.24136	0.151355	0.0270159	0.234073	ENSMUSG00000004667	Polr2e	protein_coding	66420
585.336	-0.261296	0.174056	0.0270328	0.234099	ENSMUSG00000022160	Mettl3	protein_coding	56335
37.552	-0.275624	0.308867	0.0270535	0.234158	ENSMUSG00000017167	Cntnap1	protein_coding	53321
407.057	0.284578	0.211938	0.0271179	0.234595	ENSMUSG00000061474	Mrps36	protein_coding	66128
3249.84	-0.260372	0.173368	0.0272254	0.2348	ENSMUSG00000020358	Hnrnpab	protein_coding	15384
345.411	-0.293212	0.270558	0.0271835	0.2348	ENSMUSG00000021193	Pitrm1	protein_coding	69617
1307.74	-0.262441	0.176012	0.0272212	0.2348	ENSMUSG00000032480	Dhx30	protein_coding	72831
806.866	-0.222374	0.133342	0.027202	0.2348	ENSMUSG00000032621	Srek1	protein_coding	218543
687.463	0.293032	0.239245	0.0271733	0.2348	ENSMUSG00000038005	Hpf1	protein_coding	72612
114.588	-0.288376	0.286943	0.0272066	0.2348	ENSMUSG00000048911	Rnf24	protein_coding	51902
715.619	-0.275383	0.308217	0.0272537	0.234878	ENSMUSG00000026193	Fn1	protein_coding	14268
23.6818	-0.208624	0.354339	0.0272904	0.234878	ENSMUSG00000026840	Lamc3	protein_coding	23928
264.437	0.283444	0.296406	0.0272895	0.234878	ENSMUSG00000038437	Mllt6	protein_coding	246198
391.949	-0.293823	0.264399	0.0272677	0.234878	ENSMUSG00000046962	Zbtb21	protein_coding	114565
9921.91	0.257992	0.170629	0.0273205	0.234906	ENSMUSG00000005161	Prdx2	protein_coding	21672
1047.64	0.271961	0.189746	0.0273214	0.234906	ENSMUSG00000020078	Vps26a	protein_coding	30930
19.8489	-0.243981	0.334023	0.02742	0.235392	ENSMUSG00000032062	2310030G06Rik	protein_coding	66952
114.005	-0.286254	0.290204	0.027413	0.235392	ENSMUSG00000037463	Fbxo27	protein_coding	233040
12.1313	0.13058	0.426419	0.0273933	0.235392	ENSMUSG00000055978	Fut2	protein_coding	14344
390.34	0.280926	0.205831	0.0274477	0.23551	ENSMUSG00000026425	Srgap2	protein_coding	14270
131.277	-0.293004	0.264868	0.0275324	0.236025	ENSMUSG00000024948	Map4k2	protein_coding	26412
21.2333	0.190212	0.364852	0.0275358	0.236025	ENSMUSG00000050545	Fam228b	protein_coding	207921
652.766	-0.286951	0.287571	0.0275591	0.23605	ENSMUSG00000021690	Jmy	protein_coding	57748
1827.57	0.230112	0.141108	0.0275668	0.23605	ENSMUSG00000030876	Mettl9	protein_coding	59052
173.399	0.2785	0.20212	0.0276753	0.236859	ENSMUSG00000070371	Prss36	protein_coding	77613
146.035	0.292942	0.250288	0.0276949	0.236906	ENSMUSG00000048442	Smim5	protein_coding	66528
497.83	-0.272712	0.192288	0.0277282	0.237071	ENSMUSG00000042055	Wdr11	protein_coding	207425
7069.85	-0.292805	0.251936	0.0277732	0.237335	ENSMUSG00000032085	Tagln	protein_coding	21345
42.4918	-0.20146	0.35679	0.0278107	0.237414	ENSMUSG00000044703	Phf11a	protein_coding	219131
13.2427	-0.257003	0.323705	0.0278081	0.237414	ENSMUSG00000087267	4933427J07Rik	antisense	NA
403.64	0.291348	0.239644	0.0278503	0.237632	ENSMUSG00000090553	Snrpe	protein_coding	20643
178.166	-0.26956	0.312045	0.027884	0.237798	ENSMUSG00000039031	Arhgap18	protein_coding	73910
15.5498	0.229928	0.340707	0.0279191	0.237847	ENSMUSG00000000486	2023-09-01	protein_coding	54204
697.301	0.26881	0.186934	0.0279462	0.237847	ENSMUSG00000001666	Ddt	protein_coding	13202
5.46104	-0.111826	0.444014	0.0279155	0.237847	ENSMUSG00000036931	Nfkbid	protein_coding	243910
350.337	-0.288693	0.279605	0.027939	0.237847	ENSMUSG00000054072	Iigp1	protein_coding	60440
10351.8	0.261268	0.176469	0.0279914	0.23799	ENSMUSG00000027479	Mapre1	protein_coding	13589
1428.86	0.29015	0.235082	0.0279817	0.23799	ENSMUSG00000038717	Atp5l	protein_coding	27425
1936.36	-0.271343	0.191179	0.0280505	0.238012	ENSMUSG00000028059	Arhgef2	protein_coding	16800
386.051	-0.277894	0.202423	0.0280243	0.238012	ENSMUSG00000053113	Socs3	protein_coding	12702
202.054	-0.290746	0.270189	0.0280358	0.238012	ENSMUSG00000053799	Exoc6	protein_coding	107371
2105.18	0.282793	0.212716	0.0280379	0.238012	ENSMUSG00000058076	Sdhc	protein_coding	66052
5.96205	-0.110073	0.444623	0.0281041	0.23827	ENSMUSG00000008601	Rab25	protein_coding	53868
64.0321	-0.229872	0.340169	0.0281092	0.23827	ENSMUSG00000022014	Epsti1	protein_coding	108670
506.37	0.280445	0.20833	0.0282028	0.238285	ENSMUSG00000009630	Ppp2cb	protein_coding	19053
4284.03	-0.291512	0.255919	0.0282659	0.238285	ENSMUSG00000020349	Ppp2ca	protein_coding	19052
52.0326	-0.163779	0.384038	0.0281326	0.238285	ENSMUSG00000027463	Slc52a3	protein_coding	69698
446.536	-0.291453	0.263114	0.0281398	0.238285	ENSMUSG00000036840	Siah1a	protein_coding	20437
11.7856	0.167442	0.380465	0.028156	0.238285	ENSMUSG00000040533	Matn1	protein_coding	17180
33.9799	-0.244414	0.331126	0.028252	0.238285	ENSMUSG00000042138	Msantd2	protein_coding	235184
106.393	-0.243979	0.331528	0.0282125	0.238285	ENSMUSG00000045730	Adrb2	protein_coding	11555
449.395	0.274379	0.196794	0.0282149	0.238285	ENSMUSG00000050967	Creg2	protein_coding	263764
135.588	-0.278253	0.299685	0.0281916	0.238285	ENSMUSG00000061079	Zfp143	protein_coding	20841
53.7546	0.27677	0.301469	0.0282668	0.238285	ENSMUSG00000070366	Plpp4	protein_coding	381925
5.44493	0.0969628	0.45324	0.0282474	0.238285	ENSMUSG00000086484	Nron	antisense	NA
498.275	-0.290162	0.26909	0.0283053	0.23849	ENSMUSG00000029528	Pxn	protein_coding	19303
829.353	-0.276012	0.20011	0.0283207	0.2385	ENSMUSG00000044030	Irf2bp1	protein_coding	272359
[truncated: 20,180 more rows]

## Sheet: Upregulated genes
Upregulated genes in pairwise comparisons of ONH 30 vs 7 days (adjusted p-value < 0.05)
baseMean	log2FoldChange	lfcSE	pvalue	padj	ensembl_id	gene	gene_biotype	entrez_id
26.6422	20.7972	3.11572	9.57448e-12	1.611e-07	ENSMUSG00000043346	Gm6741	protein_coding	NA
17.3679	20.2085	3.12096	3.59912e-11	3.02794e-07	ENSMUSG00000021342	Prl	protein_coding	19109
25.3779	18.6478	3.16434	9.47968e-10	3.1901e-06	ENSMUSG00000073878	Gm13304	protein_coding	100504346
58.3686	7.99389	1.55588	1.5479e-10	6.51126e-07	ENSMUSG00000043770	Gm12481	processed_pseudogene	NA
19.7768	4.58717	1.7768	2.23981e-06	0.0014495	ENSMUSG00000074505	Fat3	protein_coding	270120
10.1516	3.95958	2.48637	9.38483e-06	0.00315818	ENSMUSG00000073016	Uprt	protein_coding	331487
143.55	3.45336	2.36173	1.43803e-05	0.00403322	ENSMUSG00000091228	Gm20390	protein_coding	NA
5.3571	3.17712	2.27299	1.79829e-05	0.00451611	ENSMUSG00000092187	Gm20457	antisense	NA
347.167	2.96802	1.60301	8.70055e-06	0.00304991	ENSMUSG00000030680	Pagr1a	protein_coding	NA
72.4317	2.86723	0.701883	3.51525e-08	5.91475e-05	ENSMUSG00000085398	4931406G06Rik	antisense	NA
11.1712	2.64637	1.86915	2.12296e-05	0.00503113	ENSMUSG00000030093	Wnt7a	protein_coding	22421
10.3457	2.60978	1.96173	2.52452e-05	0.00566368	ENSMUSG00000024175	Tekt4	protein_coding	71840
6.43101	2.05357	2.34894	6.58162e-05	0.0101598	ENSMUSG00000086851	A430108G06Rik	processed_transcript	NA
40.3682	2.00348	0.787083	1.0583e-06	0.00104747	ENSMUSG00000028546	Elavl4	protein_coding	15572
13.6404	1.72042	1.55439	5.54385e-05	0.00914518	ENSMUSG00000027950	Chrnb2	protein_coding	11444
33.254	1.64685	0.794079	4.69863e-06	0.00245327	ENSMUSG00000030321	Efcab12	protein_coding	212516
17.1692	1.6084	0.989002	1.55779e-05	0.00409553	ENSMUSG00000021590	Spata9	protein_coding	75571
11.6169	1.57886	2.36699	0.000107655	0.0138243	ENSMUSG00000102467	Gm37167	TEC	NA
16.0976	1.55668	1.7334	9.86935e-05	0.0130757	ENSMUSG00000086943	4732414G09Rik	lincRNA	NA
9.72954	1.499	1.7177	0.000108651	0.0138243	ENSMUSG00000042788	Fam166b	protein_coding	329831
6.27198	1.48354	2.12302	0.000130598	0.0150904	ENSMUSG00000038745	Nlrp6	protein_coding	101613
91.6385	1.47104	0.864495	1.50926e-05	0.00403322	ENSMUSG00000045106	Ccdc73	protein_coding	211936
35.6335	1.38678	2.57174	0.000109453	0.0138243	ENSMUSG00000060419	Rps16-ps2	processed_pseudogene	NA
28.7508	1.35829	1.48296	0.000111738	0.0138243	ENSMUSG00000108738	Gm44777	antisense	NA
376.685	1.32119	0.487552	1.75717e-06	0.00123192	ENSMUSG00000100755	Rps23-ps1	processed_pseudogene	NA
28.6609	1.18039	0.691772	2.83421e-05	0.00603651	ENSMUSG00000110156	Gm42067	antisense	NA
70.8317	1.11602	0.449952	7.10808e-06	0.00274902	ENSMUSG00000034467	Dynlrb2	protein_coding	75465
125.134	1.08637	0.354517	1.6667e-06	0.0012193	ENSMUSG00000048794	Cfap100	protein_coding	243538
386.007	1.08275	0.466353	1.19596e-05	0.0036885	ENSMUSG00000050856	Atp5k	protein_coding	11958
1904.38	1.05902	0.22834	4.09533e-09	9.84401e-06	ENSMUSG00000026275	Ppp1r7	protein_coding	66385
425.809	1.0584	0.448089	1.22644e-05	0.0036885	ENSMUSG00000057322	Rpl38	protein_coding	67671
258.718	1.04368	0.383098	5.41972e-06	0.00245327	ENSMUSG00000027349	Fam98b	protein_coding	68215
18.5429	1.0365	1.32364	0.000216844	0.0194076	ENSMUSG00000041649	Klf8	protein_coding	245671
521.369	1.03217	0.439584	1.44006e-05	0.00403322	ENSMUSG00000034892	Rps29	protein_coding	20090
489.3	1.02919	0.318904	1.32693e-06	0.00111634	ENSMUSG00000028998	Tomm7	protein_coding	66169
28.626	1.02805	1.23126	0.000199705	0.018668	ENSMUSG00000005237	Dnah2	protein_coding	327954
227.317	1.02649	0.395383	8.239e-06	0.00301368	ENSMUSG00000081824	BC002163	processed_pseudogene	NA
48.5279	1.00528	0.503204	3.34184e-05	0.00677468	ENSMUSG00000074476	Spc24	protein_coding	67629
224.241	0.984929	0.394961	1.31851e-05	0.00382504	ENSMUSG00000090136	Gm10177	transcribed_processed_pseudogene	NA
22.4122	0.97389	1.49934	0.000293361	0.022747	ENSMUSG00000037492	Zmat4	protein_coding	320158
806.989	0.973232	0.415725	1.99153e-05	0.00478707	ENSMUSG00000014592	Camta1	protein_coding	100072
2262.88	0.962628	0.32531	4.34426e-06	0.00245327	ENSMUSG00000061518	Cox5b	protein_coding	12859
798.291	0.956364	0.329517	5.30571e-06	0.00245327	ENSMUSG00000028234	Rps20	protein_coding	67427
34.8784	0.947205	0.448547	3.6682e-05	0.00717688	ENSMUSG00000109975	Gm19196	transcribed_unprocessed_pseudogene	NA
75.9891	0.935247	0.663107	0.000110542	0.0138243	ENSMUSG00000039543	Cfap70	protein_coding	76670
708.38	0.928928	0.360382	1.47755e-05	0.00403322	ENSMUSG00000072591	5930412G12Rik	lincRNA	NA
1548.65	0.921789	0.26049	8.37693e-07	0.000880939	ENSMUSG00000048249	Crebrf	protein_coding	77128
299.05	0.916264	0.312076	6.10139e-06	0.00257263	ENSMUSG00000078974	Sec61g	protein_coding	20335
34.5953	0.916065	0.804445	0.000163708	0.0169877	ENSMUSG00000112639	A730063M14Rik	lincRNA	NA
19.4702	0.898897	0.602181	0.000118637	0.0142585	ENSMUSG00000085614	1700123M08Rik	processed_transcript	NA
826.657	0.894863	0.305807	7.16336e-06	0.00274902	ENSMUSG00000016252	Atp5e	protein_coding	67126
1423.08	0.893887	0.266028	1.85645e-06	0.00124946	ENSMUSG00000038607	Gng10	protein_coding	14700
48.18	0.886363	0.435851	5.99705e-05	0.0094305	ENSMUSG00000115018	AL732309.1	protein_coding	NA
191.535	0.881086	0.364567	2.88629e-05	0.00607059	ENSMUSG00000058603	Rpl28-ps1	processed_pseudogene	NA
5.11981	0.877334	1.64401	0.000356291	0.0251538	ENSMUSG00000074281	Gm12522	processed_transcript	NA
8.67075	0.870203	1.13724	0.000305348	0.0231432	ENSMUSG00000065952	C330021F23Rik	protein_coding	546049
1259.54	0.865912	0.343386	2.49323e-05	0.00566368	ENSMUSG00000025508	Rplp2	protein_coding	67186
5.93418	0.85508	1.65928	0.000365292	0.0251538	ENSMUSG00000083695	Rnf138rt1	protein_coding	74264
597.489	0.84541	0.371538	4.90945e-05	0.00860483	ENSMUSG00000035048	Anapc13	protein_coding	69010
79.7747	0.837511	0.425115	9.02204e-05	0.0125277	ENSMUSG00000063594	Gng8	protein_coding	14709
7.93354	0.831359	1.43312	0.000408592	0.0261115	ENSMUSG00000108175	Gm16499	antisense	NA
239.556	0.815714	0.22522	1.26471e-06	0.00111634	ENSMUSG00000035984	Nme5	protein_coding	75533
79.4452	0.809602	0.484307	0.000161118	0.0169877	ENSMUSG00000048731	Ggnbp1	protein_coding	70772
512.6	0.807308	0.287076	1.76609e-05	0.00450247	ENSMUSG00000068240	Gm11808	protein_coding	22186
854.637	0.807173	0.324714	4.01448e-05	0.00763913	ENSMUSG00000028522	Mier1	protein_coding	71148
813.607	0.807095	0.289009	1.86456e-05	0.0046137	ENSMUSG00000085438	1700020I14Rik	lincRNA	NA
3887.42	0.799708	0.33427	5.21634e-05	0.00886567	ENSMUSG00000031760	Mt3	protein_coding	17751
1254.78	0.797003	0.332858	5.2924e-05	0.00890499	ENSMUSG00000016427	Ndufa1	protein_coding	54405
2590.96	0.789116	0.270636	1.51012e-05	0.00403322	ENSMUSG00000050608	Minos1	protein_coding	433771
317.804	0.786395	0.415051	0.000141882	0.015616	ENSMUSG00000031627	Irf2	protein_coding	16363
581.424	0.784383	0.39841	0.000128794	0.0150492	ENSMUSG00000035674	Ndufa3	protein_coding	66091
436.998	0.78029	0.323918	5.77081e-05	0.00924759	ENSMUSG00000021290	Atp5mpl	protein_coding	70257
211.028	0.76802	0.369294	0.000120489	0.0143783	ENSMUSG00000057036	Gm7536	processed_pseudogene	NA
111.967	0.758578	0.295336	4.68281e-05	0.00838224	ENSMUSG00000004356	Utp20	protein_coding	70683
55.8808	0.755363	0.542229	0.000284815	0.0223939	ENSMUSG00000112117	Rmst	lincRNA	NA
666.934	0.753195	0.364449	0.000137127	0.0153783	ENSMUSG00000051319	1500011K16Rik	protein_coding	NA
291.641	0.751483	0.415488	0.000203328	0.0186748	ENSMUSG00000039001	Rps21	protein_coding	66481
77.7702	0.737157	0.407954	0.000226005	0.019806	ENSMUSG00000026894	Morn5	protein_coding	75495
39.0845	0.731306	0.710584	0.000378633	0.0251862	ENSMUSG00000026715	Serpinc1	protein_coding	11905
114.073	0.727889	0.340297	0.000145823	0.0158298	ENSMUSG00000031562	Dctd	protein_coding	320685
24.5851	0.725537	0.4722	0.000318658	0.0237098	ENSMUSG00000097049	6530411M01Rik	lincRNA	NA
1397.9	0.724786	0.213199	5.5405e-06	0.00245327	ENSMUSG00000019132	BC005537	protein_coding	79555
2058.15	0.722803	0.471187	0.000325441	0.0238081	ENSMUSG00000064337	mt-Rnr1	Mt_rRNA	NA
23.4037	0.717034	0.640048	0.000395502	0.0257586	ENSMUSG00000113088	Gm36757	lincRNA	NA
269.292	0.716996	0.310361	0.000113931	0.0138785	ENSMUSG00000084319	Tpt1-ps3	processed_pseudogene	NA
84.2916	0.710459	0.283312	7.79342e-05	0.0113568	ENSMUSG00000097616	1110019D14Rik	lincRNA	NA
1343.32	0.707374	0.210488	7.25809e-06	0.00274902	ENSMUSG00000079658	Eloc	protein_coding	67923
203.268	0.707309	0.373871	0.000253135	0.0209028	ENSMUSG00000087269	D330023K18Rik	processed_transcript	NA
507.23	0.703878	0.296829	0.000111039	0.0138243	ENSMUSG00000024472	Dcp2	protein_coding	70640
143.614	0.702483	0.339127	0.000199415	0.018668	ENSMUSG00000020389	Cdkl3	protein_coding	213084
143.923	0.701276	0.349814	0.000224484	0.0197757	ENSMUSG00000107331	Gm42732	TEC	NA
11358.4	0.697734	0.183258	1.61182e-06	0.0012193	ENSMUSG00000102869	2900097C17Rik	lincRNA	NA
706.568	0.696281	0.205752	7.35206e-06	0.00274902	ENSMUSG00000022677	Fopnl	protein_coding	66086
1377.04	0.694516	0.234385	2.73044e-05	0.00589005	ENSMUSG00000087651	1500009L16Rik	protein_coding	69784
190.883	0.690305	0.267783	7.74939e-05	0.0113568	ENSMUSG00000051721	Wdcp	protein_coding	238037
23.6659	0.687528	0.508333	0.000454329	0.026823	ENSMUSG00000028139	Riiad1	protein_coding	66353
62.1992	0.684698	0.329687	0.000227348	0.0198205	ENSMUSG00000101856	1700096K18Rik	lincRNA	NA
30.3393	0.684242	0.608849	0.000477165	0.0274958	ENSMUSG00000054477	Kcnn2	protein_coding	140492
4817.46	0.681035	0.310903	0.000191113	0.0183752	ENSMUSG00000036199	Ndufa13	protein_coding	67184
1315.92	0.678943	0.329671	0.000245095	0.0205172	ENSMUSG00000009927	Rps25	protein_coding	75617
3529.3	0.678797	0.247456	5.63391e-05	0.00918561	ENSMUSG00000036299	BC031181	protein_coding	407819
362.036	0.676904	0.381088	0.000371485	0.0251862	ENSMUSG00000071528	Usmg5	protein_coding	66477
343.236	0.676811	0.235916	4.09775e-05	0.00766097	ENSMUSG00000022679	Mpv17l	protein_coding	93734
536.528	0.675991	0.316453	0.000219832	0.0194679	ENSMUSG00000071398	2410004P03Rik	protein_coding	73667
374.089	0.675609	0.382832	0.000380203	0.0251862	ENSMUSG00000090733	Rps27	protein_coding	57294
2801.54	0.673638	0.324136	0.000247825	0.0206431	ENSMUSG00000020163	Uqcr11	protein_coding	66594
216.018	0.672968	0.431341	0.000464367	0.027224	ENSMUSG00000083380	Ndufb4c	processed_pseudogene	NA
719.616	0.672542	0.295862	0.00017444	0.017471	ENSMUSG00000033475	Tomm6	protein_coding	66119
21.1208	0.672273	0.833676	0.000539774	0.0299744	ENSMUSG00000114457	Gm36346	lincRNA	NA
648.164	0.670936	0.275253	0.000125079	0.0147438	ENSMUSG00000045160	Bola3	protein_coding	78653
1184.58	0.664686	0.324676	0.000280678	0.0221723	ENSMUSG00000053332	Gas5	processed_transcript	NA
156.358	0.662909	0.264623	0.000114651	0.0138785	ENSMUSG00000106831	Ube2n-ps1	processed_pseudogene	NA
952.369	0.661623	0.340496	0.000338367	0.024435	ENSMUSG00000067847	Romo1	protein_coding	67067
1338.7	0.660377	0.261881	0.000112659	0.0138365	ENSMUSG00000026078	Pdcl3	protein_coding	68833
1694.64	0.660242	0.268816	0.00013094	0.0150904	ENSMUSG00000006412	Pfdn2	protein_coding	18637
113.597	0.656862	0.410453	0.000514031	0.0288949	ENSMUSG00000097326	A330048O09Rik	lincRNA	NA
65.1399	0.654433	0.37	0.000449542	0.026823	ENSMUSG00000004031	Brinp2	protein_coding	240843
1093.37	0.651803	0.332363	0.000357228	0.0251538	ENSMUSG00000071415	Rpl23	protein_coding	65019
65.1181	0.650952	0.369766	0.000466899	0.027224	ENSMUSG00000087478	4930506C21Rik	processed_transcript	NA
7819.55	0.650908	0.222118	4.27292e-05	0.00781479	ENSMUSG00000020846	Rflnb	protein_coding	76566
1968.94	0.650229	0.30327	0.000267495	0.0214327	ENSMUSG00000031683	Lsm6	protein_coding	78651
64.68	0.64961	0.536569	0.000600011	0.0323583	ENSMUSG00000041674	BC006965	processed_transcript	NA
9888.01	0.644066	0.137552	6.19098e-08	9.46994e-05	ENSMUSG00000062078	Qk	protein_coding	19317
13.603	0.643451	0.837995	0.000618515	0.032934	ENSMUSG00000107479	2610300M13Rik	lincRNA	NA
384.756	0.640951	0.212098	3.57508e-05	0.00716122	ENSMUSG00000030806	Stx1b	protein_coding	56216
5642.8	0.636774	0.188493	1.2276e-05	0.0036885	ENSMUSG00000003038	Hmgn2	protein_coding	15331
4995.41	0.636421	0.264484	0.000177933	0.017613	ENSMUSG00000035901	Dennd5a	protein_coding	19347
928.413	0.635459	0.202972	2.71116e-05	0.00589005	ENSMUSG00000111080	Gm20300	lincRNA	NA
1683.67	0.629842	0.209892	4.1674e-05	0.00770556	ENSMUSG00000029213	Commd8	protein_coding	27784
146.387	0.627567	0.327948	0.000469212	0.027224	ENSMUSG00000063714	Sp3os	antisense	NA
306.794	0.627058	0.270232	0.000230813	0.0200188	ENSMUSG00000020083	Fam241b	protein_coding	69894
888.881	0.62545	0.330044	0.000490271	0.0279637	ENSMUSG00000026888	Grb14	protein_coding	50915
380.234	0.625386	0.2895	0.00031987	0.0237098	ENSMUSG00000041841	Rpl37	protein_coding	67281
410.438	0.623819	0.249282	0.000159453	0.0169808	ENSMUSG00000036641	Ccdc148	protein_coding	227933
544.32	0.623017	0.250367	0.000165773	0.0169877	ENSMUSG00000059278	Naa38	protein_coding	78304
533.742	0.622057	0.36875	0.000641498	0.0335213	ENSMUSG00000047721	Bola2	protein_coding	66162
3036.58	0.621778	0.229178	9.73106e-05	0.0130757	ENSMUSG00000058690	Ccser2	protein_coding	72972
900.297	0.621264	0.374777	0.000662631	0.0342007	ENSMUSG00000073616	Cops9	protein_coding	66915
938.785	0.620799	0.308193	0.000427266	0.0261424	ENSMUSG00000025135	Anapc11	protein_coding	66156
250.776	0.616882	0.394574	0.000735981	0.0357908	ENSMUSG00000022208	Jph4	protein_coding	319984
96.9157	0.613802	0.471183	0.000798862	0.0373379	ENSMUSG00000054057	A930004D18Rik	protein_coding	NA
74.1634	0.612845	0.319939	0.000531103	0.0295905	ENSMUSG00000021139	Gm20498	protein_coding	105940408
185.563	0.612293	0.341693	0.000626067	0.0332068	ENSMUSG00000079641	Rpl39	protein_coding	67248
248.865	0.612132	0.264225	0.000263914	0.021247	ENSMUSG00000025362	Rps26	protein_coding	27370
219.19	0.611368	0.417535	0.00080628	0.0375802	ENSMUSG00000073478	D730003I15Rik	lincRNA	NA
862.002	0.611064	0.257628	0.0002372	0.020376	ENSMUSG00000040112	Mrps35	protein_coding	232536
1060.88	0.610043	0.295829	0.000433323	0.0263216	ENSMUSG00000023089	Ndufa5	protein_coding	68202
670.147	0.609181	0.286015	0.00038809	0.0254874	ENSMUSG00000057863	Rpl36	protein_coding	54217
45.2455	0.608673	0.377792	0.000766513	0.0367446	ENSMUSG00000050272	Dscam	protein_coding	13508
106.818	0.607748	0.23865	0.000164716	0.0169877	ENSMUSG00000000167	Pih1d2	protein_coding	72614
145.142	0.606671	0.333376	0.000636122	0.0334481	ENSMUSG00000031860	Pbx4	protein_coding	80720
1136.31	0.605054	0.279951	0.000379847	0.0251862	ENSMUSG00000045625	Pigz	protein_coding	239827
1043.25	0.604232	0.252741	0.000241412	0.020376	ENSMUSG00000008450	Nutf2	protein_coding	68051
248.631	0.602776	0.33441	0.000672138	0.0344799	ENSMUSG00000039163	Cmc1	protein_coding	67899
45.4935	0.601215	0.374911	0.000822987	0.0379822	ENSMUSG00000085241	Snhg3	processed_transcript	NA
1036.26	0.600258	0.242193	0.000205525	0.0186928	ENSMUSG00000091537	Tma7	protein_coding	66167
2035.69	0.597565	0.305653	0.000572866	0.0313975	ENSMUSG00000034353	Ramp1	protein_coding	51801
568.901	0.59752	0.312406	0.00060969	0.0326708	ENSMUSG00000087687	Pet100	protein_coding	100503890
605.752	0.595268	0.196923	5.21152e-05	0.00886567	ENSMUSG00000046876	Atxn1	protein_coding	20238
221.188	0.593956	0.20356	7.10468e-05	0.01071	ENSMUSG00000109836	Gm45884	TEC	NA
374.843	0.592748	0.301882	0.000590081	0.0321317	ENSMUSG00000020483	Dynll2	protein_coding	68097
1524.83	0.59235	0.256281	0.000316075	0.0237098	ENSMUSG00000075486	Commd6	protein_coding	66200
4101.28	0.591532	0.277734	0.000452244	0.026823	ENSMUSG00000054091	1810037I17Rik	protein_coding	67704
865.554	0.591498	0.174567	1.72854e-05	0.00447452	ENSMUSG00000038628	Polr3k	protein_coding	67005
3513.14	0.58937	0.243213	0.000255217	0.0209028	ENSMUSG00000063480	Snu13	protein_coding	20826
290.646	0.588666	0.345564	0.000847874	0.0383444	ENSMUSG00000043535	Setx	protein_coding	269254
1097.81	0.587899	0.259843	0.000362687	0.0251538	ENSMUSG00000059534	Uqcr10	protein_coding	66152
64063.2	0.587153	0.275436	0.000468291	0.027224	ENSMUSG00000026385	Dbi	protein_coding	13167
2824.98	0.586751	0.222738	0.000159161	0.0169808	ENSMUSG00000044408	Sptssa	protein_coding	104725
3692.69	0.585676	0.257388	0.000360242	0.0251538	ENSMUSG00000041126	H2afv	protein_coding	77605
824.539	0.580592	0.236307	0.000255157	0.0209028	ENSMUSG00000002416	Ndufb2	protein_coding	68198
57.9087	0.578958	0.386724	0.0010647	0.0435877	ENSMUSG00000106887	A930005G22Rik	TEC	NA
250.419	0.578481	0.287194	0.00061831	0.032934	ENSMUSG00000026500	Cox20	protein_coding	66359
216.157	0.577778	0.295566	0.000682928	0.0347159	ENSMUSG00000040658	Dnph1	protein_coding	381101
188.326	0.577143	0.297784	0.000704207	0.0353701	ENSMUSG00000024018	Ccdc167	protein_coding	68597
497.414	0.576489	0.300879	0.00073162	0.0357818	ENSMUSG00000065947	mt-Nd4l	protein_coding	17720
528.024	0.57646	0.240927	0.000304924	0.0231432	ENSMUSG00000043629	1700019D03Rik	protein_coding	67080
2480.53	0.576371	0.172026	2.215e-05	0.00517633	ENSMUSG00000039770	Ypel5	protein_coding	383295
150.822	0.57629	0.242901	0.000319007	0.0237098	ENSMUSG00000049939	Lrrc4	protein_coding	192198
4974.41	0.575431	0.257468	0.000426902	0.0261424	ENSMUSG00000031950	Gabarapl2	protein_coding	93739
290.47	0.57521	0.249944	0.000374152	0.0251862	ENSMUSG00000095325	Zfp870	protein_coding	240066
482.667	0.575045	0.253068	0.000397588	0.0257586	ENSMUSG00000019738	Polr2i	protein_coding	69920
475.989	0.574198	0.31953	0.000873969	0.0388005	ENSMUSG00000072640	Lyrm9	protein_coding	66274
98.1755	0.573828	0.291976	0.000696266	0.0351566	ENSMUSG00000040661	Rad54l2	protein_coding	81000
973.344	0.573291	0.327172	0.000927406	0.0397062	ENSMUSG00000017778	Cox7c	protein_coding	12867
307.014	0.572938	0.262904	0.000485821	0.0278316	ENSMUSG00000028521	Slc35d1	protein_coding	242585
7729.07	0.572149	0.197347	8.96889e-05	0.0125277	ENSMUSG00000071533	Pcnp	protein_coding	76302
731.558	0.567942	0.242653	0.000367126	0.0251538	ENSMUSG00000015013	Trappc2l	protein_coding	59005
2780.91	0.567903	0.228028	0.000263392	0.021247	ENSMUSG00000055839	Elob	protein_coding	67673
1675.99	0.567662	0.171233	2.66566e-05	0.00589005	ENSMUSG00000024038	Ndufv3	protein_coding	78330
729.779	0.567481	0.249984	0.00042659	0.0261424	ENSMUSG00000115263	AC154683.1	antisense	NA
2407.35	0.566113	0.294296	0.000794576	0.0373379	ENSMUSG00000014551	Mrps25	protein_coding	64658
141.864	0.565714	0.33025	0.001036	0.0429351	ENSMUSG00000085704	4921531C22Rik	processed_transcript	NA
498.558	0.56272	0.249746	0.00046012	0.0270698	ENSMUSG00000026586	Prrx1	protein_coding	18933
927.303	0.562422	0.252589	0.000486301	0.0278316	ENSMUSG00000020607	Fam84a	protein_coding	105005
337.953	0.558696	0.245284	0.000453458	0.026823	ENSMUSG00000071658	Gng3	protein_coding	14704
266.752	0.557952	0.342449	0.00120005	0.0467408	ENSMUSG00000006281	Tep1	protein_coding	21745
379.81	0.557807	0.235213	0.000375063	0.0251862	ENSMUSG00000062691	Cebpzos	protein_coding	68554
20709.4	0.555718	0.319872	0.00110865	0.0443253	ENSMUSG00000001025	S100a6	protein_coding	20200
3140.7	0.555574	0.325906	0.00114799	0.0453066	ENSMUSG00000093674	Rpl41	protein_coding	67945
228.393	0.54801	0.254739	0.000638418	0.0334642	ENSMUSG00000031327	Chic1	protein_coding	12212
2795.59	0.547668	0.279408	0.000889415	0.0390136	ENSMUSG00000044894	Uqcrq	protein_coding	22272
1006.01	0.545728	0.279247	0.000913526	0.0392378	ENSMUSG00000084786	Ubl5	protein_coding	66177
1279.25	0.541359	0.181446	9.08345e-05	0.0125277	ENSMUSG00000029328	Hnrnpdl	protein_coding	50926
289.249	0.540597	0.212793	0.000295431	0.0228024	ENSMUSG00000063297	Luzp2	protein_coding	233271
2979.59	0.540549	0.181602	9.33009e-05	0.0127633	ENSMUSG00000026817	Ak1	protein_coding	11636
463.948	0.538978	0.222891	0.000398029	0.0257586	ENSMUSG00000038013	Wipf2	protein_coding	68524
1025.43	0.537882	0.26232	0.000838247	0.0381934	ENSMUSG00000040824	Snrpd2	protein_coding	107686
283.039	0.534882	0.257683	0.000824101	0.0379822	ENSMUSG00000002341	Ncan	protein_coding	13004
1202.26	0.534505	0.187938	0.000142268	0.015616	ENSMUSG00000023156	Rpp14	protein_coding	67053
19534.1	0.532742	0.241512	0.000658296	0.0340815	ENSMUSG00000036570	Fxyd1	protein_coding	56188
99.2437	0.531871	0.231504	0.000550415	0.0304648	ENSMUSG00000050628	Ubald2	protein_coding	319370
35593.3	0.531647	0.220114	0.000426591	0.0261424	ENSMUSG00000033208	S100b	protein_coding	20203
1135.64	0.529758	0.193226	0.000194829	0.0185209	ENSMUSG00000022358	Fbxo32	protein_coding	67731
858.622	0.528188	0.185701	0.000149638	0.0161398	ENSMUSG00000028809	Srrm1	protein_coding	51796
802.244	0.527018	0.244505	0.000763827	0.0367205	ENSMUSG00000058600	Rpl30	protein_coding	19946
1017.25	0.526456	0.217497	0.000440813	0.0266803	ENSMUSG00000015755	Tab2	protein_coding	68652
332.799	0.526259	0.253874	0.00089544	0.0390136	ENSMUSG00000054426	A930005H10Rik	processed_transcript	NA
2708.97	0.525439	0.229717	0.000594757	0.0321977	ENSMUSG00000041453	Rpl21	protein_coding	19933
18.2163	0.524804	0.622544	0.00119884	0.0467408	ENSMUSG00000102234	Gm37885	antisense	NA
244.789	0.522487	0.252736	0.000935843	0.0399657	ENSMUSG00000037313	Tacc3	protein_coding	21335
286.811	0.522009	0.26416	0.0010975	0.0442098	ENSMUSG00000027175	Tcp11l1	protein_coding	320554
280.149	0.519809	0.205679	0.0003634	0.0251538	ENSMUSG00000055862	Izumo4	protein_coding	71564
649.464	0.51879	0.235929	0.000755256	0.0364124	ENSMUSG00000073702	Rpl31	protein_coding	114641
827.58	0.518139	0.184351	0.000177951	0.017613	ENSMUSG00000045896	Paip2b	protein_coding	232164
17694.8	0.517135	0.236955	0.000791809	0.0373379	ENSMUSG00000031765	Mt1	protein_coding	17748
436.424	0.517063	0.209	0.000422119	0.0261424	ENSMUSG00000048351	Coa7	protein_coding	69893
289.241	0.516531	0.184463	0.000185449	0.0179331	ENSMUSG00000013033	Adgrl1	protein_coding	330814
1275.99	0.515527	0.228277	0.000689095	0.0349238	ENSMUSG00000049760	2410015M20Rik	protein_coding	224904
320.964	0.512012	0.242248	0.000945698	0.0400924	ENSMUSG00000078784	1810022K09Rik	protein_coding	69126
127.074	0.502971	0.199446	0.00042387	0.0261424	ENSMUSG00000054708	Ankrd24	protein_coding	70615
2309.18	0.502433	0.107956	2.16807e-07	0.000260572	ENSMUSG00000033933	Vhl	protein_coding	22346
2976.88	0.501314	0.207778	0.000555989	0.0306723	ENSMUSG00000068523	Gng5	protein_coding	14707
730.233	0.499935	0.237017	0.00106294	0.0435877	ENSMUSG00000022013	Dnajc15	protein_coding	66148
500.213	0.498553	0.236832	0.00108477	0.0441946	ENSMUSG00000045257	Morn2	protein_coding	378462
684.615	0.496628	0.139213	1.94392e-05	0.00474034	ENSMUSG00000063623	C230062I16Rik	processed_transcript	NA
2114.06	0.494367	0.178243	0.000237792	0.020376	ENSMUSG00000024639	Gnaq	protein_coding	14682
315.465	0.494338	0.223453	0.000912688	0.0392378	ENSMUSG00000110185	Igip	protein_coding	109169
431.963	0.492298	0.198822	0.000517114	0.0289069	ENSMUSG00000020492	Ska2	protein_coding	66140
347.247	0.489685	0.238689	0.00129749	0.0496173	ENSMUSG00000040423	Rc3h1	protein_coding	381305
8440.5	0.48928	0.231993	0.00117047	0.0460147	ENSMUSG00000074884	Serf2	protein_coding	378702
602.359	0.487837	0.221374	0.000983532	0.041476	ENSMUSG00000069769	Msi2	protein_coding	76626
210.59	0.480458	0.210656	0.000891668	0.0390136	ENSMUSG00000022894	Adamts5	protein_coding	23794
608.689	0.478552	0.183516	0.000417597	0.0261424	ENSMUSG00000031023	Akip1	protein_coding	57373
704.429	0.47728	0.205685	0.000839864	0.0381934	ENSMUSG00000039450	Dcxr	protein_coding	67880
2074.3	0.473534	0.144876	6.29776e-05	0.00981167	ENSMUSG00000006057	Atp5g1	protein_coding	11951
5572.82	0.473339	0.175937	0.00035055	0.0250994	ENSMUSG00000024944	Arl2	protein_coding	56327
1906.61	0.468914	0.117235	4.52819e-06	0.00245327	ENSMUSG00000001911	Nfix	protein_coding	18032
966.333	0.467779	0.196676	0.000797595	0.0373379	ENSMUSG00000018196	Glrx2	protein_coding	69367
166.653	0.464244	0.203596	0.00102553	0.0426061	ENSMUSG00000022003	Slc25a30	protein_coding	67554
595.933	0.463887	0.168848	0.000323094	0.0238081	ENSMUSG00000041362	Shtn1	protein_coding	71653
855.076	0.451133	0.183445	0.000753626	0.0364124	ENSMUSG00000016637	Ift27	protein_coding	67042
6229.44	0.447307	0.197768	0.00123247	0.0477822	ENSMUSG00000026374	Tsn	protein_coding	22099
626.761	0.444859	0.180896	0.000792205	0.0373379	ENSMUSG00000087177	E130307A14Rik	antisense	NA
1031.26	0.440249	0.189333	0.00113185	0.0449165	ENSMUSG00000061313	Ddhd2	protein_coding	72108
6364.88	0.439718	0.154829	0.000297037	0.0228216	ENSMUSG00000037071	Scd1	protein_coding	20249
494.58	0.434396	0.160287	0.000445189	0.0267527	ENSMUSG00000045438	Cox19	protein_coding	68033
2265.35	0.433783	0.181218	0.00101445	0.0422504	ENSMUSG00000027162	Lin7c	protein_coding	22343
525.847	0.42636	0.179613	0.00112884	0.0449026	ENSMUSG00000020422	Tns3	protein_coding	319939
793.899	0.42467	0.153856	0.000414743	0.0261424	ENSMUSG00000021252	Erg28	protein_coding	58520
340.339	0.423196	0.181846	0.00129322	0.0495667	ENSMUSG00000037826	Ppm1k	protein_coding	243382
507.018	0.422119	0.173421	0.00100687	0.0420385	ENSMUSG00000031641	Cbr4	protein_coding	234309
1407.15	0.420627	0.156153	0.000514146	0.0288949	ENSMUSG00000047139	Cd24a	protein_coding	12484
377.139	0.419399	0.158902	0.000602088	0.0323665	ENSMUSG00000090122	Kcne1l	protein_coding	66240
7018.7	0.41245	0.137415	0.000219728	0.0194679	ENSMUSG00000015341	Golga7	protein_coding	57437
3201.96	0.404183	0.162405	0.00100309	0.0419851	ENSMUSG00000026991	Pkp4	protein_coding	227937
2012.44	0.400835	0.126916	0.000142925	0.015616	ENSMUSG00000030842	Lamtor1	protein_coding	66508
11019.2	0.400377	0.151382	0.000678364	0.0345883	ENSMUSG00000056201	Cfl1	protein_coding	12631
1185.57	0.397466	0.151307	0.000727299	0.0357818	ENSMUSG00000035559	Mpv17l2	protein_coding	234384
2139.3	0.39512	0.15823	0.00104833	0.0431374	ENSMUSG00000060675	Pla2g16	protein_coding	225845
1203.84	0.391079	0.141503	0.000515183	0.0288949	ENSMUSG00000027227	Sord	protein_coding	20322
11.2106	0.388365	1.16254	0.00126076	0.0486549	ENSMUSG00000096990	Gm26790	lincRNA	NA
5965.56	0.372709	0.115713	0.000135755	0.0153783	ENSMUSG00000005873	Reep5	protein_coding	13476
2476.39	0.368417	0.140548	0.000899261	0.0390136	ENSMUSG00000034614	Pik3ip1	protein_coding	216505
2409.45	0.353384	0.114679	0.000240876	0.020376	ENSMUSG00000058655	Eif4b	protein_coding	75705
2291.7	0.349027	0.137683	0.00130167	0.0496643	ENSMUSG00000024780	Cdc37l1	protein_coding	67072
3168.18	0.339059	0.125007	0.000834201	0.0381723	ENSMUSG00000059734	Ndufs8	protein_coding	225887

## Sheet: Downregulated genes
Downregulated genes in pairwise comparisons of ONH 30 vs 7 days (adjusted p-value < 0.05)
baseMean	log2FoldChange	lfcSE	pvalue	padj	ensembl_id	gene	gene_biotype	entrez_id
46.9032	-5.35627	1.2989	1.75538e-07	0.000227201	ENSMUSG00000061527	Krt5	protein_coding	110308
55.8273	-5.04136	1.1057	7.93389e-08	0.000111246	ENSMUSG00000045545	Krt14	protein_coding	16664
321.127	-3.59777	0.714215	9.30084e-09	1.73884e-05	ENSMUSG00000048108	Tmem72	protein_coding	319776
42.907	-2.91126	1.31875	4.14205e-06	0.00245327	ENSMUSG00000051397	Tacstd2	protein_coding	56753
9.3643	-2.79376	1.69708	1.31083e-05	0.00382504	ENSMUSG00000027474	Ccm2l	protein_coding	228788
6.78983	-2.33783	2.28731	4.6516e-05	0.00838224	ENSMUSG00000035557	Krt17	protein_coding	16667
20.8143	-1.83863	2.02998	7.82949e-05	0.0113568	ENSMUSG00000044041	Krt13	protein_coding	16663
291.437	-1.796	0.364527	1.03355e-10	5.79686e-07	ENSMUSG00000034936	Arl4d	protein_coding	80981
12.8553	-1.65043	2.43974	9.72538e-05	0.0130757	ENSMUSG00000033688	1300017J02Rik	protein_coding	71775
70.1181	-1.61073	0.781612	5.06671e-06	0.00245327	ENSMUSG00000057098	Ebf1	protein_coding	13591
125.997	-1.53463	0.732519	5.1536e-06	0.00245327	ENSMUSG00000031170	Slc38a5	protein_coding	209837
6.97744	-1.46422	1.94751	0.00013346	0.0152761	ENSMUSG00000025064	Col17a1	protein_coding	12821
24.818	-1.44519	1.21953	5.42688e-05	0.00904087	ENSMUSG00000016763	Scube1	protein_coding	64706
13.6949	-1.44042	1.55029	0.00010109	0.0132887	ENSMUSG00000079164	Tlr5	protein_coding	53791
228.516	-1.16806	0.871412	5.84667e-05	0.00928077	ENSMUSG00000020717	Pecam1	protein_coding	18613
336.205	-1.16336	0.727915	3.65978e-05	0.00717688	ENSMUSG00000021390	Ogn	protein_coding	18295
135.53	-1.12786	0.88759	7.30896e-05	0.0108832	ENSMUSG00000035000	Dpp4	protein_coding	13482
450.366	-1.10747	1.4027	0.000193083	0.0184592	ENSMUSG00000078922	Tgtp1	protein_coding	21822
2604.62	-1.10712	0.227813	1.14365e-09	3.20717e-06	ENSMUSG00000028967	Errfi1	protein_coding	74155
1674.67	-1.10316	0.575692	2.50679e-05	0.00566368	ENSMUSG00000035783	Acta2	protein_coding	11475
139.374	-1.06096	0.560938	3.12892e-05	0.00642039	ENSMUSG00000059013	Sh2d3c	protein_coding	27387
528.046	-1.0502	0.419218	9.14252e-06	0.00313943	ENSMUSG00000090877	Hspa1b	protein_coding	15511
24.4744	-1.03397	1.09567	0.000161538	0.0169877	ENSMUSG00000046808	Atp10d	polymorphic_pseudogene	231287
113.081	-1.00964	0.496475	3.06226e-05	0.00636119	ENSMUSG00000025324	Atp10a	protein_coding	11982
354.429	-1.00603	0.367974	6.421e-06	0.00263511	ENSMUSG00000023034	Nr4a1	protein_coding	15370
234.362	-0.970368	0.595638	7.12896e-05	0.01071	ENSMUSG00000000555	Itga5	protein_coding	16402
253.626	-0.961336	0.35385	8.58883e-06	0.00304991	ENSMUSG00000063894	Zkscan8	protein_coding	93681
156.473	-0.949039	0.458227	3.91664e-05	0.00757487	ENSMUSG00000027217	Tspan18	protein_coding	241556
362.665	-0.941637	0.590565	8.5391e-05	0.0121762	ENSMUSG00000062980	Cped1	protein_coding	214642
28.4738	-0.902743	0.523131	8.7493e-05	0.0123711	ENSMUSG00000057836	Xlr3a	protein_coding	22445
200.541	-0.895642	0.753785	0.000166586	0.0169877	ENSMUSG00000055653	Gpc3	protein_coding	14734
149.764	-0.880276	0.4221	5.67754e-05	0.00918561	ENSMUSG00000019984	Med23	protein_coding	70208
111.998	-0.87456	0.562298	0.000125304	0.0147438	ENSMUSG00000021638	Ocln	protein_coding	18260
3252.04	-0.869691	0.505606	0.000105976	0.0137166	ENSMUSG00000019970	Sgk1	protein_coding	20393
230.306	-0.851286	0.854383	0.000239374	0.020376	ENSMUSG00000033191	Tie1	protein_coding	21846
508.782	-0.832594	0.596452	0.000182512	0.0178543	ENSMUSG00000020427	Igfbp3	protein_coding	16009
7.60395	-0.826093	1.55482	0.000405598	0.026048	ENSMUSG00000068893	Sprr2a2	protein_coding	100303744
1246.56	-0.823895	0.428105	0.000105733	0.0137166	ENSMUSG00000033184	Tmed7	protein_coding	66676
248.834	-0.814112	0.60096	0.000207951	0.0188118	ENSMUSG00000029648	Flt1	protein_coding	14254
8.70145	-0.790793	1.6787	0.000389294	0.0254874	ENSMUSG00000042377	Fam83g	protein_coding	69640
61.3893	-0.781997	0.599333	0.000255912	0.0209028	ENSMUSG00000035356	Nfkbiz	protein_coding	80859
905.77	-0.779769	0.55123	0.000242196	0.020376	ENSMUSG00000028464	Tpm2	protein_coding	22004
692.495	-0.777196	0.209026	1.18486e-06	0.00110758	ENSMUSG00000002910	Arrdc2	protein_coding	70807
49.5538	-0.771555	1.17256	0.000442719	0.0266996	ENSMUSG00000018830	Myh11	protein_coding	17880
177.255	-0.770387	0.592494	0.000273772	0.0217287	ENSMUSG00000017969	Ptgis	protein_coding	19223
100.095	-0.767588	0.7776	0.000329557	0.0239014	ENSMUSG00000055148	Klf2	protein_coding	16598
79.2888	-0.766519	0.349001	9.85764e-05	0.0130757	ENSMUSG00000037921	Ddx60	protein_coding	234311
170.565	-0.761079	0.427063	0.00019626	0.0185521	ENSMUSG00000034311	Kif4	protein_coding	16571
351.779	-0.760777	0.183115	2.38426e-07	0.000267451	ENSMUSG00000026034	Clk1	protein_coding	12747
265.097	-0.760485	0.439961	0.00020971	0.0188694	ENSMUSG00000020439	Smtn	protein_coding	29856
20.2861	-0.759978	0.894594	0.000376351	0.0251862	ENSMUSG00000063388	BC023105	pseudogene	NA
375.093	-0.759075	0.245052	1.10947e-05	0.00352226	ENSMUSG00000027677	Ttc14	protein_coding	67120
270.997	-0.756155	0.397653	0.000173694	0.017471	ENSMUSG00000024620	Pdgfrb	protein_coding	18596
53.2111	-0.743037	0.731979	0.000360721	0.0251538	ENSMUSG00000046280	She	protein_coding	214547
40.6849	-0.741641	0.695419	0.000354656	0.0251538	ENSMUSG00000056973	Ces1d	protein_coding	104158
1778.33	-0.72768	0.453928	0.000298539	0.0228328	ENSMUSG00000017493	Igfbp4	protein_coding	16010
101.245	-0.727356	0.59053	0.000361601	0.0251538	ENSMUSG00000036381	P2ry14	protein_coding	140795
46.5489	-0.725852	0.658367	0.000379087	0.0251862	ENSMUSG00000030413	Pglyrp1	protein_coding	21946
30.9291	-0.721363	0.723428	0.000402042	0.0259186	ENSMUSG00000020264	Slc36a2	protein_coding	246049
86.3937	-0.719449	0.746857	0.000411242	0.0261115	ENSMUSG00000044006	Cilp2	protein_coding	68709
388.299	-0.710526	0.186144	1.39611e-06	0.00111862	ENSMUSG00000019082	Slc25a22	protein_coding	68267
84.0363	-0.701283	0.558275	0.00042234	0.0261424	ENSMUSG00000026676	Ccdc3	protein_coding	74186
142.037	-0.700577	0.465356	0.000388939	0.0254874	ENSMUSG00000042286	Stab1	protein_coding	192187
151.248	-0.69951	0.278943	8.49262e-05	0.0121762	ENSMUSG00000025377	Tepsin	protein_coding	78777
107.748	-0.698911	0.565801	0.000430418	0.0262399	ENSMUSG00000014158	Trpv4	protein_coding	63873
182.406	-0.69629	0.360529	0.0002608	0.0211991	ENSMUSG00000026042	Col5a2	protein_coding	12832
21.6617	-0.694348	0.63962	0.000451725	0.026823	ENSMUSG00000066842	Hmcn1	protein_coding	545370
855.879	-0.676504	0.235313	4.04067e-05	0.00763913	ENSMUSG00000091971	Hspa1a	protein_coding	193740
285.075	-0.656907	0.31852	0.000291735	0.0227256	ENSMUSG00000042608	Stk40	protein_coding	74178
942.181	-0.656403	0.284285	0.000185119	0.0179331	ENSMUSG00000043091	Tuba1c	protein_coding	22146
1837.08	-0.64989	0.179162	4.6765e-06	0.00245327	ENSMUSG00000045954	Cavin2	protein_coding	20324
2982.1	-0.647328	0.321484	0.000341945	0.0245879	ENSMUSG00000001473	Tubb6	protein_coding	67951
193.613	-0.647018	0.628342	0.00059512	0.0321977	ENSMUSG00000004651	Tyr	protein_coding	22173
279.452	-0.64597	0.270057	0.000169517	0.0171825	ENSMUSG00000030966	Trim21	protein_coding	20821
472.236	-0.636365	0.314186	0.000367754	0.0251538	ENSMUSG00000029802	Abcg2	protein_coding	26357
312.156	-0.62881	0.364232	0.000582891	0.0318433	ENSMUSG00000030279	C2cd5	protein_coding	74741
184.522	-0.627713	1.10194	0.000714834	0.0355852	ENSMUSG00000062329	Cytl1	protein_coding	231162
410.674	-0.626404	0.604258	0.000677244	0.0345883	ENSMUSG00000001946	Esam	protein_coding	69524
3557.22	-0.625563	0.180756	1.02315e-05	0.00331069	ENSMUSG00000031431	Tsc22d3	protein_coding	14605
1228.62	-0.625387	0.121121	6.7139e-09	1.4121e-05	ENSMUSG00000023044	Csad	protein_coding	246277
179.566	-0.624975	0.527314	0.000713773	0.0355852	ENSMUSG00000021895	Arhgef3	protein_coding	71704
4394.07	-0.623415	0.383944	0.000668262	0.0343858	ENSMUSG00000034459	Ifit1	protein_coding	15957
150.159	-0.620895	0.554703	0.000720752	0.0357739	ENSMUSG00000036676	Tmtc3	protein_coding	237500
15.3042	-0.620695	0.979024	0.000714766	0.0355852	ENSMUSG00000044017	Adgrd1	protein_coding	243277
1156.6	-0.620153	0.251758	0.00017976	0.0176879	ENSMUSG00000038587	Akap12	protein_coding	83397
4183.83	-0.618136	0.362315	0.000651837	0.0338513	ENSMUSG00000019997	Ctgf	protein_coding	14219
768.165	-0.616348	0.168301	5.47033e-06	0.00245327	ENSMUSG00000001774	Chordc1	protein_coding	66917
63.0316	-0.615293	0.742402	0.000697867	0.0351566	ENSMUSG00000020911	Krt19	protein_coding	16669
10.0659	-0.611545	1.4385	0.000629559	0.0332068	ENSMUSG00000052854	Nrk	protein_coding	27206
2858.42	-0.609848	0.290974	0.000409725	0.0261115	ENSMUSG00000049044	Rapgef4	protein_coding	56508
69.9294	-0.608116	0.334163	0.000628099	0.0332068	ENSMUSG00000063087	Gm10125	processed_transcript	NA
278.548	-0.606454	0.407454	0.000834864	0.0381723	ENSMUSG00000041992	Rapgef5	protein_coding	217944
1059.92	-0.597723	0.371897	0.000846844	0.0383444	ENSMUSG00000019139	Isyna1	protein_coding	71780
67.0143	-0.597563	0.626285	0.000792113	0.0373379	ENSMUSG00000026826	Nr4a2	protein_coding	18227
777.851	-0.596238	0.347385	0.000782362	0.0372919	ENSMUSG00000026159	Agfg1	protein_coding	15463
251.739	-0.595647	0.334347	0.000733669	0.0357818	ENSMUSG00000074886	Grk6	protein_coding	26385
1524.03	-0.594697	0.374348	0.000881044	0.0390117	ENSMUSG00000004105	Angptl2	protein_coding	26360
83.1136	-0.594055	0.344562	0.000791637	0.0373379	ENSMUSG00000037552	Plekhg2	protein_coding	101497
4028.98	-0.587401	0.253246	0.000324312	0.0238081	ENSMUSG00000004665	Cnn2	protein_coding	12798
1103.12	-0.584677	0.216701	0.000138008	0.0153783	ENSMUSG00000033732	Sf3b3	protein_coding	101943
402.535	-0.584159	0.336589	0.000855236	0.0384765	ENSMUSG00000028655	Mfsd2a	protein_coding	76574
143.782	-0.583323	0.626766	0.000858774	0.0385326	ENSMUSG00000006386	Tek	protein_coding	21687
192.602	-0.58248	0.439575	0.00104728	0.0431374	ENSMUSG00000055172	C1ra	protein_coding	50909
607.747	-0.581162	0.806673	0.000826192	0.0379822	ENSMUSG00000078921	Tgtp2	protein_coding	100039796
350.722	-0.580485	0.339621	0.000908021	0.0392378	ENSMUSG00000040033	Stat2	protein_coding	20847
357.326	-0.579479	0.305576	0.000732407	0.0357818	ENSMUSG00000048787	Dcun1d3	protein_coding	233805
117.212	-0.579172	0.272488	0.00050793	0.0287759	ENSMUSG00000021668	Polk	protein_coding	27015
804.596	-0.579102	0.188729	5.21134e-05	0.00886567	ENSMUSG00000043822	Adamtsl5	protein_coding	66548
44.7527	-0.576796	0.408778	0.00110726	0.0443253	ENSMUSG00000113795	Gm48119	processed_pseudogene	NA
112.482	-0.575117	0.310609	0.000809445	0.0376235	ENSMUSG00000032066	Bco2	protein_coding	170752
206.689	-0.574584	0.652887	0.000886767	0.0390136	ENSMUSG00000046470	Sox18	protein_coding	20672
194.986	-0.574579	0.96852	0.000863382	0.0385338	ENSMUSG00000056501	Cebpb	protein_coding	12608
973.221	-0.574098	0.242513	0.000328788	0.0239014	ENSMUSG00000040488	Ltbp4	protein_coding	108075
201.02	-0.573626	0.644204	0.000896282	0.0390136	ENSMUSG00000032092	Mpzl2	protein_coding	14012
155.174	-0.570672	0.29235	0.000730966	0.0357818	ENSMUSG00000030036	Mogs	protein_coding	57377
747.496	-0.568558	0.320046	0.000942575	0.0400924	ENSMUSG00000005397	Nid1	protein_coding	18073
161.197	-0.566965	0.383875	0.00119773	0.0467408	ENSMUSG00000038007	Acer2	protein_coding	230379
285.037	-0.566573	0.495862	0.00110905	0.0443253	ENSMUSG00000034845	Plvap	protein_coding	84094
278.98	-0.563127	0.335811	0.00109828	0.0442098	ENSMUSG00000036202	Rif1	protein_coding	51869
256.741	-0.558416	0.249883	0.00049574	0.0281801	ENSMUSG00000000916	Nsun5	protein_coding	100609
498.673	-0.557416	0.367047	0.00129061	0.0495667	ENSMUSG00000022863	Btg3	protein_coding	12228
1245.16	-0.556155	0.292645	0.000899637	0.0390136	ENSMUSG00000032501	Trib1	protein_coding	211770
861.415	-0.551528	0.269144	0.000742656	0.0360113	ENSMUSG00000026797	Stxbp1	protein_coding	20910
17.1831	-0.550554	1.05944	0.000945959	0.0400924	ENSMUSG00000032068	Plet1	protein_coding	76509
2641.76	-0.548156	0.21531	0.000273542	0.0217287	ENSMUSG00000071637	Cebpd	protein_coding	12609
26.4942	-0.544421	0.530769	0.00121429	0.0471861	ENSMUSG00000059136	Olfr539	protein_coding	258963
1669.65	-0.541744	0.281062	0.000987027	0.0415193	ENSMUSG00000067818	Myl9	protein_coding	98932
929.911	-0.536881	0.188312	0.000136895	0.0153783	ENSMUSG00000004267	Eno2	protein_coding	13807
69.1077	-0.534917	0.608873	0.00114952	0.0453066	ENSMUSG00000039109	F13a1	protein_coding	74145
197.734	-0.53478	0.235482	0.000566943	0.0311745	ENSMUSG00000020027	Socs2	protein_coding	216233
34.062	-0.534252	0.541369	0.0012712	0.0489457	ENSMUSG00000109771	Gm35315	protein_coding	102638847
22185.2	-0.532283	0.240454	0.000650852	0.0338513	ENSMUSG00000026864	Hspa5	protein_coding	14828
3235.92	-0.532098	0.253896	0.000815386	0.0377953	ENSMUSG00000028270	Gbp2	protein_coding	14469
2055.74	-0.529194	0.193826	0.000201691	0.0186748	ENSMUSG00000035517	Tdrd7	protein_coding	100121
594.747	-0.528388	0.263768	0.000990009	0.0415409	ENSMUSG00000020773	Trim47	protein_coding	217333
124.381	-0.526549	0.744487	0.00109319	0.0442098	ENSMUSG00000019102	Aldh3a1	protein_coding	11670
518.337	-0.523615	0.24902	0.000869107	0.0386867	ENSMUSG00000027639	Samhd1	protein_coding	56045
2098.14	-0.517553	0.187347	0.000203587	0.0186748	ENSMUSG00000001627	Ifrd1	protein_coding	15982
4357	-0.515632	0.134078	6.11584e-06	0.00257263	ENSMUSG00000037266	Rsrp1	protein_coding	27981
1651.63	-0.512048	0.137412	9.82051e-06	0.00324	ENSMUSG00000032135	Mcam	protein_coding	84004
499.878	-0.511881	0.184237	0.000204217	0.0186748	ENSMUSG00000021215	Net1	protein_coding	56349
13.2854	-0.509998	1.08928	0.00107662	0.0439689	ENSMUSG00000028976	Slc2a5	protein_coding	56485
1041.42	-0.506693	0.23179	0.000862689	0.0385338	ENSMUSG00000031788	Kifc3	protein_coding	16582
792.164	-0.503352	0.251634	0.00125229	0.0484391	ENSMUSG00000030790	Adm	protein_coding	11535
2277.81	-0.500201	0.236476	0.00104857	0.0431374	ENSMUSG00000078853	Igtp	protein_coding	16145
508.742	-0.492933	0.23292	0.00111708	0.0445402	ENSMUSG00000028284	Map3k7	protein_coding	26409
382.495	-0.486482	0.191979	0.000471352	0.0272542	ENSMUSG00000078676	Casc3	protein_coding	192160
10632.9	-0.485315	0.151167	6.99522e-05	0.0107001	ENSMUSG00000020571	Pdia6	protein_coding	71853
595.021	-0.484407	0.216817	0.000951549	0.0402281	ENSMUSG00000024563	Smad2	protein_coding	17126
608.664	-0.455159	0.189992	0.000850021	0.0383444	ENSMUSG00000032193	Ldlr	protein_coding	16835
5947.13	-0.451378	0.110516	3.53991e-06	0.00220602	ENSMUSG00000028063	Lmna	protein_coding	16905
33752.7	-0.449198	0.181378	0.000733336	0.0357818	ENSMUSG00000015656	Hspa8	protein_coding	15481
3254.61	-0.446467	0.194458	0.00114976	0.0453066	ENSMUSG00000039405	Prss23	protein_coding	76453
459.185	-0.444164	0.16401	0.000416783	0.0261424	ENSMUSG00000024843	Chka	protein_coding	12660
2645.05	-0.435663	0.178534	0.000892469	0.0390136	ENSMUSG00000023272	Creld2	protein_coding	76737
729.29	-0.432361	0.177125	0.000914134	0.0392378	ENSMUSG00000007029	Vars	protein_coding	22321
774.162	-0.430732	0.171444	0.000773751	0.0369862	ENSMUSG00000028107	Tars2	protein_coding	71807
6430.25	-0.42852	0.148868	0.000286893	0.0224524	ENSMUSG00000029484	Anxa3	protein_coding	11745
3066.73	-0.42772	0.179518	0.00109326	0.0442098	ENSMUSG00000031328	Flna	protein_coding	192176
1140.82	-0.418099	0.14564	0.000314858	0.0237098	ENSMUSG00000062203	Gspt1	protein_coding	14852
684.728	-0.414945	0.134366	0.000164723	0.0169877	ENSMUSG00000021000	Mia2	protein_coding	338320
3147.14	-0.372905	0.106206	4.8585e-05	0.00860483	ENSMUSG00000004460	Dnajb11	protein_coding	67838
467.653	-0.3494	0.136081	0.00118568	0.0465042	ENSMUSG00000037075	Rnf139	protein_coding	75841
1812.11	-0.296306	0.109244	0.00109284	0.0442098	ENSMUSG00000052712	BC004004	protein_coding	80748

## Sheet: Diff. expressed pathways
Normalized enrichment scores (NES) of significant pathways identified in gene set enrichment analysis (GSEA) of ONH 30 vs 7 days (adjusted p-value < 0.05, q-value < 0.2)
ID	Description	setSize	enrichmentScore	NES	pvalue	p.adjust	qvalues	rank	leading_edge	core_enrichment
R-MMU-1799339	SRP-dependent cotranslational protein targeting to membrane	84	0.796275	2.73091	5.87e-05	0.00357571	0.00302411	1925	tags=76%, list=11%, signal=68%	ENSMUSG00000057322	ENSMUSG00000034892	ENSMUSG00000028234	ENSMUSG00000025508	ENSMUSG00000068240	ENSMUSG00000039001	ENSMUSG00000009927	ENSMUSG00000090733	ENSMUSG00000071415	ENSMUSG00000041841	ENSMUSG00000079641	ENSMUSG00000025362	ENSMUSG00000058600	ENSMUSG00000073702	ENSMUSG00000067288	ENSMUSG00000060636	ENSMUSG00000079435	ENSMUSG00000074129	ENSMUSG00000007892	ENSMUSG00000037563	ENSMUSG00000063457	ENSMUSG00000062006	ENSMUSG00000059291	ENSMUSG00000060938	ENSMUSG00000046330	ENSMUSG00000025290	ENSMUSG00000061787	ENSMUSG00000008668	ENSMUSG00000062997	ENSMUSG00000058443	ENSMUSG00000026511	ENSMUSG00000030432	ENSMUSG00000049517	ENSMUSG00000050621	ENSMUSG00000040952	ENSMUSG00000024608	ENSMUSG00000008683	ENSMUSG00000028081	ENSMUSG00000045128	ENSMUSG00000003429
R-MMU-72689	Formation of a pool of free 40S subunits	92	0.782158	2.70357	3.43e-05	0.00238311	0.00201549	1880	tags=68%, list=11%, signal=61%	ENSMUSG00000057322	ENSMUSG00000034892	ENSMUSG00000028234	ENSMUSG00000025508	ENSMUSG00000068240	ENSMUSG00000039001	ENSMUSG00000009927	ENSMUSG00000090733	ENSMUSG00000071415	ENSMUSG00000041841	ENSMUSG00000079641	ENSMUSG00000025362	ENSMUSG00000058600	ENSMUSG00000073702	ENSMUSG00000067288	ENSMUSG00000060636	ENSMUSG00000079435	ENSMUSG00000074129	ENSMUSG00000007892	ENSMUSG00000037563	ENSMUSG00000063457	ENSMUSG00000062006	ENSMUSG00000059291	ENSMUSG00000060938	ENSMUSG00000046330	ENSMUSG00000025290	ENSMUSG00000061787	ENSMUSG00000008668	ENSMUSG00000062997	ENSMUSG00000058443	ENSMUSG00000030432	ENSMUSG00000049517	ENSMUSG00000050621	ENSMUSG00000040952	ENSMUSG00000024608	ENSMUSG00000008683	ENSMUSG00000028081	ENSMUSG00000031029	ENSMUSG00000045128	ENSMUSG00000003429
R-MMU-975956	Nonsense Mediated Decay (NMD) independent of the Exon Junction Complex (EJC)	85	0.783812	2.69273	1.14e-05	0.00131774	0.00111447	1880	tags=74%, list=11%, signal=66%	ENSMUSG00000057322	ENSMUSG00000034892	ENSMUSG00000028234	ENSMUSG00000025508	ENSMUSG00000068240	ENSMUSG00000039001	ENSMUSG00000009927	ENSMUSG00000090733	ENSMUSG00000071415	ENSMUSG00000041841	ENSMUSG00000079641	ENSMUSG00000025362	ENSMUSG00000058600	ENSMUSG00000073702	ENSMUSG00000067288	ENSMUSG00000060636	ENSMUSG00000079435	ENSMUSG00000074129	ENSMUSG00000007892	ENSMUSG00000037563	ENSMUSG00000063457	ENSMUSG00000062006	ENSMUSG00000059291	ENSMUSG00000060938	ENSMUSG00000046330	ENSMUSG00000025290	ENSMUSG00000061787	ENSMUSG00000008668	ENSMUSG00000062997	ENSMUSG00000022283	ENSMUSG00000058443	ENSMUSG00000030432	ENSMUSG00000049517	ENSMUSG00000050621	ENSMUSG00000040952	ENSMUSG00000024608	ENSMUSG00000008683	ENSMUSG00000028081	ENSMUSG00000045128	ENSMUSG00000003429
R-MMU-72706	GTP hydrolysis and joining of the 60S ribosomal subunit	103	0.761796	2.67956	6.02e-05	0.00357571	0.00302411	1880	tags=64%, list=11%, signal=57%	ENSMUSG00000057322	ENSMUSG00000034892	ENSMUSG00000028234	ENSMUSG00000025508	ENSMUSG00000068240	ENSMUSG00000039001	ENSMUSG00000009927	ENSMUSG00000090733	ENSMUSG00000071415	ENSMUSG00000041841	ENSMUSG00000079641	ENSMUSG00000025362	ENSMUSG00000058600	ENSMUSG00000073702	ENSMUSG00000067288	ENSMUSG00000060636	ENSMUSG00000079435	ENSMUSG00000074129	ENSMUSG00000007892	ENSMUSG00000037563	ENSMUSG00000063457	ENSMUSG00000062006	ENSMUSG00000059291	ENSMUSG00000060938	ENSMUSG00000046330	ENSMUSG00000025290	ENSMUSG00000061787	ENSMUSG00000008668	ENSMUSG00000058655	ENSMUSG00000062997	ENSMUSG00000058443	ENSMUSG00000030432	ENSMUSG00000049517	ENSMUSG00000050621	ENSMUSG00000040952	ENSMUSG00000024608	ENSMUSG00000008683	ENSMUSG00000028081	ENSMUSG00000031029	ENSMUSG00000035150
R-MMU-156827	L13a-mediated translational silencing of Ceruloplasmin expression	102	0.764311	2.67312	7.51e-05	0.00391518	0.00331122	1880	tags=65%, list=11%, signal=58%	ENSMUSG00000057322	ENSMUSG00000034892	ENSMUSG00000028234	ENSMUSG00000025508	ENSMUSG00000068240	ENSMUSG00000039001	ENSMUSG00000009927	ENSMUSG00000090733	ENSMUSG00000071415	ENSMUSG00000041841	ENSMUSG00000079641	ENSMUSG00000025362	ENSMUSG00000058600	ENSMUSG00000073702	ENSMUSG00000067288	ENSMUSG00000060636	ENSMUSG00000079435	ENSMUSG00000074129	ENSMUSG00000007892	ENSMUSG00000037563	ENSMUSG00000063457	ENSMUSG00000062006	ENSMUSG00000059291	ENSMUSG00000060938	ENSMUSG00000046330	ENSMUSG00000025290	ENSMUSG00000061787	ENSMUSG00000008668	ENSMUSG00000058655	ENSMUSG00000062997	ENSMUSG00000022283	ENSMUSG00000058443	ENSMUSG00000030432	ENSMUSG00000049517	ENSMUSG00000050621	ENSMUSG00000040952	ENSMUSG00000024608	ENSMUSG00000008683	ENSMUSG00000028081	ENSMUSG00000031029
R-MMU-72613	Eukaryotic Translation Initiation	110	0.748014	2.63029	3.35e-05	0.00238311	0.00201549	1880	tags=61%, list=11%, signal=54%	ENSMUSG00000057322	ENSMUSG00000034892	ENSMUSG00000028234	ENSMUSG00000025508	ENSMUSG00000068240	ENSMUSG00000039001	ENSMUSG00000009927	ENSMUSG00000090733	ENSMUSG00000071415	ENSMUSG00000041841	ENSMUSG00000079641	ENSMUSG00000025362	ENSMUSG00000058600	ENSMUSG00000073702	ENSMUSG00000067288	ENSMUSG00000060636	ENSMUSG00000079435	ENSMUSG00000074129	ENSMUSG00000007892	ENSMUSG00000037563	ENSMUSG00000063457	ENSMUSG00000062006	ENSMUSG00000059291	ENSMUSG00000060938	ENSMUSG00000046330	ENSMUSG00000025290	ENSMUSG00000061787	ENSMUSG00000008668	ENSMUSG00000058655	ENSMUSG00000062997	ENSMUSG00000022283	ENSMUSG00000058443	ENSMUSG00000030432	ENSMUSG00000049517	ENSMUSG00000050621	ENSMUSG00000040952	ENSMUSG00000024608	ENSMUSG00000008683	ENSMUSG00000028081	ENSMUSG00000031029
R-MMU-72737	Cap-dependent Translation Initiation	110	0.748014	2.63029	3.35e-05	0.00238311	0.00201549	1880	tags=61%, list=11%, signal=54%	ENSMUSG00000057322	ENSMUSG00000034892	ENSMUSG00000028234	ENSMUSG00000025508	ENSMUSG00000068240	ENSMUSG00000039001	ENSMUSG00000009927	ENSMUSG00000090733	ENSMUSG00000071415	ENSMUSG00000041841	ENSMUSG00000079641	ENSMUSG00000025362	ENSMUSG00000058600	ENSMUSG00000073702	ENSMUSG00000067288	ENSMUSG00000060636	ENSMUSG00000079435	ENSMUSG00000074129	ENSMUSG00000007892	ENSMUSG00000037563	ENSMUSG00000063457	ENSMUSG00000062006	ENSMUSG00000059291	ENSMUSG00000060938	ENSMUSG00000046330	ENSMUSG00000025290	ENSMUSG00000061787	ENSMUSG00000008668	ENSMUSG00000058655	ENSMUSG00000062997	ENSMUSG00000022283	ENSMUSG00000058443	ENSMUSG00000030432	ENSMUSG00000049517	ENSMUSG00000050621	ENSMUSG00000040952	ENSMUSG00000024608	ENSMUSG00000008683	ENSMUSG00000028081	ENSMUSG00000031029
R-MMU-927802	Nonsense-Mediated Decay (NMD)	105	0.727732	2.56715	0.000152994	0.00664885	0.00562319	1880	tags=63%, list=11%, signal=56%	ENSMUSG00000057322	ENSMUSG00000034892	ENSMUSG00000028234	ENSMUSG00000025508	ENSMUSG00000068240	ENSMUSG00000039001	ENSMUSG00000009927	ENSMUSG00000090733	ENSMUSG00000071415	ENSMUSG00000041841	ENSMUSG00000079641	ENSMUSG00000025362	ENSMUSG00000058600	ENSMUSG00000073702	ENSMUSG00000067288	ENSMUSG00000060636	ENSMUSG00000079435	ENSMUSG00000074129	ENSMUSG00000007892	ENSMUSG00000037563	ENSMUSG00000063457	ENSMUSG00000062006	ENSMUSG00000059291	ENSMUSG00000060938	ENSMUSG00000046330	ENSMUSG00000025290	ENSMUSG00000061787	ENSMUSG00000038374	ENSMUSG00000008668	ENSMUSG00000062997	ENSMUSG00000022283	ENSMUSG00000058443	ENSMUSG00000030432	ENSMUSG00000049517	ENSMUSG00000050621	ENSMUSG00000040952	ENSMUSG00000024608	ENSMUSG00000008683	ENSMUSG00000028081	ENSMUSG00000045128
R-MMU-975957	Nonsense Mediated Decay (NMD) enhanced by the Exon Junction Complex (EJC)	105	0.727732	2.56715	0.000152994	0.00664885	0.00562319	1880	tags=63%, list=11%, signal=56%	ENSMUSG00000057322	ENSMUSG00000034892	ENSMUSG00000028234	ENSMUSG00000025508	ENSMUSG00000068240	ENSMUSG00000039001	ENSMUSG00000009927	ENSMUSG00000090733	ENSMUSG00000071415	ENSMUSG00000041841	ENSMUSG00000079641	ENSMUSG00000025362	ENSMUSG00000058600	ENSMUSG00000073702	ENSMUSG00000067288	ENSMUSG00000060636	ENSMUSG00000079435	ENSMUSG00000074129	ENSMUSG00000007892	ENSMUSG00000037563	ENSMUSG00000063457	ENSMUSG00000062006	ENSMUSG00000059291	ENSMUSG00000060938	ENSMUSG00000046330	ENSMUSG00000025290	ENSMUSG00000061787	ENSMUSG00000038374	ENSMUSG00000008668	ENSMUSG00000062997	ENSMUSG00000022283	ENSMUSG00000058443	ENSMUSG00000030432	ENSMUSG00000049517	ENSMUSG00000050621	ENSMUSG00000040952	ENSMUSG00000024608	ENSMUSG00000008683	ENSMUSG00000028081	ENSMUSG00000045128
R-MMU-380108	Chemokine receptors bind chemokines	36	0.838111	2.51072	0.00178715	0.0414222	0.0350324	3	tags=3%, list=0%, signal=3%	ENSMUSG00000073878
R-MMU-72766	Translation	219	0.661606	2.49277	1.41e-05	0.00147214	0.00124504	2819	tags=57%, list=17%, signal=48%	ENSMUSG00000057322	ENSMUSG00000034892	ENSMUSG00000028234	ENSMUSG00000025508	ENSMUSG00000068240	ENSMUSG00000039001	ENSMUSG00000009927	ENSMUSG00000090733	ENSMUSG00000071415	ENSMUSG00000041841	ENSMUSG00000079641	ENSMUSG00000025362	ENSMUSG00000040112	ENSMUSG00000014551	ENSMUSG00000058600	ENSMUSG00000073702	ENSMUSG00000010406	ENSMUSG00000067288	ENSMUSG00000060636	ENSMUSG00000030335	ENSMUSG00000079435	ENSMUSG00000074129	ENSMUSG00000007892	ENSMUSG00000037563	ENSMUSG00000037740	ENSMUSG00000063457	ENSMUSG00000049960	ENSMUSG00000062006	ENSMUSG00000059291	ENSMUSG00000030879	ENSMUSG00000054312	ENSMUSG00000060938	ENSMUSG00000046330	ENSMUSG00000025290	ENSMUSG00000061787	ENSMUSG00000008668	ENSMUSG00000058655	ENSMUSG00000016833	ENSMUSG00000062997	ENSMUSG00000022283
R-MMU-611105	Respiratory electron transport	95	0.711363	2.4639	0.000660322	0.0214905	0.0181754	2702	tags=61%, list=16%, signal=52%	ENSMUSG00000061518	ENSMUSG00000016427	ENSMUSG00000035674	ENSMUSG00000036199	ENSMUSG00000023089	ENSMUSG00000059534	ENSMUSG00000002416	ENSMUSG00000026500	ENSMUSG00000017778	ENSMUSG00000024038	ENSMUSG00000044894	ENSMUSG00000037152	ENSMUSG00000014294	ENSMUSG00000030869	ENSMUSG00000035885	ENSMUSG00000041881	ENSMUSG00000045438	ENSMUSG00000036751	ENSMUSG00000022820	ENSMUSG00000027673	ENSMUSG00000022450	ENSMUSG00000064368	ENSMUSG00000026032	ENSMUSG00000031231	ENSMUSG00000059734	ENSMUSG00000020022	ENSMUSG00000002379	ENSMUSG00000064341	ENSMUSG00000024248	ENSMUSG00000021606	ENSMUSG00000021520	ENSMUSG00000091803	ENSMUSG00000063882	ENSMUSG00000031059	ENSMUSG00000002846	ENSMUSG00000040048	ENSMUSG00000025204	ENSMUSG00000070283	ENSMUSG00000029632	ENSMUSG00000030647
R-MMU-163200	Respiratory electron transport, ATP synthesis by chemiosmotic coupling, and heat production by uncoupling proteins.	117	0.696767	2.45509	0.000148785	0.00664885	0.00562319	2702	tags=59%, list=16%, signal=50%	ENSMUSG00000050856	ENSMUSG00000061518	ENSMUSG00000016252	ENSMUSG00000016427	ENSMUSG00000035674	ENSMUSG00000036199	ENSMUSG00000023089	ENSMUSG00000059534	ENSMUSG00000002416	ENSMUSG00000026500	ENSMUSG00000017778	ENSMUSG00000024038	ENSMUSG00000044894	ENSMUSG00000037152	ENSMUSG00000014294	ENSMUSG00000006057	ENSMUSG00000038690	ENSMUSG00000030869	ENSMUSG00000035885	ENSMUSG00000041881	ENSMUSG00000045438	ENSMUSG00000036751	ENSMUSG00000022820	ENSMUSG00000027673	ENSMUSG00000022450	ENSMUSG00000064368	ENSMUSG00000022890	ENSMUSG00000026032	ENSMUSG00000064357	ENSMUSG00000031231	ENSMUSG00000059734	ENSMUSG00000020022	ENSMUSG00000002379	ENSMUSG00000064341	ENSMUSG00000024248	ENSMUSG00000038717	ENSMUSG00000021606	ENSMUSG00000021520	ENSMUSG00000091803	ENSMUSG00000063882
R-MMU-6791226	Major pathway of rRNA processing in the nucleolus and cytosol	168	0.646573	2.35257	0.000403641	0.0140332	0.0118684	1880	tags=41%, list=11%, signal=37%	ENSMUSG00000057322	ENSMUSG00000034892	ENSMUSG00000028234	ENSMUSG00000025508	ENSMUSG00000068240	ENSMUSG00000004356	ENSMUSG00000039001	ENSMUSG00000009927	ENSMUSG00000090733	ENSMUSG00000071415	ENSMUSG00000041841	ENSMUSG00000079641	ENSMUSG00000025362	ENSMUSG00000063480	ENSMUSG00000058600	ENSMUSG00000073702	ENSMUSG00000067288	ENSMUSG00000060636	ENSMUSG00000079435	ENSMUSG00000074129	ENSMUSG00000007892	ENSMUSG00000037563	ENSMUSG00000063457	ENSMUSG00000062006	ENSMUSG00000059291	ENSMUSG00000060938	ENSMUSG00000046330	ENSMUSG00000025290	ENSMUSG00000061787	ENSMUSG00000008668	ENSMUSG00000062997	ENSMUSG00000058443	ENSMUSG00000030432	ENSMUSG00000049517	ENSMUSG00000050621	ENSMUSG00000000581	ENSMUSG00000040952	ENSMUSG00000024608	ENSMUSG00000024446	ENSMUSG00000008683
R-MMU-72312	rRNA processing	168	0.646573	2.35257	0.000403641	0.0140332	0.0118684	1880	tags=41%, list=11%, signal=37%	ENSMUSG00000057322	ENSMUSG00000034892	ENSMUSG00000028234	ENSMUSG00000025508	ENSMUSG00000068240	ENSMUSG00000004356	ENSMUSG00000039001	ENSMUSG00000009927	ENSMUSG00000090733	ENSMUSG00000071415	ENSMUSG00000041841	ENSMUSG00000079641	ENSMUSG00000025362	ENSMUSG00000063480	ENSMUSG00000058600	ENSMUSG00000073702	ENSMUSG00000067288	ENSMUSG00000060636	ENSMUSG00000079435	ENSMUSG00000074129	ENSMUSG00000007892	ENSMUSG00000037563	ENSMUSG00000063457	ENSMUSG00000062006	ENSMUSG00000059291	ENSMUSG00000060938	ENSMUSG00000046330	ENSMUSG00000025290	ENSMUSG00000061787	ENSMUSG00000008668	ENSMUSG00000062997	ENSMUSG00000058443	ENSMUSG00000030432	ENSMUSG00000049517	ENSMUSG00000050621	ENSMUSG00000000581	ENSMUSG00000040952	ENSMUSG00000024608	ENSMUSG00000024446	ENSMUSG00000008683
R-MMU-8868773	rRNA processing in the nucleus and cytosol	168	0.646573	2.35257	0.000403641	0.0140332	0.0118684	1880	tags=41%, list=11%, signal=37%	ENSMUSG00000057322	ENSMUSG00000034892	ENSMUSG00000028234	ENSMUSG00000025508	ENSMUSG00000068240	ENSMUSG00000004356	ENSMUSG00000039001	ENSMUSG00000009927	ENSMUSG00000090733	ENSMUSG00000071415	ENSMUSG00000041841	ENSMUSG00000079641	ENSMUSG00000025362	ENSMUSG00000063480	ENSMUSG00000058600	ENSMUSG00000073702	ENSMUSG00000067288	ENSMUSG00000060636	ENSMUSG00000079435	ENSMUSG00000074129	ENSMUSG00000007892	ENSMUSG00000037563	ENSMUSG00000063457	ENSMUSG00000062006	ENSMUSG00000059291	ENSMUSG00000060938	ENSMUSG00000046330	ENSMUSG00000025290	ENSMUSG00000061787	ENSMUSG00000008668	ENSMUSG00000062997	ENSMUSG00000058443	ENSMUSG00000030432	ENSMUSG00000049517	ENSMUSG00000050621	ENSMUSG00000000581	ENSMUSG00000040952	ENSMUSG00000024608	ENSMUSG00000024446	ENSMUSG00000008683
R-MMU-982772	Growth hormone receptor signaling	12	0.934155	2.24318	2.68e-05	0.00238311	0.00201549	341	tags=17%, list=2%, signal=16%	ENSMUSG00000021342	ENSMUSG00000005268
R-MMU-1428517	The citric acid (TCA) cycle and respiratory electron transport	166	0.592569	2.15925	0.00195529	0.0435178	0.0368047	1820	tags=37%, list=11%, signal=34%	ENSMUSG00000050856	ENSMUSG00000061518	ENSMUSG00000016252	ENSMUSG00000016427	ENSMUSG00000035674	ENSMUSG00000036199	ENSMUSG00000023089	ENSMUSG00000059534	ENSMUSG00000002416	ENSMUSG00000026500	ENSMUSG00000017778	ENSMUSG00000024038	ENSMUSG00000044894	ENSMUSG00000037152	ENSMUSG00000014294	ENSMUSG00000006057	ENSMUSG00000038690	ENSMUSG00000030869	ENSMUSG00000035885	ENSMUSG00000041881	ENSMUSG00000045438	ENSMUSG00000036751	ENSMUSG00000022820	ENSMUSG00000027673	ENSMUSG00000022450	ENSMUSG00000064368	ENSMUSG00000022890	ENSMUSG00000026032	ENSMUSG00000064357	ENSMUSG00000031231	ENSMUSG00000059734	ENSMUSG00000002250	ENSMUSG00000020022	ENSMUSG00000002379	ENSMUSG00000064341	ENSMUSG00000024248	ENSMUSG00000038717	ENSMUSG00000021606	ENSMUSG00000021520	ENSMUSG00000058076
R-MMU-163210	Formation of ATP by chemiosmotic coupling	18	0.760365	1.9999	0.00203291	0.0435178	0.0368047	2132	tags=61%, list=13%, signal=53%	ENSMUSG00000050856	ENSMUSG00000016252	ENSMUSG00000006057	ENSMUSG00000038690	ENSMUSG00000022890	ENSMUSG00000064357	ENSMUSG00000038717	ENSMUSG00000022956	ENSMUSG00000034566	ENSMUSG00000054894	ENSMUSG00000018770
R-MMU-8949613	Cristae formation	18	0.760365	1.9999	0.00203291	0.0435178	0.0368047	2132	tags=61%, list=13%, signal=53%	ENSMUSG00000050856	ENSMUSG00000016252	ENSMUSG00000006057	ENSMUSG00000038690	ENSMUSG00000022890	ENSMUSG00000064357	ENSMUSG00000038717	ENSMUSG00000022956	ENSMUSG00000034566	ENSMUSG00000054894	ENSMUSG00000018770
R-MMU-422475	Axon guidance	255	-0.350676	-1.5096	0.00133849	0.0324662	0.027458	3761	tags=33%, list=22%, signal=26%	ENSMUSG00000032462	ENSMUSG00000053137	ENSMUSG00000032050	ENSMUSG00000019969	ENSMUSG00000025478	ENSMUSG00000022607	ENSMUSG00000029765	ENSMUSG00000004677	ENSMUSG00000026202	ENSMUSG00000020122	ENSMUSG00000060279	ENSMUSG00000058325	ENSMUSG00000066877	ENSMUSG00000024501	ENSMUSG00000030265	ENSMUSG00000059923	ENSMUSG00000029674	ENSMUSG00000031511	ENSMUSG00000091345	ENSMUSG00000040990	ENSMUSG00000026837	ENSMUSG00000062380	ENSMUSG00000079465	ENSMUSG00000033335	ENSMUSG00000034902	ENSMUSG00000025499	ENSMUSG00000028883	ENSMUSG00000062312	ENSMUSG00000021224	ENSMUSG00000032475	ENSMUSG00000021549	ENSMUSG00000040710	ENSMUSG00000045136	ENSMUSG00000025958	ENSMUSG00000030137	ENSMUSG00000027316	ENSMUSG00000031217	ENSMUSG00000031207	ENSMUSG00000020689	ENSMUSG00000025437
R-MMU-9012999	RHO GTPase cycle	422	-0.333995	-1.52685	0.000283884	0.0109663	0.00927464	3522	tags=32%, list=21%, signal=26%	ENSMUSG00000023015	ENSMUSG00000071176	ENSMUSG00000030447	ENSMUSG00000004677	ENSMUSG00000031093	ENSMUSG00000000627	ENSMUSG00000058325	ENSMUSG00000066877	ENSMUSG00000027500	ENSMUSG00000023266	ENSMUSG00000020272	ENSMUSG00000059923	ENSMUSG00000055371	ENSMUSG00000053965	ENSMUSG00000029032	ENSMUSG00000033697	ENSMUSG00000004044	ENSMUSG00000019320	ENSMUSG00000031930	ENSMUSG00000028452	ENSMUSG00000052085	ENSMUSG00000046768	ENSMUSG00000031511	ENSMUSG00000057440	ENSMUSG00000025873	ENSMUSG00000036885	ENSMUSG00000050730	ENSMUSG00000005299	ENSMUSG00000019432	ENSMUSG00000020640	ENSMUSG00000020121	ENSMUSG00000026131	ENSMUSG00000032714	ENSMUSG00000021027	ENSMUSG00000021733	ENSMUSG00000044447	ENSMUSG00000032740	ENSMUSG00000040964	ENSMUSG00000022807	ENSMUSG00000038859
R-MMU-109582	Hemostasis	450	-0.352321	-1.60872	6.17e-05	0.00357571	0.00302411	3652	tags=31%, list=22%, signal=25%	ENSMUSG00000022912	ENSMUSG00000023439	ENSMUSG00000045312	ENSMUSG00000020901	ENSMUSG00000062866	ENSMUSG00000022607	ENSMUSG00000025161	ENSMUSG00000023015	ENSMUSG00000026463	ENSMUSG00000026202	ENSMUSG00000016534	ENSMUSG00000031093	ENSMUSG00000058325	ENSMUSG00000027668	ENSMUSG00000030265	ENSMUSG00000059923	ENSMUSG00000024789	ENSMUSG00000032412	ENSMUSG00000027737	ENSMUSG00000021294	ENSMUSG00000053965	ENSMUSG00000000276	ENSMUSG00000030495	ENSMUSG00000052085	ENSMUSG00000048163	ENSMUSG00000027611	ENSMUSG00000061540	ENSMUSG00000038235	ENSMUSG00000025078	ENSMUSG00000026581	ENSMUSG00000026288	ENSMUSG00000034881	ENSMUSG00000062380	ENSMUSG00000018428	ENSMUSG00000055447	ENSMUSG00000044447	ENSMUSG00000007564	ENSMUSG00000025499	ENSMUSG00000018143	ENSMUSG00000032554
R-MMU-425407	SLC-mediated transmembrane transport	181	-0.395454	-1.6581	0.00098206	0.026955	0.0227969	4440	tags=42%, list=26%, signal=31%	ENSMUSG00000026904	ENSMUSG00000031808	ENSMUSG00000039908	ENSMUSG00000027075	ENSMUSG00000021265	ENSMUSG00000078515	ENSMUSG00000025094	ENSMUSG00000013275	ENSMUSG00000016319	ENSMUSG00000040966	ENSMUSG00000021432	ENSMUSG00000023828	ENSMUSG00000005949	ENSMUSG00000032988	ENSMUSG00000018999	ENSMUSG00000024270	ENSMUSG00000025161	ENSMUSG00000033114	ENSMUSG00000023030	ENSMUSG00000031089	ENSMUSG00000031209	ENSMUSG00000027737	ENSMUSG00000057193	ENSMUSG00000034320	ENSMUSG00000050822	ENSMUSG00000041771	ENSMUSG00000021629	ENSMUSG00000030495	ENSMUSG00000029416	ENSMUSG00000028645	ENSMUSG00000041313	ENSMUSG00000025993	ENSMUSG00000023942	ENSMUSG00000006576	ENSMUSG00000063873	ENSMUSG00000021733	ENSMUSG00000037996	ENSMUSG00000018900	ENSMUSG00000038963	ENSMUSG00000024069
R-MMU-8856688	Golgi-to-ER retrograde transport	122	-0.419101	-1.66193	0.00235189	0.0462834	0.0391437	2350	tags=25%, list=14%, signal=21%	ENSMUSG00000037933	ENSMUSG00000045136	ENSMUSG00000030137	ENSMUSG00000014602	ENSMUSG00000040714	ENSMUSG00000031865	ENSMUSG00000030754	ENSMUSG00000023004	ENSMUSG00000026553	ENSMUSG00000032096	ENSMUSG00000034187	ENSMUSG00000042632	ENSMUSG00000025224	ENSMUSG00000021877	ENSMUSG00000003131	ENSMUSG00000072235	ENSMUSG00000010830	ENSMUSG00000018707	ENSMUSG00000041642	ENSMUSG00000056220	ENSMUSG00000039318	ENSMUSG00000074657	ENSMUSG00000022629	ENSMUSG00000058672	ENSMUSG00000054277	ENSMUSG00000001211	ENSMUSG00000001473	ENSMUSG00000043091	ENSMUSG00000034311	ENSMUSG00000033184
R-MMU-983231	Factors involved in megakaryocyte development and platelet production	107	-0.437871	-1.70175	0.00125605	0.0311919	0.0263802	3522	tags=35%, list=21%, signal=28%	ENSMUSG00000023015	ENSMUSG00000026202	ENSMUSG00000031093	ENSMUSG00000058325	ENSMUSG00000027668	ENSMUSG00000024789	ENSMUSG00000021294	ENSMUSG00000052085	ENSMUSG00000062380	ENSMUSG00000018428	ENSMUSG00000044447	ENSMUSG00000018143	ENSMUSG00000042594	ENSMUSG00000045136	ENSMUSG00000030137	ENSMUSG00000014602	ENSMUSG00000051510	ENSMUSG00000099583	ENSMUSG00000040714	ENSMUSG00000023004	ENSMUSG00000028556	ENSMUSG00000072235	ENSMUSG00000001847	ENSMUSG00000005469	ENSMUSG00000041642	ENSMUSG00000024065	ENSMUSG00000036940	ENSMUSG00000074657	ENSMUSG00000047804	ENSMUSG00000015053	ENSMUSG00000022629	ENSMUSG00000024772	ENSMUSG00000058672	ENSMUSG00000074364	ENSMUSG00000001473	ENSMUSG00000043091	ENSMUSG00000034311
R-MMU-202733	Cell surface interactions at the vascular wall	94	-0.460719	-1.73855	0.0022715	0.045561	0.0385327	3279	tags=38%, list=19%, signal=31%	ENSMUSG00000032988	ENSMUSG00000032462	ENSMUSG00000022912	ENSMUSG00000025161	ENSMUSG00000030265	ENSMUSG00000059923	ENSMUSG00000032412	ENSMUSG00000027737	ENSMUSG00000030495	ENSMUSG00000048163	ENSMUSG00000027611	ENSMUSG00000038235	ENSMUSG00000026581	ENSMUSG00000026288	ENSMUSG00000055447	ENSMUSG00000025499	ENSMUSG00000020689	ENSMUSG00000001507	ENSMUSG00000022771	ENSMUSG00000020592	ENSMUSG00000014361	ENSMUSG00000029661	ENSMUSG00000000958	ENSMUSG00000026193	ENSMUSG00000040010	ENSMUSG00000007655	ENSMUSG00000010095	ENSMUSG00000022865	ENSMUSG00000001506	ENSMUSG00000027646	ENSMUSG00000074743	ENSMUSG00000074272	ENSMUSG00000006386	ENSMUSG00000001946	ENSMUSG00000000555	ENSMUSG00000020717
R-MMU-8980692	RHOA GTPase cycle	138	-0.432221	-1.7432	0.000980556	0.026955	0.0227969	3815	tags=38%, list=23%, signal=29%	ENSMUSG00000024043	ENSMUSG00000032812	ENSMUSG00000057315	ENSMUSG00000023015	ENSMUSG00000071176	ENSMUSG00000004677	ENSMUSG00000020272	ENSMUSG00000033697	ENSMUSG00000004044	ENSMUSG00000031511	ENSMUSG00000025873	ENSMUSG00000050730	ENSMUSG00000020121	ENSMUSG00000040964	ENSMUSG00000019467	ENSMUSG00000024812	ENSMUSG00000027287	ENSMUSG00000004568	ENSMUSG00000041444	ENSMUSG00000004880	ENSMUSG00000030494	ENSMUSG00000030536	ENSMUSG00000027247	ENSMUSG00000039621	ENSMUSG00000052921	ENSMUSG00000028919	ENSMUSG00000066406	ENSMUSG00000078954	ENSMUSG00000040940	ENSMUSG00000032875	ENSMUSG00000031216	ENSMUSG00000061751	ENSMUSG00000037148	ENSMUSG00000047963	ENSMUSG00000031214	ENSMUSG00000004562	ENSMUSG00000034930	ENSMUSG00000039031	ENSMUSG00000028059	ENSMUSG00000057672
R-MMU-425393	Transport of inorganic cations/anions and amino acids/oligopeptides	84	-0.47036	-1.75252	0.00212791	0.0435178	0.0368047	3361	tags=38%, list=20%, signal=31%	ENSMUSG00000031089	ENSMUSG00000027737	ENSMUSG00000034320	ENSMUSG00000041771	ENSMUSG00000030495	ENSMUSG00000029416	ENSMUSG00000041313	ENSMUSG00000006576	ENSMUSG00000063873	ENSMUSG00000021733	ENSMUSG00000037996	ENSMUSG00000019894	ENSMUSG00000024935	ENSMUSG00000035183	ENSMUSG00000034452	ENSMUSG00000001918	ENSMUSG00000017765	ENSMUSG00000031596	ENSMUSG00000030109	ENSMUSG00000000958	ENSMUSG00000026062	ENSMUSG00000010064	ENSMUSG00000039463	ENSMUSG00000040010	ENSMUSG00000010095	ENSMUSG00000036814	ENSMUSG00000017756	ENSMUSG00000068323	ENSMUSG00000040569	ENSMUSG00000019082	ENSMUSG00000020264	ENSMUSG00000031170
R-MMU-6811434	COPI-dependent Golgi-to-ER retrograde traffic	89	-0.470533	-1.7625	0.00212301	0.0435178	0.0368047	2237	tags=38%, list=13%, signal=33%	ENSMUSG00000020149	ENSMUSG00000021288	ENSMUSG00000062591	ENSMUSG00000045328	ENSMUSG00000032458	ENSMUSG00000036752	ENSMUSG00000023015	ENSMUSG00000026202	ENSMUSG00000021294	ENSMUSG00000030058	ENSMUSG00000062380	ENSMUSG00000014867	ENSMUSG00000045136	ENSMUSG00000030137	ENSMUSG00000014602	ENSMUSG00000040714	ENSMUSG00000030754	ENSMUSG00000023004	ENSMUSG00000026553	ENSMUSG00000032096	ENSMUSG00000034187	ENSMUSG00000025224	ENSMUSG00000021877	ENSMUSG00000072235	ENSMUSG00000010830	ENSMUSG00000041642	ENSMUSG00000074657	ENSMUSG00000022629	ENSMUSG00000058672	ENSMUSG00000054277	ENSMUSG00000001473	ENSMUSG00000043091	ENSMUSG00000034311	ENSMUSG00000033184
R-MMU-8957275	Post-translational protein phosphorylation	81	-0.499466	-1.84594	0.00108792	0.0283675	0.0239915	1828	tags=41%, list=11%, signal=36%	ENSMUSG00000057346	ENSMUSG00000050014	ENSMUSG00000035104	ENSMUSG00000029304	ENSMUSG00000024736	ENSMUSG00000042988	ENSMUSG00000022816	ENSMUSG00000030824	ENSMUSG00000032554	ENSMUSG00000045573	ENSMUSG00000020325	ENSMUSG00000024947	ENSMUSG00000021556	ENSMUSG00000028364	ENSMUSG00000021835	ENSMUSG00000056050	ENSMUSG00000063011	ENSMUSG00000025647	ENSMUSG00000025509	ENSMUSG00000046841	ENSMUSG00000025130	ENSMUSG00000026193	ENSMUSG00000027204	ENSMUSG00000036256	ENSMUSG00000034863	ENSMUSG00000068246	ENSMUSG00000022766	ENSMUSG00000039405	ENSMUSG00000020571	ENSMUSG00000028195	ENSMUSG00000017493	ENSMUSG00000020427	ENSMUSG00000055653
R-MMU-392154	Nitric oxide stimulates guanylate cyclase	12	-0.752357	-1.86181	0.00204939	0.0435178	0.0368047	910	tags=42%, list=5%, signal=39%	ENSMUSG00000028978	ENSMUSG00000023868	ENSMUSG00000059173	ENSMUSG00000030102	ENSMUSG00000110195
R-MMU-381426	Regulation of Insulin-like Growth Factor (IGF) transport and uptake by Insulin-like Growth Factor Binding Proteins (IGFBPs)	85	-0.500187	-1.86286	0.000700554	0.0214905	0.0181754	3317	tags=41%, list=20%, signal=33%	ENSMUSG00000057346	ENSMUSG00000039323	ENSMUSG00000050014	ENSMUSG00000035104	ENSMUSG00000029304	ENSMUSG00000024736	ENSMUSG00000042988	ENSMUSG00000022816	ENSMUSG00000030824	ENSMUSG00000032554	ENSMUSG00000023046	ENSMUSG00000045573	ENSMUSG00000020325	ENSMUSG00000024947	ENSMUSG00000021556	ENSMUSG00000028364	ENSMUSG00000021835	ENSMUSG00000056050	ENSMUSG00000063011	ENSMUSG00000025647	ENSMUSG00000025509	ENSMUSG00000046841	ENSMUSG00000025130	ENSMUSG00000026193	ENSMUSG00000027204	ENSMUSG00000036256	ENSMUSG00000034863	ENSMUSG00000068246	ENSMUSG00000022766	ENSMUSG00000039405	ENSMUSG00000020571	ENSMUSG00000028195	ENSMUSG00000017493	ENSMUSG00000020427	ENSMUSG00000055653
R-MMU-190872	Transport of connexons to the plasma membrane	14	-0.742291	-1.91165	0.0016841	0.0399209	0.0337627	4102	tags=86%, list=24%, signal=65%	ENSMUSG00000062591	ENSMUSG00000036752	ENSMUSG00000026202	ENSMUSG00000062380	ENSMUSG00000045136	ENSMUSG00000030137	ENSMUSG00000023004	ENSMUSG00000072235	ENSMUSG00000046352	ENSMUSG00000058672	ENSMUSG00000001473	ENSMUSG00000043091
R-MMU-2243919	Crosslinking of collagen fibrils	17	-0.729196	-1.98198	0.000807382	0.02406	0.0203485	2943	tags=65%, list=17%, signal=53%	ENSMUSG00000000693	ENSMUSG00000079465	ENSMUSG00000032334	ENSMUSG00000020674	ENSMUSG00000022098	ENSMUSG00000029661	ENSMUSG00000029718	ENSMUSG00000034205	ENSMUSG00000031503	ENSMUSG00000001506	ENSMUSG00000031502
R-MMU-2129379	Molecules associated with elastic fibres	32	-0.642758	-1.98651	0.000873972	0.0253209	0.0214149	2006	tags=44%, list=12%, signal=39%	ENSMUSG00000020689	ENSMUSG00000024053	ENSMUSG00000021835	ENSMUSG00000030116	ENSMUSG00000008999	ENSMUSG00000017344	ENSMUSG00000024909	ENSMUSG00000026193	ENSMUSG00000029163	ENSMUSG00000027358	ENSMUSG00000027204	ENSMUSG00000064080	ENSMUSG00000029675	ENSMUSG00000040488
R-MMU-157858	Gap junction trafficking and regulation	33	-0.639238	-1.99758	0.00101764	0.0272153	0.0230171	2800	tags=52%, list=17%, signal=43%	ENSMUSG00000062380	ENSMUSG00000033335	ENSMUSG00000045136	ENSMUSG00000030137	ENSMUSG00000043448	ENSMUSG00000023004	ENSMUSG00000026825	ENSMUSG00000072235	ENSMUSG00000062825	ENSMUSG00000034520	ENSMUSG00000050234	ENSMUSG00000046352	ENSMUSG00000027646	ENSMUSG00000058672	ENSMUSG00000022150	ENSMUSG00000001473	ENSMUSG00000043091
R-MMU-418038	Nucleotide-like (purinergic) receptors	13	-0.794396	-2.00783	0.0011931	0.0303514	0.0256693	1044	tags=38%, list=6%, signal=36%	ENSMUSG00000036353	ENSMUSG00000018500	ENSMUSG00000027765	ENSMUSG00000033446	ENSMUSG00000036381
R-MMU-1474228	Degradation of the extracellular matrix	82	-0.550552	-2.03363	8.26e-05	0.00410352	0.0034705	3039	tags=40%, list=18%, signal=33%	ENSMUSG00000024942	ENSMUSG00000091345	ENSMUSG00000029304	ENSMUSG00000026837	ENSMUSG00000079465	ENSMUSG00000001435	ENSMUSG00000007891	ENSMUSG00000021893	ENSMUSG00000030111	ENSMUSG00000028041	ENSMUSG00000027612	ENSMUSG00000019929	ENSMUSG00000068196	ENSMUSG00000021585	ENSMUSG00000022098	ENSMUSG00000026509	ENSMUSG00000029661	ENSMUSG00000017466	ENSMUSG00000026193	ENSMUSG00000035547	ENSMUSG00000027204	ENSMUSG00000001119	ENSMUSG00000031503	ENSMUSG00000020241	ENSMUSG00000004098	ENSMUSG00000001506	ENSMUSG00000031502	ENSMUSG00000031740	ENSMUSG00000029675	ENSMUSG00000026043	ENSMUSG00000005397	ENSMUSG00000026042	ENSMUSG00000016763
R-MMU-190861	Gap junction assembly	21	-0.717069	-2.03374	0.000609752	0.0205152	0.0173505	4102	tags=76%, list=24%, signal=58%	ENSMUSG00000062591	ENSMUSG00000036752	ENSMUSG00000057123	ENSMUSG00000026202	ENSMUSG00000062380	ENSMUSG00000045136	ENSMUSG00000030137	ENSMUSG00000043448	ENSMUSG00000023004	ENSMUSG00000072235	ENSMUSG00000034520	ENSMUSG00000050234	ENSMUSG00000046352	ENSMUSG00000058672	ENSMUSG00000001473	ENSMUSG00000043091
R-MMU-352230	Amino acid transport across the plasma membrane	29	-0.67048	-2.05656	0.000693533	0.0214905	0.0181754	3361	tags=52%, list=20%, signal=41%	ENSMUSG00000031089	ENSMUSG00000027737	ENSMUSG00000030495	ENSMUSG00000041313	ENSMUSG00000019894	ENSMUSG00000001918	ENSMUSG00000031596	ENSMUSG00000030109	ENSMUSG00000000958	ENSMUSG00000010064	ENSMUSG00000040010	ENSMUSG00000010095	ENSMUSG00000036814	ENSMUSG00000020264	ENSMUSG00000031170
R-MMU-8948216	Collagen chain trimerization	38	-0.648446	-2.06362	0.000215141	0.00863045	0.0072991	3009	tags=50%, list=18%, signal=41%	ENSMUSG00000091345	ENSMUSG00000026837	ENSMUSG00000079465	ENSMUSG00000063564	ENSMUSG00000001435	ENSMUSG00000022371	ENSMUSG00000040690	ENSMUSG00000068196	ENSMUSG00000029661	ENSMUSG00000016356	ENSMUSG00000001119	ENSMUSG00000031503	ENSMUSG00000020241	ENSMUSG00000004098	ENSMUSG00000001506	ENSMUSG00000031502	ENSMUSG00000026043	ENSMUSG00000026042	ENSMUSG00000025064
R-MMU-1266738	Developmental Biology	330	-0.461878	-2.06743	1.47e-08	7.64e-06	6.46e-06	2280	tags=22%, list=14%, signal=20%	ENSMUSG00000040710	ENSMUSG00000006777	ENSMUSG00000045136	ENSMUSG00000025958	ENSMUSG00000030137	ENSMUSG00000027316	ENSMUSG00000063063	ENSMUSG00000031217	ENSMUSG00000031207	ENSMUSG00000020689	ENSMUSG00000025437	ENSMUSG00000023043	ENSMUSG00000025358	ENSMUSG00000003458	ENSMUSG00000049382	ENSMUSG00000052397	ENSMUSG00000023004	ENSMUSG00000031565	ENSMUSG00000056427	ENSMUSG00000058354	ENSMUSG00000035152	ENSMUSG00000039518	ENSMUSG00000026640	ENSMUSG00000020176	ENSMUSG00000026825	ENSMUSG00000061751	ENSMUSG00000054889	ENSMUSG00000053158	ENSMUSG00000072235	ENSMUSG00000001847	ENSMUSG00000005469	ENSMUSG00000025810	ENSMUSG00000064023	ENSMUSG00000029710	ENSMUSG00000001419	ENSMUSG00000037185	ENSMUSG00000062825	ENSMUSG00000001552	ENSMUSG00000020886	ENSMUSG00000054146
R-MMU-1566948	Elastic fibre formation	38	-0.652144	-2.07539	0.000191368	0.00798389	0.00675228	1510	tags=45%, list=9%, signal=41%	ENSMUSG00000032334	ENSMUSG00000020689	ENSMUSG00000024053	ENSMUSG00000021835	ENSMUSG00000030116	ENSMUSG00000008999	ENSMUSG00000017344	ENSMUSG00000024909	ENSMUSG00000026193	ENSMUSG00000029163	ENSMUSG00000027358	ENSMUSG00000027204	ENSMUSG00000064080	ENSMUSG00000034205	ENSMUSG00000029675	ENSMUSG00000040488	ENSMUSG00000000555
R-MMU-2022090	Assembly of collagen fibrils and other multimeric structures	52	-0.622186	-2.11508	6.69e-05	0.00366998	0.00310384	3009	tags=46%, list=18%, signal=38%	ENSMUSG00000091345	ENSMUSG00000000693	ENSMUSG00000026837	ENSMUSG00000026131	ENSMUSG00000079465	ENSMUSG00000001435	ENSMUSG00000032334	ENSMUSG00000022371	ENSMUSG00000020674	ENSMUSG00000022565	ENSMUSG00000068196	ENSMUSG00000022098	ENSMUSG00000029661	ENSMUSG00000029718	ENSMUSG00000001119	ENSMUSG00000034205	ENSMUSG00000031503	ENSMUSG00000020241	ENSMUSG00000004098	ENSMUSG00000001506	ENSMUSG00000031502	ENSMUSG00000026043	ENSMUSG00000026042	ENSMUSG00000025064
R-MMU-216083	Integrin cell surface interactions	69	-0.597204	-2.11875	3.2e-05	0.00238311	0.00201549	3009	tags=46%, list=18%, signal=38%	ENSMUSG00000091345	ENSMUSG00000027962	ENSMUSG00000029304	ENSMUSG00000038235	ENSMUSG00000026837	ENSMUSG00000079465	ENSMUSG00000001435	ENSMUSG00000055447	ENSMUSG00000001281	ENSMUSG00000020689	ENSMUSG00000001507	ENSMUSG00000040690	ENSMUSG00000068196	ENSMUSG00000028364	ENSMUSG00000042284	ENSMUSG00000017344	ENSMUSG00000029661	ENSMUSG00000001930	ENSMUSG00000026193	ENSMUSG00000027204	ENSMUSG00000036446	ENSMUSG00000001119	ENSMUSG00000031503	ENSMUSG00000020241	ENSMUSG00000004098	ENSMUSG00000001506	ENSMUSG00000031502	ENSMUSG00000040152	ENSMUSG00000026043	ENSMUSG00000026042	ENSMUSG00000000555	ENSMUSG00000020717
R-MMU-1650814	Collagen biosynthesis and modifying enzymes	61	-0.644986	-2.24636	7.62e-06	0.00099363	0.000840351	3009	tags=49%, list=18%, signal=41%	ENSMUSG00000091345	ENSMUSG00000026837	ENSMUSG00000079465	ENSMUSG00000063564	ENSMUSG00000001435	ENSMUSG00000022371	ENSMUSG00000038168	ENSMUSG00000040690	ENSMUSG00000028641	ENSMUSG00000068196	ENSMUSG00000036545	ENSMUSG00000023191	ENSMUSG00000022098	ENSMUSG00000034807	ENSMUSG00000029661	ENSMUSG00000029718	ENSMUSG00000025130	ENSMUSG00000016356	ENSMUSG00000019055	ENSMUSG00000032431	ENSMUSG00000001119	ENSMUSG00000031503	ENSMUSG00000020241	ENSMUSG00000004098	ENSMUSG00000001506	ENSMUSG00000031502	ENSMUSG00000070436	ENSMUSG00000026043	ENSMUSG00000026042	ENSMUSG00000025064
R-MMU-1474290	Collagen formation	77	-0.619104	-2.26053	5.53e-06	0.000823821	0.000696737	3009	tags=47%, list=18%, signal=39%	ENSMUSG00000091345	ENSMUSG00000000693	ENSMUSG00000026837	ENSMUSG00000026131	ENSMUSG00000079465	ENSMUSG00000063564	ENSMUSG00000001435	ENSMUSG00000032334	ENSMUSG00000022371	ENSMUSG00000038168	ENSMUSG00000020674	ENSMUSG00000040690	ENSMUSG00000022565	ENSMUSG00000028641	ENSMUSG00000068196	ENSMUSG00000036545	ENSMUSG00000023191	ENSMUSG00000022098	ENSMUSG00000034807	ENSMUSG00000029661	ENSMUSG00000029718	ENSMUSG00000025130	ENSMUSG00000016356	ENSMUSG00000019055	ENSMUSG00000032431	ENSMUSG00000001119	ENSMUSG00000034205	ENSMUSG00000031503	ENSMUSG00000020241	ENSMUSG00000004098	ENSMUSG00000001506	ENSMUSG00000031502	ENSMUSG00000070436	ENSMUSG00000026043	ENSMUSG00000026042	ENSMUSG00000025064
R-MMU-1474244	Extracellular matrix organization	217	-0.535478	-2.26568	3.96e-09	4.13e-06	3.49e-06	3308	tags=41%, list=20%, signal=33%	ENSMUSG00000001029	ENSMUSG00000004846	ENSMUSG00000021186	ENSMUSG00000006205	ENSMUSG00000061808	ENSMUSG00000024942	ENSMUSG00000091345	ENSMUSG00000027962	ENSMUSG00000029304	ENSMUSG00000000693	ENSMUSG00000038235	ENSMUSG00000026837	ENSMUSG00000026131	ENSMUSG00000079465	ENSMUSG00000063564	ENSMUSG00000001435	ENSMUSG00000055447	ENSMUSG00000007891	ENSMUSG00000032334	ENSMUSG00000021893	ENSMUSG00000022371	ENSMUSG00000038168	ENSMUSG00000030111	ENSMUSG00000020674	ENSMUSG00000001281	ENSMUSG00000028041	ENSMUSG00000020689	ENSMUSG00000001507	ENSMUSG00000040690	ENSMUSG00000027612	ENSMUSG00000026674	ENSMUSG00000022565	ENSMUSG00000028641	ENSMUSG00000019929	ENSMUSG00000068196	ENSMUSG00000021585	ENSMUSG00000024053	ENSMUSG00000026840	ENSMUSG00000036545	ENSMUSG00000023191
R-MMU-1500931	Cell-Cell communication	74	-0.661405	-2.39072	6.16e-08	2.14e-05	1.81e-05	2991	tags=41%, list=18%, signal=33%	ENSMUSG00000062300	ENSMUSG00000038235	ENSMUSG00000026131	ENSMUSG00000037643	ENSMUSG00000055447	ENSMUSG00000015143	ENSMUSG00000025812	ENSMUSG00000032475	ENSMUSG00000022321	ENSMUSG00000040511	ENSMUSG00000034101	ENSMUSG00000039683	ENSMUSG00000026602	ENSMUSG00000030536	ENSMUSG00000039385	ENSMUSG00000022565	ENSMUSG00000026727	ENSMUSG00000031871	ENSMUSG00000030890	ENSMUSG00000068699	ENSMUSG00000062825	ENSMUSG00000001552	ENSMUSG00000029528	ENSMUSG00000030770	ENSMUSG00000041592	ENSMUSG00000022656	ENSMUSG00000031328	ENSMUSG00000025064	ENSMUSG00000045545	ENSMUSG00000061527
R-MMU-446728	Cell junction organization	58	-0.696682	-2.40139	9.5e-07	0.000165163	0.000139685	2991	tags=45%, list=18%, signal=37%	ENSMUSG00000062300	ENSMUSG00000038235	ENSMUSG00000026131	ENSMUSG00000037643	ENSMUSG00000015143	ENSMUSG00000025812	ENSMUSG00000022321	ENSMUSG00000040511	ENSMUSG00000034101	ENSMUSG00000039683	ENSMUSG00000039385	ENSMUSG00000022565	ENSMUSG00000026727	ENSMUSG00000031871	ENSMUSG00000030890	ENSMUSG00000068699	ENSMUSG00000062825	ENSMUSG00000001552	ENSMUSG00000029528	ENSMUSG00000030770	ENSMUSG00000041592	ENSMUSG00000022656	ENSMUSG00000031328	ENSMUSG00000025064	ENSMUSG00000045545	ENSMUSG00000061527
R-MMU-6805567	Keratinization	31	-0.801748	-2.47107	4.73e-07	9.86e-05	8.34e-05	927	tags=35%, list=6%, signal=34%	ENSMUSG00000064023	ENSMUSG00000037185	ENSMUSG00000001552	ENSMUSG00000054146	ENSMUSG00000023039	ENSMUSG00000019851	ENSMUSG00000020911	ENSMUSG00000044041	ENSMUSG00000035557	ENSMUSG00000045545	ENSMUSG00000061527
R-MMU-6809371	Formation of the cornified envelope	31	-0.801748	-2.47107	4.73e-07	9.86e-05	8.34e-05	927	tags=35%, list=6%, signal=34%	ENSMUSG00000064023	ENSMUSG00000037185	ENSMUSG00000001552	ENSMUSG00000054146	ENSMUSG00000023039	ENSMUSG00000019851	ENSMUSG00000020911	ENSMUSG00000044041	ENSMUSG00000035557	ENSMUSG00000045545	ENSMUSG00000061527
[truncated: 100 more columns]

## Sheet: Upregulated pathways
Normalized enrichment scores (NES) of upregulated pathways identified in gene set enrichment analysis (GSEA) of ONH 30 vs 7 days (adjusted p-value < 0.05, q-value < 0.2)
ID	Description	setSize	enrichmentScore	NES	pvalue	p.adjust	qvalues	rank	leading_edge	core_enrichment
R-MMU-1799339	SRP-dependent cotranslational protein targeting to membrane	84	0.796275	2.73091	5.87e-05	0.00357571	0.00302411	1925	tags=76%, list=11%, signal=68%	ENSMUSG00000057322	ENSMUSG00000034892	ENSMUSG00000028234	ENSMUSG00000025508	ENSMUSG00000068240	ENSMUSG00000039001	ENSMUSG00000009927	ENSMUSG00000090733	ENSMUSG00000071415	ENSMUSG00000041841	ENSMUSG00000079641	ENSMUSG00000025362	ENSMUSG00000058600	ENSMUSG00000073702	ENSMUSG00000067288	ENSMUSG00000060636	ENSMUSG00000079435	ENSMUSG00000074129	ENSMUSG00000007892	ENSMUSG00000037563	ENSMUSG00000063457	ENSMUSG00000062006	ENSMUSG00000059291	ENSMUSG00000060938	ENSMUSG00000046330	ENSMUSG00000025290	ENSMUSG00000061787	ENSMUSG00000008668	ENSMUSG00000062997	ENSMUSG00000058443	ENSMUSG00000026511	ENSMUSG00000030432	ENSMUSG00000049517	ENSMUSG00000050621	ENSMUSG00000040952	ENSMUSG00000024608	ENSMUSG00000008683	ENSMUSG00000028081	ENSMUSG00000045128	ENSMUSG00000003429
R-MMU-72689	Formation of a pool of free 40S subunits	92	0.782158	2.70357	3.43e-05	0.00238311	0.00201549	1880	tags=68%, list=11%, signal=61%	ENSMUSG00000057322	ENSMUSG00000034892	ENSMUSG00000028234	ENSMUSG00000025508	ENSMUSG00000068240	ENSMUSG00000039001	ENSMUSG00000009927	ENSMUSG00000090733	ENSMUSG00000071415	ENSMUSG00000041841	ENSMUSG00000079641	ENSMUSG00000025362	ENSMUSG00000058600	ENSMUSG00000073702	ENSMUSG00000067288	ENSMUSG00000060636	ENSMUSG00000079435	ENSMUSG00000074129	ENSMUSG00000007892	ENSMUSG00000037563	ENSMUSG00000063457	ENSMUSG00000062006	ENSMUSG00000059291	ENSMUSG00000060938	ENSMUSG00000046330	ENSMUSG00000025290	ENSMUSG00000061787	ENSMUSG00000008668	ENSMUSG00000062997	ENSMUSG00000058443	ENSMUSG00000030432	ENSMUSG00000049517	ENSMUSG00000050621	ENSMUSG00000040952	ENSMUSG00000024608	ENSMUSG00000008683	ENSMUSG00000028081	ENSMUSG00000031029	ENSMUSG00000045128	ENSMUSG00000003429
R-MMU-975956	Nonsense Mediated Decay (NMD) independent of the Exon Junction Complex (EJC)	85	0.783812	2.69273	1.14e-05	0.00131774	0.00111447	1880	tags=74%, list=11%, signal=66%	ENSMUSG00000057322	ENSMUSG00000034892	ENSMUSG00000028234	ENSMUSG00000025508	ENSMUSG00000068240	ENSMUSG00000039001	ENSMUSG00000009927	ENSMUSG00000090733	ENSMUSG00000071415	ENSMUSG00000041841	ENSMUSG00000079641	ENSMUSG00000025362	ENSMUSG00000058600	ENSMUSG00000073702	ENSMUSG00000067288	ENSMUSG00000060636	ENSMUSG00000079435	ENSMUSG00000074129	ENSMUSG00000007892	ENSMUSG00000037563	ENSMUSG00000063457	ENSMUSG00000062006	ENSMUSG00000059291	ENSMUSG00000060938	ENSMUSG00000046330	ENSMUSG00000025290	ENSMUSG00000061787	ENSMUSG00000008668	ENSMUSG00000062997	ENSMUSG00000022283	ENSMUSG00000058443	ENSMUSG00000030432	ENSMUSG00000049517	ENSMUSG00000050621	ENSMUSG00000040952	ENSMUSG00000024608	ENSMUSG00000008683	ENSMUSG00000028081	ENSMUSG00000045128	ENSMUSG00000003429
R-MMU-72706	GTP hydrolysis and joining of the 60S ribosomal subunit	103	0.761796	2.67956	6.02e-05	0.00357571	0.00302411	1880	tags=64%, list=11%, signal=57%	ENSMUSG00000057322	ENSMUSG00000034892	ENSMUSG00000028234	ENSMUSG00000025508	ENSMUSG00000068240	ENSMUSG00000039001	ENSMUSG00000009927	ENSMUSG00000090733	ENSMUSG00000071415	ENSMUSG00000041841	ENSMUSG00000079641	ENSMUSG00000025362	ENSMUSG00000058600	ENSMUSG00000073702	ENSMUSG00000067288	ENSMUSG00000060636	ENSMUSG00000079435	ENSMUSG00000074129	ENSMUSG00000007892	ENSMUSG00000037563	ENSMUSG00000063457	ENSMUSG00000062006	ENSMUSG00000059291	ENSMUSG00000060938	ENSMUSG00000046330	ENSMUSG00000025290	ENSMUSG00000061787	ENSMUSG00000008668	ENSMUSG00000058655	ENSMUSG00000062997	ENSMUSG00000058443	ENSMUSG00000030432	ENSMUSG00000049517	ENSMUSG00000050621	ENSMUSG00000040952	ENSMUSG00000024608	ENSMUSG00000008683	ENSMUSG00000028081	ENSMUSG00000031029	ENSMUSG00000035150
R-MMU-156827	L13a-mediated translational silencing of Ceruloplasmin expression	102	0.764311	2.67312	7.51e-05	0.00391518	0.00331122	1880	tags=65%, list=11%, signal=58%	ENSMUSG00000057322	ENSMUSG00000034892	ENSMUSG00000028234	ENSMUSG00000025508	ENSMUSG00000068240	ENSMUSG00000039001	ENSMUSG00000009927	ENSMUSG00000090733	ENSMUSG00000071415	ENSMUSG00000041841	ENSMUSG00000079641	ENSMUSG00000025362	ENSMUSG00000058600	ENSMUSG00000073702	ENSMUSG00000067288	ENSMUSG00000060636	ENSMUSG00000079435	ENSMUSG00000074129	ENSMUSG00000007892	ENSMUSG00000037563	ENSMUSG00000063457	ENSMUSG00000062006	ENSMUSG00000059291	ENSMUSG00000060938	ENSMUSG00000046330	ENSMUSG00000025290	ENSMUSG00000061787	ENSMUSG00000008668	ENSMUSG00000058655	ENSMUSG00000062997	ENSMUSG00000022283	ENSMUSG00000058443	ENSMUSG00000030432	ENSMUSG00000049517	ENSMUSG00000050621	ENSMUSG00000040952	ENSMUSG00000024608	ENSMUSG00000008683	ENSMUSG00000028081	ENSMUSG00000031029
R-MMU-72613	Eukaryotic Translation Initiation	110	0.748014	2.63029	3.35e-05	0.00238311	0.00201549	1880	tags=61%, list=11%, signal=54%	ENSMUSG00000057322	ENSMUSG00000034892	ENSMUSG00000028234	ENSMUSG00000025508	ENSMUSG00000068240	ENSMUSG00000039001	ENSMUSG00000009927	ENSMUSG00000090733	ENSMUSG00000071415	ENSMUSG00000041841	ENSMUSG00000079641	ENSMUSG00000025362	ENSMUSG00000058600	ENSMUSG00000073702	ENSMUSG00000067288	ENSMUSG00000060636	ENSMUSG00000079435	ENSMUSG00000074129	ENSMUSG00000007892	ENSMUSG00000037563	ENSMUSG00000063457	ENSMUSG00000062006	ENSMUSG00000059291	ENSMUSG00000060938	ENSMUSG00000046330	ENSMUSG00000025290	ENSMUSG00000061787	ENSMUSG00000008668	ENSMUSG00000058655	ENSMUSG00000062997	ENSMUSG00000022283	ENSMUSG00000058443	ENSMUSG00000030432	ENSMUSG00000049517	ENSMUSG00000050621	ENSMUSG00000040952	ENSMUSG00000024608	ENSMUSG00000008683	ENSMUSG00000028081	ENSMUSG00000031029
R-MMU-72737	Cap-dependent Translation Initiation	110	0.748014	2.63029	3.35e-05	0.00238311	0.00201549	1880	tags=61%, list=11%, signal=54%	ENSMUSG00000057322	ENSMUSG00000034892	ENSMUSG00000028234	ENSMUSG00000025508	ENSMUSG00000068240	ENSMUSG00000039001	ENSMUSG00000009927	ENSMUSG00000090733	ENSMUSG00000071415	ENSMUSG00000041841	ENSMUSG00000079641	ENSMUSG00000025362	ENSMUSG00000058600	ENSMUSG00000073702	ENSMUSG00000067288	ENSMUSG00000060636	ENSMUSG00000079435	ENSMUSG00000074129	ENSMUSG00000007892	ENSMUSG00000037563	ENSMUSG00000063457	ENSMUSG00000062006	ENSMUSG00000059291	ENSMUSG00000060938	ENSMUSG00000046330	ENSMUSG00000025290	ENSMUSG00000061787	ENSMUSG00000008668	ENSMUSG00000058655	ENSMUSG00000062997	ENSMUSG00000022283	ENSMUSG00000058443	ENSMUSG00000030432	ENSMUSG00000049517	ENSMUSG00000050621	ENSMUSG00000040952	ENSMUSG00000024608	ENSMUSG00000008683	ENSMUSG00000028081	ENSMUSG00000031029
R-MMU-927802	Nonsense-Mediated Decay (NMD)	105	0.727732	2.56715	0.000152994	0.00664885	0.00562319	1880	tags=63%, list=11%, signal=56%	ENSMUSG00000057322	ENSMUSG00000034892	ENSMUSG00000028234	ENSMUSG00000025508	ENSMUSG00000068240	ENSMUSG00000039001	ENSMUSG00000009927	ENSMUSG00000090733	ENSMUSG00000071415	ENSMUSG00000041841	ENSMUSG00000079641	ENSMUSG00000025362	ENSMUSG00000058600	ENSMUSG00000073702	ENSMUSG00000067288	ENSMUSG00000060636	ENSMUSG00000079435	ENSMUSG00000074129	ENSMUSG00000007892	ENSMUSG00000037563	ENSMUSG00000063457	ENSMUSG00000062006	ENSMUSG00000059291	ENSMUSG00000060938	ENSMUSG00000046330	ENSMUSG00000025290	ENSMUSG00000061787	ENSMUSG00000038374	ENSMUSG00000008668	ENSMUSG00000062997	ENSMUSG00000022283	ENSMUSG00000058443	ENSMUSG00000030432	ENSMUSG00000049517	ENSMUSG00000050621	ENSMUSG00000040952	ENSMUSG00000024608	ENSMUSG00000008683	ENSMUSG00000028081	ENSMUSG00000045128
R-MMU-975957	Nonsense Mediated Decay (NMD) enhanced by the Exon Junction Complex (EJC)	105	0.727732	2.56715	0.000152994	0.00664885	0.00562319	1880	tags=63%, list=11%, signal=56%	ENSMUSG00000057322	ENSMUSG00000034892	ENSMUSG00000028234	ENSMUSG00000025508	ENSMUSG00000068240	ENSMUSG00000039001	ENSMUSG00000009927	ENSMUSG00000090733	ENSMUSG00000071415	ENSMUSG00000041841	ENSMUSG00000079641	ENSMUSG00000025362	ENSMUSG00000058600	ENSMUSG00000073702	ENSMUSG00000067288	ENSMUSG00000060636	ENSMUSG00000079435	ENSMUSG00000074129	ENSMUSG00000007892	ENSMUSG00000037563	ENSMUSG00000063457	ENSMUSG00000062006	ENSMUSG00000059291	ENSMUSG00000060938	ENSMUSG00000046330	ENSMUSG00000025290	ENSMUSG00000061787	ENSMUSG00000038374	ENSMUSG00000008668	ENSMUSG00000062997	ENSMUSG00000022283	ENSMUSG00000058443	ENSMUSG00000030432	ENSMUSG00000049517	ENSMUSG00000050621	ENSMUSG00000040952	ENSMUSG00000024608	ENSMUSG00000008683	ENSMUSG00000028081	ENSMUSG00000045128
R-MMU-380108	Chemokine receptors bind chemokines	36	0.838111	2.51072	0.00178715	0.0414222	0.0350324	3	tags=3%, list=0%, signal=3%	ENSMUSG00000073878
R-MMU-72766	Translation	219	0.661606	2.49277	1.41e-05	0.00147214	0.00124504	2819	tags=57%, list=17%, signal=48%	ENSMUSG00000057322	ENSMUSG00000034892	ENSMUSG00000028234	ENSMUSG00000025508	ENSMUSG00000068240	ENSMUSG00000039001	ENSMUSG00000009927	ENSMUSG00000090733	ENSMUSG00000071415	ENSMUSG00000041841	ENSMUSG00000079641	ENSMUSG00000025362	ENSMUSG00000040112	ENSMUSG00000014551	ENSMUSG00000058600	ENSMUSG00000073702	ENSMUSG00000010406	ENSMUSG00000067288	ENSMUSG00000060636	ENSMUSG00000030335	ENSMUSG00000079435	ENSMUSG00000074129	ENSMUSG00000007892	ENSMUSG00000037563	ENSMUSG00000037740	ENSMUSG00000063457	ENSMUSG00000049960	ENSMUSG00000062006	ENSMUSG00000059291	ENSMUSG00000030879	ENSMUSG00000054312	ENSMUSG00000060938	ENSMUSG00000046330	ENSMUSG00000025290	ENSMUSG00000061787	ENSMUSG00000008668	ENSMUSG00000058655	ENSMUSG00000016833	ENSMUSG00000062997	ENSMUSG00000022283
R-MMU-611105	Respiratory electron transport	95	0.711363	2.4639	0.000660322	0.0214905	0.0181754	2702	tags=61%, list=16%, signal=52%	ENSMUSG00000061518	ENSMUSG00000016427	ENSMUSG00000035674	ENSMUSG00000036199	ENSMUSG00000023089	ENSMUSG00000059534	ENSMUSG00000002416	ENSMUSG00000026500	ENSMUSG00000017778	ENSMUSG00000024038	ENSMUSG00000044894	ENSMUSG00000037152	ENSMUSG00000014294	ENSMUSG00000030869	ENSMUSG00000035885	ENSMUSG00000041881	ENSMUSG00000045438	ENSMUSG00000036751	ENSMUSG00000022820	ENSMUSG00000027673	ENSMUSG00000022450	ENSMUSG00000064368	ENSMUSG00000026032	ENSMUSG00000031231	ENSMUSG00000059734	ENSMUSG00000020022	ENSMUSG00000002379	ENSMUSG00000064341	ENSMUSG00000024248	ENSMUSG00000021606	ENSMUSG00000021520	ENSMUSG00000091803	ENSMUSG00000063882	ENSMUSG00000031059	ENSMUSG00000002846	ENSMUSG00000040048	ENSMUSG00000025204	ENSMUSG00000070283	ENSMUSG00000029632	ENSMUSG00000030647
R-MMU-163200	Respiratory electron transport, ATP synthesis by chemiosmotic coupling, and heat production by uncoupling proteins.	117	0.696767	2.45509	0.000148785	0.00664885	0.00562319	2702	tags=59%, list=16%, signal=50%	ENSMUSG00000050856	ENSMUSG00000061518	ENSMUSG00000016252	ENSMUSG00000016427	ENSMUSG00000035674	ENSMUSG00000036199	ENSMUSG00000023089	ENSMUSG00000059534	ENSMUSG00000002416	ENSMUSG00000026500	ENSMUSG00000017778	ENSMUSG00000024038	ENSMUSG00000044894	ENSMUSG00000037152	ENSMUSG00000014294	ENSMUSG00000006057	ENSMUSG00000038690	ENSMUSG00000030869	ENSMUSG00000035885	ENSMUSG00000041881	ENSMUSG00000045438	ENSMUSG00000036751	ENSMUSG00000022820	ENSMUSG00000027673	ENSMUSG00000022450	ENSMUSG00000064368	ENSMUSG00000022890	ENSMUSG00000026032	ENSMUSG00000064357	ENSMUSG00000031231	ENSMUSG00000059734	ENSMUSG00000020022	ENSMUSG00000002379	ENSMUSG00000064341	ENSMUSG00000024248	ENSMUSG00000038717	ENSMUSG00000021606	ENSMUSG00000021520	ENSMUSG00000091803	ENSMUSG00000063882
R-MMU-6791226	Major pathway of rRNA processing in the nucleolus and cytosol	168	0.646573	2.35257	0.000403641	0.0140332	0.0118684	1880	tags=41%, list=11%, signal=37%	ENSMUSG00000057322	ENSMUSG00000034892	ENSMUSG00000028234	ENSMUSG00000025508	ENSMUSG00000068240	ENSMUSG00000004356	ENSMUSG00000039001	ENSMUSG00000009927	ENSMUSG00000090733	ENSMUSG00000071415	ENSMUSG00000041841	ENSMUSG00000079641	ENSMUSG00000025362	ENSMUSG00000063480	ENSMUSG00000058600	ENSMUSG00000073702	ENSMUSG00000067288	ENSMUSG00000060636	ENSMUSG00000079435	ENSMUSG00000074129	ENSMUSG00000007892	ENSMUSG00000037563	ENSMUSG00000063457	ENSMUSG00000062006	ENSMUSG00000059291	ENSMUSG00000060938	ENSMUSG00000046330	ENSMUSG00000025290	ENSMUSG00000061787	ENSMUSG00000008668	ENSMUSG00000062997	ENSMUSG00000058443	ENSMUSG00000030432	ENSMUSG00000049517	ENSMUSG00000050621	ENSMUSG00000000581	ENSMUSG00000040952	ENSMUSG00000024608	ENSMUSG00000024446	ENSMUSG00000008683
R-MMU-72312	rRNA processing	168	0.646573	2.35257	0.000403641	0.0140332	0.0118684	1880	tags=41%, list=11%, signal=37%	ENSMUSG00000057322	ENSMUSG00000034892	ENSMUSG00000028234	ENSMUSG00000025508	ENSMUSG00000068240	ENSMUSG00000004356	ENSMUSG00000039001	ENSMUSG00000009927	ENSMUSG00000090733	ENSMUSG00000071415	ENSMUSG00000041841	ENSMUSG00000079641	ENSMUSG00000025362	ENSMUSG00000063480	ENSMUSG00000058600	ENSMUSG00000073702	ENSMUSG00000067288	ENSMUSG00000060636	ENSMUSG00000079435	ENSMUSG00000074129	ENSMUSG00000007892	ENSMUSG00000037563	ENSMUSG00000063457	ENSMUSG00000062006	ENSMUSG00000059291	ENSMUSG00000060938	ENSMUSG00000046330	ENSMUSG00000025290	ENSMUSG00000061787	ENSMUSG00000008668	ENSMUSG00000062997	ENSMUSG00000058443	ENSMUSG00000030432	ENSMUSG00000049517	ENSMUSG00000050621	ENSMUSG00000000581	ENSMUSG00000040952	ENSMUSG00000024608	ENSMUSG00000024446	ENSMUSG00000008683
R-MMU-8868773	rRNA processing in the nucleus and cytosol	168	0.646573	2.35257	0.000403641	0.0140332	0.0118684	1880	tags=41%, list=11%, signal=37%	ENSMUSG00000057322	ENSMUSG00000034892	ENSMUSG00000028234	ENSMUSG00000025508	ENSMUSG00000068240	ENSMUSG00000004356	ENSMUSG00000039001	ENSMUSG00000009927	ENSMUSG00000090733	ENSMUSG00000071415	ENSMUSG00000041841	ENSMUSG00000079641	ENSMUSG00000025362	ENSMUSG00000063480	ENSMUSG00000058600	ENSMUSG00000073702	ENSMUSG00000067288	ENSMUSG00000060636	ENSMUSG00000079435	ENSMUSG00000074129	ENSMUSG00000007892	ENSMUSG00000037563	ENSMUSG00000063457	ENSMUSG00000062006	ENSMUSG00000059291	ENSMUSG00000060938	ENSMUSG00000046330	ENSMUSG00000025290	ENSMUSG00000061787	ENSMUSG00000008668	ENSMUSG00000062997	ENSMUSG00000058443	ENSMUSG00000030432	ENSMUSG00000049517	ENSMUSG00000050621	ENSMUSG00000000581	ENSMUSG00000040952	ENSMUSG00000024608	ENSMUSG00000024446	ENSMUSG00000008683
R-MMU-982772	Growth hormone receptor signaling	12	0.934155	2.24318	2.68e-05	0.00238311	0.00201549	341	tags=17%, list=2%, signal=16%	ENSMUSG00000021342	ENSMUSG00000005268
R-MMU-1428517	The citric acid (TCA) cycle and respiratory electron transport	166	0.592569	2.15925	0.00195529	0.0435178	0.0368047	1820	tags=37%, list=11%, signal=34%	ENSMUSG00000050856	ENSMUSG00000061518	ENSMUSG00000016252	ENSMUSG00000016427	ENSMUSG00000035674	ENSMUSG00000036199	ENSMUSG00000023089	ENSMUSG00000059534	ENSMUSG00000002416	ENSMUSG00000026500	ENSMUSG00000017778	ENSMUSG00000024038	ENSMUSG00000044894	ENSMUSG00000037152	ENSMUSG00000014294	ENSMUSG00000006057	ENSMUSG00000038690	ENSMUSG00000030869	ENSMUSG00000035885	ENSMUSG00000041881	ENSMUSG00000045438	ENSMUSG00000036751	ENSMUSG00000022820	ENSMUSG00000027673	ENSMUSG00000022450	ENSMUSG00000064368	ENSMUSG00000022890	ENSMUSG00000026032	ENSMUSG00000064357	ENSMUSG00000031231	ENSMUSG00000059734	ENSMUSG00000002250	ENSMUSG00000020022	ENSMUSG00000002379	ENSMUSG00000064341	ENSMUSG00000024248	ENSMUSG00000038717	ENSMUSG00000021606	ENSMUSG00000021520	ENSMUSG00000058076
R-MMU-163210	Formation of ATP by chemiosmotic coupling	18	0.760365	1.9999	0.00203291	0.0435178	0.0368047	2132	tags=61%, list=13%, signal=53%	ENSMUSG00000050856	ENSMUSG00000016252	ENSMUSG00000006057	ENSMUSG00000038690	ENSMUSG00000022890	ENSMUSG00000064357	ENSMUSG00000038717	ENSMUSG00000022956	ENSMUSG00000034566	ENSMUSG00000054894	ENSMUSG00000018770
R-MMU-8949613	Cristae formation	18	0.760365	1.9999	0.00203291	0.0435178	0.0368047	2132	tags=61%, list=13%, signal=53%	ENSMUSG00000050856	ENSMUSG00000016252	ENSMUSG00000006057	ENSMUSG00000038690	ENSMUSG00000022890	ENSMUSG00000064357	ENSMUSG00000038717	ENSMUSG00000022956	ENSMUSG00000034566	ENSMUSG00000054894	ENSMUSG00000018770
[truncated: 84 more columns]

## Sheet: Downregulated pathways
Normalized enrichment scores (NES) of downregulated pathways identified in gene set enrichment analysis (GSEA) of ONH 30 vs 7 days (adjusted p-value < 0.05, q-value < 0.2)
ID	Description	setSize	enrichmentScore	NES	pvalue	p.adjust	qvalues	rank	leading_edge	core_enrichment
R-MMU-6805567	Keratinization	31	-0.801748	-2.47107	4.73e-07	9.86e-05	8.34e-05	927	tags=35%, list=6%, signal=34%	ENSMUSG00000064023	ENSMUSG00000037185	ENSMUSG00000001552	ENSMUSG00000054146	ENSMUSG00000023039	ENSMUSG00000019851	ENSMUSG00000020911	ENSMUSG00000044041	ENSMUSG00000035557	ENSMUSG00000045545	ENSMUSG00000061527
R-MMU-6809371	Formation of the cornified envelope	31	-0.801748	-2.47107	4.73e-07	9.86e-05	8.34e-05	927	tags=35%, list=6%, signal=34%	ENSMUSG00000064023	ENSMUSG00000037185	ENSMUSG00000001552	ENSMUSG00000054146	ENSMUSG00000023039	ENSMUSG00000019851	ENSMUSG00000020911	ENSMUSG00000044041	ENSMUSG00000035557	ENSMUSG00000045545	ENSMUSG00000061527
R-MMU-446728	Cell junction organization	58	-0.696682	-2.40139	9.5e-07	0.000165163	0.000139685	2991	tags=45%, list=18%, signal=37%	ENSMUSG00000062300	ENSMUSG00000038235	ENSMUSG00000026131	ENSMUSG00000037643	ENSMUSG00000015143	ENSMUSG00000025812	ENSMUSG00000022321	ENSMUSG00000040511	ENSMUSG00000034101	ENSMUSG00000039683	ENSMUSG00000039385	ENSMUSG00000022565	ENSMUSG00000026727	ENSMUSG00000031871	ENSMUSG00000030890	ENSMUSG00000068699	ENSMUSG00000062825	ENSMUSG00000001552	ENSMUSG00000029528	ENSMUSG00000030770	ENSMUSG00000041592	ENSMUSG00000022656	ENSMUSG00000031328	ENSMUSG00000025064	ENSMUSG00000045545	ENSMUSG00000061527
R-MMU-1500931	Cell-Cell communication	74	-0.661405	-2.39072	6.16e-08	2.14e-05	1.81e-05	2991	tags=41%, list=18%, signal=33%	ENSMUSG00000062300	ENSMUSG00000038235	ENSMUSG00000026131	ENSMUSG00000037643	ENSMUSG00000055447	ENSMUSG00000015143	ENSMUSG00000025812	ENSMUSG00000032475	ENSMUSG00000022321	ENSMUSG00000040511	ENSMUSG00000034101	ENSMUSG00000039683	ENSMUSG00000026602	ENSMUSG00000030536	ENSMUSG00000039385	ENSMUSG00000022565	ENSMUSG00000026727	ENSMUSG00000031871	ENSMUSG00000030890	ENSMUSG00000068699	ENSMUSG00000062825	ENSMUSG00000001552	ENSMUSG00000029528	ENSMUSG00000030770	ENSMUSG00000041592	ENSMUSG00000022656	ENSMUSG00000031328	ENSMUSG00000025064	ENSMUSG00000045545	ENSMUSG00000061527
R-MMU-1474244	Extracellular matrix organization	217	-0.535478	-2.26568	3.96e-09	4.13e-06	3.49e-06	3308	tags=41%, list=20%, signal=33%	ENSMUSG00000001029	ENSMUSG00000004846	ENSMUSG00000021186	ENSMUSG00000006205	ENSMUSG00000061808	ENSMUSG00000024942	ENSMUSG00000091345	ENSMUSG00000027962	ENSMUSG00000029304	ENSMUSG00000000693	ENSMUSG00000038235	ENSMUSG00000026837	ENSMUSG00000026131	ENSMUSG00000079465	ENSMUSG00000063564	ENSMUSG00000001435	ENSMUSG00000055447	ENSMUSG00000007891	ENSMUSG00000032334	ENSMUSG00000021893	ENSMUSG00000022371	ENSMUSG00000038168	ENSMUSG00000030111	ENSMUSG00000020674	ENSMUSG00000001281	ENSMUSG00000028041	ENSMUSG00000020689	ENSMUSG00000001507	ENSMUSG00000040690	ENSMUSG00000027612	ENSMUSG00000026674	ENSMUSG00000022565	ENSMUSG00000028641	ENSMUSG00000019929	ENSMUSG00000068196	ENSMUSG00000021585	ENSMUSG00000024053	ENSMUSG00000026840	ENSMUSG00000036545	ENSMUSG00000023191
R-MMU-1474290	Collagen formation	77	-0.619104	-2.26053	5.53e-06	0.000823821	0.000696737	3009	tags=47%, list=18%, signal=39%	ENSMUSG00000091345	ENSMUSG00000000693	ENSMUSG00000026837	ENSMUSG00000026131	ENSMUSG00000079465	ENSMUSG00000063564	ENSMUSG00000001435	ENSMUSG00000032334	ENSMUSG00000022371	ENSMUSG00000038168	ENSMUSG00000020674	ENSMUSG00000040690	ENSMUSG00000022565	ENSMUSG00000028641	ENSMUSG00000068196	ENSMUSG00000036545	ENSMUSG00000023191	ENSMUSG00000022098	ENSMUSG00000034807	ENSMUSG00000029661	ENSMUSG00000029718	ENSMUSG00000025130	ENSMUSG00000016356	ENSMUSG00000019055	ENSMUSG00000032431	ENSMUSG00000001119	ENSMUSG00000034205	ENSMUSG00000031503	ENSMUSG00000020241	ENSMUSG00000004098	ENSMUSG00000001506	ENSMUSG00000031502	ENSMUSG00000070436	ENSMUSG00000026043	ENSMUSG00000026042	ENSMUSG00000025064
R-MMU-1650814	Collagen biosynthesis and modifying enzymes	61	-0.644986	-2.24636	7.62e-06	0.00099363	0.000840351	3009	tags=49%, list=18%, signal=41%	ENSMUSG00000091345	ENSMUSG00000026837	ENSMUSG00000079465	ENSMUSG00000063564	ENSMUSG00000001435	ENSMUSG00000022371	ENSMUSG00000038168	ENSMUSG00000040690	ENSMUSG00000028641	ENSMUSG00000068196	ENSMUSG00000036545	ENSMUSG00000023191	ENSMUSG00000022098	ENSMUSG00000034807	ENSMUSG00000029661	ENSMUSG00000029718	ENSMUSG00000025130	ENSMUSG00000016356	ENSMUSG00000019055	ENSMUSG00000032431	ENSMUSG00000001119	ENSMUSG00000031503	ENSMUSG00000020241	ENSMUSG00000004098	ENSMUSG00000001506	ENSMUSG00000031502	ENSMUSG00000070436	ENSMUSG00000026043	ENSMUSG00000026042	ENSMUSG00000025064
R-MMU-216083	Integrin cell surface interactions	69	-0.597204	-2.11875	3.2e-05	0.00238311	0.00201549	3009	tags=46%, list=18%, signal=38%	ENSMUSG00000091345	ENSMUSG00000027962	ENSMUSG00000029304	ENSMUSG00000038235	ENSMUSG00000026837	ENSMUSG00000079465	ENSMUSG00000001435	ENSMUSG00000055447	ENSMUSG00000001281	ENSMUSG00000020689	ENSMUSG00000001507	ENSMUSG00000040690	ENSMUSG00000068196	ENSMUSG00000028364	ENSMUSG00000042284	ENSMUSG00000017344	ENSMUSG00000029661	ENSMUSG00000001930	ENSMUSG00000026193	ENSMUSG00000027204	ENSMUSG00000036446	ENSMUSG00000001119	ENSMUSG00000031503	ENSMUSG00000020241	ENSMUSG00000004098	ENSMUSG00000001506	ENSMUSG00000031502	ENSMUSG00000040152	ENSMUSG00000026043	ENSMUSG00000026042	ENSMUSG00000000555	ENSMUSG00000020717
R-MMU-2022090	Assembly of collagen fibrils and other multimeric structures	52	-0.622186	-2.11508	6.69e-05	0.00366998	0.00310384	3009	tags=46%, list=18%, signal=38%	ENSMUSG00000091345	ENSMUSG00000000693	ENSMUSG00000026837	ENSMUSG00000026131	ENSMUSG00000079465	ENSMUSG00000001435	ENSMUSG00000032334	ENSMUSG00000022371	ENSMUSG00000020674	ENSMUSG00000022565	ENSMUSG00000068196	ENSMUSG00000022098	ENSMUSG00000029661	ENSMUSG00000029718	ENSMUSG00000001119	ENSMUSG00000034205	ENSMUSG00000031503	ENSMUSG00000020241	ENSMUSG00000004098	ENSMUSG00000001506	ENSMUSG00000031502	ENSMUSG00000026043	ENSMUSG00000026042	ENSMUSG00000025064
R-MMU-1566948	Elastic fibre formation	38	-0.652144	-2.07539	0.000191368	0.00798389	0.00675228	1510	tags=45%, list=9%, signal=41%	ENSMUSG00000032334	ENSMUSG00000020689	ENSMUSG00000024053	ENSMUSG00000021835	ENSMUSG00000030116	ENSMUSG00000008999	ENSMUSG00000017344	ENSMUSG00000024909	ENSMUSG00000026193	ENSMUSG00000029163	ENSMUSG00000027358	ENSMUSG00000027204	ENSMUSG00000064080	ENSMUSG00000034205	ENSMUSG00000029675	ENSMUSG00000040488	ENSMUSG00000000555
R-MMU-1266738	Developmental Biology	330	-0.461878	-2.06743	1.47e-08	7.64e-06	6.46e-06	2280	tags=22%, list=14%, signal=20%	ENSMUSG00000040710	ENSMUSG00000006777	ENSMUSG00000045136	ENSMUSG00000025958	ENSMUSG00000030137	ENSMUSG00000027316	ENSMUSG00000063063	ENSMUSG00000031217	ENSMUSG00000031207	ENSMUSG00000020689	ENSMUSG00000025437	ENSMUSG00000023043	ENSMUSG00000025358	ENSMUSG00000003458	ENSMUSG00000049382	ENSMUSG00000052397	ENSMUSG00000023004	ENSMUSG00000031565	ENSMUSG00000056427	ENSMUSG00000058354	ENSMUSG00000035152	ENSMUSG00000039518	ENSMUSG00000026640	ENSMUSG00000020176	ENSMUSG00000026825	ENSMUSG00000061751	ENSMUSG00000054889	ENSMUSG00000053158	ENSMUSG00000072235	ENSMUSG00000001847	ENSMUSG00000005469	ENSMUSG00000025810	ENSMUSG00000064023	ENSMUSG00000029710	ENSMUSG00000001419	ENSMUSG00000037185	ENSMUSG00000062825	ENSMUSG00000001552	ENSMUSG00000020886	ENSMUSG00000054146
R-MMU-8948216	Collagen chain trimerization	38	-0.648446	-2.06362	0.000215141	0.00863045	0.0072991	3009	tags=50%, list=18%, signal=41%	ENSMUSG00000091345	ENSMUSG00000026837	ENSMUSG00000079465	ENSMUSG00000063564	ENSMUSG00000001435	ENSMUSG00000022371	ENSMUSG00000040690	ENSMUSG00000068196	ENSMUSG00000029661	ENSMUSG00000016356	ENSMUSG00000001119	ENSMUSG00000031503	ENSMUSG00000020241	ENSMUSG00000004098	ENSMUSG00000001506	ENSMUSG00000031502	ENSMUSG00000026043	ENSMUSG00000026042	ENSMUSG00000025064
R-MMU-352230	Amino acid transport across the plasma membrane	29	-0.67048	-2.05656	0.000693533	0.0214905	0.0181754	3361	tags=52%, list=20%, signal=41%	ENSMUSG00000031089	ENSMUSG00000027737	ENSMUSG00000030495	ENSMUSG00000041313	ENSMUSG00000019894	ENSMUSG00000001918	ENSMUSG00000031596	ENSMUSG00000030109	ENSMUSG00000000958	ENSMUSG00000010064	ENSMUSG00000040010	ENSMUSG00000010095	ENSMUSG00000036814	ENSMUSG00000020264	ENSMUSG00000031170
R-MMU-190861	Gap junction assembly	21	-0.717069	-2.03374	0.000609752	0.0205152	0.0173505	4102	tags=76%, list=24%, signal=58%	ENSMUSG00000062591	ENSMUSG00000036752	ENSMUSG00000057123	ENSMUSG00000026202	ENSMUSG00000062380	ENSMUSG00000045136	ENSMUSG00000030137	ENSMUSG00000043448	ENSMUSG00000023004	ENSMUSG00000072235	ENSMUSG00000034520	ENSMUSG00000050234	ENSMUSG00000046352	ENSMUSG00000058672	ENSMUSG00000001473	ENSMUSG00000043091
R-MMU-1474228	Degradation of the extracellular matrix	82	-0.550552	-2.03363	8.26e-05	0.00410352	0.0034705	3039	tags=40%, list=18%, signal=33%	ENSMUSG00000024942	ENSMUSG00000091345	ENSMUSG00000029304	ENSMUSG00000026837	ENSMUSG00000079465	ENSMUSG00000001435	ENSMUSG00000007891	ENSMUSG00000021893	ENSMUSG00000030111	ENSMUSG00000028041	ENSMUSG00000027612	ENSMUSG00000019929	ENSMUSG00000068196	ENSMUSG00000021585	ENSMUSG00000022098	ENSMUSG00000026509	ENSMUSG00000029661	ENSMUSG00000017466	ENSMUSG00000026193	ENSMUSG00000035547	ENSMUSG00000027204	ENSMUSG00000001119	ENSMUSG00000031503	ENSMUSG00000020241	ENSMUSG00000004098	ENSMUSG00000001506	ENSMUSG00000031502	ENSMUSG00000031740	ENSMUSG00000029675	ENSMUSG00000026043	ENSMUSG00000005397	ENSMUSG00000026042	ENSMUSG00000016763
R-MMU-418038	Nucleotide-like (purinergic) receptors	13	-0.794396	-2.00783	0.0011931	0.0303514	0.0256693	1044	tags=38%, list=6%, signal=36%	ENSMUSG00000036353	ENSMUSG00000018500	ENSMUSG00000027765	ENSMUSG00000033446	ENSMUSG00000036381
R-MMU-157858	Gap junction trafficking and regulation	33	-0.639238	-1.99758	0.00101764	0.0272153	0.0230171	2800	tags=52%, list=17%, signal=43%	ENSMUSG00000062380	ENSMUSG00000033335	ENSMUSG00000045136	ENSMUSG00000030137	ENSMUSG00000043448	ENSMUSG00000023004	ENSMUSG00000026825	ENSMUSG00000072235	ENSMUSG00000062825	ENSMUSG00000034520	ENSMUSG00000050234	ENSMUSG00000046352	ENSMUSG00000027646	ENSMUSG00000058672	ENSMUSG00000022150	ENSMUSG00000001473	ENSMUSG00000043091
R-MMU-2129379	Molecules associated with elastic fibres	32	-0.642758	-1.98651	0.000873972	0.0253209	0.0214149	2006	tags=44%, list=12%, signal=39%	ENSMUSG00000020689	ENSMUSG00000024053	ENSMUSG00000021835	ENSMUSG00000030116	ENSMUSG00000008999	ENSMUSG00000017344	ENSMUSG00000024909	ENSMUSG00000026193	ENSMUSG00000029163	ENSMUSG00000027358	ENSMUSG00000027204	ENSMUSG00000064080	ENSMUSG00000029675	ENSMUSG00000040488
R-MMU-2243919	Crosslinking of collagen fibrils	17	-0.729196	-1.98198	0.000807382	0.02406	0.0203485	2943	tags=65%, list=17%, signal=53%	ENSMUSG00000000693	ENSMUSG00000079465	ENSMUSG00000032334	ENSMUSG00000020674	ENSMUSG00000022098	ENSMUSG00000029661	ENSMUSG00000029718	ENSMUSG00000034205	ENSMUSG00000031503	ENSMUSG00000001506	ENSMUSG00000031502
R-MMU-190872	Transport of connexons to the plasma membrane	14	-0.742291	-1.91165	0.0016841	0.0399209	0.0337627	4102	tags=86%, list=24%, signal=65%	ENSMUSG00000062591	ENSMUSG00000036752	ENSMUSG00000026202	ENSMUSG00000062380	ENSMUSG00000045136	ENSMUSG00000030137	ENSMUSG00000023004	ENSMUSG00000072235	ENSMUSG00000046352	ENSMUSG00000058672	ENSMUSG00000001473	ENSMUSG00000043091
R-MMU-381426	Regulation of Insulin-like Growth Factor (IGF) transport and uptake by Insulin-like Growth Factor Binding Proteins (IGFBPs)	85	-0.500187	-1.86286	0.000700554	0.0214905	0.0181754	3317	tags=41%, list=20%, signal=33%	ENSMUSG00000057346	ENSMUSG00000039323	ENSMUSG00000050014	ENSMUSG00000035104	ENSMUSG00000029304	ENSMUSG00000024736	ENSMUSG00000042988	ENSMUSG00000022816	ENSMUSG00000030824	ENSMUSG00000032554	ENSMUSG00000023046	ENSMUSG00000045573	ENSMUSG00000020325	ENSMUSG00000024947	ENSMUSG00000021556	ENSMUSG00000028364	ENSMUSG00000021835	ENSMUSG00000056050	ENSMUSG00000063011	ENSMUSG00000025647	ENSMUSG00000025509	ENSMUSG00000046841	ENSMUSG00000025130	ENSMUSG00000026193	ENSMUSG00000027204	ENSMUSG00000036256	ENSMUSG00000034863	ENSMUSG00000068246	ENSMUSG00000022766	ENSMUSG00000039405	ENSMUSG00000020571	ENSMUSG00000028195	ENSMUSG00000017493	ENSMUSG00000020427	ENSMUSG00000055653
R-MMU-392154	Nitric oxide stimulates guanylate cyclase	12	-0.752357	-1.86181	0.00204939	0.0435178	0.0368047	910	tags=42%, list=5%, signal=39%	ENSMUSG00000028978	ENSMUSG00000023868	ENSMUSG00000059173	ENSMUSG00000030102	ENSMUSG00000110195
R-MMU-8957275	Post-translational protein phosphorylation	81	-0.499466	-1.84594	0.00108792	0.0283675	0.0239915	1828	tags=41%, list=11%, signal=36%	ENSMUSG00000057346	ENSMUSG00000050014	ENSMUSG00000035104	ENSMUSG00000029304	ENSMUSG00000024736	ENSMUSG00000042988	ENSMUSG00000022816	ENSMUSG00000030824	ENSMUSG00000032554	ENSMUSG00000045573	ENSMUSG00000020325	ENSMUSG00000024947	ENSMUSG00000021556	ENSMUSG00000028364	ENSMUSG00000021835	ENSMUSG00000056050	ENSMUSG00000063011	ENSMUSG00000025647	ENSMUSG00000025509	ENSMUSG00000046841	ENSMUSG00000025130	ENSMUSG00000026193	ENSMUSG00000027204	ENSMUSG00000036256	ENSMUSG00000034863	ENSMUSG00000068246	ENSMUSG00000022766	ENSMUSG00000039405	ENSMUSG00000020571	ENSMUSG00000028195	ENSMUSG00000017493	ENSMUSG00000020427	ENSMUSG00000055653
R-MMU-6811434	COPI-dependent Golgi-to-ER retrograde traffic	89	-0.470533	-1.7625	0.00212301	0.0435178	0.0368047	2237	tags=38%, list=13%, signal=33%	ENSMUSG00000020149	ENSMUSG00000021288	ENSMUSG00000062591	ENSMUSG00000045328	ENSMUSG00000032458	ENSMUSG00000036752	ENSMUSG00000023015	ENSMUSG00000026202	ENSMUSG00000021294	ENSMUSG00000030058	ENSMUSG00000062380	ENSMUSG00000014867	ENSMUSG00000045136	ENSMUSG00000030137	ENSMUSG00000014602	ENSMUSG00000040714	ENSMUSG00000030754	ENSMUSG00000023004	ENSMUSG00000026553	ENSMUSG00000032096	ENSMUSG00000034187	ENSMUSG00000025224	ENSMUSG00000021877	ENSMUSG00000072235	ENSMUSG00000010830	ENSMUSG00000041642	ENSMUSG00000074657	ENSMUSG00000022629	ENSMUSG00000058672	ENSMUSG00000054277	ENSMUSG00000001473	ENSMUSG00000043091	ENSMUSG00000034311	ENSMUSG00000033184
R-MMU-425393	Transport of inorganic cations/anions and amino acids/oligopeptides	84	-0.47036	-1.75252	0.00212791	0.0435178	0.0368047	3361	tags=38%, list=20%, signal=31%	ENSMUSG00000031089	ENSMUSG00000027737	ENSMUSG00000034320	ENSMUSG00000041771	ENSMUSG00000030495	ENSMUSG00000029416	ENSMUSG00000041313	ENSMUSG00000006576	ENSMUSG00000063873	ENSMUSG00000021733	ENSMUSG00000037996	ENSMUSG00000019894	ENSMUSG00000024935	ENSMUSG00000035183	ENSMUSG00000034452	ENSMUSG00000001918	ENSMUSG00000017765	ENSMUSG00000031596	ENSMUSG00000030109	ENSMUSG00000000958	ENSMUSG00000026062	ENSMUSG00000010064	ENSMUSG00000039463	ENSMUSG00000040010	ENSMUSG00000010095	ENSMUSG00000036814	ENSMUSG00000017756	ENSMUSG00000068323	ENSMUSG00000040569	ENSMUSG00000019082	ENSMUSG00000020264	ENSMUSG00000031170
R-MMU-8980692	RHOA GTPase cycle	138	-0.432221	-1.7432	0.000980556	0.026955	0.0227969	3815	tags=38%, list=23%, signal=29%	ENSMUSG00000024043	ENSMUSG00000032812	ENSMUSG00000057315	ENSMUSG00000023015	ENSMUSG00000071176	ENSMUSG00000004677	ENSMUSG00000020272	ENSMUSG00000033697	ENSMUSG00000004044	ENSMUSG00000031511	ENSMUSG00000025873	ENSMUSG00000050730	ENSMUSG00000020121	ENSMUSG00000040964	ENSMUSG00000019467	ENSMUSG00000024812	ENSMUSG00000027287	ENSMUSG00000004568	ENSMUSG00000041444	ENSMUSG00000004880	ENSMUSG00000030494	ENSMUSG00000030536	ENSMUSG00000027247	ENSMUSG00000039621	ENSMUSG00000052921	ENSMUSG00000028919	ENSMUSG00000066406	ENSMUSG00000078954	ENSMUSG00000040940	ENSMUSG00000032875	ENSMUSG00000031216	ENSMUSG00000061751	ENSMUSG00000037148	ENSMUSG00000047963	ENSMUSG00000031214	ENSMUSG00000004562	ENSMUSG00000034930	ENSMUSG00000039031	ENSMUSG00000028059	ENSMUSG00000057672
R-MMU-202733	Cell surface interactions at the vascular wall	94	-0.460719	-1.73855	0.0022715	0.045561	0.0385327	3279	tags=38%, list=19%, signal=31%	ENSMUSG00000032988	ENSMUSG00000032462	ENSMUSG00000022912	ENSMUSG00000025161	ENSMUSG00000030265	ENSMUSG00000059923	ENSMUSG00000032412	ENSMUSG00000027737	ENSMUSG00000030495	ENSMUSG00000048163	ENSMUSG00000027611	ENSMUSG00000038235	ENSMUSG00000026581	ENSMUSG00000026288	ENSMUSG00000055447	ENSMUSG00000025499	ENSMUSG00000020689	ENSMUSG00000001507	ENSMUSG00000022771	ENSMUSG00000020592	ENSMUSG00000014361	ENSMUSG00000029661	ENSMUSG00000000958	ENSMUSG00000026193	ENSMUSG00000040010	ENSMUSG00000007655	ENSMUSG00000010095	ENSMUSG00000022865	ENSMUSG00000001506	ENSMUSG00000027646	ENSMUSG00000074743	ENSMUSG00000074272	ENSMUSG00000006386	ENSMUSG00000001946	ENSMUSG00000000555	ENSMUSG00000020717
R-MMU-983231	Factors involved in megakaryocyte development and platelet production	107	-0.437871	-1.70175	0.00125605	0.0311919	0.0263802	3522	tags=35%, list=21%, signal=28%	ENSMUSG00000023015	ENSMUSG00000026202	ENSMUSG00000031093	ENSMUSG00000058325	ENSMUSG00000027668	ENSMUSG00000024789	ENSMUSG00000021294	ENSMUSG00000052085	ENSMUSG00000062380	ENSMUSG00000018428	ENSMUSG00000044447	ENSMUSG00000018143	ENSMUSG00000042594	ENSMUSG00000045136	ENSMUSG00000030137	ENSMUSG00000014602	ENSMUSG00000051510	ENSMUSG00000099583	ENSMUSG00000040714	ENSMUSG00000023004	ENSMUSG00000028556	ENSMUSG00000072235	ENSMUSG00000001847	ENSMUSG00000005469	ENSMUSG00000041642	ENSMUSG00000024065	ENSMUSG00000036940	ENSMUSG00000074657	ENSMUSG00000047804	ENSMUSG00000015053	ENSMUSG00000022629	ENSMUSG00000024772	ENSMUSG00000058672	ENSMUSG00000074364	ENSMUSG00000001473	ENSMUSG00000043091	ENSMUSG00000034311
R-MMU-8856688	Golgi-to-ER retrograde transport	122	-0.419101	-1.66193	0.00235189	0.0462834	0.0391437	2350	tags=25%, list=14%, signal=21%	ENSMUSG00000037933	ENSMUSG00000045136	ENSMUSG00000030137	ENSMUSG00000014602	ENSMUSG00000040714	ENSMUSG00000031865	ENSMUSG00000030754	ENSMUSG00000023004	ENSMUSG00000026553	ENSMUSG00000032096	ENSMUSG00000034187	ENSMUSG00000042632	ENSMUSG00000025224	ENSMUSG00000021877	ENSMUSG00000003131	ENSMUSG00000072235	ENSMUSG00000010830	ENSMUSG00000018707	ENSMUSG00000041642	ENSMUSG00000056220	ENSMUSG00000039318	ENSMUSG00000074657	ENSMUSG00000022629	ENSMUSG00000058672	ENSMUSG00000054277	ENSMUSG00000001211	ENSMUSG00000001473	ENSMUSG00000043091	ENSMUSG00000034311	ENSMUSG00000033184
R-MMU-425407	SLC-mediated transmembrane transport	181	-0.395454	-1.6581	0.00098206	0.026955	0.0227969	4440	tags=42%, list=26%, signal=31%	ENSMUSG00000026904	ENSMUSG00000031808	ENSMUSG00000039908	ENSMUSG00000027075	ENSMUSG00000021265	ENSMUSG00000078515	ENSMUSG00000025094	ENSMUSG00000013275	ENSMUSG00000016319	ENSMUSG00000040966	ENSMUSG00000021432	ENSMUSG00000023828	ENSMUSG00000005949	ENSMUSG00000032988	ENSMUSG00000018999	ENSMUSG00000024270	ENSMUSG00000025161	ENSMUSG00000033114	ENSMUSG00000023030	ENSMUSG00000031089	ENSMUSG00000031209	ENSMUSG00000027737	ENSMUSG00000057193	ENSMUSG00000034320	ENSMUSG00000050822	ENSMUSG00000041771	ENSMUSG00000021629	ENSMUSG00000030495	ENSMUSG00000029416	ENSMUSG00000028645	ENSMUSG00000041313	ENSMUSG00000025993	ENSMUSG00000023942	ENSMUSG00000006576	ENSMUSG00000063873	ENSMUSG00000021733	ENSMUSG00000037996	ENSMUSG00000018900	ENSMUSG00000038963	ENSMUSG00000024069
R-MMU-109582	Hemostasis	450	-0.352321	-1.60872	6.17e-05	0.00357571	0.00302411	3652	tags=31%, list=22%, signal=25%	ENSMUSG00000022912	ENSMUSG00000023439	ENSMUSG00000045312	ENSMUSG00000020901	ENSMUSG00000062866	ENSMUSG00000022607	ENSMUSG00000025161	ENSMUSG00000023015	ENSMUSG00000026463	ENSMUSG00000026202	ENSMUSG00000016534	ENSMUSG00000031093	ENSMUSG00000058325	ENSMUSG00000027668	ENSMUSG00000030265	ENSMUSG00000059923	ENSMUSG00000024789	ENSMUSG00000032412	ENSMUSG00000027737	ENSMUSG00000021294	ENSMUSG00000053965	ENSMUSG00000000276	ENSMUSG00000030495	ENSMUSG00000052085	ENSMUSG00000048163	ENSMUSG00000027611	ENSMUSG00000061540	ENSMUSG00000038235	ENSMUSG00000025078	ENSMUSG00000026581	ENSMUSG00000026288	ENSMUSG00000034881	ENSMUSG00000062380	ENSMUSG00000018428	ENSMUSG00000055447	ENSMUSG00000044447	ENSMUSG00000007564	ENSMUSG00000025499	ENSMUSG00000018143	ENSMUSG00000032554
R-MMU-9012999	RHO GTPase cycle	422	-0.333995	-1.52685	0.000283884	0.0109663	0.00927464	3522	tags=32%, list=21%, signal=26%	ENSMUSG00000023015	ENSMUSG00000071176	ENSMUSG00000030447	ENSMUSG00000004677	ENSMUSG00000031093	ENSMUSG00000000627	ENSMUSG00000058325	ENSMUSG00000066877	ENSMUSG00000027500	ENSMUSG00000023266	ENSMUSG00000020272	ENSMUSG00000059923	ENSMUSG00000055371	ENSMUSG00000053965	ENSMUSG00000029032	ENSMUSG00000033697	ENSMUSG00000004044	ENSMUSG00000019320	ENSMUSG00000031930	ENSMUSG00000028452	ENSMUSG00000052085	ENSMUSG00000046768	ENSMUSG00000031511	ENSMUSG00000057440	ENSMUSG00000025873	ENSMUSG00000036885	ENSMUSG00000050730	ENSMUSG00000005299	ENSMUSG00000019432	ENSMUSG00000020640	ENSMUSG00000020121	ENSMUSG00000026131	ENSMUSG00000032714	ENSMUSG00000021027	ENSMUSG00000021733	ENSMUSG00000044447	ENSMUSG00000032740	ENSMUSG00000040964	ENSMUSG00000022807	ENSMUSG00000038859
R-MMU-422475	Axon guidance	255	-0.350676	-1.5096	0.00133849	0.0324662	0.027458	3761	tags=33%, list=22%, signal=26%	ENSMUSG00000032462	ENSMUSG00000053137	ENSMUSG00000032050	ENSMUSG00000019969	ENSMUSG00000025478	ENSMUSG00000022607	ENSMUSG00000029765	ENSMUSG00000004677	ENSMUSG00000026202	ENSMUSG00000020122	ENSMUSG00000060279	ENSMUSG00000058325	ENSMUSG00000066877	ENSMUSG00000024501	ENSMUSG00000030265	ENSMUSG00000059923	ENSMUSG00000029674	ENSMUSG00000031511	ENSMUSG00000091345	ENSMUSG00000040990	ENSMUSG00000026837	ENSMUSG00000062380	ENSMUSG00000079465	ENSMUSG00000033335	ENSMUSG00000034902	ENSMUSG00000025499	ENSMUSG00000028883	ENSMUSG00000062312	ENSMUSG00000021224	ENSMUSG00000032475	ENSMUSG00000021549	ENSMUSG00000040710	ENSMUSG00000045136	ENSMUSG00000025958	ENSMUSG00000030137	ENSMUSG00000027316	ENSMUSG00000031217	ENSMUSG00000031207	ENSMUSG00000020689	ENSMUSG00000025437
[truncated: 100 more columns]
