# Supplementary material for: Astrocytes of the optic nerve exhibit a region-specific and temporally distinct response to elevated intraocular pressure
Source: Mol Neurodegener. 2023 Sep 27;18:68. doi: 10.1186/s13024-023-00658-9 (PMC10523752; doi:10.1186/s13024-023-00658-9)
Supplement: Supplementary file 7 — Additional file 7: Supplementary Table 5. Differerentially expressed genes and significant pathways identified in ONH 30 vs 0 days. [file 13024_2023_658_MOESM7_ESM.xlsx]

## Sheet: DEGs
Differentially expressed genes in pairwise comparisons of ONH 30 vs 0 days (no criteria applied)
baseMean	log2FoldChange	lfcSE	pvalue	padj	ensembl_id	gene	gene_biotype	entrez_id
1690.41	2.56332	0.348291	4.05842e-17	5.48211e-13	ENSMUSG00000064337	mt-Rnr1	Mt_rRNA	NA
158.089	24.1385	2.9677	1.53154e-16	1.0344e-12	ENSMUSG00000021342	Prl	protein_coding	19109
12734.1	1.54721	0.385123	3.74532e-11	1.2648e-07	ENSMUSG00000064339	mt-Rnr2	Mt_rRNA	NA
427.734	1.23615	0.240265	3.18482e-11	1.2648e-07	ENSMUSG00000065947	mt-Nd4l	protein_coding	17720
1804.11	0.994017	0.181863	2.3334e-10	6.30393e-07	ENSMUSG00000026275	Ppp1r7	protein_coding	66385
49.9077	8.75215	1.51633	5.12271e-10	1.15329e-06	ENSMUSG00000043770	Gm12481	processed_pseudogene	NA
569.685	-0.864624	0.172711	6.06227e-09	1.16984e-05	ENSMUSG00000069808	Fam57a	protein_coding	116972
1458.57	0.849692	0.173553	1.08713e-08	1.83562e-05	ENSMUSG00000021838	Samd4	protein_coding	74480
566.204	0.781231	0.160158	1.52765e-08	2.17629e-05	ENSMUSG00000046876	Atxn1	protein_coding	20238
632.126	0.781111	0.161518	1.85298e-08	2.17629e-05	ENSMUSG00000032652	Crebl2	protein_coding	232430
2023.92	-0.678482	0.139384	1.83563e-08	2.17629e-05	ENSMUSG00000023832	Acat2	protein_coding	110460
804.72	-0.752029	0.155346	1.93333e-08	2.17629e-05	ENSMUSG00000035757	Selenoo	protein_coding	223776
2473.75	1.04622	0.251198	3.16306e-08	3.02749e-05	ENSMUSG00000064357	mt-Atp6	protein_coding	17705
280.268	0.925985	0.205449	3.36188e-08	3.02749e-05	ENSMUSG00000020083	Fam241b	protein_coding	69894
214.202	-1.14738	0.3089	3.0293e-08	3.02749e-05	ENSMUSG00000024948	Map4k2	protein_coding	26412
497.353	1.02228	0.244892	4.13596e-08	3.0847e-05	ENSMUSG00000034892	Rps29	protein_coding	20090
1194.95	0.945579	0.21515	4.33886e-08	3.0847e-05	ENSMUSG00000025508	Rplp2	protein_coding	67186
1945.74	0.756449	0.161526	3.93666e-08	3.0847e-05	ENSMUSG00000059005	Hnrnpa3	protein_coding	229279
976.24	-0.935396	0.211192	4.18734e-08	3.0847e-05	ENSMUSG00000035206	Sppl2b	protein_coding	73218
188.675	1.09953	0.290456	4.90609e-08	3.25111e-05	ENSMUSG00000067288	Rps28	protein_coding	54127
117.138	0.777224	0.168452	5.05429e-08	3.25111e-05	ENSMUSG00000007670	Khsrp	protein_coding	16549
402.719	0.897815	0.202359	5.55347e-08	3.40983e-05	ENSMUSG00000007836	Hnrnpa0	protein_coding	77134
358.548	0.915254	0.209819	6.42573e-08	3.61662e-05	ENSMUSG00000090733	Rps27	protein_coding	57294
1132.27	0.531949	0.114042	6.26149e-08	3.61662e-05	ENSMUSG00000038481	Cdk19	protein_coding	78334
134.062	1.03792	0.263946	7.33989e-08	3.96589e-05	ENSMUSG00000039081	Zfp503	protein_coding	218820
2495.31	0.820746	0.183408	7.66761e-08	3.98362e-05	ENSMUSG00000050608	Minos1	protein_coding	433771
251.285	0.933417	0.220943	9.04e-08	4.48448e-05	ENSMUSG00000027349	Fam98b	protein_coding	68215
498.524	0.809452	0.182287	9.29563e-08	4.48448e-05	ENSMUSG00000068240	Gm11808	protein_coding	22186
10622.9	-0.307835	0.0615503	9.99749e-08	4.65676e-05	ENSMUSG00000025651	Uqcrc1	protein_coding	22273
834.54	0.847514	0.199888	1.66128e-07	7.48017e-05	ENSMUSG00000046330	Rpl37a	protein_coding	19981
2209.67	0.855992	0.205336	2.04458e-07	8.90908e-05	ENSMUSG00000061518	Cox5b	protein_coding	12859
1403.74	-0.905156	0.224116	2.20544e-07	9.30973e-05	ENSMUSG00000027605	Acss2	protein_coding	60525
150.669	-1.02485	0.289507	2.50457e-07	0.00010252	ENSMUSG00000064127	Med14	protein_coding	26896
344.778	0.900669	0.226804	2.86618e-07	0.000110618	ENSMUSG00000071528	Usmg5	protein_coding	66477
1072.95	-0.630097	0.147059	2.83832e-07	0.000110618	ENSMUSG00000006517	Mvd	protein_coding	192156
137.475	0.883965	0.222627	3.30262e-07	0.000123922	ENSMUSG00000038025	Phf2	protein_coding	18676
364.96	0.984646	0.274344	3.6314e-07	0.000129087	ENSMUSG00000100755	Rps23-ps1	processed_pseudogene	NA
819.068	-0.805372	0.196536	3.57564e-07	0.000129087	ENSMUSG00000039328	Rnf122	protein_coding	68867
18882.8	0.91711	0.240063	3.95948e-07	0.000134813	ENSMUSG00000001025	S100a6	protein_coding	20200
541.682	0.576126	0.136027	3.9921e-07	0.000134813	ENSMUSG00000035964	Tmem59l	protein_coding	67937
16266.4	-1.03492	0.320161	4.32682e-07	0.000142553	ENSMUSG00000026879	Gsn	protein_coding	227753
1921.03	0.650014	0.156752	4.91707e-07	0.000158142	ENSMUSG00000021750	Fam107a	protein_coding	268709
824.807	0.832808	0.211076	5.22032e-07	0.000160802	ENSMUSG00000028522	Mier1	protein_coding	71148
1004.45	0.809625	0.203151	5.23786e-07	0.000160802	ENSMUSG00000023089	Ndufa5	protein_coding	68202
746.55	-0.568347	0.136628	5.70178e-07	0.000171155	ENSMUSG00000010914	Pdhx	protein_coding	27402
173.948	0.874558	0.229534	5.96152e-07	0.000173786	ENSMUSG00000079641	Rpl39	protein_coding	67248
745.474	0.785599	0.197343	6.04675e-07	0.000173786	ENSMUSG00000055435	Maf	protein_coding	17132
1848.03	0.776675	0.195145	6.33465e-07	0.000178268	ENSMUSG00000064345	mt-Nd2	protein_coding	17717
1181.97	0.487099	0.11572	6.7772e-07	0.000186829	ENSMUSG00000021774	Ube2e1	protein_coding	22194
3581.55	0.564933	0.137491	7.19666e-07	0.000194425	ENSMUSG00000021114	Atp6v1d	protein_coding	73834
416.714	-0.764864	0.194986	8.22714e-07	0.000217906	ENSMUSG00000035235	Trim13	protein_coding	66597
109.654	0.854067	0.229034	9.02338e-07	0.0002344	ENSMUSG00000067038	Rps12-ps3	protein_coding	NA
211.914	0.955449	0.289096	9.9115e-07	0.000252612	ENSMUSG00000081824	BC002163	processed_pseudogene	NA
446.907	-0.889228	0.248436	1.0281e-06	0.000257177	ENSMUSG00000025857	Dnaaf5	protein_coding	433956
4850.96	0.668709	0.169648	1.07622e-06	0.00026432	ENSMUSG00000031950	Gabarapl2	protein_coding	93739
21104.9	0.961606	0.29958	1.11966e-06	0.000268837	ENSMUSG00000106106	CT010467.1	rRNA	NA
735.657	-0.805918	0.214115	1.13442e-06	0.000268837	ENSMUSG00000030352	Tspan9	protein_coding	109246
6063.08	-0.859906	0.238944	1.26406e-06	0.000294394	ENSMUSG00000026109	Tmeff2	protein_coding	56363
1538.71	0.728845	0.189899	1.30106e-06	0.000297876	ENSMUSG00000048249	Crebrf	protein_coding	77128
490.565	0.79468	0.213516	1.39392e-06	0.000303696	ENSMUSG00000032368	Zic1	protein_coding	22771
798.832	0.656715	0.169055	1.39108e-06	0.000303696	ENSMUSG00000028496	Mllt3	protein_coding	70122
3037.32	-0.692904	0.179629	1.381e-06	0.000303696	ENSMUSG00000001467	Cyp51	protein_coding	13121
484.64	0.668084	0.172863	1.45202e-06	0.000311332	ENSMUSG00000020422	Tns3	protein_coding	319939
258.537	0.680331	0.17688	1.50002e-06	0.000316597	ENSMUSG00000052125	F730043M19Rik	bidirectional_promoter_lncRNA	NA
1625.74	0.744383	0.197874	1.59285e-06	0.000331018	ENSMUSG00000006412	Pfdn2	protein_coding	18637
656.433	0.691042	0.181904	1.72688e-06	0.000353434	ENSMUSG00000057863	Rpl36	protein_coding	54217
431.747	0.756588	0.203912	1.79007e-06	0.000360899	ENSMUSG00000073640	Rpl27-ps3	protein_coding	108167922
2309.14	0.546445	0.140788	2.02378e-06	0.000396461	ENSMUSG00000019802	Sec63	protein_coding	140740
401.978	-0.850938	0.246225	2.02516e-06	0.000396461	ENSMUSG00000089809	Rasgef1b	protein_coding	320292
751.808	0.785303	0.21769	2.1256e-06	0.00041018	ENSMUSG00000015165	Hnrnpl	protein_coding	15388
489.524	0.753171	0.207638	2.39934e-06	0.000456483	ENSMUSG00000029636	Wasf3	protein_coding	245880
1821.58	0.479453	0.122243	2.49021e-06	0.000467191	ENSMUSG00000026031	Cflar	protein_coding	12633
259.546	0.78629	0.221655	2.54255e-06	0.000470476	ENSMUSG00000036225	Kctd1	protein_coding	106931
277.665	0.868133	0.265726	2.76788e-06	0.000491955	ENSMUSG00000039001	Rps21	protein_coding	66481
857.888	0.833742	0.245475	2.74726e-06	0.000491955	ENSMUSG00000073616	Cops9	protein_coding	66915
353.43	-0.992073	0.437487	2.72266e-06	0.000491955	ENSMUSG00000036353	P2ry12	protein_coding	70839
2662.34	0.690621	0.188992	2.91441e-06	0.00051127	ENSMUSG00000028465	Tln1	protein_coding	21894
86.2673	0.980999	0.44562	3.22717e-06	0.00055888	ENSMUSG00000045106	Ccdc73	protein_coding	211936
420.755	0.814594	0.240989	3.35408e-06	0.000573506	ENSMUSG00000035910	Dcdc2a	protein_coding	195208
3508.86	0.625661	0.170365	3.44869e-06	0.000582312	ENSMUSG00000036299	BC031181	protein_coding	407819
403.254	0.627186	0.171993	3.77866e-06	0.00063015	ENSMUSG00000024054	Smchd1	protein_coding	74355
205.581	0.788537	0.23281	4.00567e-06	0.00064415	ENSMUSG00000057036	Gm7536	processed_pseudogene	NA
903.42	0.744794	0.213812	3.97855e-06	0.00064415	ENSMUSG00000025135	Anapc11	protein_coding	66156
296.416	0.741604	0.21236	3.93991e-06	0.00064415	ENSMUSG00000078974	Sec61g	protein_coding	20335
127.752	0.700771	0.197878	4.11676e-06	0.000654226	ENSMUSG00000097587	4930578M01Rik	processed_transcript	NA
8880.06	0.670563	0.187619	4.1813e-06	0.000656756	ENSMUSG00000064341	mt-Nd1	protein_coding	17716
306.354	0.785041	0.234473	4.57993e-06	0.0007111	ENSMUSG00000008683	Rps15a	protein_coding	267019
573.752	0.779146	0.232103	4.66053e-06	0.000715392	ENSMUSG00000060636	Rpl35a	protein_coding	57808
356.614	-0.899322	0.32318	4.7544e-06	0.0007216	ENSMUSG00000028680	Plk3	protein_coding	12795
998.558	0.696905	0.199385	4.88783e-06	0.00073361	ENSMUSG00000008450	Nutf2	protein_coding	68051
383.634	0.824203	0.25797	4.94933e-06	0.000734676	ENSMUSG00000050856	Atp5k	protein_coding	11958
1255.42	0.706332	0.203288	5.00456e-06	0.0007348	ENSMUSG00000016427	Ndufa1	protein_coding	54405
914.445	0.775062	0.233868	5.40539e-06	0.000763458	ENSMUSG00000067847	Romo1	protein_coding	67067
4677.6	0.732213	0.21497	5.4258e-06	0.000763458	ENSMUSG00000036199	Ndufa13	protein_coding	67184
1585.69	0.581907	0.161825	5.41231e-06	0.000763458	ENSMUSG00000063870	Chd4	protein_coding	107932
1807.21	0.477547	0.127805	5.42582e-06	0.000763458	ENSMUSG00000062604	Srpk2	protein_coding	20817
936.162	0.748765	0.222275	5.50716e-06	0.000766914	ENSMUSG00000017778	Cox7c	protein_coding	12867
782.767	0.421844	0.109843	5.71069e-06	0.000787143	ENSMUSG00000038622	Med30	protein_coding	69790
3434.85	0.626577	0.177822	5.93477e-06	0.000809766	ENSMUSG00000063480	Snu13	protein_coding	20826
618.417	0.680838	0.199445	6.89277e-06	0.000931075	ENSMUSG00000038485	Socs7	protein_coding	192157
631.212	0.816363	0.265716	7.03523e-06	0.000931685	ENSMUSG00000051319	1500011K16Rik	protein_coding	NA
506.926	0.538973	0.150634	7.01818e-06	0.000931685	ENSMUSG00000047412	Zbtb44	protein_coding	235132
1926.04	0.793859	0.255268	7.89098e-06	0.00103487	ENSMUSG00000058569	Tmed9	protein_coding	67511
426.222	0.738082	0.226381	8.06582e-06	0.00103765	ENSMUSG00000021290	Atp5mpl	protein_coding	70257
757.886	-0.544891	0.154115	8.01295e-06	0.00103765	ENSMUSG00000021731	Mrps30	protein_coding	59054
914.669	0.852537	0.305886	8.1688e-06	0.00103969	ENSMUSG00000037152	Ndufc1	protein_coding	66377
2985.06	0.757838	0.236488	8.23563e-06	0.00103969	ENSMUSG00000093674	Rpl41	protein_coding	67945
234.05	0.756998	0.236389	8.33426e-06	0.00104139	ENSMUSG00000026500	Cox20	protein_coding	66359
248.758	-0.721315	0.219791	8.40327e-06	0.00104139	ENSMUSG00000024620	Pdgfrb	protein_coding	18596
8566.34	0.571946	0.164776	8.99113e-06	0.00110411	ENSMUSG00000052534	Pbx1	protein_coding	18514
988.835	0.679738	0.204505	9.26069e-06	0.00112697	ENSMUSG00000091537	Tma7	protein_coding	66167
7340.99	0.771573	0.247745	9.3746e-06	0.00113064	ENSMUSG00000059325	Hopx	protein_coding	74318
566.627	0.780764	0.253707	9.51697e-06	0.00113766	ENSMUSG00000035674	Ndufa3	protein_coding	66091
776.319	0.77045	0.248334	9.74102e-06	0.00114419	ENSMUSG00000028234	Rps20	protein_coding	67427
539.917	0.745005	0.234553	9.72677e-06	0.00114419	ENSMUSG00000060923	Acyp2	protein_coding	75572
2410.3	-0.718285	0.222339	9.9409e-06	0.0011576	ENSMUSG00000022351	Sqle	protein_coding	20775
307.498	0.579744	0.169116	1.0156e-05	0.00117254	ENSMUSG00000004748	Mtfp1	protein_coding	67900
797.403	0.632597	0.189191	1.08229e-05	0.00123895	ENSMUSG00000002416	Ndufb2	protein_coding	68198
1359.53	-0.838064	0.313683	1.13006e-05	0.00128276	ENSMUSG00000033184	Tmed7	protein_coding	66676
1139.2	0.736635	0.236418	1.21212e-05	0.00135817	ENSMUSG00000053332	Gas5	processed_transcript	NA
333.993	-0.822841	0.29997	1.2166e-05	0.00135817	ENSMUSG00000026347	Tmem163	protein_coding	72160
2938.35	-0.649995	0.198671	1.26574e-05	0.00140144	ENSMUSG00000044734	Serpinb1a	protein_coding	66222
474.906	0.648394	0.19837	1.28843e-05	0.00141497	ENSMUSG00000067336	Bmpr2	protein_coding	12168
4867.75	0.530638	0.155071	1.31987e-05	0.00143781	ENSMUSG00000015749	Anp32e	protein_coding	66471
1292.68	0.699087	0.221326	1.37414e-05	0.00148495	ENSMUSG00000009927	Rps25	protein_coding	75617
308.863	0.62103	0.189203	1.40135e-05	0.00150233	ENSMUSG00000078784	1810022K09Rik	protein_coding	69126
430.734	0.750004	0.249757	1.4593e-05	0.00154002	ENSMUSG00000057322	Rpl38	protein_coding	67671
2610.17	0.610671	0.185852	1.45321e-05	0.00154002	ENSMUSG00000041453	Rpl21	protein_coding	19933
591.08	0.710109	0.229698	1.54874e-05	0.00162173	ENSMUSG00000064368	mt-Nd6	protein_coding	17722
344.301	-0.655539	0.205325	1.58102e-05	0.0016428	ENSMUSG00000032724	Abtb2	protein_coding	99382
663.52	0.72885	0.240526	1.6008e-05	0.00165042	ENSMUSG00000046516	Cox17	protein_coding	12856
8460.92	-0.61449	0.189113	1.61279e-05	0.00165042	ENSMUSG00000015149	Sirt2	protein_coding	64383
581.388	0.7548	0.257318	1.65051e-05	0.00167632	ENSMUSG00000035048	Anapc13	protein_coding	69010
371.105	0.661929	0.209547	1.69593e-05	0.0017096	ENSMUSG00000041841	Rpl37	protein_coding	67281
2484.15	0.475291	0.137999	1.72227e-05	0.00172329	ENSMUSG00000039770	Ypel5	protein_coding	383295
111.648	0.696288	0.225954	1.73926e-05	0.0017275	ENSMUSG00000020715	Ern1	protein_coding	78943
560.433	0.495893	0.146842	1.91693e-05	0.00189007	ENSMUSG00000026883	Dab2ip	protein_coding	69601
54.6827	0.79732	0.308776	2.01976e-05	0.00194878	ENSMUSG00000091625	Lsm5	protein_coding	66373
283.27	0.701976	0.232887	2.01332e-05	0.00194878	ENSMUSG00000020387	Jade2	protein_coding	76901
505.953	0.633964	0.201041	1.99765e-05	0.00194878	ENSMUSG00000031245	Hmgn5	protein_coding	50887
2765.06	0.655388	0.21118	2.07723e-05	0.00198516	ENSMUSG00000042312	S100a13	protein_coding	20196
346.864	0.54473	0.166378	2.08685e-05	0.00198516	ENSMUSG00000025860	Xiap	protein_coding	11798
3459.85	0.630632	0.201383	2.17659e-05	0.00205604	ENSMUSG00000031762	Mt2	protein_coding	17750
1851.41	0.42016	0.120504	2.33778e-05	0.00219297	ENSMUSG00000034290	Nek9	protein_coding	217718
1664.24	-0.536236	0.16521	2.41382e-05	0.00224868	ENSMUSG00000019055	Plod1	protein_coding	18822
1823.18	0.482131	0.144598	2.46233e-05	0.00226266	ENSMUSG00000008730	Hipk1	protein_coding	15257
2108.71	-0.365278	0.100697	2.44751e-05	0.00226266	ENSMUSG00000034403	Pja1	protein_coding	18744
309.491	0.693868	0.235035	2.50458e-05	0.00228594	ENSMUSG00000028664	Ephb2	protein_coding	13844
660.741	-0.63928	0.208518	2.54186e-05	0.0023044	ENSMUSG00000038042	Ptpdc1	protein_coding	218232
346.883	0.736707	0.262987	2.56904e-05	0.00230442	ENSMUSG00000029623	Pdap1	protein_coding	231887
113.009	-0.7804	0.307188	2.57601e-05	0.00230442	ENSMUSG00000009394	Syn2	protein_coding	20965
8705.86	0.462938	0.1379	2.61227e-05	0.00232148	ENSMUSG00000046727	Cystm1	protein_coding	66060
1342.07	0.576545	0.182949	2.69122e-05	0.00237601	ENSMUSG00000008668	Rps18	protein_coding	20084
129.307	0.658142	0.220226	2.85648e-05	0.00250554	ENSMUSG00000033233	Trim45	protein_coding	229644
381.879	0.626681	0.206129	2.94306e-05	0.00256483	ENSMUSG00000096740	Lbhd1	protein_coding	102308570
2883.06	-0.519685	0.161851	3.00049e-05	0.00259811	ENSMUSG00000089911	Mfsd14a	protein_coding	15247
238.606	0.524179	0.163858	3.04517e-05	0.00262001	ENSMUSG00000018599	Mief2	protein_coding	237781
2375.3	0.616724	0.203284	3.16975e-05	0.00270994	ENSMUSG00000014551	Mrps25	protein_coding	64658
547.487	-0.781679	0.350574	3.20428e-05	0.00272223	ENSMUSG00000039830	Olig2	protein_coding	50913
297.792	0.752966	0.290705	3.24001e-05	0.00273538	ENSMUSG00000060981	Hist1h4h	protein_coding	69386
208.025	0.753105	0.292758	3.32264e-05	0.00277051	ENSMUSG00000083380	Ndufb4c	processed_pseudogene	NA
1196.02	0.483711	0.148857	3.3054e-05	0.00277051	ENSMUSG00000002741	Ykt6	protein_coding	56418
17015.7	0.600921	0.198165	3.46936e-05	0.0028751	ENSMUSG00000031765	Mt1	protein_coding	17748
2425.12	0.296193	0.0791979	3.54178e-05	0.00291722	ENSMUSG00000058655	Eif4b	protein_coding	75705
913.804	0.53581	0.171002	3.56507e-05	0.0029186	ENSMUSG00000033499	Larp4b	protein_coding	217980
102.924	-0.754692	0.451873	3.59738e-05	0.00292731	ENSMUSG00000026676	Ccdc3	protein_coding	74186
223.047	0.712259	0.262066	3.77676e-05	0.00305256	ENSMUSG00000090136	Gm10177	transcribed_processed_pseudogene	NA
241.109	0.630621	0.214089	3.80569e-05	0.00305256	ENSMUSG00000025362	Rps26	protein_coding	27370
10784.4	0.422365	0.126172	3.83365e-05	0.00305256	ENSMUSG00000056201	Cfl1	protein_coding	12631
211.1	-0.665519	0.23254	3.84169e-05	0.00305256	ENSMUSG00000017868	Sgk2	protein_coding	27219
814.965	0.677994	0.241385	4.02621e-05	0.00316198	ENSMUSG00000016252	Atp5e	protein_coding	67126
299.374	-0.690554	0.249267	4.01527e-05	0.00316198	ENSMUSG00000031104	Rab33a	protein_coding	19337
65.6031	-0.72504	0.91615	4.1409e-05	0.00323326	ENSMUSG00000059136	Olfr539	protein_coding	258963
906.374	-0.667011	0.23617	4.1887e-05	0.00325178	ENSMUSG00000034171	Faah	protein_coding	14073
631.084	0.735053	0.291876	4.34568e-05	0.00333531	ENSMUSG00000024081	Cebpz	protein_coding	12607
1454.51	-0.674701	0.24186	4.32129e-05	0.00333531	ENSMUSG00000047037	Nipa1	protein_coding	233280
1075.33	0.596547	0.201239	4.38083e-05	0.00334329	ENSMUSG00000059534	Uqcr10	protein_coding	66152
297.132	0.732845	0.291607	4.48105e-05	0.00340056	ENSMUSG00000057637	Prdm2	protein_coding	110593
524.373	0.628208	0.218615	4.73729e-05	0.00357493	ENSMUSG00000059278	Naa38	protein_coding	78304
1910.93	0.671404	0.244191	4.87717e-05	0.00366004	ENSMUSG00000039278	Pcsk1n	protein_coding	30052
1061.1	0.675377	0.247725	4.9978e-05	0.00370936	ENSMUSG00000071415	Rpl23	protein_coding	65019
259.784	0.580297	0.196535	4.97935e-05	0.00370936	ENSMUSG00000070392	Gm20634	processed_transcript	NA
2041.49	0.611467	0.21176	5.04184e-05	0.00372159	ENSMUSG00000020152	Actr2	protein_coding	66713
1259.38	0.328392	0.09288	5.32894e-05	0.00388181	ENSMUSG00000026696	Vamp4	protein_coding	53330
1415.9	-0.448641	0.140661	5.34511e-05	0.00388181	ENSMUSG00000019433	Gipc1	protein_coding	67903
4010.09	-0.566893	0.191738	5.31113e-05	0.00388181	ENSMUSG00000021273	Fdft1	protein_coding	14137
955.159	-0.618405	0.216983	5.37662e-05	0.00388382	ENSMUSG00000026675	Hsd17b7	protein_coding	15490
216.465	0.656625	0.240218	5.65191e-05	0.00406096	ENSMUSG00000022332	Khdrbs3	protein_coding	13992
2217.59	-0.39071	0.117648	5.78333e-05	0.0041334	ENSMUSG00000031156	Slc35a2	protein_coding	22232
552.933	0.647405	0.23579	5.85797e-05	0.00414516	ENSMUSG00000087687	Pet100	protein_coding	100503890
772.888	0.490286	0.159636	5.86116e-05	0.00414516	ENSMUSG00000023032	Slc4a8	protein_coding	59033
872.419	0.465307	0.149067	5.92562e-05	0.00414732	ENSMUSG00000027630	Tbl1xr1	protein_coding	81004
1101.4	-0.323413	0.0917891	5.91242e-05	0.00414732	ENSMUSG00000030423	Pop4	protein_coding	66161
927.74	0.678425	0.258035	6.04864e-05	0.0042116	ENSMUSG00000046447	Camk2n1	protein_coding	66259
1022.56	-0.626414	0.224872	6.09221e-05	0.00422018	ENSMUSG00000049551	Fzd9	protein_coding	14371
7676.98	0.571299	0.197331	6.25312e-05	0.00430955	ENSMUSG00000020846	Rflnb	protein_coding	76566
4681.77	0.414131	0.128548	6.50354e-05	0.00445938	ENSMUSG00000038150	Ormdl3	protein_coding	66612
245.458	0.668956	0.25532	6.6673e-05	0.00449025	ENSMUSG00000034928	Rnf44	protein_coding	105239
3512.52	0.588158	0.20737	6.73015e-05	0.00449025	ENSMUSG00000072772	Grcc10	protein_coding	14790
11211.4	0.547162	0.187775	6.81449e-05	0.00449025	ENSMUSG00000102869	2900097C17Rik	lincRNA	NA
955.138	0.527612	0.178297	6.65323e-05	0.00449025	ENSMUSG00000028278	Rragd	protein_coding	52187
2556.7	0.416517	0.129922	6.71678e-05	0.00449025	ENSMUSG00000039887	Alg14	protein_coding	66789
1217.83	-0.382577	0.115943	6.80247e-05	0.00449025	ENSMUSG00000024269	Tpgs2	protein_coding	66648
331.929	-0.495888	0.164396	6.77687e-05	0.00449025	ENSMUSG00000051316	Taf7	protein_coding	24074
3355.62	-0.623983	0.225982	6.60601e-05	0.00449025	ENSMUSG00000025137	Pcyt2	protein_coding	68671
1436.56	0.407916	0.126632	6.91612e-05	0.00453509	ENSMUSG00000030255	Sspn	protein_coding	16651
3215.35	-0.489491	0.162019	6.97097e-05	0.00454898	ENSMUSG00000031604	Msmo1	protein_coding	66234
1754.3	0.625188	0.229126	7.13589e-05	0.00463421	ENSMUSG00000074129	Rpl13a	protein_coding	22121
31.6387	0.685798	0.435486	7.27893e-05	0.00470448	ENSMUSG00000116617	AC130815.1	lincRNA	NA
497.435	0.632686	0.23453	7.32744e-05	0.00471329	ENSMUSG00000028998	Tomm7	protein_coding	66169
2514.54	0.524531	0.178894	7.39685e-05	0.00473539	ENSMUSG00000030869	Ndufab1	protein_coding	70316
425.007	0.627563	0.231912	7.43721e-05	0.00473877	ENSMUSG00000049866	Arl4c	protein_coding	320982
862.873	0.579685	0.207015	7.86833e-05	0.00498993	ENSMUSG00000006058	Snf8	protein_coding	27681
248.017	0.698188	0.298388	8.15941e-05	0.00512415	ENSMUSG00000113902	Ndufb1-ps	bidirectional_promoter_lncRNA	NA
693.943	0.645983	0.247943	8.26964e-05	0.00512415	ENSMUSG00000033475	Tomm6	protein_coding	66119
1442.7	0.515443	0.176742	8.24196e-05	0.00512415	ENSMUSG00000041720	Pi4ka	protein_coding	224020
8148.08	0.462041	0.152437	8.26025e-05	0.00512415	ENSMUSG00000028419	Chmp5	protein_coding	76959
2771.01	0.388018	0.120201	8.26536e-05	0.00512415	ENSMUSG00000028847	Trappc3	protein_coding	27096
1469.74	0.548026	0.19307	8.54635e-05	0.00527142	ENSMUSG00000038607	Gng10	protein_coding	14700
265.74	0.69828	0.310022	8.9268e-05	0.00548105	ENSMUSG00000038539	Atf5	protein_coding	107503
4078.21	0.418823	0.134515	9.04224e-05	0.00552681	ENSMUSG00000024921	Smarca2	protein_coding	67155
538.162	-0.456186	0.151363	9.16206e-05	0.00557482	ENSMUSG00000020640	Itsn2	protein_coding	20403
741.557	0.473301	0.159273	9.23097e-05	0.00559157	ENSMUSG00000030432	Rpl28	protein_coding	19943
1581.32	0.432512	0.141149	9.4412e-05	0.00569338	ENSMUSG00000094483	Purb	protein_coding	19291
943.364	0.535598	0.189439	9.55977e-05	0.00573926	ENSMUSG00000049940	Pgrmc2	protein_coding	70804
1837.15	-0.349399	0.10577	9.70704e-05	0.00580189	ENSMUSG00000029777	Gars	protein_coding	353172
960.293	0.488686	0.167424	9.80069e-05	0.00583206	ENSMUSG00000024294	Mib1	protein_coding	225164
836.185	-0.471159	0.159357	9.85346e-05	0.00583774	ENSMUSG00000025730	Rab40c	protein_coding	224624
1765.11	0.605618	0.228358	9.93743e-05	0.00586178	ENSMUSG00000027245	Hypk	protein_coding	67693
2461.38	0.475949	0.162002	0.000101043	0.00590863	ENSMUSG00000020458	Rtn4	protein_coding	68585
450.102	-0.666779	0.276125	0.000100855	0.00590863	ENSMUSG00000058454	Dhcr7	protein_coding	13360
571.561	0.580197	0.214497	0.000102524	0.00596643	ENSMUSG00000020132	Rab21	protein_coding	216344
539.498	-0.326973	0.0973145	0.000102915	0.00596643	ENSMUSG00000009563	Tor2a	protein_coding	30933
698.091	0.427741	0.140286	0.000103659	0.00598388	ENSMUSG00000055065	Ddx17	protein_coding	67040
149.327	0.604106	0.229144	0.000104517	0.00599974	ENSMUSG00000034993	Vat1	protein_coding	26949
893.33	0.492693	0.170539	0.000104822	0.00599974	ENSMUSG00000022594	Lynx1	protein_coding	23936
906.459	0.504686	0.176425	0.000105573	0.00601724	ENSMUSG00000018750	Zbtb4	protein_coding	75580
163.574	0.536739	0.192845	0.000108363	0.00615028	ENSMUSG00000066637	Ttc32	protein_coding	75516
666.845	0.56464	0.207987	0.000110407	0.0062401	ENSMUSG00000025290	Rps24	protein_coding	20088
25758.7	0.581629	0.218869	0.000115469	0.00649897	ENSMUSG00000092341	Malat1	lincRNA	NA
244.969	0.396739	0.127844	0.000116034	0.00650368	ENSMUSG00000020413	Hus1	protein_coding	15574
1252.73	0.526672	0.189809	0.000118692	0.00662516	ENSMUSG00000060938	Rpl26	protein_coding	19941
1702.77	0.583804	0.221221	0.00011946	0.00664058	ENSMUSG00000063882	Uqcrh	protein_coding	66576
211.896	0.626838	0.250428	0.000120618	0.00667624	ENSMUSG00000038766	Gabpb2	protein_coding	213054
117.578	0.602176	0.233297	0.000121584	0.00667624	ENSMUSG00000059995	Atxn7l3	protein_coding	217218
311.486	-0.589531	0.225217	0.000121394	0.00667624	ENSMUSG00000014767	Tbp	protein_coding	21374
323.329	0.568185	0.213335	0.000124376	0.0068019	ENSMUSG00000021244	Ylpm1	protein_coding	56531
875.152	0.4066	0.133296	0.000125755	0.00684958	ENSMUSG00000029684	Wasl	protein_coding	73178
628.109	0.554031	0.205946	0.000126843	0.00685946	ENSMUSG00000073702	Rpl31	protein_coding	114641
3146.55	0.511352	0.183522	0.000126952	0.00685946	ENSMUSG00000044627	Swi5	protein_coding	72931
2136.03	-0.348481	0.108037	0.000128685	0.00692538	ENSMUSG00000034118	Tpst1	protein_coding	22021
415.189	0.659611	0.28732	0.000129837	0.00693215	ENSMUSG00000018800	Abca5	protein_coding	217265
2160.05	0.500401	0.178435	0.000129497	0.00693215	ENSMUSG00000063015	Ccni	protein_coding	12453
106.07	0.593796	0.231101	0.000132974	0.00707172	ENSMUSG00000028010	Gar1	protein_coding	68147
353.696	0.563757	0.213122	0.000134606	0.00713044	ENSMUSG00000028104	Polr3gl	protein_coding	69870
1903.63	0.496925	0.177653	0.000135657	0.00715803	ENSMUSG00000051579	Tceal8	protein_coding	66684
195.357	0.58798	0.228312	0.000136627	0.00718115	ENSMUSG00000046096	Mosmo	protein_coding	233812
1317.27	0.572953	0.219557	0.000139051	0.00728023	ENSMUSG00000026078	Pdcl3	protein_coding	68833
1360.7	0.49418	0.176923	0.000140009	0.0072869	ENSMUSG00000079658	Eloc	protein_coding	67923
120.703	-0.622549	0.421542	0.000140257	0.0072869	ENSMUSG00000031170	Slc38a5	protein_coding	209837
3836	0.62532	0.256972	0.000141263	0.00730011	ENSMUSG00000031760	Mt3	protein_coding	17751
530.27	0.61884	0.251913	0.000142141	0.00730011	ENSMUSG00000047721	Bola2	protein_coding	66162
15791.4	-0.418521	0.140533	0.000142673	0.00730011	ENSMUSG00000044285	Gm1821	transcribed_processed_pseudogene	NA
269.763	-0.508452	0.184488	0.000141929	0.00730011	ENSMUSG00000027829	Ccnl1	protein_coding	56706
76.5482	0.64947	0.283967	0.000145704	0.00742704	ENSMUSG00000018921	Pelp1	protein_coding	75273
144.838	0.616312	0.2521	0.000148784	0.00747128	ENSMUSG00000061175	Fnip2	protein_coding	329679
1094.02	0.515704	0.189209	0.000147901	0.00747128	ENSMUSG00000059291	Rpl11	protein_coding	67025
2443.77	0.391366	0.128438	0.000147919	0.00747128	ENSMUSG00000051391	Ywhag	protein_coding	22628
826.887	0.352552	0.111204	0.000148503	0.00747128	ENSMUSG00000115801	AC160336.1	lincRNA	NA
1208.5	-0.351753	0.110937	0.00014962	0.00748541	ENSMUSG00000024799	Tm7sf2	protein_coding	68505
267.905	0.649883	0.290406	0.000155016	0.00757988	ENSMUSG00000057278	Snrpg	protein_coding	68011
1973.71	0.56297	0.216906	0.000154644	0.00757988	ENSMUSG00000031683	Lsm6	protein_coding	78651
1171.94	0.543809	0.205835	0.000155436	0.00757988	ENSMUSG00000025352	Gdf11	protein_coding	14561
2047.89	0.516485	0.190461	0.000153234	0.00757988	ENSMUSG00000001383	Zmat2	protein_coding	66492
828.387	0.497465	0.180647	0.000154257	0.00757988	ENSMUSG00000093752	Gm20716	protein_coding	NA
1757.3	-0.476907	0.170177	0.000154277	0.00757988	ENSMUSG00000032135	Mcam	protein_coding	84004
39780.1	-0.589751	0.233938	0.00015412	0.00757988	ENSMUSG00000008348	Ubc	protein_coding	22190
453.332	0.615907	0.254219	0.000156246	0.00759196	ENSMUSG00000055320	Tead1	protein_coding	21676
134.642	0.538008	0.510236	0.000157272	0.00761446	ENSMUSG00000020660	Pomc	protein_coding	18976
589.98	0.535981	0.201972	0.000158608	0.00765171	ENSMUSG00000039016	Timm8b	protein_coding	30057
148.068	0.648638	0.292317	0.000160759	0.00772418	ENSMUSG00000057143	Trim12c	protein_coding	319236
230.501	0.580122	0.229164	0.000161254	0.00772418	ENSMUSG00000042737	Dpm3	protein_coding	68563
684.96	-0.645654	0.289803	0.000164107	0.00783306	ENSMUSG00000020100	Slc29a3	protein_coding	71279
207.386	0.517847	0.192976	0.000164883	0.00784238	ENSMUSG00000028755	Cda	protein_coding	72269
557.326	0.598019	0.243731	0.00016909	0.00795844	ENSMUSG00000031370	Zrsr2	protein_coding	22184
1426.09	-0.508498	0.188473	0.00016862	0.00795844	ENSMUSG00000021012	Zc3h14	protein_coding	75553
343.295	-0.654265	0.311682	0.000168577	0.00795844	ENSMUSG00000042401	Crtac1	protein_coding	72832
1538.6	0.498654	0.183463	0.000170317	0.00796071	ENSMUSG00000075486	Commd6	protein_coding	66200
112.441	-0.646804	0.36626	0.000169929	0.00796071	ENSMUSG00000016356	Col20a1	protein_coding	73368
442.193	0.481834	0.174883	0.000171981	0.00801075	ENSMUSG00000022185	Acin1	protein_coding	56215
1110.24	0.607093	0.252114	0.00017332	0.00801867	ENSMUSG00000038690	Atp5j2	protein_coding	57423
537.126	0.544576	0.209583	0.000174278	0.00801867	ENSMUSG00000037225	Fgf2	protein_coding	14173
488.142	0.533613	0.203251	0.000174525	0.00801867	ENSMUSG00000062006	Rpl34	protein_coding	68436
11179.7	-0.628781	0.272906	0.000173756	0.00801867	ENSMUSG00000076439	Mog	protein_coding	17441
824.07	-0.336038	0.105943	0.000178233	0.00816126	ENSMUSG00000029385	Ccng2	protein_coding	12452
809.904	-0.515275	0.193786	0.000180159	0.00820811	ENSMUSG00000022634	Yaf2	protein_coding	67057
111.689	-0.642617	0.295511	0.000180471	0.00820811	ENSMUSG00000024245	Tmem178	protein_coding	68027
806.227	0.633754	0.283899	0.000184516	0.00827284	ENSMUSG00000014592	Camta1	protein_coding	100072
138.419	0.613018	0.261077	0.000185569	0.00827284	ENSMUSG00000115049	Gm49172	processed_transcript	NA
697.842	0.520133	0.19696	0.00018346	0.00827284	ENSMUSG00000041625	Ggact	protein_coding	223267
390.183	-0.474646	0.172706	0.000185319	0.00827284	ENSMUSG00000027134	Lpcat4	protein_coding	99010
224.723	-0.63264	0.281778	0.000183261	0.00827284	ENSMUSG00000026435	Slc45a3	protein_coding	212980
175.92	-0.639661	0.365779	0.000185074	0.00827284	ENSMUSG00000115529	9630013A20Rik	antisense	NA
2487.52	-0.642592	0.299871	0.000186449	0.00828472	ENSMUSG00000043448	Gjc2	protein_coding	118454
178.102	0.633926	0.285439	0.000187078	0.00828541	ENSMUSG00000074802	Gas2l3	protein_coding	237436
1671.23	0.531684	0.204336	0.000188719	0.00833079	ENSMUSG00000026434	Nucks1	protein_coding	98415
204.655	0.567118	0.22668	0.000190797	0.00834073	ENSMUSG00000028468	Rgp1	protein_coding	242406
928.32	0.40507	0.138351	0.000190744	0.00834073	ENSMUSG00000033111	3830406C13Rik	protein_coding	218734
322.956	-0.358339	0.116463	0.000190551	0.00834073	ENSMUSG00000036285	Noa1	protein_coding	56412
3026.38	0.524279	0.201116	0.000196097	0.00846287	ENSMUSG00000024608	Rps14	protein_coding	20044
2175.84	0.38922	0.131073	0.000195067	0.00846287	ENSMUSG00000056851	Pcbp2	protein_coding	18521
691.417	-0.605482	0.257168	0.000195731	0.00846287	ENSMUSG00000034235	Usp54	protein_coding	78787
175.24	-0.644604	0.316396	0.000196043	0.00846287	ENSMUSG00000064115	Cadm2	protein_coding	239857
2830.79	0.557801	0.222299	0.000200482	0.00859717	ENSMUSG00000020163	Uqcr11	protein_coding	66594
8362.49	-0.471883	0.172861	0.000200149	0.00859717	ENSMUSG00000052684	Jun	protein_coding	16476
239.302	0.567704	0.229211	0.000202007	0.00863517	ENSMUSG00000025867	Cplx2	protein_coding	12890
969.829	0.511797	0.194927	0.000203115	0.00865515	ENSMUSG00000000628	Hk2	protein_coding	15277
963.125	-0.374614	0.125019	0.000208003	0.00880786	ENSMUSG00000029434	Vps33a	protein_coding	77573
21862.8	-0.630179	0.290559	0.000207751	0.00880786	ENSMUSG00000062591	Tubb4a	protein_coding	22153
191.258	0.520807	0.20087	0.000208975	0.00882136	ENSMUSG00000005983	1700037C18Rik	protein_coding	73261
841.442	0.559159	0.225113	0.000211487	0.0088996	ENSMUSG00000040112	Mrps35	protein_coding	232536
182.896	0.586237	0.245553	0.000214766	0.00898161	ENSMUSG00000024018	Ccdc167	protein_coding	68597
870.788	0.437867	0.156578	0.000214624	0.00898161	ENSMUSG00000038628	Polr3k	protein_coding	67005
194.663	0.588891	0.247942	0.000215749	0.00899486	ENSMUSG00000058603	Rpl28-ps1	processed_pseudogene	NA
2071.25	0.60035	0.258383	0.00021726	0.00902998	ENSMUSG00000042520	Ubap2l	protein_coding	74383
2779.01	0.454357	0.165431	0.000218324	0.00904638	ENSMUSG00000075254	Heg1	protein_coding	77446
566.136	0.47915	0.17882	0.000220222	0.00909713	ENSMUSG00000052144	Ppp4r2	protein_coding	232314
110.242	0.630204	0.302153	0.000225876	0.00917393	ENSMUSG00000097326	A330048O09Rik	lincRNA	NA
481.369	0.51506	0.199605	0.000225302	0.00917393	ENSMUSG00000036372	Tmem258	protein_coding	69038
719.733	0.497594	0.18934	0.000223319	0.00917393	ENSMUSG00000022013	Dnajc15	protein_coding	66148
427.84	0.451778	0.164656	0.0002248	0.00917393	ENSMUSG00000020492	Ska2	protein_coding	66140
1461.03	0.407836	0.142208	0.00022491	0.00917393	ENSMUSG00000018379	Srsf1	protein_coding	110809
10141.9	-0.532167	0.210015	0.000226156	0.00917393	ENSMUSG00000093930	Hmgcs1	protein_coding	208715
308.417	0.616567	0.280028	0.000229069	0.0091842	ENSMUSG00000051890	Klhdc1	protein_coding	271005
957.84	0.593624	0.255366	0.000229807	0.0091842	ENSMUSG00000001020	S100a4	protein_coding	20198
700.13	-0.501111	0.191806	0.00022753	0.0091842	ENSMUSG00000063296	Tmem117	protein_coding	320709
58.7794	-0.626267	0.356245	0.000229809	0.0091842	ENSMUSG00000030769	Slc5a11	protein_coding	233836
51.1486	-0.626323	0.356986	0.00022862	0.0091842	ENSMUSG00000057098	Ebf1	protein_coding	13591
7026.71	0.495942	0.189405	0.000232352	0.00925844	ENSMUSG00000065954	Tacc1	protein_coding	320165
3927.5	0.460157	0.169857	0.000233446	0.00927468	ENSMUSG00000058056	Palld	protein_coding	72333
5171.07	-0.575625	0.241588	0.000236346	0.00936235	ENSMUSG00000037266	Rsrp1	protein_coding	27981
217.012	0.528069	0.208976	0.000237313	0.00937316	ENSMUSG00000040658	Dnph1	protein_coding	381101
2260.04	0.498207	0.192478	0.000248896	0.00980202	ENSMUSG00000058267	Mrps14	protein_coding	64659
556.696	0.576553	0.245694	0.000253584	0.00993985	ENSMUSG00000078572	Ndufaf8	protein_coding	208501
1310.22	-0.435206	0.158352	0.000254664	0.00993985	ENSMUSG00000009907	Vps4b	protein_coding	20479
5494.81	-0.483426	0.184602	0.000254686	0.00993985	ENSMUSG00000023827	Agpat4	protein_coding	68262
334.988	-0.561666	0.234297	0.00025534	0.00993985	ENSMUSG00000031349	Nsdhl	protein_coding	18194
1612.01	0.53621	0.217075	0.000259261	0.00997748	ENSMUSG00000058443	Rpl10-ps3	protein_coding	NA
157.513	0.511945	0.201577	0.00025769	0.00997748	ENSMUSG00000106831	Ube2n-ps1	processed_pseudogene	NA
1261.09	0.485438	0.186152	0.000258933	0.00997748	ENSMUSG00000049760	2410015M20Rik	protein_coding	224904
1398.31	0.479719	0.182864	0.000258449	0.00997748	ENSMUSG00000042747	Krtcap2	protein_coding	66059
4357.46	-0.413734	0.147742	0.000262856	0.0100871	ENSMUSG00000053477	Tcf4	protein_coding	21413
32.2608	0.593188	0.379588	0.00027169	0.0101944	ENSMUSG00000039131	Gipc2	protein_coding	54120
240.907	0.580141	0.251999	0.000269661	0.0101944	ENSMUSG00000017376	Nlk	protein_coding	18099
737.887	0.562367	0.237475	0.00027133	0.0101944	ENSMUSG00000041193	Pla2g5	protein_coding	18784
960.026	0.507544	0.200016	0.000267702	0.0101944	ENSMUSG00000027133	Nop10	protein_coding	66181
584.227	0.505271	0.198955	0.000270644	0.0101944	ENSMUSG00000069769	Msi2	protein_coding	76626
623.942	0.493049	0.191428	0.000268006	0.0101944	ENSMUSG00000045039	Megf8	protein_coding	269878
732.247	0.48765	0.188321	0.000268321	0.0101944	ENSMUSG00000115263	AC154683.1	antisense	NA
1063.09	-0.352089	0.117659	0.000269152	0.0101944	ENSMUSG00000016946	Kctd5	protein_coding	69259
15450.4	0.439799	0.162203	0.00027392	0.0102392	ENSMUSG00000035530	Eif1	protein_coding	20918
1197.21	-0.528928	0.214226	0.000274399	0.0102392	ENSMUSG00000036989	Trim3	protein_coding	55992
471.876	-0.369594	0.126425	0.000277498	0.0103263	ENSMUSG00000037904	Ankrd9	protein_coding	74251
610.298	-0.542641	0.224028	0.000278465	0.0103338	ENSMUSG00000022665	Ccdc80	protein_coding	67896
1400.22	0.509667	0.202748	0.000281084	0.010374	ENSMUSG00000022450	Ndufa6	protein_coding	67130
868.602	-0.411851	0.147892	0.000280702	0.010374	ENSMUSG00000020156	Mum1	protein_coding	68114
629.2	-0.438906	0.162548	0.000285501	0.0105083	ENSMUSG00000003527	Ess2	protein_coding	27886
2217.78	0.509577	0.203417	0.000287934	0.0105691	ENSMUSG00000074649	BC029722	protein_coding	NA
157.748	0.601482	0.362572	0.000291719	0.010679	ENSMUSG00000005045	Chd5	protein_coding	269610
896.072	-0.456005	0.172819	0.000297518	0.0108618	ENSMUSG00000008429	Herpud2	protein_coding	80517
180.982	0.571464	0.250356	0.000301961	0.0109648	ENSMUSG00000073888	Ccl27a	protein_coding	20301
221.58	0.497019	0.19707	0.000301906	0.0109648	ENSMUSG00000048039	Isg20l2	protein_coding	229504
1658.76	0.524316	0.215119	0.000307919	0.0111511	ENSMUSG00000001289	Pfdn5	protein_coding	56612
4433.68	0.468904	0.181315	0.000312662	0.0112625	ENSMUSG00000022400	Rbx1	protein_coding	56438
573.654	-0.588806	0.270518	0.000312362	0.0112625	ENSMUSG00000031858	Mau2	protein_coding	74549
1107.7	0.468596	0.181257	0.0003142	0.0112878	ENSMUSG00000030805	Stx4a	protein_coding	20909
1191.44	-0.415339	0.151862	0.000316496	0.0113101	ENSMUSG00000024426	Atat1	protein_coding	73242
2653.21	-0.5863	0.268451	0.00031615	0.0113101	ENSMUSG00000026821	Ralgds	protein_coding	19730
44.5459	0.606073	0.305331	0.000322173	0.0114826	ENSMUSG00000105416	Gm42553	TEC	NA
119.514	0.584374	0.269168	0.000328797	0.0115963	ENSMUSG00000029311	Hsd17b11	protein_coding	114664
4399.67	0.497138	0.199454	0.000326825	0.0115963	ENSMUSG00000022205	Sub1	protein_coding	20024
3087.33	0.454599	0.174283	0.000328641	0.0115963	ENSMUSG00000058690	Ccser2	protein_coding	72972
123.301	-0.581568	0.265783	0.000328346	0.0115963	ENSMUSG00000033446	Lpar6	protein_coding	67168
1160.42	0.533988	0.224533	0.000330927	0.0116108	ENSMUSG00000034345	Gtf2h5	protein_coding	66467
2777.77	0.51756	0.212989	0.000330109	0.0116108	ENSMUSG00000044894	Uqcrq	protein_coding	22272
2168.9	-0.548531	0.235708	0.000332132	0.0116229	ENSMUSG00000006390	Elovl1	protein_coding	54325
147.008	0.60547	0.324528	0.000334265	0.0116266	ENSMUSG00000041907	Gpr45	protein_coding	93690
335.701	0.51864	0.214148	0.000334218	0.0116266	ENSMUSG00000040423	Rc3h1	protein_coding	381305
105.215	0.504959	0.205163	0.000334819	0.0116266	ENSMUSG00000038866	Zcchc2	protein_coding	227449
1489.54	-0.59888	0.294592	0.000337624	0.0116939	ENSMUSG00000002504	Slc9a3r2	protein_coding	65962
108.188	-0.558594	0.386756	0.000348127	0.0120187	ENSMUSG00000064023	Klk8	protein_coding	259277
1224.88	-0.593801	0.288763	0.00034878	0.0120187	ENSMUSG00000049612	Omg	protein_coding	18377
861.734	0.490616	0.197446	0.000350591	0.0120503	ENSMUSG00000106918	Mrpl33	protein_coding	66845
359.544	-0.528217	0.222808	0.000352342	0.0120798	ENSMUSG00000026034	Clk1	protein_coding	12747
788.235	0.502652	0.206095	0.000361222	0.0123236	ENSMUSG00000058600	Rpl30	protein_coding	19946
1095.23	0.450075	0.173881	0.000361279	0.0123236	ENSMUSG00000062169	Cnih4	protein_coding	98417
4344.33	0.424847	0.15966	0.000362611	0.0123379	ENSMUSG00000043716	Rpl7	protein_coding	19989
253.132	0.560458	0.251533	0.000369613	0.0125446	ENSMUSG00000027536	Chmp4c	protein_coding	66371
2066.27	-0.53243	0.228065	0.000371329	0.0125478	ENSMUSG00000032018	Sc5d	protein_coding	235293
233.802	-0.594387	0.300427	0.000371565	0.0125478	ENSMUSG00000021066	Atl1	protein_coding	73991
92.7419	-0.591677	0.296693	0.000378862	0.0127623	ENSMUSG00000068457	Uty	protein_coding	22290
757.333	0.491483	0.200904	0.000385902	0.0129655	ENSMUSG00000061787	Rps17	protein_coding	20068
4352.51	0.445324	0.172717	0.000386816	0.0129655	ENSMUSG00000014956	Ppp1cb	protein_coding	19046
123.579	0.482497	0.195319	0.000388075	0.0129755	ENSMUSG00000054708	Ankrd24	protein_coding	70615
1621.87	0.477718	0.192482	0.000390373	0.0130198	ENSMUSG00000025967	Eef1b2	protein_coding	55949
863.879	-0.467029	0.185944	0.000391327	0.0130198	ENSMUSG00000022378	Fam49b	protein_coding	223601
748.822	-0.504355	0.210052	0.000392963	0.0130421	ENSMUSG00000020134	Peli1	protein_coding	67245
299.467	0.534855	0.232621	0.000394739	0.013069	ENSMUSG00000029823	Luc7l2	protein_coding	192196
5075.22	0.479218	0.194193	0.000400872	0.0131984	ENSMUSG00000035901	Dennd5a	protein_coding	19347
834.989	-0.323303	0.108892	0.000401312	0.0131984	ENSMUSG00000022962	Gart	protein_coding	14450
1358.56	-0.412261	0.154697	0.00040158	0.0131984	ENSMUSG00000003200	Sh3gl1	protein_coding	20405
576.514	0.505596	0.211982	0.00040525	0.0132867	ENSMUSG00000051989	Smim11	protein_coding	68936
59.683	0.576202	0.276763	0.000406585	0.013297	ENSMUSG00000086841	2410006H16Rik	processed_transcript	NA
847.876	-0.514461	0.218467	0.000407533	0.013297	ENSMUSG00000041220	Elovl6	protein_coding	170439
184.256	0.555807	0.253507	0.000412162	0.0133834	ENSMUSG00000020018	Snrpf	protein_coding	69878
1427.94	-0.340305	0.117362	0.000412152	0.0133834	ENSMUSG00000022771	Ppil2	protein_coding	66053
6210.88	0.451523	0.17854	0.000422693	0.0135946	ENSMUSG00000040681	Hmgn1	protein_coding	15312
277.292	-0.5408	0.240868	0.000422595	0.0135946	ENSMUSG00000042570	Mier2	protein_coding	70427
199.392	-0.549409	0.248454	0.000420559	0.0135946	ENSMUSG00000027654	Fam83d	protein_coding	71878
220.347	-0.572998	0.356528	0.000420817	0.0135946	ENSMUSG00000030237	Slco1a4	protein_coding	28250
74.659	0.580639	0.289787	0.000425342	0.013615	ENSMUSG00000039253	Fn3krp	protein_coding	238024
681.526	-0.364895	0.130185	0.000424738	0.013615	ENSMUSG00000039178	Tbc1d19	protein_coding	67249
2206.72	0.558905	0.259899	0.000432245	0.0136648	ENSMUSG00000030335	Mrpl51	protein_coding	66493
359.908	0.521949	0.226539	0.000433273	0.0136648	ENSMUSG00000056124	B4galt6	protein_coding	56386
654.613	0.463366	0.186275	0.000430667	0.0136648	ENSMUSG00000025933	Tmem14a	protein_coding	75712
4252.53	0.439677	0.171856	0.000429432	0.0136648	ENSMUSG00000044533	Rps2	protein_coding	16898
5633.1	0.272123	0.0871597	0.000433979	0.0136648	ENSMUSG00000038615	Nfe2l1	protein_coding	18023
830.598	-0.522382	0.226842	0.000432925	0.0136648	ENSMUSG00000043298	Smco3	protein_coding	654818
179866	-0.58128	0.292468	0.000428797	0.0136648	ENSMUSG00000031425	Plp1	protein_coding	18823
405.007	0.373747	0.135305	0.000437913	0.0137352	ENSMUSG00000019699	Akt3	protein_coding	23797
231.511	-0.516706	0.395693	0.000438249	0.0137352	ENSMUSG00000045930	Clec14a	protein_coding	66864
1068.96	0.476065	0.195041	0.000441636	0.0138093	ENSMUSG00000047675	Rps8	protein_coding	20116
139.962	0.57892	0.336264	0.000452604	0.0140371	ENSMUSG00000057359	Gm17494	processed_transcript	NA
218.217	0.530215	0.235041	0.000451252	0.0140371	ENSMUSG00000045996	Polr2k	protein_coding	17749
1593.81	0.519418	0.226671	0.000455097	0.0140371	ENSMUSG00000049422	Chchd10	protein_coding	103172
1628.79	0.489431	0.204865	0.000455155	0.0140371	ENSMUSG00000066456	Hmgn3	protein_coding	94353
1204.89	0.407371	0.154343	0.000453078	0.0140371	ENSMUSG00000029191	Rfc1	protein_coding	19687
90.0832	-0.563865	0.358788	0.000454691	0.0140371	ENSMUSG00000090963	Gm17655	protein_coding	NA
3271.31	0.431671	0.168624	0.000457942	0.0140909	ENSMUSG00000029126	Nsg1	protein_coding	18196
462.856	0.471035	0.192942	0.000459031	0.0140923	ENSMUSG00000040904	Gm21988	protein_coding	NA
129.945	0.334202	0.588039	0.000464489	0.0142275	ENSMUSG00000091228	Gm20390	protein_coding	NA
691.712	-0.375081	0.13709	0.000467395	0.0142841	ENSMUSG00000037386	Rims2	protein_coding	116838
1611.3	-0.549167	0.255773	0.000475501	0.014499	ENSMUSG00000034648	Lrrn1	protein_coding	16979
591.217	0.52544	0.233828	0.000478452	0.0145561	ENSMUSG00000024371	C2	protein_coding	12263
492.746	0.461814	0.188962	0.00049092	0.0148728	ENSMUSG00000002797	Ggct	protein_coding	110175
3560.4	0.431535	0.17018	0.000491063	0.0148728	ENSMUSG00000040612	Ildr2	protein_coding	100039795
1873.19	0.541856	0.250952	0.000496772	0.0150121	ENSMUSG00000026594	Ralgps2	protein_coding	78255
458.604	0.571316	0.333751	0.000502508	0.0150842	ENSMUSG00000024472	Dcp2	protein_coding	70640
2172.54	0.493965	0.211507	0.000502417	0.0150842	ENSMUSG00000022885	St6gal1	protein_coding	20440
1258.5	0.376956	0.13933	0.000502248	0.0150842	ENSMUSG00000038014	Fam120a	protein_coding	218236
1163.11	0.453965	0.184937	0.000508493	0.01523	ENSMUSG00000040339	Fam102b	protein_coding	329739
96.5958	0.536732	0.247411	0.0005099	0.0152383	ENSMUSG00000112808	Gm4739	processed_pseudogene	NA
1472.15	0.391819	0.147941	0.000511989	0.0152491	ENSMUSG00000019132	BC005537	protein_coding	79555
1271.53	0.305261	0.103284	0.000514261	0.0152491	ENSMUSG00000026495	Efcab2	protein_coding	68226
424.525	-0.450279	0.182816	0.000512536	0.0152491	ENSMUSG00000038058	Nod1	protein_coding	107607
85.9767	-0.549544	0.261832	0.000514774	0.0152491	ENSMUSG00000070527	Mkrn3	protein_coding	22652
1749.75	0.533526	0.245225	0.000518078	0.0152971	ENSMUSG00000024096	Ralbp1	protein_coding	19765
5093.5	-0.528102	0.24022	0.000518659	0.0152971	ENSMUSG00000015714	Cers2	protein_coding	76893
593.406	0.442381	0.178311	0.000521357	0.0153431	ENSMUSG00000046982	Tshz1	protein_coding	110796
568.199	0.474105	0.199315	0.000528019	0.0155054	ENSMUSG00000041362	Shtn1	protein_coding	71653
1879.57	0.538888	0.252161	0.000531567	0.0155757	ENSMUSG00000027746	Ufm1	protein_coding	67890
304.199	-0.545726	0.259935	0.000533129	0.0155877	ENSMUSG00000035189	Ano4	protein_coding	320091
141.209	0.56664	0.295445	0.000536399	0.0156494	ENSMUSG00000087150	BC064078	transcribed_unprocessed_pseudogene	NA
291.851	-0.564872	0.291188	0.000538099	0.0156652	ENSMUSG00000022766	Serpind1	protein_coding	15160
5529.97	0.535563	0.249872	0.000541408	0.0157121	ENSMUSG00000101249	Gm29216	unprocessed_pseudogene	NA
2299.45	-0.334255	0.118019	0.000543138	0.0157121	ENSMUSG00000029004	Kmt2e	protein_coding	69188
1278.61	-0.376519	0.140491	0.000543949	0.0157121	ENSMUSG00000023087	Noct	protein_coding	12457
875.731	-0.563412	0.289593	0.000544362	0.0157121	ENSMUSG00000041205	Map6d1	protein_coding	208158
1033.96	0.461038	0.191749	0.00054895	0.0158107	ENSMUSG00000040824	Snrpd2	protein_coding	107686
368.06	0.531981	0.247745	0.00055485	0.0159466	ENSMUSG00000020483	Dynll2	protein_coding	68097
2180.76	0.40806	0.159252	0.000562327	0.0161272	ENSMUSG00000025326	Ube3a	protein_coding	22215
7752.88	0.431698	0.173993	0.000571103	0.0163442	ENSMUSG00000071533	Pcnp	protein_coding	76302
896.979	-0.43776	0.177869	0.000572554	0.0163511	ENSMUSG00000047921	Trappc9	protein_coding	76510
102.726	-0.559109	0.288778	0.000576185	0.01642	ENSMUSG00000040663	Clcf1	protein_coding	56708
1006.16	-0.562978	0.303341	0.000580206	0.0164998	ENSMUSG00000091735	Gpr62	protein_coding	436090
1380.62	0.475325	0.203857	0.000589228	0.0167212	ENSMUSG00000020460	Rps27a	protein_coding	78294
1026.69	0.476251	0.204671	0.000591796	0.0167589	ENSMUSG00000049517	Rps23	protein_coding	66475
4311.84	-0.455241	0.190333	0.000595186	0.0168196	ENSMUSG00000059743	Fdps	protein_coding	110196
2887.04	0.415946	0.165464	0.000599813	0.016915	ENSMUSG00000044408	Sptssa	protein_coding	104725
86.4537	-0.496487	0.221103	0.000609905	0.0171637	ENSMUSG00000023266	Frs3	protein_coding	107971
124.593	0.558825	0.309826	0.000619517	0.017398	ENSMUSG00000087380	2210408F21Rik	processed_transcript	NA
59.0862	0.558577	0.308572	0.00062102	0.017404	ENSMUSG00000045534	Kcna5	protein_coding	16493
914.896	-0.551245	0.2837	0.00062456	0.017467	ENSMUSG00000034317	Trim59	protein_coding	66949
675.802	0.54157	0.268002	0.000627544	0.0175142	ENSMUSG00000038039	Gcc2	protein_coding	70297
3278.79	0.323802	0.114725	0.000629337	0.017528	ENSMUSG00000060261	Gtf2i	protein_coding	14886
35.266	0.55337	0.292764	0.000638686	0.0177518	ENSMUSG00000109975	Gm19196	transcribed_unprocessed_pseudogene	NA
70.6305	0.553251	0.302125	0.000660734	0.0182893	ENSMUSG00000046814	Gchfr	protein_coding	320415
1788.77	0.424285	0.173018	0.000659708	0.0182893	ENSMUSG00000025264	Tsr2	protein_coding	69499
1176.02	0.516422	0.242864	0.000663284	0.0183224	ENSMUSG00000062997	Rpl35	protein_coding	66489
1045.79	0.470366	0.204973	0.000672549	0.018465	ENSMUSG00000022820	Ndufb4	protein_coding	68194
876.975	0.421647	0.171807	0.000671833	0.018465	ENSMUSG00000014349	Ube2z	protein_coding	268470
2266.8	0.375513	0.143821	0.000671777	0.018465	ENSMUSG00000090935	Synj2bp	protein_coding	24071
1175.22	0.492987	0.223329	0.000684566	0.0187318	ENSMUSG00000007892	Rplp1	protein_coding	56040
285.088	0.473975	0.208341	0.000685039	0.0187318	ENSMUSG00000024513	Mbd2	protein_coding	17191
266.388	-0.546648	0.330554	0.000688739	0.0187949	ENSMUSG00000062760	Shisal1	protein_coding	72301
737.422	0.44287	0.186696	0.0006954	0.0189003	ENSMUSG00000015747	Vps45	protein_coding	22365
511.416	-0.412156	0.166649	0.00069492	0.0189003	ENSMUSG00000037075	Rnf139	protein_coding	75841
2013.07	0.503018	0.23348	0.000704845	0.0191186	ENSMUSG00000014294	Ndufa2	protein_coding	17991
457.893	0.373991	0.143917	0.000706808	0.0191334	ENSMUSG00000030970	Ctbp2	protein_coding	13017
1985.29	0.402379	0.161274	0.000716491	0.0193181	ENSMUSG00000028583	Pdpn	protein_coding	14726
672.593	-0.484912	0.21866	0.000715854	0.0193181	ENSMUSG00000026778	Prkcq	protein_coding	18761
1781.42	-0.46642	0.204574	0.000720665	0.0193745	ENSMUSG00000074794	Arrdc3	protein_coding	105171
466.631	-0.484286	0.218487	0.000721454	0.0193745	ENSMUSG00000010047	Hyal2	protein_coding	15587
4244.75	0.410149	0.166508	0.000727451	0.0194968	ENSMUSG00000030744	Rps3	protein_coding	27050
612.87	-0.530622	0.26677	0.000732761	0.0196003	ENSMUSG00000022514	Il1rap	protein_coding	16180
174.578	0.478814	0.21493	0.000736026	0.0196487	ENSMUSG00000020098	Pcbd1	protein_coding	13180
2763.21	0.42599	0.177154	0.000738874	0.0196858	ENSMUSG00000036751	Cox6b1	protein_coding	110323
2925.96	0.446475	0.191262	0.000743651	0.0197352	ENSMUSG00000068523	Gng5	protein_coding	14707
2222.69	0.40996	0.166914	0.00074305	0.0197352	ENSMUSG00000027162	Lin7c	protein_coding	22343
1598.1	0.443003	0.189034	0.000748225	0.0197941	ENSMUSG00000036398	Ppp1r11	protein_coding	76497
602.575	-0.386531	0.152545	0.0007488	0.0197941	ENSMUSG00000039357	Fut11	protein_coding	73068
282.502	0.403859	0.163472	0.000755953	0.0199334	ENSMUSG00000059273	Zc3h4	protein_coding	330474
2669.44	0.387103	0.153158	0.000758062	0.0199334	ENSMUSG00000027257	Pacsin3	protein_coding	80708
664.483	-0.542439	0.319338	0.000758496	0.0199334	ENSMUSG00000052229	Gpr17	protein_coding	574402
200.147	0.507791	0.242651	0.000764547	0.0199533	ENSMUSG00000029817	Tra2a	protein_coding	101214
210.498	0.476652	0.214849	0.000765725	0.0199533	ENSMUSG00000017548	Suz12	protein_coding	52615
3310.79	0.450684	0.195255	0.000766855	0.0199533	ENSMUSG00000028081	Rps3a1	protein_coding	20091
1709.17	0.360927	0.137859	0.000765563	0.0199533	ENSMUSG00000035150	Eif2s3x	protein_coding	26905
542.465	-0.411989	0.169053	0.000768118	0.0199533	ENSMUSG00000001082	Mfsd10	protein_coding	68294
289.071	-0.515797	0.251196	0.000763496	0.0199533	ENSMUSG00000015766	Eps8	protein_coding	13860
6195.87	0.367911	0.142119	0.000773885	0.0200646	ENSMUSG00000043733	Ptpn11	protein_coding	19247
406.15	0.405552	0.16565	0.000790745	0.0204624	ENSMUSG00000024491	Rbm27	protein_coding	225432
2775.9	0.359127	0.137458	0.000792474	0.020468	ENSMUSG00000038374	Rbm8a	protein_coding	60365
4733.23	0.420657	0.175686	0.000796244	0.0205261	ENSMUSG00000071072	Ptges3	protein_coding	56351
1218.73	0.362575	0.139778	0.000806112	0.0207409	ENSMUSG00000019986	Ahi1	protein_coding	52906
999.108	0.483748	0.223152	0.000808427	0.0207609	ENSMUSG00000084786	Ubl5	protein_coding	66177
824.161	0.455707	0.201178	0.000817612	0.0209569	ENSMUSG00000052146	Rps10	protein_coding	67097
1886.99	0.408103	0.168266	0.000821626	0.0210199	ENSMUSG00000013076	Amotl1	protein_coding	75723
1827.9	0.394339	0.159616	0.000827265	0.0210843	ENSMUSG00000085793	Lin52	protein_coding	217708
878.916	0.360564	0.139062	0.000825871	0.0210843	ENSMUSG00000028809	Srrm1	protein_coding	51796
44.8721	0.531484	0.329369	0.000831394	0.0211497	ENSMUSG00000078193	Gm2000	protein_coding	NA
73.6483	-0.244483	0.611153	0.000847336	0.0215147	ENSMUSG00000073530	Pappa2	protein_coding	23850
392.956	0.386529	0.155324	0.000849314	0.0215244	ENSMUSG00000042156	Dzip1	protein_coding	66573
214.844	-0.50327	0.244866	0.000854393	0.0216126	ENSMUSG00000027650	Tti1	protein_coding	75425
1072.2	-0.409676	0.170463	0.000859048	0.0216898	ENSMUSG00000028020	Glrb	protein_coding	14658
71.0842	0.506135	0.249369	0.00087102	0.0218885	ENSMUSG00000036391	Sec24a	protein_coding	77371
653.417	0.477205	0.221099	0.000873163	0.0218885	ENSMUSG00000045160	Bola3	protein_coding	78653
1552.15	-0.505894	0.249284	0.0008734	0.0218885	ENSMUSG00000029482	Aacs	protein_coding	78894
153.385	-0.51743	0.263733	0.000869612	0.0218885	ENSMUSG00000041000	Trim62	protein_coding	67525
564.433	0.400919	0.165283	0.000877869	0.0219597	ENSMUSG00000030216	Wbp11	protein_coding	60321
200.475	-0.528318	0.325952	0.000879881	0.0219694	ENSMUSG00000029648	Flt1	protein_coding	14254
1010.1	0.34919	0.13387	0.000891643	0.022222	ENSMUSG00000020745	Pafah1b1	protein_coding	18472
706.906	0.464049	0.211152	0.000894338	0.0222481	ENSMUSG00000057841	Rpl32	protein_coding	19951
683.884	-0.474514	0.220271	0.000901797	0.0223924	ENSMUSG00000029175	Slc35f6	protein_coding	74919
257.708	0.401266	0.166268	0.000904332	0.0223975	ENSMUSG00000095115	Itpripl2	protein_coding	319622
625.053	-0.483653	0.228645	0.000905319	0.0223975	ENSMUSG00000022661	Cd200	protein_coding	17470
1135.24	0.301524	0.108401	0.000914992	0.0225955	ENSMUSG00000068479	Mfap1a	protein_coding	67532
33990.5	-0.525071	0.284679	0.000916936	0.0226021	ENSMUSG00000036634	Mag	protein_coding	17136
11007.3	0.330203	0.123682	0.000920528	0.0226493	ENSMUSG00000020265	Sumo3	protein_coding	20610
1025.4	-0.471771	0.21915	0.000926487	0.0227545	ENSMUSG00000030747	Dgat2	protein_coding	67800
731.042	-0.368029	0.14588	0.000930172	0.0228036	ENSMUSG00000072501	Phf20l1	protein_coding	239510
655.202	-0.431163	0.187655	0.000932196	0.0228118	ENSMUSG00000044528	Tram1l1	protein_coding	229801
460.958	0.373984	0.149629	0.000933929	0.0228129	ENSMUSG00000079084	Ccdc82	protein_coding	66396
231.215	0.51002	0.260415	0.000941279	0.0228683	ENSMUSG00000028773	Fabp3	protein_coding	14077
1051.57	0.451189	0.202877	0.000938917	0.0228683	ENSMUSG00000040952	Rps19	protein_coding	20085
1756.37	0.442838	0.196539	0.000940293	0.0228683	ENSMUSG00000038646	Rammet	protein_coding	67148
890.208	-0.515439	0.336305	0.000952172	0.0230915	ENSMUSG00000049721	Gal3st1	protein_coding	53897
1737.18	0.363403	0.143585	0.000953986	0.023094	ENSMUSG00000003429	Rps11	protein_coding	27207
1270.45	-0.421962	0.18189	0.000955901	0.0230989	ENSMUSG00000046822	Slc39a3	protein_coding	106947
624.519	0.513023	0.266662	0.000958555	0.0231217	ENSMUSG00000069014	Gm5641	transcribed_processed_pseudogene	NA
679.749	-0.480962	0.23022	0.000978494	0.0235606	ENSMUSG00000032193	Ldlr	protein_coding	16835
598.193	-0.466455	0.217625	0.000990483	0.0238068	ENSMUSG00000020773	Trim47	protein_coding	217333
70.369	0.51735	0.27915	0.000992459	0.023812	ENSMUSG00000030539	Sema4b	protein_coding	20352
34.2016	0.478851	0.361366	0.00099505	0.0238289	ENSMUSG00000112639	A730063M14Rik	lincRNA	NA
379.178	-0.431668	0.190232	0.000996695	0.0238289	ENSMUSG00000047213	Ythdf3	protein_coding	229096
165.488	0.507927	0.263672	0.00100658	0.0240228	ENSMUSG00000026463	Atp2b4	protein_coding	381290
774.936	0.382583	0.156831	0.0010093	0.0240452	ENSMUSG00000020257	Wdr82	protein_coding	77305
2662.31	-0.412599	0.177023	0.0010117	0.02406	ENSMUSG00000026566	Mpzl1	protein_coding	68481
2126.69	-0.517031	0.281992	0.00101417	0.0240763	ENSMUSG00000021250	Fos	protein_coding	14281
90.2317	0.503014	0.257596	0.00101784	0.024121	ENSMUSG00000059108	Ifitm6	protein_coding	213002
1362.14	0.348171	0.135866	0.00102576	0.0242662	ENSMUSG00000040771	Oard1	protein_coding	106821
7073.02	0.498204	0.252555	0.00103405	0.0244194	ENSMUSG00000060802	B2m	protein_coding	12010
3619.31	0.315149	0.117452	0.00104756	0.0246755	ENSMUSG00000030161	Gabarapl1	protein_coding	57436
158.652	-0.498569	0.254144	0.00104854	0.0246755	ENSMUSG00000005897	Nr2c1	protein_coding	22025
8991.52	-0.343056	0.133331	0.00105292	0.0247355	ENSMUSG00000031708	Tecr	protein_coding	106529
4667.62	0.280718	0.0999717	0.00106649	0.0250106	ENSMUSG00000011752	Pgam1	protein_coding	18648
141.904	0.481024	0.355636	0.0010687	0.0250192	ENSMUSG00000097971	Gm26917	lincRNA	NA
314.458	-0.492264	0.247877	0.00107086	0.0250263	ENSMUSG00000026349	Ccnt2	protein_coding	72949
477.572	0.440173	0.199423	0.00107542	0.0250893	ENSMUSG00000005533	Igf1r	protein_coding	16001
626.578	0.460443	0.216327	0.00107887	0.0251266	ENSMUSG00000035215	Lsm7	protein_coding	66094
35646	0.420225	0.184651	0.0010857	0.025242	ENSMUSG00000033208	S100b	protein_coding	20203
2168.02	-0.273813	0.0969404	0.00109425	0.0253972	ENSMUSG00000032047	Acat1	protein_coding	110446
587.9	-0.443331	0.202899	0.00110246	0.0255439	ENSMUSG00000034445	Cyb561a3	protein_coding	225912
927.874	0.445721	0.205599	0.00112328	0.0258929	ENSMUSG00000037563	Rps16	protein_coding	20055
1451.05	0.436436	0.198111	0.00112272	0.0258929	ENSMUSG00000033420	Antxr1	protein_coding	69538
2458.16	0.393681	0.166832	0.00111986	0.0258929	ENSMUSG00000030879	Mrpl17	protein_coding	27397
163.608	0.499917	0.262697	0.00112805	0.0259145	ENSMUSG00000042606	Hirip3	protein_coding	233876
311.029	0.453761	0.212492	0.00112668	0.0259145	ENSMUSG00000038793	Lefty1	protein_coding	13590
245.962	0.49983	0.263853	0.00114229	0.02608	ENSMUSG00000039163	Cmc1	protein_coding	67899
832.997	0.471201	0.229108	0.00114049	0.02608	ENSMUSG00000085438	1700020I14Rik	lincRNA	NA
341.593	0.442861	0.203963	0.00114298	0.02608	ENSMUSG00000067924	Rtl8b	protein_coding	553127
10451.8	-0.508023	0.279803	0.00114083	0.02608	ENSMUSG00000022425	Enpp2	protein_coding	18606
10109.8	0.43647	0.199158	0.0011532	0.0262246	ENSMUSG00000008540	Mgst1	protein_coding	56615
141.899	-0.491911	0.253083	0.00115159	0.0262246	ENSMUSG00000041696	Rasl12	protein_coding	70784
125.678	0.510909	0.303774	0.00116654	0.0263946	ENSMUSG00000085042	Abhd11os	transcribed_unitary_pseudogene	NA
98.7266	0.509215	0.28831	0.00116613	0.0263946	ENSMUSG00000110027	C030029H02Rik	lincRNA	NA
547.465	-0.437834	0.200571	0.00116281	0.0263946	ENSMUSG00000048058	Ldlrad3	protein_coding	241576
141.833	0.510351	0.297764	0.00117308	0.0264983	ENSMUSG00000030795	Fus	protein_coding	233908
1894.61	0.400343	0.173083	0.00118637	0.0267538	ENSMUSG00000038812	Trmt112	protein_coding	67674
1369.99	0.444446	0.20724	0.00119829	0.0269714	ENSMUSG00000038717	Atp5l	protein_coding	27425
58156.6	-0.463371	0.224247	0.00120001	0.0269714	ENSMUSG00000006782	Cnp	protein_coding	12799
687.316	-0.392429	0.16806	0.00120847	0.0271163	ENSMUSG00000030881	Arfip2	protein_coding	76932
114.752	0.470452	0.231791	0.00121132	0.0271351	ENSMUSG00000028042	Zbtb7b	protein_coding	22724
117.489	0.50249	0.276713	0.00121393	0.0271486	ENSMUSG00000024217	Snrpc	protein_coding	20630
2411.72	0.31695	0.120839	0.00121984	0.0272356	ENSMUSG00000006010	Odr4	protein_coding	226499
1604.57	0.43784	0.202696	0.00122635	0.0272909	ENSMUSG00000022283	Pabpc1	protein_coding	18458
3824.29	0.397678	0.172138	0.00122528	0.0272909	ENSMUSG00000048578	Mlec	protein_coding	109154
109.406	0.372136	0.384971	0.0012292	0.0273092	ENSMUSG00000064360	mt-Nd3	protein_coding	17718
950.154	0.366341	0.151093	0.00123641	0.0274243	ENSMUSG00000029407	Uso1	protein_coding	56041
589.226	0.381425	0.16123	0.00124172	0.0274721	ENSMUSG00000032120	C2cd2l	protein_coding	71764
723.591	0.297331	0.110396	0.00124263	0.0274721	ENSMUSG00000021243	Fcf1	protein_coding	73736
1742.44	-0.422904	0.191393	0.00124698	0.0275233	ENSMUSG00000020978	Klhdc2	protein_coding	69554
330.113	0.438391	0.204261	0.00125986	0.0277169	ENSMUSG00000075284	Wipf1	protein_coding	215280
334.885	0.43056	0.197803	0.00125891	0.0277169	ENSMUSG00000054426	A930005H10Rik	processed_transcript	NA
765.689	0.495179	0.328824	0.00127234	0.0277207	ENSMUSG00000040811	Eml2	protein_coding	72205
713.266	0.482287	0.248284	0.00126757	0.0277207	ENSMUSG00000015243	Abca1	protein_coding	11303
372.424	0.376553	0.158524	0.00127054	0.0277207	ENSMUSG00000040209	Zfp704	protein_coding	170753
3404.94	0.313896	0.119731	0.00126659	0.0277207	ENSMUSG00000005732	Ranbp1	protein_coding	19385
1795.76	-0.428519	0.196521	0.00127072	0.0277207	ENSMUSG00000045136	Tubb2b	protein_coding	73710
121.18	-0.500088	0.277984	0.00126662	0.0277207	ENSMUSG00000103906	Tigd5	protein_coding	105734
65537.3	0.429351	0.197459	0.00127962	0.0277925	ENSMUSG00000026385	Dbi	protein_coding	13167
659.147	0.425877	0.194681	0.00127975	0.0277925	ENSMUSG00000046364	Rpl27a	protein_coding	26451
1058.3	0.416177	0.187436	0.00129144	0.0278804	ENSMUSG00000031987	Egln1	protein_coding	112405
90.2095	-0.417009	0.370466	0.00129143	0.0278804	ENSMUSG00000025701	Alox5	protein_coding	11689
409.482	-0.427222	0.195935	0.00128594	0.0278804	ENSMUSG00000029312	Klhl8	protein_coding	246293
1475.9	-0.503214	0.300491	0.00129206	0.0278804	ENSMUSG00000038173	Enpp6	protein_coding	320981
219.395	0.50151	0.291047	0.00130799	0.0281344	ENSMUSG00000073478	D730003I15Rik	lincRNA	NA
130.199	0.431198	0.199776	0.00130643	0.0281344	ENSMUSG00000024325	Ring1	protein_coding	19763
585.443	-0.495776	0.273497	0.00131229	0.0281819	ENSMUSG00000057672	Pkn1	protein_coding	320795
711.951	0.478269	0.246798	0.00132803	0.0284295	ENSMUSG00000110332	Gm19935	protein_coding	NA
1305.13	0.393583	0.171563	0.00132729	0.0284295	ENSMUSG00000047181	Samd14	protein_coding	217125
31.6247	-0.472587	0.345897	0.00133217	0.028473	ENSMUSG00000044390	Tigd3	protein_coding	332359
602.834	0.341774	0.137193	0.00133769	0.0285009	ENSMUSG00000018572	Phf23	protein_coding	78246
12262.2	0.28981	0.107448	0.00133642	0.0285009	ENSMUSG00000020849	Ywhae	protein_coding	22627
381.578	0.446211	0.21412	0.00134921	0.028701	ENSMUSG00000045176	Borcs6	protein_coding	71923
94.9552	0.411964	0.369559	0.00135212	0.0287177	ENSMUSG00000045886	Gm9803	protein_coding	NA
738.843	0.474983	0.244224	0.00135508	0.0287354	ENSMUSG00000072591	5930412G12Rik	lincRNA	NA
541.62	-0.418948	0.191433	0.00135971	0.0287882	ENSMUSG00000054484	Tmem62	protein_coding	96957
690.056	-0.379852	0.16345	0.00140509	0.0297027	ENSMUSG00000031673	Cdh11	protein_coding	12552
3701.52	0.412774	0.187913	0.00141104	0.0297755	ENSMUSG00000035885	Cox8a	protein_coding	12868
2228.11	0.391064	0.171604	0.00141295	0.0297755	ENSMUSG00000020864	Ankrd40	protein_coding	71452
138.818	0.490362	0.273836	0.00142415	0.0299183	ENSMUSG00000085704	4921531C22Rik	processed_transcript	NA
9451.69	0.36439	0.153191	0.00142414	0.0299183	ENSMUSG00000021270	Hsp90aa1	protein_coding	15519
450.187	-0.463631	0.234704	0.00143031	0.0300009	ENSMUSG00000036158	Prickle1	protein_coding	106042
34.5015	0.246286	0.444587	0.00144531	0.0302687	ENSMUSG00000025427	Rnf165	protein_coding	225743
1568	-0.356587	0.148396	0.00144815	0.0302812	ENSMUSG00000038712	Mindy1	protein_coding	75007
332.003	0.438136	0.210383	0.00145565	0.030354	ENSMUSG00000041328	Pcf11	protein_coding	74737
507.641	0.380245	0.164737	0.00145726	0.030354	ENSMUSG00000034042	Gpbp1l1	protein_coding	77110
6513.59	-0.494069	0.298191	0.00145838	0.030354	ENSMUSG00000028412	Slc44a1	protein_coding	100434
233.706	-0.464496	0.237112	0.00146168	0.0303759	ENSMUSG00000056749	Nfil3	protein_coding	18030
942.9	0.443254	0.215444	0.00146659	0.0303902	ENSMUSG00000024208	Uqcc2	protein_coding	67267
1433.32	0.395592	0.176138	0.00146911	0.0303902	ENSMUSG00000087651	1500009L16Rik	protein_coding	69784
156.162	-0.480869	0.330611	0.00146812	0.0303902	ENSMUSG00000044576	Garem2	protein_coding	242915
266.725	0.483198	0.264258	0.00147857	0.0303938	ENSMUSG00000062382	Ftl1-ps1	protein_coding	100862446
404.846	0.417321	0.193374	0.00148276	0.0303938	ENSMUSG00000036155	Mgat5	protein_coding	107895
1870.78	0.392463	0.174079	0.00148173	0.0303938	ENSMUSG00000038274	Fau	protein_coding	14109
292.227	-0.375577	0.161924	0.00148279	0.0303938	ENSMUSG00000031668	Eif2ak3	protein_coding	13666
217.704	-0.455958	0.228284	0.00147418	0.0303938	ENSMUSG00000029408	Abcb9	protein_coding	56325
182.588	-0.479694	0.331167	0.00147897	0.0303938	ENSMUSG00000021303	Gng4	protein_coding	14706
306.125	0.461002	0.234603	0.00149437	0.0304924	ENSMUSG00000057596	Trim30d	protein_coding	209387
421.88	0.446564	0.219532	0.00149354	0.0304924	ENSMUSG00000039221	Rpl22l1	protein_coding	68028
65.1389	-0.448977	0.35185	0.00149243	0.0304924	ENSMUSG00000027750	Postn	protein_coding	50706
25291	0.387893	0.171244	0.00150774	0.0306263	ENSMUSG00000047547	Cltb	protein_coding	74325
18079.3	-0.43296	0.207326	0.00150667	0.0306263	ENSMUSG00000027375	Mal	protein_coding	17153
312.362	-0.459721	0.23372	0.00150717	0.0306263	ENSMUSG00000014668	Chfr	protein_coding	231600
44641.6	-0.3225	0.127818	0.00151361	0.0306535	ENSMUSG00000072235	Tuba1a	protein_coding	22142
1611.51	-0.44924	0.222889	0.00151343	0.0306535	ENSMUSG00000028525	Pde4b	protein_coding	18578
419.331	-0.463082	0.238834	0.0015351	0.0310421	ENSMUSG00000047003	Zfp41	protein_coding	22701
524.013	-0.413666	0.191934	0.00154375	0.0311704	ENSMUSG00000039637	Coro7	protein_coding	78885
2541.97	-0.489272	0.296011	0.00155385	0.0313274	ENSMUSG00000032854	Ugt8a	protein_coding	22239
709.136	0.40678	0.186844	0.00156283	0.0314147	ENSMUSG00000042901	Aida	protein_coding	108909
1479.45	-0.297373	0.113802	0.00156109	0.0314147	ENSMUSG00000038370	Pcp4l1	protein_coding	66425
209.318	0.470433	0.333615	0.00159029	0.0317307	ENSMUSG00000099021	Rn7s1	misc_RNA	NA
209.318	0.470433	0.333615	0.00159029	0.0317307	ENSMUSG00000099250	Rn7s2	misc_RNA	NA
165.315	0.469498	0.24947	0.00158272	0.0317307	ENSMUSG00000008822	Acyp1	protein_coding	66204
165.653	0.396346	0.179216	0.0015869	0.0317307	ENSMUSG00000048379	Socs4	protein_coding	67296
623.418	-0.440236	0.216447	0.00158365	0.0317307	ENSMUSG00000032702	Kank1	protein_coding	107351
124.519	0.4696	0.250302	0.00159517	0.0317371	ENSMUSG00000005716	Pvalb	protein_coding	19293
1036.7	0.421911	0.200276	0.00160001	0.0317371	ENSMUSG00000029465	Arpc3	protein_coding	56378
3726.01	0.420134	0.198736	0.00159943	0.0317371	ENSMUSG00000007656	Arpp19	protein_coding	59046
2564.63	-0.461202	0.239317	0.00159541	0.0317371	ENSMUSG00000026519	Tmem63a	protein_coding	208795
76.4078	0.444136	0.221265	0.0016131	0.0319499	ENSMUSG00000021139	Gm20498	protein_coding	105940408
169.201	-0.459898	0.34031	0.0016244	0.0321265	ENSMUSG00000015568	Lpl	protein_coding	16956
117.321	0.453293	0.231715	0.00163362	0.0322616	ENSMUSG00000097487	Ptges3l	protein_coding	73635
253.895	0.424108	0.203319	0.00164234	0.0323865	ENSMUSG00000063049	Ing2	protein_coding	69260
237.943	-0.44389	0.222561	0.00165856	0.0326587	ENSMUSG00000062906	Hdac10	protein_coding	170787
101.497	0.48284	0.287234	0.00167685	0.0329706	ENSMUSG00000097412	1810014B01Rik	transcribed_unprocessed_pseudogene	NA
563.487	0.320054	0.128321	0.00168226	0.0330291	ENSMUSG00000008604	Ubqln4	protein_coding	94232
5682.93	-0.227584	0.0802163	0.00168825	0.0330986	ENSMUSG00000028063	Lmna	protein_coding	16905
47.7622	0.47222	0.260615	0.00169591	0.0332005	ENSMUSG00000074813	Gm14005	lincRNA	NA
391.653	0.403864	0.187613	0.00170157	0.033215	ENSMUSG00000030806	Stx1b	protein_coding	56216
968.082	0.374463	0.164991	0.00170088	0.033215	ENSMUSG00000018196	Glrx2	protein_coding	69367
819.028	-0.331909	0.135989	0.00170449	0.0332241	ENSMUSG00000028641	P3h1	protein_coding	56401
251.21	0.432424	0.212927	0.00171283	0.0333385	ENSMUSG00000085492	Trmt61b	antisense	NA
2447.78	0.429991	0.211654	0.00174921	0.0339975	ENSMUSG00000026511	Srp9	protein_coding	27058
1836.06	0.428162	0.210013	0.0017524	0.0340106	ENSMUSG00000014313	Cox6c	protein_coding	12864
1048.18	-0.457479	0.241987	0.00175958	0.0340521	ENSMUSG00000004633	Chn2	protein_coding	69993
136.405	-0.458968	0.334956	0.00175922	0.0340521	ENSMUSG00000045667	Smtnl2	protein_coding	276829
338.564	0.434135	0.216058	0.00176259	0.0340615	ENSMUSG00000087143	A830082K12Rik	antisense	NA
182.237	0.470654	0.264183	0.00178759	0.0344009	ENSMUSG00000047907	Tshz2	protein_coding	228911
28265	0.454885	0.239897	0.00178824	0.0344009	ENSMUSG00000046402	Rbp1	protein_coding	19659
1451.63	0.422351	0.205708	0.00179318	0.0344009	ENSMUSG00000026032	Ndufb3	protein_coding	66495
2669.05	0.411696	0.196223	0.00179286	0.0344009	ENSMUSG00000036504	Phpt1	protein_coding	75454
5692.92	0.401516	0.187702	0.00179543	0.0344009	ENSMUSG00000029153	Ociad2	protein_coding	433904
1421.29	-0.472998	0.269281	0.00178795	0.0344009	ENSMUSG00000028399	Ptprd	protein_coding	19266
595.715	0.358087	0.154816	0.00179955	0.0344251	ENSMUSG00000035173	Ccdc186	protein_coding	213993
774.702	-0.37935	0.170358	0.00180179	0.0344251	ENSMUSG00000006526	Tmem110	protein_coding	69179
417.041	0.333752	0.138469	0.00181032	0.0345393	ENSMUSG00000078695	Cisd3	protein_coding	217149
2997.72	-0.433865	0.217401	0.00181672	0.0346124	ENSMUSG00000020376	Rnf130	protein_coding	59044
1383.48	0.400899	0.188281	0.00184773	0.0351538	ENSMUSG00000042133	Ppig	protein_coding	228005
96.335	0.474323	0.284016	0.00187228	0.0355646	ENSMUSG00000038119	Cdon	protein_coding	57810
20367.2	-0.443226	0.229223	0.00187459	0.0355646	ENSMUSG00000031447	Lamp1	protein_coding	16783
65.1858	-0.472131	0.309623	0.00188163	0.035648	ENSMUSG00000107134	Gm42528	TEC	NA
1209.75	0.403457	0.191363	0.0018924	0.0357518	ENSMUSG00000032330	Cox7a2	protein_coding	12866
3471.32	0.338457	0.142567	0.00189152	0.0357518	ENSMUSG00000045128	Rpl18a	protein_coding	76808
5561.71	-0.449807	0.238145	0.001903	0.0359019	ENSMUSG00000039904	Gpr37	protein_coding	14763
254.651	0.448182	0.236317	0.00190837	0.035953	ENSMUSG00000028426	Rad23b	protein_coding	19359
1715.94	-0.428526	0.214777	0.0019117	0.0359655	ENSMUSG00000020917	Acly	protein_coding	104112
238.541	-0.425463	0.212067	0.00192333	0.036134	ENSMUSG00000029189	Sel1l3	protein_coding	231238
268.772	0.444475	0.233094	0.0019434	0.0364316	ENSMUSG00000079435	Rpl36a	protein_coding	19982
864.983	0.434143	0.221503	0.00194456	0.0364316	ENSMUSG00000070394	Tmem256	protein_coding	69186
2041.81	-0.258895	0.0965362	0.00195579	0.0365911	ENSMUSG00000035399	Oser1	protein_coding	66680
972.77	-0.463079	0.320284	0.00195859	0.0365929	ENSMUSG00000031239	Itm2a	protein_coding	16431
724.859	0.455203	0.248033	0.00196173	0.0366009	ENSMUSG00000030814	Bcl7c	protein_coding	12055
592.259	0.318972	0.130957	0.0019899	0.0370642	ENSMUSG00000029169	Dhx15	protein_coding	13204
4160.34	-0.365975	0.163411	0.00199479	0.0370642	ENSMUSG00000037032	Apbb1	protein_coding	11785
187.35	-0.469023	0.28008	0.0019937	0.0370642	ENSMUSG00000029832	Nfe2l3	protein_coding	18025
153.37	-0.468085	0.281938	0.00203119	0.0376886	ENSMUSG00000097274	Gm47512	antisense	NA
2856.63	0.375035	0.171177	0.00205107	0.037873	ENSMUSG00000055839	Elob	protein_coding	67673
4982.1	0.345661	0.149469	0.00205042	0.037873	ENSMUSG00000038412	Higd1a	protein_coding	56295
2178.15	-0.223298	0.0801511	0.00205115	0.037873	ENSMUSG00000028437	Ubap1	protein_coding	67123
618.155	-0.329565	0.138499	0.00205234	0.037873	ENSMUSG00000033216	Eefsec	protein_coding	65967
5922.7	0.333658	0.141306	0.0020584	0.0379329	ENSMUSG00000003038	Hmgn2	protein_coding	15331
135.006	0.457738	0.258011	0.00207383	0.0379842	ENSMUSG00000038872	Zfhx3	protein_coding	11906
1898.5	0.406499	0.197882	0.00207527	0.0379842	ENSMUSG00000020843	Timm22	protein_coding	56322
1681.58	0.402347	0.194292	0.00208086	0.0379842	ENSMUSG00000029632	Ndufa4	protein_coding	17992
635.285	0.395463	0.188124	0.0020707	0.0379842	ENSMUSG00000061613	U2af1	protein_coding	108121
2967.22	0.32851	0.1381	0.00208002	0.0379842	ENSMUSG00000026393	Nek7	protein_coding	59125
890.064	-0.430509	0.221346	0.00207203	0.0379842	ENSMUSG00000043259	Fam13c	protein_coding	71721
86.9613	-0.467008	0.298796	0.00207576	0.0379842	ENSMUSG00000021638	Ocln	protein_coding	18260
357.404	0.407346	0.198881	0.00208612	0.0380287	ENSMUSG00000034192	Lsm3	protein_coding	67678
615.989	-0.338993	0.145345	0.00209321	0.0381067	ENSMUSG00000024286	Ccny	protein_coding	67974
5859.93	0.363708	0.163326	0.00210571	0.0381341	ENSMUSG00000034158	Lrrc58	protein_coding	320184
6978.01	0.324616	0.13584	0.00210966	0.0381341	ENSMUSG00000031839	Hsbp1	protein_coding	68196
1037.3	0.317571	0.131168	0.00209992	0.0381341	ENSMUSG00000099881	2810013P06Rik	bidirectional_promoter_lncRNA	NA
285.389	-0.399634	0.192599	0.00211577	0.0381341	ENSMUSG00000020329	Polrmt	protein_coding	216151
3188.36	-0.410018	0.201864	0.00211038	0.0381341	ENSMUSG00000103034	Gm8797	protein_coding	NA
75.6096	-0.448245	0.244663	0.0021159	0.0381341	ENSMUSG00000044707	Ccnjl	protein_coding	380694
729.616	-0.46011	0.265731	0.00211731	0.0381341	ENSMUSG00000041112	Elmo1	protein_coding	140580
270.674	-0.466357	0.29339	0.00210638	0.0381341	ENSMUSG00000032036	Kirrel3	protein_coding	67703
62.6467	0.439241	0.233328	0.00213373	0.0383787	ENSMUSG00000109909	Gm45663	TEC	NA
466.196	-0.410084	0.203202	0.00216862	0.0389544	ENSMUSG00000020289	Nprl3	protein_coding	17168
485.211	0.417622	0.210805	0.00218063	0.0390663	ENSMUSG00000019738	Polr2i	protein_coding	69920
2726.29	0.384767	0.181062	0.00217793	0.0390663	ENSMUSG00000030738	Eif3c	protein_coding	56347
398.829	0.407193	0.2009	0.00218776	0.0391304	ENSMUSG00000054455	Vapb	protein_coding	56491
406.533	-0.462378	0.28028	0.00219	0.0391304	ENSMUSG00000028655	Mfsd2a	protein_coding	76574
397.89	0.426827	0.220851	0.00219741	0.0391591	ENSMUSG00000051790	Nlgn2	protein_coding	216856
242.831	-0.387278	0.183446	0.00219484	0.0391591	ENSMUSG00000059851	Kmt5c	protein_coding	232811
632.893	0.409934	0.203834	0.00220408	0.0392263	ENSMUSG00000057572	Zbtb8os	protein_coding	67106
484.938	0.39287	0.188468	0.00220918	0.0392652	ENSMUSG00000042700	Sipa1l1	protein_coding	217692
381.762	0.347921	0.153329	0.00223279	0.0396328	ENSMUSG00000061665	Cd2ap	protein_coding	12488
379.911	0.458742	0.272092	0.00223766	0.0396671	ENSMUSG00000010406	Mrpl52	protein_coding	68836
340.114	0.313833	0.130201	0.00225052	0.0397534	ENSMUSG00000041702	Btbd7	protein_coding	238386
1195.48	-0.412795	0.20757	0.00224764	0.0397534	ENSMUSG00000028173	Wls	protein_coding	68151
73.5071	-0.459128	0.30496	0.00225136	0.0397534	ENSMUSG00000071669	Snx29	protein_coding	74478
133.355	-0.404708	0.20028	0.00226971	0.0400251	ENSMUSG00000078870	Gm14410	protein_coding	NA
196.999	0.451509	0.258993	0.00230017	0.0405094	ENSMUSG00000054509	Parp4	protein_coding	328417
81.4077	0.457138	0.305114	0.00230573	0.0405545	ENSMUSG00000030604	Zfp626	protein_coding	71163
115.074	-0.459437	0.291577	0.00230997	0.0405762	ENSMUSG00000040978	Gm11992	protein_coding	626870
51.4889	-0.452147	0.314768	0.00231434	0.0406002	ENSMUSG00000034579	Pla2g3	protein_coding	237625
5376.93	-0.218416	0.0791467	0.00232038	0.0406533	ENSMUSG00000053898	Ech1	protein_coding	51798
1543.91	0.358623	0.162638	0.00233849	0.0409016	ENSMUSG00000029062	Cdk11b	protein_coding	12537
2689.55	0.347166	0.154094	0.0023423	0.0409016	ENSMUSG00000031320	Rps4x	protein_coding	20102
462.317	0.283596	0.368788	0.00234468	0.0409016	ENSMUSG00000073940	Hbb-bt	protein_coding	101488143
45.7725	-0.352302	0.356976	0.00234667	0.0409016	ENSMUSG00000027955	Fam198b	protein_coding	68659
2328.8	0.298321	0.121327	0.00235305	0.0409073	ENSMUSG00000020069	Hnrnph3	protein_coding	432467
34.7457	-0.40485	0.345393	0.00235101	0.0409073	ENSMUSG00000045083	Lingo2	protein_coding	242384
87.6946	0.447128	0.253786	0.00235932	0.0409342	ENSMUSG00000028407	Smim27	protein_coding	100504309
2462.23	0.379334	0.179558	0.00236369	0.0409342	ENSMUSG00000047215	Rpl9	protein_coding	20005
2487.29	0.214533	0.0775854	0.00236348	0.0409342	ENSMUSG00000020530	Ggnbp2	protein_coding	217039
1573.32	0.393076	0.191769	0.00238248	0.041193	ENSMUSG00000038803	Ost4	protein_coding	67695
124.953	-0.457027	0.287286	0.00238473	0.041193	ENSMUSG00000023800	Tiam2	protein_coding	24001
63.332	0.429992	0.230029	0.00239099	0.041234	ENSMUSG00000053617	Sh3pxd2a	protein_coding	14218
616.362	0.384934	0.184787	0.00239321	0.041234	ENSMUSG00000016833	Mrps18c	protein_coding	68735
194.987	0.368744	0.171366	0.00239658	0.0412395	ENSMUSG00000033128	Gga1	protein_coding	106039
3127.11	0.29787	0.121585	0.00242141	0.0416137	ENSMUSG00000026817	Ak1	protein_coding	11636
41.3136	-0.395929	0.346656	0.00242785	0.0416714	ENSMUSG00000046280	She	protein_coding	214547
102.666	0.442149	0.248589	0.00243334	0.0417127	ENSMUSG00000097397	Gm16861	antisense	NA
108.341	0.453528	0.301675	0.00244348	0.0418334	ENSMUSG00000052033	Pfdn4	protein_coding	109054
1479.39	0.291332	0.118099	0.00248937	0.042565	ENSMUSG00000036835	Psenen	protein_coding	66340
79.8441	0.449	0.308524	0.00250126	0.0427143	ENSMUSG00000048731	Ggnbp1	protein_coding	70772
37.5125	-0.268828	0.368401	0.00251584	0.042909	ENSMUSG00000032796	Lama1	protein_coding	16772
427.743	-0.412689	0.213578	0.0025197	0.0429207	ENSMUSG00000032952	Ap4b1	protein_coding	67489
320.68	-0.447025	0.262577	0.00252436	0.042946	ENSMUSG00000033949	Trim36	protein_coding	28105
326.282	-0.364641	0.169871	0.00252831	0.0429591	ENSMUSG00000054874	Pcnx3	protein_coding	104401
535.655	0.313886	0.132755	0.00253277	0.0429807	ENSMUSG00000070544	Top1	protein_coding	21969
2805.17	0.389413	0.191264	0.0025439	0.0431154	ENSMUSG00000025408	Ddit3	protein_coding	13198
36.4843	-0.357281	0.352841	0.00254958	0.0431576	ENSMUSG00000048899	Rimkla	protein_coding	194237
4728.66	0.439956	0.250424	0.0025635	0.0432874	ENSMUSG00000009013	Dynll1	protein_coding	56455
379.089	0.381264	0.184322	0.00256366	0.0432874	ENSMUSG00000020091	Eif4ebp2	protein_coding	13688
4723.86	0.380323	0.183808	0.00258364	0.0435702	ENSMUSG00000034566	Atp5h	protein_coding	71679
2592.49	0.407412	0.209532	0.00258898	0.0436059	ENSMUSG00000023020	Cox14	protein_coding	66379
33.1166	-0.353453	0.352681	0.00259787	0.0436468	ENSMUSG00000063434	Sorcs3	protein_coding	66673
485.622	-0.369083	0.174419	0.00259566	0.0436468	ENSMUSG00000033653	Vps8	protein_coding	209018
1067.43	0.360325	0.167452	0.00260898	0.043779	ENSMUSG00000033751	Gadd45gip1	protein_coding	102060
2381.43	-0.325795	0.141618	0.00261381	0.0438056	ENSMUSG00000040234	Tm7sf3	protein_coding	67623
2982.41	0.420967	0.225536	0.00262646	0.0439087	ENSMUSG00000041571	Selenow	protein_coding	20364
503.555	0.368388	0.174228	0.00262388	0.0439087	ENSMUSG00000063787	Chchd1	protein_coding	66121
1107.52	-0.326497	0.142269	0.00263051	0.0439221	ENSMUSG00000016382	Pls3	protein_coding	102866
1994.13	0.429083	0.236329	0.00263701	0.0439762	ENSMUSG00000034243	Golgb1	protein_coding	224139
321.186	-0.444759	0.30729	0.00264951	0.0441303	ENSMUSG00000022602	Arc	protein_coding	11838
539.085	0.343288	0.154743	0.00265395	0.0441354	ENSMUSG00000028252	Ccnc	protein_coding	51813
748.649	-0.448985	0.28628	0.00265636	0.0441354	ENSMUSG00000027030	Stk39	protein_coding	53416
94.0722	0.437644	0.250597	0.00266304	0.0441589	ENSMUSG00000060380	C030014I23Rik	lincRNA	NA
510.389	0.347033	0.157701	0.00266431	0.0441589	ENSMUSG00000051343	Rab11fip5	protein_coding	52055
554.709	0.339225	0.151904	0.00267294	0.0441936	ENSMUSG00000005804	Bloc1s6	protein_coding	18457
275.93	-0.378988	0.183983	0.00267227	0.0441936	ENSMUSG00000015882	Lcorl	protein_coding	209707
35.5177	0.448231	0.289331	0.00268216	0.0442918	ENSMUSG00000024846	Cst6	protein_coding	73720
55.4703	-0.419819	0.331009	0.00270213	0.044567	ENSMUSG00000063600	Egfem1	protein_coding	75740
4254.86	-0.22637	0.0843931	0.00270591	0.0445748	ENSMUSG00000010095	Slc3a2	protein_coding	17254
174.691	-0.235189	0.375883	0.00271137	0.0446105	ENSMUSG00000056501	Cebpb	protein_coding	12608
968.144	0.34861	0.159557	0.00272136	0.0447203	ENSMUSG00000075279	Mrpl23-ps1	processed_pseudogene	NA
2397.02	-0.432067	0.243884	0.00273117	0.0448271	ENSMUSG00000057614	Gnai1	protein_coding	14677
478.965	0.387734	0.192972	0.00273965	0.0449116	ENSMUSG00000091803	Cox16	protein_coding	66272
153.282	0.3929	0.197994	0.00274603	0.0449617	ENSMUSG00000085622	3110056K07Rik	processed_transcript	NA
331.606	-0.426665	0.236586	0.00275489	0.0450521	ENSMUSG00000020700	Map3k3	protein_coding	26406
250.934	-0.399829	0.205551	0.00278228	0.0454451	ENSMUSG00000005621	Zfp592	protein_coding	233410
383.59	0.42095	0.23002	0.00279649	0.0456179	ENSMUSG00000090553	Snrpe	protein_coding	20643
1030.02	0.320288	0.139498	0.00280637	0.0456179	ENSMUSG00000049659	Aftph	protein_coding	216549
658.75	-0.35953	0.169259	0.00280551	0.0456179	ENSMUSG00000033769	Exoc6b	protein_coding	75914
38.2093	-0.397309	0.339348	0.00280513	0.0456179	ENSMUSG00000036916	Zfp280c	protein_coding	208968
647.331	-0.361217	0.170703	0.00280982	0.0456191	ENSMUSG00000025648	Pfkfb4	protein_coding	270198
810.967	-0.292157	0.120911	0.00281711	0.0456825	ENSMUSG00000010110	Stx5a	protein_coding	56389
386.938	0.422476	0.326136	0.00282511	0.0457228	ENSMUSG00000030680	Pagr1a	protein_coding	NA
2774.89	0.42041	0.230117	0.00282637	0.0457228	ENSMUSG00000023036	Pcdhgc4	protein_coding	93707
22758.9	-0.257514	0.100797	0.00283715	0.0458424	ENSMUSG00000032118	Fez1	protein_coding	235180
548.515	0.438775	0.261872	0.0028446	0.0459079	ENSMUSG00000027304	Rtf1	protein_coding	76246
98.2481	0.442322	0.275028	0.00286146	0.046015	ENSMUSG00000057948	Unc13d	protein_coding	70450
360.37	0.426103	0.239044	0.00286038	0.046015	ENSMUSG00000021040	Slirp	protein_coding	380773
726.064	0.37989	0.187532	0.00285546	0.046015	ENSMUSG00000062328	Rpl17	protein_coding	319195
585.815	0.398439	0.205896	0.00287731	0.0462148	ENSMUSG00000019689	Fmc1	protein_coding	66117
1996.03	0.40311	0.211031	0.0028868	0.0462573	ENSMUSG00000058076	Sdhc	protein_coding	66052
2163.42	-0.409851	0.218585	0.00288659	0.0462573	ENSMUSG00000024750	Zfand5	protein_coding	22682
1607.06	-0.240366	0.0920804	0.00290008	0.0463926	ENSMUSG00000022721	Trmt2a	protein_coding	15547
192.262	-0.44183	0.278053	0.00290211	0.0463926	ENSMUSG00000020182	Ddc	protein_coding	13195
606.201	0.384629	0.192881	0.00291689	0.0465736	ENSMUSG00000037287	Tbcel	protein_coding	272589
4708.59	-0.430951	0.249196	0.00292408	0.0466333	ENSMUSG00000020349	Ppp2ca	protein_coding	19052
1339	-0.376195	0.185453	0.00294375	0.0468918	ENSMUSG00000098912	1500004A13Rik	processed_transcript	NA
2908.1	0.348427	0.161917	0.00294773	0.0468998	ENSMUSG00000038387	Rras	protein_coding	20130
848.378	0.405598	0.215354	0.002964	0.0470479	ENSMUSG00000090000	Ier3ip1	protein_coding	66191
453.553	0.310958	0.134318	0.00296338	0.0470479	ENSMUSG00000041040	Fam117b	protein_coding	72750
326.574	0.438391	0.299449	0.00297378	0.0470828	ENSMUSG00000079022	Col22a1	protein_coding	69700
2303.44	0.386869	0.195928	0.00297334	0.0470828	ENSMUSG00000050732	Vamp8	protein_coding	22320
2504.72	-0.40649	0.216638	0.00297666	0.0470828	ENSMUSG00000019843	Fyn	protein_coding	14360
606.954	0.379554	0.189152	0.00298578	0.0471718	ENSMUSG00000060152	Pop5	protein_coding	117109
5018.76	0.325984	0.145244	0.00299613	0.0472324	ENSMUSG00000040249	Lrp1	protein_coding	16971
544.763	-0.425795	0.318415	0.00299661	0.0472324	ENSMUSG00000030638	Sh3gl3	protein_coding	20408
2344.36	-0.32517	0.144696	0.0030015	0.0472543	ENSMUSG00000025950	Idh1	protein_coding	15926
1576.46	-0.363494	0.17511	0.00300974	0.047329	ENSMUSG00000022052	Ppp2r2a	protein_coding	71978
3314.12	-0.433742	0.259337	0.00302126	0.0474548	ENSMUSG00000027303	Ptpra	protein_coding	19262
433.261	0.387764	0.197663	0.00302658	0.0474832	ENSMUSG00000026469	Xpr1	protein_coding	19775
1299.99	-0.351637	0.165477	0.00303587	0.0475737	ENSMUSG00000032898	Fbxo21	protein_coding	231670
3334	0.336859	0.153829	0.00304228	0.0476188	ENSMUSG00000017291	Taok1	protein_coding	216965
83.2745	-0.421454	0.238011	0.00305471	0.0477581	ENSMUSG00000034164	Emid1	protein_coding	140703
579.758	0.427018	0.247614	0.00306942	0.0478428	ENSMUSG00000038489	Polr2l	protein_coding	66491
3333.77	-0.331282	0.149852	0.00307075	0.0478428	ENSMUSG00000039682	Lap3	protein_coding	66988
6482.66	-0.353041	0.166955	0.00306497	0.0478428	ENSMUSG00000006301	Tmbim1	protein_coding	69660
374.527	-0.434304	0.265913	0.00310491	0.0483192	ENSMUSG00000045071	E130308A19Rik	protein_coding	230259
2460.25	0.371592	0.18358	0.00311122	0.0483617	ENSMUSG00000031059	Ndufb11	protein_coding	104130
213.467	0.3998	0.212359	0.00314299	0.0486992	ENSMUSG00000039457	Ppl	protein_coding	19041
2344.34	0.354212	0.168813	0.00314374	0.0486992	ENSMUSG00000031610	Scrg1	protein_coding	20284
42.5727	0.341851	0.346944	0.0031431	0.0486992	ENSMUSG00000071531	Gprin2	protein_coding	432839
2350.27	-0.345489	0.161682	0.00314779	0.048706	ENSMUSG00000034930	Rtkn	protein_coding	20166
294.088	0.432491	0.264075	0.00316097	0.0487494	ENSMUSG00000058351	Smim4	protein_coding	66487
3540.02	0.363436	0.176909	0.00315938	0.0487494	ENSMUSG00000024423	Impact	protein_coding	16210
530.371	-0.304987	0.131716	0.00316142	0.0487494	ENSMUSG00000033596	Rfwd3	protein_coding	234736
466.633	0.353199	0.16829	0.00317302	0.0488657	ENSMUSG00000075467	Dnlz	protein_coding	52838
309.414	-0.435585	0.286664	0.0031762	0.0488657	ENSMUSG00000044982	Sft2d3	protein_coding	67158
2429.42	0.399238	0.21244	0.00318052	0.0488765	ENSMUSG00000020219	Timm13	protein_coding	30055
150.746	0.414137	0.23105	0.0031861	0.0489067	ENSMUSG00000063714	Sp3os	antisense	NA
186.989	-0.432486	0.2669	0.00320233	0.0491	ENSMUSG00000015981	Stk32c	protein_coding	57740
949.506	0.375767	0.188774	0.00320802	0.0491314	ENSMUSG00000022995	Enah	protein_coding	13800
1231.68	0.299162	0.128176	0.00321846	0.0492355	ENSMUSG00000026750	Psmb7	protein_coding	19177
177.658	-0.380406	0.193494	0.003226	0.0492951	ENSMUSG00000040918	Slc19a2	protein_coding	116914
2462.36	-0.389079	0.202421	0.00323719	0.0494101	ENSMUSG00000054808	Actn4	protein_coding	60595
51.9239	0.432352	0.296026	0.00324719	0.049451	ENSMUSG00000092203	1110038B12Rik	processed_transcript	NA
395.321	0.351172	0.167382	0.00324528	0.049451	ENSMUSG00000000579	Dynlt1c	protein_coding	100040563
180.917	-0.321058	0.143847	0.00325703	0.049545	ENSMUSG00000033706	Smyd5	protein_coding	232187
33121.5	0.383045	0.196703	0.00326595	0.0496248	ENSMUSG00000050708	Ftl1	protein_coding	14325
307.884	0.341331	0.15958	0.00327174	0.049657	ENSMUSG00000030846	Tial1	protein_coding	21843
199.334	-0.414711	0.234426	0.00328448	0.0497943	ENSMUSG00000052676	Zmat1	protein_coding	215693
890.711	0.398773	0.214074	0.00329485	0.0498397	ENSMUSG00000055675	Kbtbd11	protein_coding	74901
4243.8	-0.219917	0.0834657	0.00329395	0.0498397	ENSMUSG00000022234	Cct5	protein_coding	12465
1103.78	0.331955	0.152452	0.00330067	0.0498718	ENSMUSG00000058546	Rpl23a	protein_coding	268449
962.071	0.374998	0.189479	0.00331195	0.0499864	ENSMUSG00000063457	Rps15	protein_coding	20054
454.239	-0.431356	0.291944	0.00332834	0.0501778	ENSMUSG00000072941	Sod3	protein_coding	20657
2038.31	-0.278385	0.11555	0.0033402	0.0503004	ENSMUSG00000053253	Ndfip2	protein_coding	76273
1435.88	0.339925	0.159176	0.00334677	0.0503431	ENSMUSG00000036390	Gadd45a	protein_coding	13197
74.7552	-0.422279	0.249235	0.00335398	0.0503955	ENSMUSG00000071862	Lrrtm2	protein_coding	107065
66.8903	0.431326	0.28294	0.00336643	0.050493	ENSMUSG00000034673	Pbx2	protein_coding	18515
722.858	-0.365587	0.181399	0.00336794	0.050493	ENSMUSG00000025792	Slc25a10	protein_coding	27376
159.51	0.379696	0.195042	0.00338042	0.0505678	ENSMUSG00000034543	Morc2a	protein_coding	74522
612.3	-0.357635	0.174412	0.00337981	0.0505678	ENSMUSG00000040055	Gjb6	protein_coding	14623
107.95	0.424906	0.256398	0.003391	0.0506508	ENSMUSG00000020019	Ntn4	protein_coding	57764
731.714	-0.373551	0.189197	0.00339347	0.0506508	ENSMUSG00000022893	Adamts1	protein_coding	11504
199.461	0.417707	0.243035	0.00341835	0.0509013	ENSMUSG00000096956	Snhg18	lincRNA	NA
216.327	0.351354	0.169422	0.00342156	0.0509013	ENSMUSG00000023284	Zfp605	protein_coding	675812
871.027	-0.354226	0.171854	0.0034175	0.0509013	ENSMUSG00000028405	Aco1	protein_coding	11428
149.486	-0.415705	0.315463	0.0034398	0.0511164	ENSMUSG00000021895	Arhgef3	protein_coding	71704
23508.6	0.37865	0.194984	0.00344936	0.0512021	ENSMUSG00000075706	Gpx4	protein_coding	625249
2478.62	-0.271648	0.112096	0.00346571	0.0513884	ENSMUSG00000030884	Uqcrc2	protein_coding	67003
199.453	0.42792	0.273962	0.00349502	0.0517662	ENSMUSG00000060639	Hist1h4i	protein_coding	319158
33.3418	-0.420337	0.307991	0.00350355	0.0518356	ENSMUSG00000061654	Spry3	protein_coding	236576
51.8451	-0.305496	0.346333	0.00354006	0.0523185	ENSMUSG00000054871	Tmem158	protein_coding	72309
30.8925	-0.356123	0.340059	0.00354823	0.052382	ENSMUSG00000045875	Adra1a	protein_coding	11549
568.684	-0.366309	0.184403	0.00355749	0.0524613	ENSMUSG00000034263	Ints14	protein_coding	69882
6351.37	0.253983	0.102336	0.00358794	0.0528526	ENSMUSG00000026878	Rab14	protein_coding	68365
665.629	0.286238	0.121965	0.00359358	0.0528781	ENSMUSG00000035278	Plekhj1	protein_coding	78670
483.765	-0.417743	0.249766	0.00361625	0.0531537	ENSMUSG00000036840	Siah1a	protein_coding	20437
288.177	-0.402814	0.226611	0.0036649	0.0538104	ENSMUSG00000041377	Ninj2	protein_coding	29862
37.7715	0.361516	0.337506	0.00367564	0.0538576	ENSMUSG00000053198	Prx	protein_coding	19153
1027.62	0.326842	0.151728	0.00368232	0.0538576	ENSMUSG00000039100	2023-03-06	protein_coding	223455
1529.57	-0.410428	0.238493	0.00368407	0.0538576	ENSMUSG00000021594	Srd5a1	protein_coding	78925
1539.83	-0.424082	0.272395	0.00367622	0.0538576	ENSMUSG00000033579	Fa2h	protein_coding	338521
1270.92	-0.416422	0.249905	0.00369549	0.0539661	ENSMUSG00000033105	Lss	protein_coding	16987
147.122	0.418336	0.25458	0.00370529	0.0539925	ENSMUSG00000029376	Mthfd2l	protein_coding	665563
103.929	-0.320188	0.343403	0.00370291	0.0539925	ENSMUSG00000034911	Ushbp1	protein_coding	234395
2079.75	0.373959	0.193959	0.00371867	0.0540127	ENSMUSG00000024639	Gnaq	protein_coding	14682
841.082	0.316992	0.144358	0.0037115	0.0540127	ENSMUSG00000040029	Ipo8	protein_coding	320727
312.211	0.307934	0.137689	0.00371741	0.0540127	ENSMUSG00000021693	Kif2a	protein_coding	16563
71.2232	-0.343015	0.340253	0.00374421	0.0543253	ENSMUSG00000042254	Cilp	protein_coding	214425
1222.39	0.300801	0.132821	0.00375367	0.054404	ENSMUSG00000022521	Crebbp	protein_coding	12914
847.418	-0.38114	0.202185	0.00376706	0.0545396	ENSMUSG00000022407	Adsl	protein_coding	11564
73.5463	0.420727	0.294428	0.00377642	0.0546166	ENSMUSG00000097867	Lppos	lincRNA	NA
2573.07	0.329686	0.154862	0.00378761	0.0547198	ENSMUSG00000020857	Nme2	protein_coding	18103
82.4076	0.422308	0.280896	0.00380088	0.054851	ENSMUSG00000047843	Bri3	protein_coding	55950
599.259	-0.313063	0.142082	0.00380481	0.054851	ENSMUSG00000000838	Fmr1	protein_coding	14265
2707.18	-0.35203	0.174244	0.00382502	0.0550718	ENSMUSG00000036955	Kif1bp	protein_coding	72320
1171.12	-0.413946	0.305949	0.00382828	0.0550718	ENSMUSG00000026043	Col3a1	protein_coding	12825
760.996	0.366624	0.188258	0.00384794	0.055237	ENSMUSG00000033429	Mcee	protein_coding	73724
865.212	0.325503	0.152002	0.00384758	0.055237	ENSMUSG00000016637	Ift27	protein_coding	67042
90.2215	0.417502	0.259528	0.0038595	0.0552854	ENSMUSG00000049526	Tmem202	protein_coding	73893
3844.37	-0.323019	0.150104	0.00385602	0.0552854	ENSMUSG00000022477	Aco2	protein_coding	11429
2185.43	0.275508	0.116621	0.00388709	0.0556217	ENSMUSG00000060675	Pla2g16	protein_coding	225845
1995.5	0.310821	0.141016	0.00389214	0.055635	ENSMUSG00000025869	Nop16	protein_coding	28126
287.042	0.398113	0.225477	0.00392116	0.0558375	ENSMUSG00000026571	Dcaf6	protein_coding	74106
518.65	0.397802	0.22539	0.00393819	0.0558375	ENSMUSG00000066043	Phactr4	protein_coding	100169
696.484	0.383488	0.207181	0.00392501	0.0558375	ENSMUSG00000001158	Snrnp27	protein_coding	66618
3783	0.376159	0.199267	0.00394049	0.0558375	ENSMUSG00000041126	H2afv	protein_coding	77605
388.427	0.358511	0.181481	0.00394097	0.0558375	ENSMUSG00000038884	A230050P20Rik	protein_coding	319278
1637.97	0.319722	0.148185	0.00394351	0.0558375	ENSMUSG00000027673	Ndufb5	protein_coding	66046
927.413	-0.286948	0.124369	0.00393803	0.0558375	ENSMUSG00000020471	Pold2	protein_coding	18972
3384.55	-0.343827	0.167926	0.00392299	0.0558375	ENSMUSG00000035093	Secisbp2l	protein_coding	70354
213.736	-0.419963	0.280307	0.00392302	0.0558375	ENSMUSG00000038342	Mlxip	protein_coding	208104
663.15	0.359505	0.182517	0.00394884	0.0558543	ENSMUSG00000026436	Elk4	protein_coding	13714
977.818	-0.418995	0.285706	0.00395483	0.0558806	ENSMUSG00000056413	Adap1	protein_coding	231821
394.777	0.347769	0.171815	0.0039643	0.0559558	ENSMUSG00000040795	Iqcc	protein_coding	230767
163.189	0.378952	0.202802	0.00397491	0.0560088	ENSMUSG00000049288	Lix1l	protein_coding	280411
18045	0.36123	0.184489	0.00397635	0.0560088	ENSMUSG00000044080	S100a1	protein_coding	20193
505.144	-0.333626	0.159736	0.00398267	0.0560395	ENSMUSG00000025157	Zdhhc16	protein_coding	74168
310.708	0.416793	0.290786	0.00401891	0.0564906	ENSMUSG00000027514	Zbp1	protein_coding	58203
318.925	0.39031	0.217403	0.00404521	0.0568012	ENSMUSG00000038467	Chmp4b	protein_coding	75608
538.041	0.380968	0.206362	0.00406274	0.0569289	ENSMUSG00000027177	Hipk3	protein_coding	15259
508.94	-0.366756	0.190989	0.00406183	0.0569289	ENSMUSG00000035232	Pdk3	protein_coding	236900
2417.5	0.329705	0.157178	0.0040677	0.0569394	ENSMUSG00000008859	Rala	protein_coding	56044
1366.17	-0.383392	0.209418	0.00407759	0.0570187	ENSMUSG00000028700	Pomgnt1	protein_coding	68273
214.075	0.41438	0.293745	0.00409713	0.0570561	ENSMUSG00000024393	Prrc2a	protein_coding	53761
3320.49	0.35245	0.17763	0.00411668	0.0570561	ENSMUSG00000021709	Erbin	protein_coding	59079
4222.12	0.348698	0.174142	0.00411562	0.0570561	ENSMUSG00000006333	Rps9	protein_coding	76846
21022.9	0.332853	0.159951	0.00408525	0.0570561	ENSMUSG00000032959	Pebp1	protein_coding	23980
8709.97	-0.229987	0.091196	0.00410506	0.0570561	ENSMUSG00000032382	Snx1	protein_coding	56440
5789.57	-0.300444	0.134743	0.00410158	0.0570561	ENSMUSG00000000605	Clcn4	protein_coding	12727
274.687	-0.364482	0.189262	0.00411057	0.0570561	ENSMUSG00000020525	Ppm1d	protein_coding	53892
439.583	-0.389107	0.216835	0.00410127	0.0570561	ENSMUSG00000063297	Luzp2	protein_coding	233271
479.321	-0.416043	0.272928	0.00411828	0.0570561	ENSMUSG00000050310	Rictor	protein_coding	78757
565.833	-0.390821	0.219685	0.00413643	0.0572489	ENSMUSG00000022867	Usp25	protein_coding	30940
54.53	-0.356349	0.333664	0.00415218	0.0573494	ENSMUSG00000039109	F13a1	protein_coding	74145
211.594	-0.415822	0.278406	0.00414872	0.0573494	ENSMUSG00000098132	Rassf10	protein_coding	78748
156.956	0.414912	0.275353	0.00419494	0.0578807	ENSMUSG00000027364	Usp50	protein_coding	75083
3709.54	-0.34022	0.167461	0.00421832	0.058144	ENSMUSG00000030824	Nucb1	protein_coding	18220
49.1094	-0.325432	0.338224	0.0042243	0.0581671	ENSMUSG00000039084	Chad	protein_coding	12643
353.456	-0.414268	0.278854	0.00423665	0.0582776	ENSMUSG00000039989	Cbx4	protein_coding	12418
807.114	0.34186	0.169165	0.0042453	0.0582779	ENSMUSG00000022338	Eny2	protein_coding	223527
2919.34	-0.363831	0.190159	0.0042437	0.0582779	ENSMUSG00000044252	Osbpl1a	protein_coding	64291
378.491	-0.333277	0.161852	0.00427042	0.058519	ENSMUSG00000037730	Mynn	protein_coding	80732
349.804	-0.413199	0.284869	0.00427152	0.058519	ENSMUSG00000096883	Shisa8	protein_coding	435145
1175.1	-0.311449	0.1442	0.00429125	0.0587297	ENSMUSG00000024772	Ehd1	protein_coding	13660
2839.66	-0.30827	0.141795	0.00429733	0.0587533	ENSMUSG00000026727	Rsu1	protein_coding	20163
264.605	0.385877	0.216166	0.00430784	0.0588375	ENSMUSG00000079480	Pin4	protein_coding	69713
5211.64	0.378414	0.207232	0.00432615	0.0590279	ENSMUSG00000037601	Nme1	protein_coding	18102
100.743	0.412283	0.273867	0.00434385	0.0591597	ENSMUSG00000097239	Gm27029	protein_coding	NA
1108.83	-0.348432	0.176124	0.00434457	0.0591597	ENSMUSG00000032633	Flcn	protein_coding	216805
383.698	-0.311762	0.144936	0.00436534	0.0593827	ENSMUSG00000038271	Iffo1	protein_coding	320678
2405.32	-0.306902	0.141224	0.00437111	0.0594013	ENSMUSG00000019188	H13	protein_coding	14950
4656.4	-0.411433	0.270778	0.00437703	0.0594221	ENSMUSG00000061451	Tmem151a	protein_coding	381199
583.244	0.389349	0.222188	0.00438696	0.059497	ENSMUSG00000036781	Rps27l	protein_coding	67941
83.9361	0.355525	0.331181	0.00442591	0.059965	ENSMUSG00000048960	Prex2	protein_coding	109294
357.67	-0.372455	0.201949	0.00444468	0.060159	ENSMUSG00000011589	Fsd1	protein_coding	240121
63.5396	-0.409821	0.28401	0.00447073	0.0604511	ENSMUSG00000047428	Dlk2	protein_coding	106565
637.054	0.377007	0.207754	0.00447993	0.0605149	ENSMUSG00000021928	Ebpl	protein_coding	68177
896.294	-0.268197	0.11478	0.00449315	0.0605723	ENSMUSG00000030304	Ergic2	protein_coding	67456
1438.33	-0.287694	0.127841	0.00449029	0.0605723	ENSMUSG00000030616	Sytl2	protein_coding	83671
622.129	0.387168	0.22121	0.00450295	0.0606439	ENSMUSG00000089682	Bcl2l2	protein_coding	12050
429.543	0.272564	0.117719	0.00451854	0.0607933	ENSMUSG00000027475	Kif3b	protein_coding	16569
577.872	0.373739	0.2047	0.0045397	0.0610002	ENSMUSG00000021018	Polr2h	protein_coding	245841
70.595	0.333618	0.334554	0.00454295	0.0610002	ENSMUSG00000086503	Xist	lincRNA	NA
965.701	-0.400746	0.244825	0.00455157	0.0610552	ENSMUSG00000074064	Mlycd	protein_coding	56690
874.178	0.329522	0.161096	0.00458027	0.0613184	ENSMUSG00000052915	Msl1	protein_coding	74026
719.717	0.312631	0.147034	0.00457877	0.0613184	ENSMUSG00000093460	Six3os1	processed_transcript	NA
187.773	0.408094	0.272583	0.00459686	0.0613581	ENSMUSG00000042115	Klhdc8a	protein_coding	213417
568.233	0.393819	0.233103	0.00459672	0.0613581	ENSMUSG00000096727	Psmb9	protein_coding	16912
216.142	-0.404901	0.256778	0.00459588	0.0613581	ENSMUSG00000020439	Smtn	protein_coding	29856
998.208	0.387898	0.224272	0.00461617	0.0613615	ENSMUSG00000063200	Nol7	protein_coding	70078
1601.55	0.362804	0.193407	0.00461815	0.0613615	ENSMUSG00000023106	Denr	protein_coding	68184
1365.36	-0.262469	0.111704	0.00462437	0.0613615	ENSMUSG00000026860	Sh3glb2	protein_coding	227700
156.371	-0.362727	0.193373	0.0046224	0.0613615	ENSMUSG00000059142	Zfp945	protein_coding	240041
349.449	-0.39949	0.243884	0.00460997	0.0613615	ENSMUSG00000045975	C2cd2	protein_coding	207781
217.034	-0.407816	0.270577	0.00460289	0.0613615	ENSMUSG00000050271	Prag1	protein_coding	244418
129.984	0.398078	0.242907	0.00467918	0.0618976	ENSMUSG00000110631	Gm42047	lincRNA	NA
508.562	0.382667	0.218051	0.0046831	0.0618976	ENSMUSG00000004591	Pkn2	protein_coding	109333
492.988	0.358667	0.189699	0.00467969	0.0618976	ENSMUSG00000022897	Dyrk1a	protein_coding	13548
1070.4	-0.330401	0.162612	0.00467607	0.0618976	ENSMUSG00000045411	2410002F23Rik	protein_coding	668661
1621.36	-0.354708	0.185762	0.00469495	0.0619935	ENSMUSG00000027198	Ext2	protein_coding	14043
374.997	0.390937	0.230919	0.0047182	0.0620001	ENSMUSG00000050737	Ptges	protein_coding	64292
18792.3	0.30848	0.144524	0.00470089	0.0620001	ENSMUSG00000055302	Mrfap1	protein_coding	67568
551.738	-0.296705	0.135581	0.00471611	0.0620001	ENSMUSG00000021519	Mterf3	protein_coding	66410
326.777	-0.342737	0.174221	0.0047184	0.0620001	ENSMUSG00000039754	Alkbh4	protein_coding	72041
248.441	-0.38804	0.226135	0.00470583	0.0620001	ENSMUSG00000034780	B3galt1	protein_coding	26877
753.947	0.346241	0.177629	0.00472413	0.0620151	ENSMUSG00000021188	Trip11	protein_coding	109181
1762.31	0.267358	0.115279	0.00473604	0.0621111	ENSMUSG00000022781	Pak2	protein_coding	224105
4806.22	0.342544	0.174346	0.00475291	0.0622719	ENSMUSG00000041736	Tspo	protein_coding	12257
918.708	0.379556	0.215081	0.00475943	0.0622969	ENSMUSG00000048814	Lonrf2	protein_coding	381338
146.126	0.403715	0.262877	0.00479201	0.062602	ENSMUSG00000107331	Gm42732	TEC	NA
44.5963	-0.403869	0.287043	0.00479031	0.062602	ENSMUSG00000099689	Zfp383	protein_coding	73729
38.5727	-0.335719	0.332172	0.00480059	0.0626535	ENSMUSG00000025494	Sigirr	protein_coding	24058
95.316	0.38832	0.228941	0.00483033	0.0629201	ENSMUSG00000099966	2810402E24Rik	antisense	NA
448.331	0.281075	0.124886	0.00482643	0.0629201	ENSMUSG00000030008	Pradc1	protein_coding	73327
10208.8	0.300995	0.139634	0.00485828	0.0631623	ENSMUSG00000027479	Mapre1	protein_coding	13589
471.328	-0.403101	0.264395	0.00485639	0.0631623	ENSMUSG00000052688	Rab7b	protein_coding	226421
634.145	0.374295	0.211653	0.00499513	0.064879	ENSMUSG00000029655	N4bp2l2	protein_coding	381695
1820.18	-0.292472	0.134028	0.00501366	0.0650572	ENSMUSG00000048807	Slc35e4	protein_coding	103710
980.309	0.341951	0.176155	0.00502297	0.0651155	ENSMUSG00000051495	Irf2bp2	protein_coding	270110
2997.98	0.325896	0.161296	0.00502848	0.0651243	ENSMUSG00000030538	Cib1	protein_coding	23991
2233.73	0.333777	0.168699	0.00506134	0.0654871	ENSMUSG00000028648	Ndufs5	protein_coding	595136
1484.32	-0.313275	0.150786	0.00507705	0.0656276	ENSMUSG00000034484	Snx2	protein_coding	67804
517.499	-0.356743	0.192103	0.00509722	0.0658253	ENSMUSG00000009828	Ick	protein_coding	56542
1522.86	-0.273981	0.121288	0.00511272	0.0659624	ENSMUSG00000064138	Fam172a	protein_coding	68675
1694.27	0.319608	0.1565	0.00512903	0.0661097	ENSMUSG00000016257	Prelid3b	protein_coding	66390
2144.57	0.353943	0.189552	0.0051442	0.066116	ENSMUSG00000007476	Lrrc8a	protein_coding	241296
593.58	-0.317691	0.154943	0.00514273	0.066116	ENSMUSG00000045252	Zfp574	protein_coding	232976
24855	-0.334138	0.169678	0.00514201	0.066116	ENSMUSG00000068923	Syt11	protein_coding	229521
5401.18	0.31957	0.156714	0.0051654	0.0662153	ENSMUSG00000028495	Rps6	protein_coding	20104
2852.95	0.317849	0.155181	0.00515812	0.0662153	ENSMUSG00000032803	Cdv3	protein_coding	321022
696.755	-0.351965	0.187662	0.00516664	0.0662153	ENSMUSG00000035673	Sbno2	protein_coding	216161
485.879	0.348454	0.184068	0.00517572	0.0662689	ENSMUSG00000053453	Thoc7	protein_coding	66231
392.97	0.366222	0.204274	0.0052059	0.0662783	ENSMUSG00000037111	Setd7	protein_coding	73251
2099.97	0.227262	0.0929942	0.00519982	0.0662783	ENSMUSG00000034024	Cct2	protein_coding	12461
8242.9	-0.283857	0.128654	0.00520573	0.0662783	ENSMUSG00000025503	Taldo1	protein_coding	21351
441.043	-0.293115	0.135488	0.00520178	0.0662783	ENSMUSG00000042694	Stn1	protein_coding	108689
5555.15	-0.356731	0.193155	0.00519798	0.0662783	ENSMUSG00000033595	Lgi3	protein_coding	213469
1697.12	-0.362772	0.200107	0.0052031	0.0662783	ENSMUSG00000020536	Llgl1	protein_coding	16897
1154.23	0.375242	0.216189	0.00522193	0.0663574	ENSMUSG00000033020	Polr2f	protein_coding	69833
204.376	0.355458	0.191998	0.00522181	0.0663574	ENSMUSG00000034292	Traf3ip1	protein_coding	74019
2587.64	0.325671	0.162712	0.00525162	0.0665468	ENSMUSG00000027706	Sec62	protein_coding	69276
506.332	0.323703	0.160911	0.00524668	0.0665468	ENSMUSG00000031641	Cbr4	protein_coding	234309
1024	-0.387878	0.236865	0.00524964	0.0665468	ENSMUSG00000051022	Hs3st1	protein_coding	15476
300.402	0.379967	0.22417	0.00529063	0.0669783	ENSMUSG00000071451	Psmg4	protein_coding	69666
1165.88	-0.383359	0.230745	0.00534923	0.0676567	ENSMUSG00000021696	Elovl7	protein_coding	74559
2379.96	0.324788	0.162741	0.00536748	0.0677981	ENSMUSG00000070733	Fryl	protein_coding	72313
424.929	-0.333252	0.170638	0.00537045	0.0677981	ENSMUSG00000027498	Cstf1	protein_coding	67337
145.688	-0.389737	0.244238	0.00539148	0.0680001	ENSMUSG00000022401	Xpnpep3	protein_coding	321003
129.558	-0.302086	0.332185	0.00539759	0.0680137	ENSMUSG00000006386	Tek	protein_coding	21687
774.711	0.240741	0.101256	0.00540881	0.0680828	ENSMUSG00000013787	Ehmt2	protein_coding	110147
85.0342	-0.379724	0.308389	0.00541316	0.0680828	ENSMUSG00000022346	Myc	protein_coding	17869
67.368	0.394723	0.283517	0.00544023	0.0682327	ENSMUSG00000079523	Tmsb10	protein_coding	19240
193230	-0.366768	0.207835	0.00543687	0.0682327	ENSMUSG00000032554	Trf	protein_coding	22041
561.374	-0.385262	0.23599	0.00543772	0.0682327	ENSMUSG00000043154	Ppp2r3a	protein_coding	235542
454.558	-0.345193	0.183275	0.0054574	0.0683845	ENSMUSG00000042508	Dmtf1	protein_coding	23857
483.56	0.318521	0.157896	0.00547958	0.0685988	ENSMUSG00000038013	Wipf2	protein_coding	68524
663.732	0.347415	0.185903	0.00548844	0.0686462	ENSMUSG00000054312	Mrps21	protein_coding	66292
1078.61	-0.275955	0.124331	0.00550184	0.0687501	ENSMUSG00000020375	Rufy1	protein_coding	216724
1835.93	0.297798	0.140772	0.00551791	0.0688402	ENSMUSG00000020022	Ndufa12	protein_coding	66414
44.3241	-0.30988	0.330721	0.00552567	0.0688402	ENSMUSG00000042138	Msantd2	protein_coding	235184
157.359	-0.329803	0.327913	0.00552943	0.0688402	ENSMUSG00000046470	Sox18	protein_coding	20672
566.857	-0.333892	0.172428	0.00552055	0.0688402	ENSMUSG00000025911	Adhfe1	protein_coding	76187
280.727	-0.355509	0.195681	0.00557008	0.0692824	ENSMUSG00000028671	Gale	protein_coding	74246
421.096	0.371642	0.216265	0.00557576	0.0692892	ENSMUSG00000030122	Ptms	protein_coding	69202
2856.72	0.327402	0.166774	0.0055934	0.0694446	ENSMUSG00000026021	Sumo1	protein_coding	22218
420.305	0.351128	0.191065	0.00560536	0.0694788	ENSMUSG00000018474	Chd3	protein_coding	216848
5083.47	-0.317178	0.329385	0.00560645	0.0694788	ENSMUSG00000024190	Dusp1	protein_coding	19252
224.61	-0.382862	0.235129	0.00561381	0.0695062	ENSMUSG00000017386	Traf4	protein_coding	22032
2877.4	0.335684	0.17501	0.00562458	0.0695328	ENSMUSG00000002233	Rhoc	protein_coding	11853
2834.22	-0.253704	0.109887	0.00562625	0.0695328	ENSMUSG00000029063	Nadk	protein_coding	192185
3443.89	-0.253822	0.11	0.00563758	0.0696092	ENSMUSG00000037062	Sh3glb1	protein_coding	54673
1601	0.383498	0.237312	0.00565744	0.0697906	ENSMUSG00000024975	Pdcd4	protein_coding	18569
316.908	0.386585	0.295466	0.00566908	0.0698704	ENSMUSG00000031627	Irf2	protein_coding	16363
2413.47	-0.328537	0.168438	0.00567453	0.0698737	ENSMUSG00000058070	Eml1	protein_coding	68519
2244.29	-0.354038	0.195181	0.00568623	0.0699541	ENSMUSG00000018171	Vmp1	protein_coding	75909
108.12	-0.209878	0.336839	0.0056933	0.0699774	ENSMUSG00000032401	Lctl	protein_coding	235435
8109.05	-0.267937	0.119587	0.00570944	0.0701119	ENSMUSG00000025130	P4hb	protein_coding	18453
283.302	0.30883	0.150972	0.00571983	0.0701758	ENSMUSG00000027663	Zmat3	protein_coding	22401
115.143	0.304822	0.329998	0.00573235	0.0702018	ENSMUSG00000095186	Gm10718	protein_coding	NA
786.385	0.271992	0.122482	0.00572957	0.0702018	ENSMUSG00000021840	Mapk1ip1l	protein_coding	218975
3126.67	0.277852	0.126762	0.00575346	0.0703965	ENSMUSG00000060904	Arl1	protein_coding	104303
299.214	-0.387108	0.248537	0.00576656	0.0704929	ENSMUSG00000020115	Tbk1	protein_coding	56480
160.686	-0.318019	0.328244	0.00577387	0.0705185	ENSMUSG00000033191	Tie1	protein_coding	21846
345.992	0.370668	0.217769	0.00577973	0.0705263	ENSMUSG00000050552	Lamtor4	protein_coding	66096
635.195	-0.390127	0.26012	0.00578662	0.0705466	ENSMUSG00000024395	Lims2	protein_coding	225341
377.42	0.332583	0.173275	0.00579624	0.0706002	ENSMUSG00000003731	Kpna6	protein_coding	16650
2517.25	0.327713	0.168671	0.0058153	0.0707686	ENSMUSG00000056629	Fkbp2	protein_coding	14227
473.274	-0.36357	0.208454	0.00582199	0.0707861	ENSMUSG00000010517	Faf1	protein_coding	14084
646.33	0.360042	0.204185	0.00584715	0.0709793	ENSMUSG00000062563	Cys1	protein_coding	12879
2576.22	-0.350598	0.192839	0.00584839	0.0709793	ENSMUSG00000001473	Tubb6	protein_coding	67951
477.569	0.312295	0.15478	0.0058552	0.0709982	ENSMUSG00000024829	Mrpl21	protein_coding	353242
1084.51	0.32188	0.163709	0.00589519	0.0714191	ENSMUSG00000022507	1810013L24Rik	protein_coding	69053
1289.95	0.308285	0.151628	0.00591279	0.0715681	ENSMUSG00000067925	Rtl8a	protein_coding	66158
6969.51	0.321276	0.163309	0.00591965	0.0715869	ENSMUSG00000071655	Ubxn1	protein_coding	225896
1839.51	0.356144	0.200351	0.00594019	0.0717711	ENSMUSG00000030647	Ndufc2	protein_coding	68197
638.182	0.371186	0.221589	0.00598614	0.0718124	ENSMUSG00000024063	Lbh	protein_coding	77889
273.336	0.342509	0.184918	0.00596622	0.0718124	ENSMUSG00000001134	Uxt	protein_coding	22294
756.35	0.276211	0.126493	0.00597344	0.0718124	ENSMUSG00000026087	Mrpl30	protein_coding	107734
1394.61	0.272692	0.123929	0.00596684	0.0718124	ENSMUSG00000022957	Itsn1	protein_coding	16443
2685.09	-0.281273	0.130274	0.00598415	0.0718124	ENSMUSG00000057963	Itpk1	protein_coding	217837
1228.62	-0.310388	0.153804	0.00597222	0.0718124	ENSMUSG00000002968	Med25	protein_coding	75613
1070.9	-0.336772	0.178983	0.00598331	0.0718124	ENSMUSG00000074170	Plekhf1	protein_coding	72287
513.507	-0.385483	0.288685	0.00598361	0.0718124	ENSMUSG00000031385	Plxnb3	protein_coding	140571
67.1601	0.386632	0.257867	0.00604748	0.0722824	ENSMUSG00000000282	Mnt	protein_coding	17428
3804.93	0.374722	0.228608	0.00605742	0.0722824	ENSMUSG00000042379	Esm1	protein_coding	71690
1061.08	0.326114	0.168813	0.00605215	0.0722824	ENSMUSG00000047888	Tnrc6b	protein_coding	213988
451.349	0.312692	0.156235	0.00603811	0.0722824	ENSMUSG00000048351	Coa7	protein_coding	69893
1777.92	-0.251183	0.109652	0.00604245	0.0722824	ENSMUSG00000026563	Tada1	protein_coding	27878
202.464	-0.377895	0.234088	0.00603589	0.0722824	ENSMUSG00000031934	Panx1	protein_coding	55991
4671.76	0.28861	0.136352	0.00608674	0.072413	ENSMUSG00000032826	Ank2	protein_coding	109676
224.318	0.270759	0.123009	0.00608323	0.072413	ENSMUSG00000097617	Gm10687	antisense	NA
1225.76	0.251139	0.109766	0.00608716	0.072413	ENSMUSG00000070044	Fam149a	protein_coding	212326
875.15	-0.304349	0.149245	0.00608981	0.072413	ENSMUSG00000028959	Fastk	protein_coding	66587
55.7755	0.275278	0.329828	0.00609975	0.0724546	ENSMUSG00000095280	Gm21738	protein_coding	NA
6040.09	0.254183	0.111791	0.00610425	0.0724546	ENSMUSG00000005873	Reep5	protein_coding	13476
579.186	-0.297826	0.143872	0.0061094	0.0724546	ENSMUSG00000051098	Mblac2	protein_coding	72852
540.791	0.387105	0.273168	0.00612382	0.0725106	ENSMUSG00000039737	Prkrip1	protein_coding	66801
12835	0.242798	0.10464	0.00612486	0.0725106	ENSMUSG00000015932	Dstn	protein_coding	56431
271.083	0.353903	0.199903	0.0061596	0.0728581	ENSMUSG00000068184	Ndufaf2	protein_coding	75597
617.295	0.295114	0.141963	0.00617196	0.0729404	ENSMUSG00000071078	Nr2c2ap	protein_coding	75692
74.5397	0.379631	0.241221	0.00619484	0.0731325	ENSMUSG00000109812	Gm45640	TEC	NA
38.4165	0.347709	0.318137	0.00619905	0.0731325	ENSMUSG00000051146	Camk2n2	protein_coding	73047
531.453	-0.245658	0.106705	0.00622171	0.0732394	ENSMUSG00000032583	Mon1a	protein_coding	72825
549.715	-0.295432	0.142461	0.00622017	0.0732394	ENSMUSG00000066151	Fkbp15	protein_coding	338355
301.222	-0.350764	0.196723	0.00622437	0.0732394	ENSMUSG00000040033	Stat2	protein_coding	20847
1644.24	0.290558	0.138595	0.0062364	0.0732788	ENSMUSG00000000088	Cox5a	protein_coding	12858
919.934	0.288856	0.13725	0.00623857	0.0732788	ENSMUSG00000028961	Pgd	protein_coding	110208
2042.87	0.221046	0.0922547	0.00625676	0.0734285	ENSMUSG00000018322	Tomm34	protein_coding	67145
139.939	0.296303	0.143398	0.00626423	0.0734525	ENSMUSG00000028133	Rwdd3	protein_coding	66568
32043.1	0.237187	0.101659	0.00627874	0.0735587	ENSMUSG00000037742	Eef1a1	protein_coding	13627
722.887	0.283451	0.133281	0.00629495	0.0736848	ENSMUSG00000070802	Pnmal2	protein_coding	434128
317.151	-0.354064	0.201638	0.0063062	0.0737525	ENSMUSG00000024424	Ttc39c	protein_coding	72747
631.339	0.34077	0.186205	0.00633884	0.0740702	ENSMUSG00000075700	Selenot	protein_coding	69227
3049.74	0.267452	0.121678	0.00635248	0.0741653	ENSMUSG00000001440	Kpnb1	protein_coding	16211
1284.85	0.350311	0.197625	0.00637159	0.0743243	ENSMUSG00000073433	Arhgdig	protein_coding	14570
1984.83	0.344924	0.191368	0.00638951	0.0744689	ENSMUSG00000029821	Gsdme	protein_coding	54722
280.222	0.302681	0.149614	0.0064239	0.0748052	ENSMUSG00000064307	Lrrc51	protein_coding	69358
112.483	0.382436	0.27912	0.0064497	0.0750409	ENSMUSG00000029403	Cdkl2	protein_coding	53886
391.28	0.336803	0.182844	0.00646083	0.0751058	ENSMUSG00000062691	Cebpzos	protein_coding	68554
35.3504	-0.281683	0.327666	0.00649222	0.0754057	ENSMUSG00000026602	Nphs2	protein_coding	170484
821.342	-0.351919	0.201166	0.00652381	0.0757075	ENSMUSG00000037295	Ldlrap1	protein_coding	100017
41.7095	0.372585	0.297646	0.0065342	0.0757631	ENSMUSG00000033249	Hsf4	protein_coding	26386
1854.44	-0.321291	0.167523	0.00655611	0.0759519	ENSMUSG00000021830	Txndc16	protein_coding	70561
136.253	0.363647	0.218212	0.00657661	0.0760021	ENSMUSG00000026156	B3gat2	protein_coding	280645
10467.6	0.354002	0.204494	0.00658295	0.0760021	ENSMUSG00000061232	H2-K1	protein_coding	14972
555.968	-0.295946	0.144636	0.00657482	0.0760021	ENSMUSG00000001157	Gmcl1	protein_coding	23885
466.88	-0.375825	0.292163	0.0065779	0.0760021	ENSMUSG00000037996	Slc24a2	protein_coding	76376
500.337	0.337887	0.185094	0.00659156	0.0760365	ENSMUSG00000039985	Sinhcaf	protein_coding	56306
29.8491	0.377876	0.287542	0.00660409	0.0761161	ENSMUSG00000109810	Gm45592	TEC	NA
38.4547	0.349726	0.313756	0.00662208	0.0761934	ENSMUSG00000024769	Cdc42bpg	protein_coding	240505
329.224	-0.361533	0.215508	0.00661749	0.0761934	ENSMUSG00000053175	Bcl3	protein_coding	12051
86.359	0.37478	0.292666	0.00663498	0.0762768	ENSMUSG00000024697	Gna14	protein_coding	14675
2081.62	0.292413	0.142049	0.00665032	0.0763882	ENSMUSG00000015759	Cnih1	protein_coding	12793
74.3794	0.37975	0.276819	0.00671612	0.0766228	ENSMUSG00000067455	Hist1h4j	protein_coding	319159
199.96	0.359745	0.213858	0.00669903	0.0766228	ENSMUSG00000085227	6330418K02Rik	antisense	NA
964.632	0.340979	0.189633	0.00671377	0.0766228	ENSMUSG00000090862	Rps13	protein_coding	68052
309.981	0.340496	0.188778	0.00667917	0.0766228	ENSMUSG00000040365	Trim41	protein_coding	211007
1262.41	0.306107	0.154145	0.00670407	0.0766228	ENSMUSG00000005674	Tomm40l	protein_coding	641376
3966.32	-0.231474	0.0993789	0.00671457	0.0766228	ENSMUSG00000033917	Gde1	protein_coding	56209
326.115	-0.307267	0.155206	0.00670619	0.0766228	ENSMUSG00000029270	Fam69a	protein_coding	67266
1137.55	-0.335264	0.18297	0.00668946	0.0766228	ENSMUSG00000021824	Ap3m1	protein_coding	55946
205.34	-0.379858	0.273487	0.00674613	0.0769002	ENSMUSG00000069920	B3gnt9	protein_coding	97440
738.071	-0.278474	0.13137	0.00675434	0.0769289	ENSMUSG00000020952	Scfd1	protein_coding	76983
350.088	0.322296	0.169939	0.00677225	0.077003	ENSMUSG00000031490	Eif4ebp1	protein_coding	13685
2449.74	-0.318146	0.165802	0.00676808	0.077003	ENSMUSG00000058258	Idi1	protein_coding	319554
474.125	0.355627	0.209269	0.006815	0.0773792	ENSMUSG00000030203	Dusp16	protein_coding	70686
75.8634	-0.379162	0.263766	0.0068168	0.0773792	ENSMUSG00000009731	Kcnd1	protein_coding	16506
4458.26	-0.283448	0.135554	0.00682538	0.0774116	ENSMUSG00000029095	Ablim2	protein_coding	231148
945.777	0.312737	0.161061	0.00684431	0.0775612	ENSMUSG00000042772	Smg7	protein_coding	226517
1062.31	-0.369906	0.2338	0.00686092	0.0776843	ENSMUSG00000058589	Anks1b	protein_coding	77531
8930.77	0.332236	0.181093	0.00687786	0.0778108	ENSMUSG00000030717	Nupr1	protein_coding	56312
173.198	0.365802	0.226272	0.0068855	0.0778321	ENSMUSG00000070858	Gm1673	protein_coding	381633
85.5513	-0.367121	0.298113	0.00690915	0.0780341	ENSMUSG00000038623	Tm6sf1	protein_coding	107769
217.604	0.370253	0.236445	0.00695871	0.0785282	ENSMUSG00000029725	Ppp1r35	protein_coding	69871
415.871	0.34965	0.202709	0.00696679	0.0785537	ENSMUSG00000027522	Stx16	protein_coding	228960
1205.28	0.309287	0.158633	0.00698793	0.078628	ENSMUSG00000071649	B3gat3	protein_coding	72727
442.407	-0.306318	0.155894	0.00699084	0.078628	ENSMUSG00000060402	Chst8	protein_coding	68947
2925.33	-0.315787	0.164856	0.00698858	0.078628	ENSMUSG00000023019	Gpd1	protein_coding	14555
274.238	0.374088	0.247534	0.00700016	0.0786674	ENSMUSG00000084319	Tpt1-ps3	processed_pseudogene	NA
304.592	0.374132	0.248298	0.00702033	0.0788285	ENSMUSG00000042523	Dnal1	protein_coding	105000
1437.71	0.341113	0.192477	0.00702656	0.0788328	ENSMUSG00000044550	Tceal3	protein_coding	594844
2027.41	0.3769	0.269601	0.00704532	0.0789122	ENSMUSG00000046718	Bst2	protein_coding	69550
104.988	0.363784	0.225044	0.00704262	0.0789122	ENSMUSG00000074754	Smim26	protein_coding	228715
1537.76	-0.216584	0.0915892	0.00707551	0.0791738	ENSMUSG00000032316	Clk3	protein_coding	102414
2048.51	-0.371294	0.289139	0.00708039	0.0791738	ENSMUSG00000032014	Oaf	protein_coding	102644
1135.63	-0.279763	0.133764	0.00709988	0.0792605	ENSMUSG00000024947	Men1	protein_coding	17283
118.82	-0.322004	0.319829	0.00709644	0.0792605	ENSMUSG00000073599	Ecscr	protein_coding	68545
121.555	0.375889	0.271799	0.00712855	0.0794742	ENSMUSG00000019761	Krt10	protein_coding	16661
174.316	-0.316598	0.166519	0.00713079	0.0794742	ENSMUSG00000028799	Zfp362	protein_coding	230761
78.6506	0.373082	0.248567	0.00714148	0.0795277	ENSMUSG00000097048	1600020E01Rik	antisense	NA
1195.19	-0.308018	0.158357	0.00715276	0.0795877	ENSMUSG00000020087	Tysnd1	protein_coding	71767
1736.33	0.309466	0.159761	0.0071594	0.0795961	ENSMUSG00000029007	Agtrap	protein_coding	11610
164.242	0.360504	0.221259	0.00717697	0.0797258	ENSMUSG00000002846	Timmdc1	protein_coding	76916
1908.57	0.302485	0.153505	0.00720286	0.0797337	ENSMUSG00000041881	Ndufa7	protein_coding	66416
865.689	-0.253293	0.114658	0.00720393	0.0797337	ENSMUSG00000030720	Cln3	protein_coding	12752
490.067	-0.328279	0.179174	0.00720685	0.0797337	ENSMUSG00000009418	Nav1	protein_coding	215690
3134.12	-0.331522	0.1826	0.0071847	0.0797337	ENSMUSG00000060002	Chpt1	protein_coding	212862
628.83	-0.335605	0.187437	0.0072072	0.0797337	ENSMUSG00000002910	Arrdc2	protein_coding	70807
657.776	-0.273236	0.12915	0.00721999	0.0797758	ENSMUSG00000041650	Pcca	protein_coding	110821
528.192	-0.30841	0.159112	0.00722282	0.0797758	ENSMUSG00000037475	Thoc2	protein_coding	331401
71.4735	0.373449	0.278816	0.0072463	0.0798641	ENSMUSG00000074578	Zfas1	processed_transcript	NA
1149.4	0.287343	0.140534	0.00724855	0.0798641	ENSMUSG00000019558	Slc6a8	protein_coding	102857
700.234	-0.297259	0.14899	0.00723745	0.0798641	ENSMUSG00000022855	Senp2	protein_coding	75826
142.251	-0.368917	0.28959	0.00726045	0.07993	ENSMUSG00000046658	Zfp316	protein_coding	54201
911.673	0.296857	0.148866	0.00728537	0.0801175	ENSMUSG00000062683	Atp5g2	protein_coding	67942
877.076	0.19451	0.0801365	0.00728934	0.0801175	ENSMUSG00000028567	Txndc12	protein_coding	66073
207.789	0.354082	0.21273	0.00731591	0.0803441	ENSMUSG00000028555	Ttc39a	protein_coding	230603
242.975	0.370583	0.246846	0.00736007	0.0805671	ENSMUSG00000028403	Zdhhc21	protein_coding	68268
902.475	0.315361	0.16664	0.00735523	0.0805671	ENSMUSG00000061207	Stk19	protein_coding	54402
3879.33	0.261248	0.120692	0.00734825	0.0805671	ENSMUSG00000072704	Smim10l1	protein_coding	381820
3188.02	-0.342959	0.197694	0.00735696	0.0805671	ENSMUSG00000025790	Slco3a1	protein_coding	108116
4031.81	-0.358547	0.220807	0.00738937	0.0808224	ENSMUSG00000037419	Endod1	protein_coding	71946
172.849	0.369908	0.246035	0.0074079	0.0809427	ENSMUSG00000085315	A430018G15Rik	processed_transcript	NA
11844.6	-0.297782	0.150321	0.00741659	0.0809427	ENSMUSG00000064373	Selenop	protein_coding	20363
103.521	-0.324371	0.176397	0.00741835	0.0809427	ENSMUSG00000031323	Dmrtc1a	protein_coding	70887
287.49	-0.363853	0.231376	0.00743156	0.0810214	ENSMUSG00000042182	Bend6	protein_coding	320705
4754.19	0.344247	0.200327	0.0074604	0.0812702	ENSMUSG00000068220	Lgals1	protein_coding	16852
1197.84	-0.355815	0.217358	0.00747506	0.0813643	ENSMUSG00000041939	Mvk	protein_coding	17855
925.63	-0.332678	0.186248	0.00749375	0.0815021	ENSMUSG00000038828	Tmem214	protein_coding	68796
382.741	0.331272	0.184817	0.00752054	0.081662	ENSMUSG00000019789	Hey2	protein_coding	15214
1381.56	-0.312875	0.165109	0.00751751	0.081662	ENSMUSG00000054309	Cpsf3	protein_coding	54451
51.1542	0.372084	0.264093	0.00752814	0.0816789	ENSMUSG00000113722	Snhg10	lincRNA	NA
871.603	-0.306101	0.158629	0.00753904	0.0817315	ENSMUSG00000027998	Plrg1	protein_coding	53317
278.01	0.371545	0.272139	0.00755003	0.0817849	ENSMUSG00000036452	Arhgap26	protein_coding	71302
1698.92	-0.238951	0.10615	0.00756135	0.0818419	ENSMUSG00000015247	Nipsnap3b	protein_coding	66536
581.895	0.35393	0.21569	0.00758797	0.0820642	ENSMUSG00000008333	Snrpb2	protein_coding	20639
50.9431	0.370174	0.254515	0.00761705	0.0822992	ENSMUSG00000004231	Pax2	protein_coding	18504
395.426	0.332687	0.187282	0.00762797	0.0822992	ENSMUSG00000029290	Zfp326	protein_coding	54367
1202.83	-0.313543	0.166412	0.00762673	0.0822992	ENSMUSG00000028703	Lrrc41	protein_coding	230654
439.108	0.304717	0.157862	0.00764376	0.0824038	ENSMUSG00000036641	Ccdc148	protein_coding	227933
1897.43	-0.289399	0.14432	0.00771872	0.0831456	ENSMUSG00000000441	Raf1	protein_coding	110157
1169.81	-0.247929	0.112517	0.00772646	0.0831625	ENSMUSG00000029388	Eif2b1	protein_coding	209354
1060.19	0.316334	0.169953	0.007742	0.0831973	ENSMUSG00000038855	Itpkb	protein_coding	320404
760.323	0.308954	0.162476	0.00774012	0.0831973	ENSMUSG00000025505	Tmem80	protein_coding	71448
3568.27	0.350898	0.212818	0.00775303	0.0832495	ENSMUSG00000064354	mt-Co2	protein_coding	17709
4396.62	0.351692	0.21466	0.00780483	0.0837392	ENSMUSG00000048100	Taf13	protein_coding	99730
1787.76	0.294352	0.149253	0.00784418	0.0840664	ENSMUSG00000028792	Ak2	protein_coding	11637
1643.28	0.263259	0.123789	0.00784778	0.0840664	ENSMUSG00000074093	Svip	protein_coding	75744
1377.97	0.322186	0.177122	0.00788721	0.084355	ENSMUSG00000024346	Pfdn1	protein_coding	67199
14267.7	0.321794	0.176658	0.00788209	0.084355	ENSMUSG00000031818	Cox4i1	protein_coding	12857
323.825	0.297959	0.152785	0.00789598	0.0843821	ENSMUSG00000032727	Mier3	protein_coding	218613
980.783	-0.265439	0.125643	0.00791378	0.0844386	ENSMUSG00000027963	Extl2	protein_coding	58193
1575.17	-0.301308	0.155981	0.00790948	0.0844386	ENSMUSG00000029291	Rufy3	protein_coding	52822
399.488	0.337013	0.194953	0.00792212	0.0844609	ENSMUSG00000021051	Ppp2r5e	protein_coding	26932
1131.06	-0.308182	0.162759	0.00793237	0.0845035	ENSMUSG00000022614	Lmf2	protein_coding	105847
37.8838	0.344264	0.305523	0.00795275	0.0845872	ENSMUSG00000026822	Lcn2	protein_coding	16819
2996.89	0.310305	0.164962	0.00794671	0.0845872	ENSMUSG00000065990	Aurkaip1	protein_coding	66077
83.0727	0.354947	0.297056	0.00796381	0.084591	ENSMUSG00000035929	H2-Q4	protein_coding	15015
446.495	-0.366183	0.249977	0.00796563	0.084591	ENSMUSG00000022863	Btg3	protein_coding	12228
135.167	0.340061	0.307754	0.00797415	0.084615	ENSMUSG00000040428	Plekha4	protein_coding	69217
3576.28	0.355204	0.223211	0.00800732	0.0847944	ENSMUSG00000002274	Metrn	protein_coding	70083
686.6	-0.278253	0.136073	0.008004	0.0847944	ENSMUSG00000021000	Mia2	protein_coding	338320
485.208	-0.360011	0.290324	0.00800989	0.0847944	ENSMUSG00000026437	Cdk18	protein_coding	18557
79.5733	0.358422	0.292298	0.00802454	0.0848828	ENSMUSG00000000142	Axin2	protein_coding	12006
230.443	0.351643	0.217241	0.00803081	0.0848828	ENSMUSG00000039063	Echdc3	protein_coding	67856
1244.73	-0.282625	0.139882	0.00804604	0.0849773	ENSMUSG00000025978	Rftn2	protein_coding	74013
406.752	0.334566	0.193085	0.00807623	0.0850301	ENSMUSG00000028126	Pip5k1a	protein_coding	18720
4316.03	0.328924	0.186141	0.00807593	0.0850301	ENSMUSG00000054091	1810037I17Rik	protein_coding	67704
139.607	0.319456	0.175327	0.00807503	0.0850301	ENSMUSG00000021645	Smn1	protein_coding	20595
1302.2	0.303495	0.158823	0.00805832	0.0850301	ENSMUSG00000037805	Rpl10a	protein_coding	19896
46.5164	0.362092	0.239779	0.00809118	0.0851212	ENSMUSG00000097328	Tnfsf12	protein_coding	21944
1251.66	-0.305377	0.16099	0.00812209	0.08538	ENSMUSG00000034390	Cmip	protein_coding	74440
76.1948	0.366233	0.264603	0.00816445	0.0857584	ENSMUSG00000087165	2010001A14Rik	processed_transcript	NA
3000.77	0.321166	0.177832	0.00817142	0.085765	ENSMUSG00000022890	Atp5j	protein_coding	11957
4985.51	0.362582	0.243531	0.00818914	0.0858843	ENSMUSG00000067212	H2-T23	protein_coding	15040
982.089	0.274651	0.133853	0.0081986	0.0859167	ENSMUSG00000028228	Cpne3	protein_coding	70568
415.974	0.317526	0.174158	0.00822645	0.0861418	ENSMUSG00000045624	Esf1	protein_coding	66580
1098.3	0.329592	0.188209	0.00824853	0.0862402	ENSMUSG00000032105	Pdzd3	protein_coding	170761
665.798	0.2788	0.137453	0.00824862	0.0862402	ENSMUSG00000028266	Lmo4	protein_coding	16911
30.825	0.357837	0.289578	0.00826064	0.0862565	ENSMUSG00000110156	Gm42067	antisense	NA
502.081	0.331965	0.19126	0.00826295	0.0862565	ENSMUSG00000079677	Fdx1l	protein_coding	68165
641.527	-0.273938	0.133567	0.00828024	0.0863703	ENSMUSG00000031787	Katnb1	protein_coding	74187
1773.64	0.320952	0.17841	0.00829868	0.0864292	ENSMUSG00000049881	2810025M15Rik	transcribed_processed_pseudogene	NA
5609.31	0.291235	0.148465	0.00829782	0.0864292	ENSMUSG00000024646	Cyb5a	protein_coding	109672
718.261	0.36254	0.246665	0.00830865	0.0864663	ENSMUSG00000099083	Atf7	protein_coding	223922
1825.72	0.267958	0.129005	0.00834066	0.0865378	ENSMUSG00000020390	Ube2b	protein_coding	22210
661.972	-0.237757	0.107322	0.0083447	0.0865378	ENSMUSG00000023980	Taf8	protein_coding	63856
231.997	-0.325864	0.184424	0.00834755	0.0865378	ENSMUSG00000037536	Fbxo34	protein_coding	78938
45.2203	-0.343933	0.302392	0.00834753	0.0865378	ENSMUSG00000026826	Nr4a2	protein_coding	18227
142.974	-0.355356	0.228333	0.00834364	0.0865378	ENSMUSG00000071291	Zfp58	protein_coding	238693
185.25	-0.317291	0.174958	0.00840002	0.0870149	ENSMUSG00000030752	Kdm8	protein_coding	77035
178.894	-0.325234	0.311231	0.00844116	0.0873741	ENSMUSG00000016024	Lbp	protein_coding	16803
37.3348	-0.333904	0.307442	0.00845614	0.0873952	ENSMUSG00000046733	Gprc5a	protein_coding	232431
297.033	-0.351517	0.294878	0.00845171	0.0873952	ENSMUSG00000036202	Rif1	protein_coding	51869
545.941	0.320682	0.17928	0.00848212	0.0873962	ENSMUSG00000000976	Heatr6	protein_coding	217026
8713.51	0.272085	0.132762	0.0084776	0.0873962	ENSMUSG00000020708	Psmc5	protein_coding	19184
2258.91	-0.272882	0.133364	0.00846487	0.0873962	ENSMUSG00000048429	Timm29	protein_coding	69773
2367.45	-0.360239	0.243089	0.00847142	0.0873962	ENSMUSG00000045087	S1pr5	protein_coding	94226
7823.92	0.252008	0.117516	0.0084996	0.0875096	ENSMUSG00000008475	Arpc5	protein_coding	67771
8481.92	-0.260156	0.123557	0.00851479	0.0875993	ENSMUSG00000007564	Ppp2r1a	protein_coding	51792
4017.62	0.235636	0.106368	0.00852786	0.0876669	ENSMUSG00000001794	Capns1	protein_coding	12336
1406.42	0.289551	0.147965	0.00853627	0.0876866	ENSMUSG00000021520	Uqcrb	protein_coding	67530
4313.11	-0.362117	0.254126	0.00855785	0.0878415	ENSMUSG00000021451	Sema4d	protein_coding	20354
1609.21	-0.33894	0.20326	0.00858086	0.0880108	ENSMUSG00000027254	Map1a	protein_coding	17754
2223.45	-0.305453	0.163918	0.00867247	0.088883	ENSMUSG00000030207	Fam234b	protein_coding	74525
501.743	0.294565	0.153295	0.00869204	0.0888941	ENSMUSG00000069682	Gm10275	transcribed_processed_pseudogene	NA
45.502	0.211676	0.320569	0.00868756	0.0888941	ENSMUSG00000072692	Rpl37rt	transcribed_processed_pseudogene	100502825
6259.4	-0.36105	0.25423	0.0086933	0.0888941	ENSMUSG00000001847	Rac1	protein_coding	19353
382.567	-0.25759	0.122206	0.00870787	0.0889437	ENSMUSG00000033294	Noc4l	protein_coding	100608
2291.03	-0.311576	0.170552	0.00871132	0.0889437	ENSMUSG00000033365	Ipo13	protein_coding	230673
120.28	0.361152	0.259905	0.0087498	0.0892179	ENSMUSG00000040118	Cacna2d1	protein_coding	12293
9121.76	0.275011	0.136156	0.00875799	0.0892179	ENSMUSG00000026238	Ptma	protein_coding	19231
33.5926	-0.350727	0.292129	0.00875733	0.0892179	ENSMUSG00000028373	Astn2	protein_coding	56079
220.739	0.332285	0.195961	0.00881263	0.0896555	ENSMUSG00000086429	Gt(ROSA)26Sor	antisense	14910
4306.72	0.310365	0.169845	0.00881819	0.0896555	ENSMUSG00000028478	Clta	protein_coding	12757
1341.46	-0.316106	0.176179	0.00882085	0.0896555	ENSMUSG00000050530	Fam171a1	protein_coding	269233
958.074	0.333648	0.19796	0.00883063	0.0896873	ENSMUSG00000017721	Pigt	protein_coding	78928
1825.68	-0.34942	0.224313	0.00891331	0.090459	ENSMUSG00000020604	Arsg	protein_coding	74008
1463.82	-0.247958	0.115761	0.00892234	0.0904827	ENSMUSG00000030741	Spns1	protein_coding	73658
62.6969	0.344043	0.296803	0.00895601	0.090688	ENSMUSG00000027171	Prrg4	protein_coding	228413
1611.7	-0.249124	0.116683	0.00895551	0.090688	ENSMUSG00000016554	Eif3d	protein_coding	55944
331.876	-0.339863	0.29991	0.00898453	0.0909087	ENSMUSG00000116165	Pdxp	protein_coding	57028
615.15	0.322936	0.185334	0.0089991	0.0909198	ENSMUSG00000031231	Cox7b	protein_coding	66142
1279.65	-0.238244	0.109203	0.0089968	0.0909198	ENSMUSG00000037278	Tmem97	protein_coding	69071
294.814	-0.354381	0.237312	0.00900582	0.0909198	ENSMUSG00000030898	Cckbr	protein_coding	12426
387.512	0.353215	0.234501	0.00902231	0.0910182	ENSMUSG00000022390	Zc3h7b	protein_coding	20286
2512.32	-0.211963	0.0927936	0.00905889	0.091319	ENSMUSG00000022110	Sucla2	protein_coding	20916
149.203	0.336768	0.204613	0.00908649	0.0914666	ENSMUSG00000029596	Sdsl	protein_coding	257635
251.898	0.320498	0.18295	0.00908708	0.0914666	ENSMUSG00000024456	Diaph1	protein_coding	13367
210.29	-0.281948	0.143433	0.00910851	0.0916141	ENSMUSG00000027981	Rnpc3	protein_coding	67225
76.6184	0.355626	0.244065	0.00912939	0.0916195	ENSMUSG00000081058	Hist2h3c2	protein_coding	97114
419.069	0.299774	0.160411	0.00912904	0.0916195	ENSMUSG00000075376	Rc3h2	protein_coding	319817
410.323	-0.325548	0.18942	0.00911842	0.0916195	ENSMUSG00000025474	Tubgcp2	protein_coding	74237
282.023	0.293001	0.153868	0.00915842	0.0917064	ENSMUSG00000024446	Rpp21	protein_coding	67676
871.881	-0.35722	0.252542	0.00915745	0.0917064	ENSMUSG00000016494	Cd34	protein_coding	12490
229.115	-0.357805	0.257768	0.00915654	0.0917064	ENSMUSG00000037426	Depdc5	protein_coding	277854
158.587	-0.343572	0.216414	0.00916586	0.0917129	ENSMUSG00000087620	5330434G04Rik	lincRNA	NA
30.5638	-0.351929	0.28428	0.00919745	0.0919609	ENSMUSG00000046337	Fam178b	protein_coding	381337
151.496	-0.356124	0.273218	0.00921653	0.0920835	ENSMUSG00000025425	St8sia5	protein_coding	225742
451.985	-0.342071	0.21451	0.00923164	0.0921663	ENSMUSG00000020282	Rhbdf1	protein_coding	13650
226.903	0.332543	0.199863	0.00925273	0.0922405	ENSMUSG00000039745	Htatip2	protein_coding	53415
64.538	-0.321187	0.308229	0.00924671	0.0922405	ENSMUSG00000033214	Slitrk5	protein_coding	75409
3685.75	-0.277634	0.14026	0.0092775	0.0924024	ENSMUSG00000052681	Rap1b	protein_coding	215449
301.081	-0.29977	0.161139	0.00928265	0.0924024	ENSMUSG00000030748	Il4ra	protein_coding	16190
8912.92	-0.292236	0.153816	0.00931648	0.0926709	ENSMUSG00000058672	Tubb2a	protein_coding	22151
1226.71	-0.300963	0.162724	0.00935787	0.0929478	ENSMUSG00000028048	Gba	protein_coding	14466
494.703	-0.353249	0.241524	0.00936391	0.0929478	ENSMUSG00000030064	Frmd4b	protein_coding	232288
94.824	-0.355533	0.270223	0.00936496	0.0929478	ENSMUSG00000110080	Gm6145	processed_transcript	NA
595.16	0.259841	0.126104	0.00944972	0.0935827	ENSMUSG00000001039	B9d1	protein_coding	27078
420.491	-0.330838	0.198915	0.00943605	0.0935827	ENSMUSG00000034573	Ptpn13	protein_coding	19249
2605.7	-0.336894	0.208093	0.00944668	0.0935827	ENSMUSG00000033335	Dnm2	protein_coding	13430
5388.93	0.278582	0.141781	0.00946727	0.0936879	ENSMUSG00000018567	Gabarap	protein_coding	56486
1547.69	-0.270208	0.134631	0.00948791	0.0938234	ENSMUSG00000031753	Cog4	protein_coding	102339
1762.84	0.306227	0.169121	0.0095196	0.0940679	ENSMUSG00000029213	Commd8	protein_coding	27784
4563.88	0.304601	0.167483	0.00954381	0.0941693	ENSMUSG00000029649	Pomp	protein_coding	66537
1831.56	0.227252	0.103132	0.00954066	0.0941693	ENSMUSG00000030876	Mettl9	protein_coding	59052
7506.02	0.287304	0.150149	0.00956735	0.0943327	ENSMUSG00000042682	Selenok	protein_coding	80795
73.4647	0.331612	0.201463	0.00961197	0.0945883	ENSMUSG00000063410	Stk24	protein_coding	223255
241.412	0.293629	0.156474	0.00961428	0.0945883	ENSMUSG00000060244	Alyref2	protein_coding	56009
6973.08	-0.311934	0.176029	0.009613	0.0945883	ENSMUSG00000011884	Gltp	protein_coding	56356
12414.5	0.31515	0.180086	0.00966048	0.0948402	ENSMUSG00000020524	Gria1	protein_coding	14799
1081.8	0.256097	0.123767	0.00965114	0.0948402	ENSMUSG00000021149	Gtpbp4	protein_coding	69237
597.261	-0.326315	0.194329	0.00966095	0.0948402	ENSMUSG00000106044	Gm42860	TEC	NA
1646.24	0.262308	0.128709	0.00966854	0.0948458	ENSMUSG00000093989	Rnasek	protein_coding	52898
54.2643	-0.334979	0.297311	0.0097591	0.0956647	ENSMUSG00000060284	Sp7	protein_coding	170574
38.1875	0.353095	0.26127	0.00979236	0.0959211	ENSMUSG00000111348	Gm19531	antisense	NA
592.227	0.347963	0.234436	0.00980441	0.0959696	ENSMUSG00000040842	Szrd1	protein_coding	213491
399.269	-0.31508	0.181057	0.00983716	0.0962204	ENSMUSG00000073563	Csnk1g3	protein_coding	70425
384.653	-0.347498	0.234494	0.00988026	0.0965721	ENSMUSG00000035566	Pcdh17	protein_coding	219228
1061.12	-0.304913	0.169628	0.00989851	0.0965872	ENSMUSG00000001729	Akt1	protein_coding	11651
882.33	-0.308439	0.173617	0.00990326	0.0965872	ENSMUSG00000003348	Mob3a	protein_coding	208228
6291.84	-0.348377	0.279286	0.00989677	0.0965872	ENSMUSG00000021379	Id4	protein_coding	15904
259.21	0.323176	0.192003	0.00993157	0.0967724	ENSMUSG00000036052	Dnajb5	protein_coding	56323
578.71	0.272958	0.138489	0.0099408	0.0967724	ENSMUSG00000035171	1110059E24Rik	protein_coding	66206
611.448	-0.313547	0.179834	0.00994374	0.0967724	ENSMUSG00000028096	Gpr89	protein_coding	67549
293.315	-0.304566	0.169534	0.00995542	0.0968163	ENSMUSG00000026047	Kdelc1	protein_coding	72050
52.1011	-0.323851	0.302797	0.00998692	0.0970528	ENSMUSG00000036091	Hyal3	protein_coding	109685
5464.02	0.185689	0.0795658	0.0100023	0.097063	ENSMUSG00000024853	Sf3b2	protein_coding	319322
177.17	-0.347108	0.280246	0.00999576	0.097063	ENSMUSG00000044072	Eml6	protein_coding	237711
332.839	-0.320107	0.18887	0.0100717	0.0976654	ENSMUSG00000027677	Ttc14	protein_coding	67120
369.849	0.301585	0.166914	0.0100868	0.0977418	ENSMUSG00000041390	Mdfic	protein_coding	16543
522.558	0.334878	0.294519	0.0101152	0.0978071	ENSMUSG00000073409	H2-Q6	protein_coding	110557
1238.52	0.300517	0.165855	0.0101073	0.0978071	ENSMUSG00000025731	Mettl26	protein_coding	68347
5244.4	-0.303124	0.168731	0.0101131	0.0978071	ENSMUSG00000017707	Serinc3	protein_coding	26943
130.189	0.322641	0.302128	0.0102074	0.0983336	ENSMUSG00000075010	AW112010	lincRNA	NA
942.815	0.315117	0.183363	0.0102134	0.0983336	ENSMUSG00000073676	Hspe1	protein_coding	15528
1644.19	0.304056	0.170187	0.0101968	0.0983336	ENSMUSG00000035642	Aamdc	protein_coding	66273
4520.08	-0.320558	0.190205	0.010183	0.0983336	ENSMUSG00000032482	Cspg5	protein_coding	29873
4950.03	-0.332478	0.20793	0.0102101	0.0983336	ENSMUSG00000028849	Map7d1	protein_coding	245877
169.932	-0.349061	0.270171	0.0101937	0.0983336	ENSMUSG00000026042	Col5a2	protein_coding	12832
2104.57	-0.314643	0.183002	0.010252	0.0986225	ENSMUSG00000028128	F3	protein_coding	14066
286.953	-0.348296	0.271347	0.010258	0.0986225	ENSMUSG00000024053	Emilin2	protein_coding	246707
66.0676	0.336181	0.2917	0.0103023	0.0988375	ENSMUSG00000070315	4930581F22Rik	processed_transcript	NA
1175.33	0.319413	0.189451	0.0102997	0.0988375	ENSMUSG00000021606	Ndufs6	protein_coding	407785
846.448	-0.280225	0.146305	0.0103	0.0988375	ENSMUSG00000022561	Gpaa1	protein_coding	14731
10814.8	0.254455	0.124369	0.0103402	0.0989824	ENSMUSG00000004980	Hnrnpa2b1	protein_coding	53379
873.741	-0.235329	0.110203	0.0103276	0.0989824	ENSMUSG00000039756	Dnttip2	protein_coding	99480
1159.58	-0.294323	0.160466	0.0103655	0.0989824	ENSMUSG00000034908	Sidt2	protein_coding	214597
121.796	-0.31304	0.305642	0.0103687	0.0989824	ENSMUSG00000056073	Grik2	protein_coding	14806
59.2996	-0.315891	0.304531	0.010357	0.0989824	ENSMUSG00000038225	Primpol	protein_coding	408022
79.6568	-0.334626	0.213031	0.0103634	0.0989824	ENSMUSG00000055240	Zfp101	protein_coding	22643
157.135	-0.34866	0.252502	0.0103662	0.0989824	ENSMUSG00000030469	Zfp719	protein_coding	210105
99.6868	0.341968	0.228235	0.0103839	0.0989874	ENSMUSG00000003948	Mmd	protein_coding	67468
76.692	-0.333273	0.293732	0.010381	0.0989874	ENSMUSG00000035000	Dpp4	protein_coding	13482
2977.68	0.33877	0.221524	0.0104155	0.0991605	ENSMUSG00000023336	Wfdc1	protein_coding	67866
1487.4	0.295022	0.161424	0.0104167	0.0991605	ENSMUSG00000028062	Lamtor2	protein_coding	83409
176.375	-0.313246	0.182295	0.0104273	0.0991912	ENSMUSG00000023892	Zfp51	protein_coding	22709
697.528	-0.346316	0.272648	0.0104735	0.0995614	ENSMUSG00000005469	Prkaca	protein_coding	18747
965.951	-0.268844	0.136689	0.0104887	0.0996351	ENSMUSG00000038072	Galnt11	protein_coding	231050
2568.82	0.289948	0.156566	0.0105065	0.0996525	ENSMUSG00000002379	Ndufa11	protein_coding	69875
1521.86	0.279907	0.146806	0.01052	0.0996525	ENSMUSG00000024940	Ltbp3	protein_coding	16998
874.783	-0.220606	0.100731	0.0105138	0.0996525	ENSMUSG00000053436	Mapk14	protein_coding	26416
2212.66	-0.253088	0.123758	0.0105145	0.0996525	ENSMUSG00000052337	Immt	protein_coding	76614
329.002	-0.329859	0.295323	0.0105398	0.0997694	ENSMUSG00000032087	Dscaml1	protein_coding	114873
746.455	0.346801	0.251949	0.0106389	0.100603	ENSMUSG00000001089	Luzp1	protein_coding	269593
2145.83	-0.270761	0.138864	0.0106427	0.100603	ENSMUSG00000039753	Fbxl5	protein_coding	242960
558.038	0.33254	0.212372	0.01068	0.100856	ENSMUSG00000048612	Myof	protein_coding	226101
8833.6	-0.323803	0.198276	0.0106844	0.100856	ENSMUSG00000029030	Tprgl	protein_coding	67808
544.81	-0.282282	0.149736	0.0107012	0.100898	ENSMUSG00000028607	Cpt2	protein_coding	12896
195.516	-0.310031	0.179888	0.0107038	0.100898	ENSMUSG00000020137	Thap2	protein_coding	66816
292.697	-0.31586	0.18747	0.0107275	0.101051	ENSMUSG00000039850	Endov	protein_coding	338371
2884.31	0.335228	0.218406	0.0107754	0.101066	ENSMUSG00000024213	Nudt3	protein_coding	56409
122.762	0.320244	0.193567	0.0107451	0.101066	ENSMUSG00000046792	Zfp787	protein_coding	67109
742.183	0.298599	0.166753	0.0107416	0.101066	ENSMUSG00000029499	Pxmp2	protein_coding	19301
204.505	0.294283	0.162278	0.0107889	0.101066	ENSMUSG00000051390	Zbtb22	protein_coding	81630
5116.38	0.28164	0.149437	0.0107883	0.101066	ENSMUSG00000045962	Wnk1	protein_coding	232341
629.37	-0.248596	0.120879	0.0107524	0.101066	ENSMUSG00000056962	Jmjd6	protein_coding	107817
4584.15	-0.25459	0.125624	0.0107722	0.101066	ENSMUSG00000055447	Cd47	protein_coding	16423
671.978	-0.267019	0.136019	0.0107837	0.101066	ENSMUSG00000045598	Zfp553	protein_coding	233887
518.598	0.279135	0.147194	0.0108316	0.101254	ENSMUSG00000031921	Terf2	protein_coding	21750
2236.69	-0.252974	0.12449	0.0108302	0.101254	ENSMUSG00000045665	Mfsd5	protein_coding	106073
2041.02	-0.254104	0.125389	0.0108303	0.101254	ENSMUSG00000040181	Fmo1	protein_coding	14261
895.762	0.289343	0.157399	0.0108602	0.10142	ENSMUSG00000024902	Mrpl11	protein_coding	66419
3743.87	0.289246	0.157439	0.0108945	0.10142	ENSMUSG00000017404	Rpl19	protein_coding	19921
291.905	0.288751	0.156879	0.010882	0.10142	ENSMUSG00000042202	Slc35e2	protein_coding	320541
1133.95	-0.256724	0.127693	0.0109019	0.10142	ENSMUSG00000006675	P4htm	protein_coding	74443
265.985	-0.328084	0.206434	0.0108712	0.10142	ENSMUSG00000028016	Ints12	protein_coding	71793
51.0957	-0.343062	0.273079	0.0108969	0.10142	ENSMUSG00000049929	Lpar4	protein_coding	78134
399.799	-0.344013	0.270294	0.010879	0.10142	ENSMUSG00000020411	Nipal4	protein_coding	214112
2289.73	0.305977	0.176172	0.0109288	0.101559	ENSMUSG00000001870	Ltbp1	protein_coding	268977
457.271	-0.309876	0.181027	0.0109419	0.101559	ENSMUSG00000017837	Nkiras2	protein_coding	71966
628.123	-0.320898	0.195945	0.0109535	0.101559	ENSMUSG00000029458	Brap	protein_coding	72399
179.82	-0.329256	0.209006	0.0109403	0.101559	ENSMUSG00000021448	Shc3	protein_coding	20418
173.539	-0.342735	0.240531	0.0109543	0.101559	ENSMUSG00000075593	Gal3st4	protein_coding	330217
206.688	0.339591	0.230736	0.010963	0.10157	ENSMUSG00000032640	Chsy1	protein_coding	269941
128.712	0.344781	0.259663	0.0109897	0.101747	ENSMUSG00000046818	Ddit4l	protein_coding	73284
423.745	-0.280226	0.148837	0.0109984	0.101758	ENSMUSG00000030225	Dera	protein_coding	232449
303.486	0.319575	0.19453	0.0110258	0.101941	ENSMUSG00000049502	Dtx3l	protein_coding	209200
675.18	-0.253546	0.125499	0.0110437	0.102037	ENSMUSG00000029916	Agk	protein_coding	69923
1841.4	0.266736	0.136682	0.0110823	0.102254	ENSMUSG00000038398	Upf3a	protein_coding	67031
1941.89	-0.320382	0.19605	0.0110762	0.102254	ENSMUSG00000031617	Tmem184c	protein_coding	234463
110.634	-0.330985	0.289982	0.0110938	0.10229	ENSMUSG00000036676	Tmtc3	protein_coding	237500
1169.29	0.283526	0.15265	0.0111538	0.102774	ENSMUSG00000042380	Smim12	protein_coding	80284
1459.21	-0.20459	0.0919066	0.011184	0.102981	ENSMUSG00000029125	Stx18	protein_coding	71116
8968.93	0.291408	0.160972	0.0112009	0.103039	ENSMUSG00000028964	Park7	protein_coding	57320
719.936	-0.320608	0.197293	0.0112056	0.103039	ENSMUSG00000017264	Exosc10	protein_coding	50912
1002.36	0.332861	0.218687	0.0112439	0.103251	ENSMUSG00000006360	Crip1	protein_coding	12925
2312.36	-0.342251	0.246238	0.0112392	0.103251	ENSMUSG00000038502	Ptov1	protein_coding	84113
299.76	-0.2975	0.167949	0.0112661	0.103368	ENSMUSG00000015697	Setdb1	protein_coding	84505
1834.03	-0.323134	0.201695	0.0112777	0.103368	ENSMUSG00000032086	Bace1	protein_coding	23821
261.546	-0.341671	0.244391	0.0112796	0.103368	ENSMUSG00000039908	Slc26a11	protein_coding	268512
1514.45	-0.333906	0.222336	0.0113698	0.104124	ENSMUSG00000090213	Tmem189	protein_coding	407243
1135.73	0.297878	0.169191	0.0114423	0.104619	ENSMUSG00000041035	Gm17018	protein_coding	226162
3031.48	0.286307	0.156602	0.0114471	0.104619	ENSMUSG00000040048	Ndufb10	protein_coding	68342
3047.41	-0.239349	0.115507	0.0114442	0.104619	ENSMUSG00000032050	Rdx	protein_coding	19684
24089	0.316488	0.19318	0.0114884	0.104925	ENSMUSG00000001175	Calm1	protein_coding	12313
31.2822	-0.268329	0.311343	0.0115198	0.105142	ENSMUSG00000060988	Galnt13	protein_coding	271786
165.694	-0.337916	0.235687	0.0115568	0.105408	ENSMUSG00000017453	Pipox	protein_coding	19193
86.0928	0.333606	0.282238	0.0115728	0.105482	ENSMUSG00000036377	C530008M17Rik	protein_coding	320827
312.36	0.284319	0.155077	0.0115839	0.105513	ENSMUSG00000001053	N4bp3	protein_coding	212706
134.79	0.323221	0.204427	0.0116125	0.105559	ENSMUSG00000003190	Bcl2l12	protein_coding	75736
1568.52	-0.197319	0.0882062	0.011603	0.105559	ENSMUSG00000029599	Ddx54	protein_coding	71990
960.09	-0.340908	0.256292	0.011607	0.105559	ENSMUSG00000051041	Olfml1	protein_coding	244198
773.628	0.291883	0.163408	0.0116578	0.105829	ENSMUSG00000015013	Trappc2l	protein_coding	59005
64.0629	-0.308446	0.301468	0.0116569	0.105829	ENSMUSG00000033377	Palmd	protein_coding	114301
5561.61	-0.275661	0.146815	0.0116828	0.105985	ENSMUSG00000038633	Degs1	protein_coding	13244
1426.96	0.206013	0.0935822	0.0117246	0.106194	ENSMUSG00000020705	Ddx42	protein_coding	72047
419.647	-0.271057	0.142601	0.0117295	0.106194	ENSMUSG00000042042	Csgalnact2	protein_coding	78752
5859.32	-0.303785	0.177634	0.011729	0.106194	ENSMUSG00000031751	Amfr	protein_coding	23802
878.347	0.289747	0.161424	0.0117415	0.106232	ENSMUSG00000027804	Ppid	protein_coding	67738
157.599	0.337936	0.270554	0.0117506	0.106243	ENSMUSG00000043987	Cep164	protein_coding	214552
412.935	0.313941	0.191305	0.0117648	0.1063	ENSMUSG00000060739	Nsa2	protein_coding	59050
2594.56	-0.339147	0.247111	0.0117891	0.106449	ENSMUSG00000022742	Cpox	protein_coding	12892
358.358	-0.263212	0.311074	0.0117997	0.106473	ENSMUSG00000001946	Esam	protein_coding	69524
667.796	-0.336661	0.236299	0.011817	0.106559	ENSMUSG00000081225	Cyp2j12	protein_coding	242546
46.6181	0.336223	0.273729	0.0118384	0.106609	ENSMUSG00000109695	Gm31166	transcribed_processed_pseudogene	102633307
61.2649	-0.23502	0.312063	0.0118317	0.106609	ENSMUSG00000021697	Depdc1b	protein_coding	218581
1030.82	0.316425	0.195732	0.0118886	0.106948	ENSMUSG00000015755	Tab2	protein_coding	68652
193.008	0.298145	0.171693	0.0119143	0.106948	ENSMUSG00000055760	Gemin6	protein_coding	67242
2153.25	0.258819	0.132186	0.0119157	0.106948	ENSMUSG00000022270	Retreg1	protein_coding	66270
507.149	-0.242672	0.11904	0.0119094	0.106948	ENSMUSG00000033931	Rbm34	protein_coding	52202
471.901	-0.317309	0.295443	0.0118996	0.106948	ENSMUSG00000108621	Gm37494	lincRNA	102637087
322.597	0.26928	0.141582	0.0119323	0.107026	ENSMUSG00000029402	Snrnp35	protein_coding	76167
349.156	0.338288	0.247495	0.0119477	0.107093	ENSMUSG00000039968	Rsbn1l	protein_coding	242860
77.9516	0.33537	0.234703	0.0119697	0.107219	ENSMUSG00000113440	Gm46404	lincRNA	NA
92.681	0.33104	0.222975	0.0119787	0.107228	ENSMUSG00000099655	2310034G01Rik	protein_coding	NA
1207.37	0.3147	0.194052	0.0120236	0.107559	ENSMUSG00000049751	Rpl36al	protein_coding	66483
1367.01	0.295648	0.169394	0.0120539	0.107759	ENSMUSG00000001569	Nom1	protein_coding	433864
909.535	-0.202644	0.0920312	0.0120694	0.107826	ENSMUSG00000038482	Tfdp1	protein_coding	21781
318.934	0.282916	0.155567	0.0121027	0.107996	ENSMUSG00000096199	Ptrhd1	protein_coding	69709
858.023	0.279197	0.151784	0.0121124	0.107996	ENSMUSG00000045896	Paip2b	protein_coding	232164
1753.19	0.27325	0.145888	0.012106	0.107996	ENSMUSG00000024038	Ndufv3	protein_coding	78330
2180.82	0.290391	0.163698	0.0121227	0.108017	ENSMUSG00000005054	Cstb	protein_coding	13014
539.598	0.312843	0.192146	0.0121521	0.108208	ENSMUSG00000011382	Dhdh	protein_coding	71755
8646.95	0.306847	0.183944	0.0121761	0.108278	ENSMUSG00000074884	Serf2	protein_coding	378702
724.903	-0.323028	0.208622	0.0121713	0.108278	ENSMUSG00000032855	Pkd1	protein_coding	18763
217.88	-0.31115	0.190082	0.0122127	0.108533	ENSMUSG00000046523	Kctd4	protein_coding	67516
148.685	-0.330112	0.223695	0.0122242	0.108564	ENSMUSG00000033419	Snap91	protein_coding	20616
3038.29	-0.268264	0.141604	0.0122489	0.108711	ENSMUSG00000031661	Nkd1	protein_coding	93960
821.964	0.304795	0.181898	0.0123006	0.109098	ENSMUSG00000063889	Crem	protein_coding	12916
3731.99	0.223763	0.106067	0.0123095	0.109106	ENSMUSG00000039515	Ptpa	protein_coding	110854
270.896	0.310847	0.190437	0.0123438	0.109338	ENSMUSG00000022525	Hrasls	protein_coding	27281
637.231	-0.323151	0.210399	0.0123542	0.109358	ENSMUSG00000027603	Ggt7	protein_coding	207182
259.367	-0.315698	0.198093	0.0124041	0.109728	ENSMUSG00000036545	Adamts2	protein_coding	216725
289.731	-0.335843	0.249782	0.0124235	0.109828	ENSMUSG00000044952	Kctd21	protein_coding	622320
3181.23	-0.277944	0.307526	0.0124358	0.109865	ENSMUSG00000028195	Cyr61	protein_coding	16007
1882.29	-0.273292	0.147054	0.0124534	0.109876	ENSMUSG00000037447	Arid5a	protein_coding	214855
520.193	-0.335912	0.253571	0.0124458	0.109876	ENSMUSG00000044496	2510039O18Rik	protein_coding	77034
569.582	0.273455	0.147389	0.0125074	0.110281	ENSMUSG00000046329	Slc25a23	protein_coding	66972
127.206	-0.335336	0.250003	0.0125177	0.1103	ENSMUSG00000023908	Pkmyt1	protein_coding	268930
123.359	0.311871	0.193126	0.0125389	0.110374	ENSMUSG00000050312	Nsun3	protein_coding	106338
1183.22	0.275972	0.150008	0.0125425	0.110374	ENSMUSG00000021488	Nsd1	protein_coding	18193
3494.06	-0.210999	0.097976	0.0125581	0.110439	ENSMUSG00000003131	Pafah1b2	protein_coding	18475
759.549	0.313451	0.195745	0.0125755	0.110521	ENSMUSG00000059355	Wdr83os	protein_coding	414077
386.507	0.28211	0.156501	0.012587	0.110549	ENSMUSG00000078570	1110065P20Rik	protein_coding	68920
3834.62	0.269164	0.143667	0.0126473	0.111007	ENSMUSG00000002660	Clpp	protein_coding	53895
799.069	-0.287615	0.162801	0.0126666	0.111032	ENSMUSG00000025903	Lypla1	protein_coding	18777
57792.9	-0.334307	0.247681	0.0126662	0.111032	ENSMUSG00000006651	Aplp1	protein_coding	11803
610.263	0.275669	0.150326	0.0127292	0.111508	ENSMUSG00000038975	Rabggtb	protein_coding	19352
1431.57	-0.33132	0.234585	0.0127422	0.11155	ENSMUSG00000027298	Tyro3	protein_coding	22174
120.552	-0.327392	0.22365	0.0127784	0.111795	ENSMUSG00000062040	Zfp27	protein_coding	22689
461.733	-0.306995	0.187764	0.0128265	0.112142	ENSMUSG00000023022	Lima1	protein_coding	65970
3977.27	0.258844	0.134747	0.0128622	0.112382	ENSMUSG00000037710	Cisd1	protein_coding	52637
2040.3	-0.215822	0.101643	0.0128814	0.112404	ENSMUSG00000031948	Kars	protein_coding	85305
301.487	-0.304574	0.184654	0.0128736	0.112404	ENSMUSG00000042208	0610010F05Rik	protein_coding	71675
487.935	0.311461	0.293757	0.0128968	0.112457	ENSMUSG00000060550	H2-Q7	protein_coding	15018
740.146	0.254267	0.130859	0.0129124	0.112457	ENSMUSG00000002222	Rmnd5a	protein_coding	68477
662.419	-0.331982	0.240888	0.0129091	0.112457	ENSMUSG00000036854	Hspb6	protein_coding	243912
532.875	0.310314	0.19356	0.0129864	0.11301	ENSMUSG00000031144	Syp	protein_coding	20977
7547.9	0.230207	0.111895	0.0129926	0.11301	ENSMUSG00000026123	Plekhb2	protein_coding	226971
168.192	0.32175	0.213459	0.0130094	0.113083	ENSMUSG00000055725	Paqr3	protein_coding	231474
221.85	-0.331417	0.240862	0.0130183	0.113087	ENSMUSG00000035392	Dennd1a	protein_coding	227801
867.263	0.291701	0.169214	0.0130792	0.113107	ENSMUSG00000028820	Sfpq	protein_coding	71514
753.054	0.285997	0.162584	0.0130744	0.113107	ENSMUSG00000022677	Fopnl	protein_coding	66086
852.819	0.267239	0.143023	0.0130461	0.113107	ENSMUSG00000024949	Sf1	protein_coding	22668
393.689	0.241609	0.120741	0.0130684	0.113107	ENSMUSG00000038546	Ranbp9	protein_coding	56705
1415.92	-0.274036	0.149806	0.0130735	0.113107	ENSMUSG00000045636	Mtus1	protein_coding	102103
1251.84	-0.292452	0.170102	0.0130764	0.113107	ENSMUSG00000013495	Tmem175	protein_coding	72392
174.297	-0.311597	0.292717	0.0130743	0.113107	ENSMUSG00000017057	Il13ra1	protein_coding	16164
47.6595	-0.199835	0.309255	0.0130962	0.113182	ENSMUSG00000027463	Slc52a3	protein_coding	69698
533.916	0.319359	0.209668	0.0131127	0.113252	ENSMUSG00000032625	Thsd7a	protein_coding	330267
773.555	-0.232402	0.113766	0.0131235	0.113273	ENSMUSG00000020074	Ccar1	protein_coding	67500
1760.42	0.28919	0.166568	0.0131553	0.113475	ENSMUSG00000098274	Rpl24	protein_coding	68193
2981.69	0.282847	0.159532	0.0131949	0.113744	ENSMUSG00000041084	Ostc	protein_coding	66357
3167.6	-0.263187	0.139663	0.0132105	0.113806	ENSMUSG00000035212	Leprot	protein_coding	230514
4753.08	-0.200858	0.0925361	0.0132224	0.113836	ENSMUSG00000018574	Acadvl	protein_coding	11370
1221.7	0.289119	0.166966	0.0132732	0.114128	ENSMUSG00000032407	U2surp	protein_coding	67958
2532.07	0.207303	0.0966581	0.0132688	0.114128	ENSMUSG00000029038	Ssu72	protein_coding	68991
1347.52	-0.323742	0.220908	0.0133219	0.114473	ENSMUSG00000001552	Jup	protein_coding	16480
222.285	0.318004	0.208962	0.0133407	0.114548	ENSMUSG00000020728	Cep112	protein_coding	76380
3499.4	0.273527	0.150194	0.0133533	0.114548	ENSMUSG00000061104	Sap18b	protein_coding	100041953
1789.01	-0.33089	0.253843	0.013356	0.114548	ENSMUSG00000090639	Gm20425	protein_coding	NA
740.469	0.260051	0.137205	0.0133736	0.114626	ENSMUSG00000039450	Dcxr	protein_coding	67880
1044.22	-0.214418	0.101534	0.0134084	0.114851	ENSMUSG00000024896	Minpp1	protein_coding	17330
257.12	0.330277	0.251855	0.0134709	0.115297	ENSMUSG00000072872	Rybp	protein_coding	56353
941.616	0.265186	0.142313	0.0134775	0.115297	ENSMUSG00000039285	Azi2	protein_coding	27215
677.088	0.311316	0.199237	0.0136275	0.116286	ENSMUSG00000022911	Arl13b	protein_coding	68146
1105.84	-0.280407	0.158377	0.0136164	0.116286	ENSMUSG00000033712	Ccar2	protein_coding	219158
567.018	-0.326532	0.232582	0.0136085	0.116286	ENSMUSG00000051439	Cd14	protein_coding	12475
74.0013	-0.329489	0.254059	0.0136191	0.116286	ENSMUSG00000036913	Trim67	protein_coding	330863
1201	0.259618	0.137526	0.013643	0.116321	ENSMUSG00000033186	Mzt1	protein_coding	76789
2312.04	-0.224092	0.108638	0.0136489	0.116321	ENSMUSG00000027610	Gss	protein_coding	14854
202.06	-0.327065	0.267652	0.0136587	0.116331	ENSMUSG00000021390	Ogn	protein_coding	18295
284.713	0.305216	0.189951	0.0136702	0.116356	ENSMUSG00000040836	Gpr161	protein_coding	240888
1020.03	-0.288476	0.167902	0.0136904	0.116412	ENSMUSG00000031826	Usp10	protein_coding	22224
129.984	-0.296913	0.178493	0.0136941	0.116412	ENSMUSG00000067931	Zfp948	protein_coding	381066
86.4682	0.327395	0.263986	0.0137786	0.116469	ENSMUSG00000078453	Abracl	protein_coding	73112
30.0767	0.280344	0.303133	0.0137879	0.116469	ENSMUSG00000097174	Gm4890	bidirectional_promoter_lncRNA	NA
3671.61	0.235754	0.117478	0.0137198	0.116469	ENSMUSG00000071644	Eef1g	protein_coding	67160
2747.74	-0.210886	0.0996893	0.0137459	0.116469	ENSMUSG00000020111	Micu1	protein_coding	216001
816.166	-0.254222	0.133019	0.0137955	0.116469	ENSMUSG00000021810	Ecd	protein_coding	70601
241.017	-0.282644	0.161239	0.0137183	0.116469	ENSMUSG00000021975	Ints9	protein_coding	210925
404.798	-0.293224	0.173999	0.0137524	0.116469	ENSMUSG00000056383	AI987944	protein_coding	233168
276.279	-0.322188	0.22213	0.0137799	0.116469	ENSMUSG00000027551	Zfp64	protein_coding	22722
166.878	-0.323054	0.275617	0.013752	0.116469	ENSMUSG00000079487	Med12	protein_coding	59024
3319	-0.323581	0.225832	0.0137794	0.116469	ENSMUSG00000050121	Opalin	protein_coding	226115
255.953	-0.325996	0.233765	0.0137921	0.116469	ENSMUSG00000057691	Zfp746	protein_coding	69228
7146.46	-0.303881	0.18887	0.0138302	0.116688	ENSMUSG00000020811	Wscd1	protein_coding	216881
552.759	0.276158	0.154594	0.0138554	0.116756	ENSMUSG00000031504	Rab20	protein_coding	19332
1574.74	0.26188	0.14021	0.0138526	0.116756	ENSMUSG00000031813	Mvb12a	protein_coding	73711
1141.02	0.309107	0.197393	0.0139038	0.11709	ENSMUSG00000028470	Hint2	protein_coding	68917
41.1036	-0.275046	0.303929	0.0139343	0.117274	ENSMUSG00000069893	9930111J21Rik1	protein_coding	667214
212.996	0.30805	0.196271	0.0139984	0.117302	ENSMUSG00000064247	Plcxd1	protein_coding	403178
642.445	0.262693	0.141271	0.0139568	0.117302	ENSMUSG00000046865	Fbl	protein_coding	14113
1095.04	-0.250716	0.130297	0.0139493	0.117302	ENSMUSG00000063904	Dpp3	protein_coding	75221
580.286	-0.250994	0.130615	0.0139813	0.117302	ENSMUSG00000061666	Gdpd1	protein_coding	66569
628.262	-0.293796	0.175808	0.0139946	0.117302	ENSMUSG00000047030	Spata2	protein_coding	263876
119.013	-0.309719	0.198867	0.013976	0.117302	ENSMUSG00000047909	Ankrd16	protein_coding	320816
588.685	-0.325058	0.268015	0.0139912	0.117302	ENSMUSG00000028542	Slc6a9	protein_coding	14664
3303.68	0.267749	0.146478	0.014044	0.117611	ENSMUSG00000086583	Gm15500	transcribed_processed_pseudogene	NA
965.516	0.291837	0.173574	0.0140567	0.117644	ENSMUSG00000049960	Mrps16	protein_coding	66242
31.276	-0.293046	0.298145	0.0140742	0.117718	ENSMUSG00000026574	Dpt	protein_coding	56429
152.528	0.304543	0.292189	0.0140978	0.117842	ENSMUSG00000019726	Lyst	protein_coding	17101
3593.93	0.258468	0.137854	0.0141736	0.118291	ENSMUSG00000047459	Dynlrb1	protein_coding	67068
1374.85	-0.280021	0.159905	0.0141664	0.118291	ENSMUSG00000113424	Gm48161	sense_intronic	NA
816.816	-0.294037	0.176948	0.0141779	0.118291	ENSMUSG00000024556	Me2	protein_coding	107029
231.964	-0.313258	0.206596	0.0141865	0.118291	ENSMUSG00000004880	Lbr	protein_coding	98386
2002.9	0.26571	0.144904	0.0142018	0.118345	ENSMUSG00000020107	Anapc16	protein_coding	52717
405.995	-0.247895	0.128474	0.0142199	0.118423	ENSMUSG00000001767	Crnkl1	protein_coding	66877
155.054	-0.325954	0.257375	0.0142564	0.118654	ENSMUSG00000030036	Mogs	protein_coding	57377
688.103	0.302097	0.189042	0.0143456	0.119044	ENSMUSG00000038005	Hpf1	protein_coding	72612
451.024	0.275634	0.155668	0.0143473	0.119044	ENSMUSG00000045409	Trim39	protein_coding	79263
1159.24	0.222602	0.10874	0.0143453	0.119044	ENSMUSG00000024360	Etf1	protein_coding	225363
3367.81	-0.262688	0.142339	0.0143459	0.119044	ENSMUSG00000031703	Itfg1	protein_coding	71927
66.651	-0.290685	0.29819	0.0143271	0.119044	ENSMUSG00000092118	Fancf	protein_coding	100040608
609.914	0.307469	0.197591	0.0143626	0.119097	ENSMUSG00000009470	Tnpo1	protein_coding	238799
420.689	0.263538	0.143316	0.0143985	0.119322	ENSMUSG00000012429	Mplkip	protein_coding	66308
148.011	0.323935	0.237698	0.0144372	0.119395	ENSMUSG00000003360	Ddx23	protein_coding	74351
1668.12	0.27889	0.159664	0.0144603	0.119395	ENSMUSG00000021903	Galnt15	protein_coding	78754
2985.51	0.269067	0.148959	0.0144264	0.119395	ENSMUSG00000025794	Rpl14	protein_coding	67115
201.788	0.254277	0.134668	0.0144448	0.119395	ENSMUSG00000034471	Caskin2	protein_coding	140721
4775.78	-0.205786	0.0973428	0.0144564	0.119395	ENSMUSG00000024091	Vapa	protein_coding	30960
1098.61	-0.324622	0.241641	0.0144382	0.119395	ENSMUSG00000028124	Gclm	protein_coding	14630
5670.78	0.22022	0.107259	0.0144882	0.119479	ENSMUSG00000053119	Chmp3	protein_coding	66700
425.877	-0.306913	0.197402	0.0144801	0.119479	ENSMUSG00000005949	Ctns	protein_coding	83429
259.933	-0.320079	0.225118	0.0145206	0.119673	ENSMUSG00000074238	Ap1ar	protein_coding	211556
502.081	-0.312476	0.283183	0.0145572	0.119901	ENSMUSG00000001763	Tspan33	protein_coding	232670
447.695	0.277555	0.158586	0.0145831	0.119969	ENSMUSG00000109324	Prmt1	protein_coding	15469
615.079	-0.296655	0.182389	0.014583	0.119969	ENSMUSG00000027291	Vps39	protein_coding	269338
92.8098	-0.30517	0.289328	0.0145968	0.120008	ENSMUSG00000022421	Nptxr	protein_coding	73340
1450.97	-0.244176	0.126167	0.0146173	0.120104	ENSMUSG00000035953	Pip4p1	protein_coding	219024
1314.08	-0.324392	0.249041	0.0146303	0.120138	ENSMUSG00000034120	Srsf2	protein_coding	20382
133.108	0.295663	0.181289	0.0146417	0.120158	ENSMUSG00000034248	Slc25a37	protein_coding	67712
426.848	-0.301663	0.190089	0.0146587	0.120224	ENSMUSG00000024410	Rmc1	protein_coding	76482
1053.82	-0.211648	0.101604	0.0147043	0.120525	ENSMUSG00000020739	Nup85	protein_coding	445007
578.605	0.293891	0.179213	0.0147181	0.120565	ENSMUSG00000032051	Fdx1	protein_coding	14148
119.928	0.321546	0.23393	0.0147841	0.120635	ENSMUSG00000038535	Zfp280d	protein_coding	235469
290.293	0.291961	0.176752	0.0147475	0.120635	ENSMUSG00000036639	Nudt1	protein_coding	17766
5469.82	0.263796	0.14466	0.0147891	0.120635	ENSMUSG00000028821	Syf2	protein_coding	68592
1248.86	0.217918	0.106079	0.0147794	0.120635	ENSMUSG00000027227	Sord	protein_coding	20322
3427.98	-0.211402	0.101526	0.0147654	0.120635	ENSMUSG00000028932	Psmc2	protein_coding	19181
343.83	-0.317067	0.219762	0.0147624	0.120635	ENSMUSG00000049686	Orai1	protein_coding	109305
52.2353	-0.321951	0.234908	0.0147445	0.120635	ENSMUSG00000109783	Gm45338	processed_transcript	NA
3270.2	0.252669	0.134118	0.014824	0.120846	ENSMUSG00000028945	Rheb	protein_coding	19744
2541.64	-0.287	0.170745	0.0148418	0.120919	ENSMUSG00000028149	Rap1gds1	protein_coding	229877
93.196	-0.322605	0.259364	0.0148613	0.121004	ENSMUSG00000003032	Klf4	protein_coding	16600
937.689	-0.317822	0.272679	0.0149313	0.121501	ENSMUSG00000020183	Cpm	protein_coding	70574
1844.67	0.27769	0.160119	0.0149856	0.121739	ENSMUSG00000035949	Fbxw2	protein_coding	30050
2706.32	0.265645	0.147142	0.0150052	0.121739	ENSMUSG00000025381	Cnpy2	protein_coding	56530
33.9923	0.252006	0.30489	0.0150033	0.121739	ENSMUSG00000041923	Nol4	protein_coding	319211
5508.24	-0.272933	0.154791	0.0149842	0.121739	ENSMUSG00000038936	Sccpdh	protein_coding	109232
2515.34	-0.314537	0.216023	0.0150056	0.121739	ENSMUSG00000032841	Prr5l	protein_coding	72446
2341.63	0.281577	0.164872	0.0150434	0.121972	ENSMUSG00000026568	Mpc2	protein_coding	70456
1226.12	-0.308289	0.203662	0.0150683	0.122101	ENSMUSG00000074364	Ehd2	protein_coding	259300
248.471	-0.30918	0.205415	0.0150793	0.122117	ENSMUSG00000038644	Pold1	protein_coding	18971
767.629	0.297228	0.185788	0.0151072	0.122258	ENSMUSG00000027015	Cybrd1	protein_coding	73649
291.827	0.265776	0.147616	0.0151238	0.122258	ENSMUSG00000050538	B230217C12Rik	protein_coding	68127
2417.78	0.200951	0.0950838	0.0151235	0.122258	ENSMUSG00000006423	C330007P06Rik	protein_coding	77644
494.856	0.274238	0.156765	0.0151494	0.122332	ENSMUSG00000110357	A030001D20Rik	antisense	NA
1956.43	0.270912	0.153229	0.0151873	0.122332	ENSMUSG00000027288	Zfp106	protein_coding	20402
1959.83	0.198772	0.305692	0.0151566	0.122332	ENSMUSG00000052305	Hbb-bs	protein_coding	15129
1719.13	-0.203851	0.0970322	0.0151698	0.122332	ENSMUSG00000003308	Keap1	protein_coding	50868
861.338	-0.253545	0.135785	0.0151814	0.122332	ENSMUSG00000030643	Rab30	protein_coding	75985
1337.57	-0.302073	0.193583	0.0151707	0.122332	ENSMUSG00000033960	Jcad	protein_coding	240185
2807.39	0.276505	0.159667	0.0152515	0.122729	ENSMUSG00000029128	Rab28	protein_coding	100972
1846.37	-0.271479	0.154056	0.0152548	0.122729	ENSMUSG00000026926	Pmpca	protein_coding	66865
1036.59	0.289895	0.176419	0.0153039	0.122831	ENSMUSG00000096188	Cmtm4	protein_coding	97487
321.443	0.237802	0.12222	0.0152993	0.122831	ENSMUSG00000068762	Gstm6	protein_coding	14867
1366.99	-0.24909	0.131974	0.0152988	0.122831	ENSMUSG00000003437	Paf1	protein_coding	54624
496.563	-0.271339	0.154054	0.0153032	0.122831	ENSMUSG00000001229	Dpp9	protein_coding	224897
270.902	0.282632	0.167303	0.0153537	0.123158	ENSMUSG00000054520	Sh3bp2	protein_coding	24055
1828.08	0.280279	0.164513	0.0153722	0.123233	ENSMUSG00000032575	Manf	protein_coding	74840
918.114	-0.248213	0.131389	0.0153896	0.123299	ENSMUSG00000020361	Hspa4	protein_coding	15525
145.933	0.317657	0.229671	0.0154373	0.123608	ENSMUSG00000022952	Runx1	protein_coding	12394
423.481	0.245801	0.129423	0.0154737	0.123753	ENSMUSG00000038784	Cnot4	protein_coding	53621
1880.43	-0.250611	0.133757	0.0154725	0.123753	ENSMUSG00000028973	Abcb8	protein_coding	74610
868.329	0.275922	0.159959	0.0155374	0.124189	ENSMUSG00000027165	B230118H07Rik	protein_coding	68170
503.072	-0.24272	0.126951	0.0155803	0.124458	ENSMUSG00000037957	Wdr20	protein_coding	69641
2160.16	-0.279683	0.16461	0.015599	0.124534	ENSMUSG00000031453	Rasa3	protein_coding	19414
4060.27	-0.276177	0.160493	0.0156086	0.124537	ENSMUSG00000022517	Mgrn1	protein_coding	17237
136.072	0.307205	0.205698	0.0156542	0.124543	ENSMUSG00000078867	Gm14418	protein_coding	NA
3892.21	0.270366	0.154133	0.0156739	0.124543	ENSMUSG00000004285	Atp6v1f	protein_coding	66144
2829.1	0.270035	0.153655	0.0156366	0.124543	ENSMUSG00000029918	Mrps33	protein_coding	14548
941.587	0.253326	0.13675	0.0156686	0.124543	ENSMUSG00000022000	Zc3h13	protein_coding	67302
661.779	0.241117	0.125687	0.0156372	0.124543	ENSMUSG00000031568	Rwdd4a	protein_coding	192174
1332.53	-0.237916	0.122958	0.0156279	0.124543	ENSMUSG00000026000	Lancl1	protein_coding	14768
223.724	-0.315574	0.225818	0.0156671	0.124543	ENSMUSG00000021614	Vcan	protein_coding	13003
1689.83	-0.226427	0.11384	0.0156848	0.124557	ENSMUSG00000039197	Adk	protein_coding	11534
243.237	-0.302015	0.196637	0.0157143	0.124717	ENSMUSG00000073643	Wdfy1	protein_coding	69368
508.274	0.254441	0.137981	0.0157393	0.124843	ENSMUSG00000034254	Agpat1	protein_coding	55979
48.5322	0.312857	0.273338	0.0157812	0.124982	ENSMUSG00000097567	Gm26637	lincRNA	NA
693.069	0.269287	0.153382	0.0158166	0.124982	ENSMUSG00000001666	Ddt	protein_coding	13202
613.494	0.269143	0.15312	0.0157819	0.124982	ENSMUSG00000027439	Gzf1	protein_coding	74533
2386.68	0.261816	0.145495	0.015824	0.124982	ENSMUSG00000030042	Pole4	protein_coding	66979
5304.09	0.255949	0.139674	0.0158365	0.124982	ENSMUSG00000006095	Tbcb	protein_coding	66411
3011.16	0.250116	0.134168	0.0158503	0.124982	ENSMUSG00000033307	Mif	protein_coding	17319
1230.18	-0.200342	0.0956083	0.0158539	0.124982	ENSMUSG00000045767	B230219D22Rik	protein_coding	78521
1115.22	-0.220959	0.109889	0.0158002	0.124982	ENSMUSG00000023044	Csad	protein_coding	246277
1129.38	-0.271852	0.156235	0.015819	0.124982	ENSMUSG00000066441	Rdh11	protein_coding	17252
239.034	-0.315423	0.227838	0.0158587	0.124982	ENSMUSG00000079036	Alkbh1	protein_coding	211064
31.3316	-0.317762	0.259904	0.01583	0.124982	ENSMUSG00000006270	Vax1	protein_coding	22326
752.538	-0.249247	0.133509	0.0159137	0.125342	ENSMUSG00000029034	Ints11	protein_coding	71957
377.373	0.284056	0.171448	0.0159688	0.125703	ENSMUSG00000048154	Kmt2d	protein_coding	381022
255.503	0.31062	0.215797	0.0159983	0.125739	ENSMUSG00000030435	U2af2	protein_coding	22185
2328.13	0.192307	0.0906329	0.0159882	0.125739	ENSMUSG00000066568	Lsm14a	protein_coding	67070
1403.07	-0.223486	0.112124	0.0160089	0.125739	ENSMUSG00000029613	Eif2ak1	protein_coding	15467
721.625	-0.291503	0.18179	0.0160149	0.125739	ENSMUSG00000025104	Hdgfl3	protein_coding	29877
320.595	-0.312181	0.220067	0.0160292	0.125739	ENSMUSG00000021285	Ppp1r13b	protein_coding	21981
1879.33	-0.314132	0.225784	0.016029	0.125739	ENSMUSG00000056579	Tug1	antisense	NA
3370.59	0.267251	0.151837	0.0160433	0.125776	ENSMUSG00000021253	Tgfb3	protein_coding	21809
1148.88	-0.304315	0.203044	0.0160783	0.125977	ENSMUSG00000044716	Dok7	protein_coding	231134
141.48	0.317309	0.255276	0.0160895	0.125993	ENSMUSG00000086859	Snhg20	lincRNA	NA
2516.4	0.308535	0.212943	0.0162347	0.126611	ENSMUSG00000021461	Fancc	protein_coding	14088
1534.52	0.30034	0.197018	0.0162702	0.126611	ENSMUSG00000053317	Sec61b	protein_coding	66212
266.512	0.286246	0.175301	0.0162087	0.126611	ENSMUSG00000053746	Ptrh1	protein_coding	329384
1139.74	0.285624	0.174713	0.0162704	0.126611	ENSMUSG00000034932	Mrpl54	protein_coding	66047
423.428	0.279692	0.167009	0.016264	0.126611	ENSMUSG00000025102	3110040N11Rik	protein_coding	67290
2293.48	0.269186	0.154557	0.0162426	0.126611	ENSMUSG00000021660	Btf3	protein_coding	218490
745.302	-0.230833	0.118212	0.016205	0.126611	ENSMUSG00000079614	Seh1l	protein_coding	72124
781.09	-0.261114	0.145917	0.0162507	0.126611	ENSMUSG00000025133	Ints4	protein_coding	101861
58.4106	-0.284686	0.29436	0.0162082	0.126611	ENSMUSG00000031952	Chst5	protein_coding	56773
698.115	-0.316831	0.245577	0.0162716	0.126611	ENSMUSG00000022656	Nectin3	protein_coding	58998
3544.93	-0.316879	0.246463	0.0162684	0.126611	ENSMUSG00000052957	Gas1	protein_coding	14451
1480.22	0.204029	0.0985977	0.0162841	0.126635	ENSMUSG00000047881	Rell1	protein_coding	100532
396.289	0.276255	0.162942	0.0163055	0.126729	ENSMUSG00000059820	Nkapd1	protein_coding	270156
2151.83	0.242906	0.128662	0.0163276	0.126828	ENSMUSG00000006057	Atp5g1	protein_coding	11951
780.118	0.281252	0.169376	0.0163725	0.127103	ENSMUSG00000027201	Myef2	protein_coding	17876
1351.43	-0.211499	0.103906	0.0163948	0.127204	ENSMUSG00000028622	Mrpl37	protein_coding	56280
3684.71	0.314327	0.232738	0.0164511	0.127275	ENSMUSG00000033880	Lgals3bp	protein_coding	19039
1047.05	-0.21261	0.104741	0.016427	0.127275	ENSMUSG00000007603	Dus3l	protein_coding	224907
1209.51	-0.302694	0.20231	0.0164352	0.127275	ENSMUSG00000039911	Spsb1	protein_coding	74646
18695.5	-0.305745	0.208452	0.0164429	0.127275	ENSMUSG00000031538	Plat	protein_coding	18791
409.81	-0.30811	0.213523	0.0164213	0.127275	ENSMUSG00000003344	Btbd2	protein_coding	208198
122.286	-0.252055	0.30198	0.0164806	0.12743	ENSMUSG00000048572	Tmem252	protein_coding	226040
281	-0.31551	0.25481	0.0165012	0.127516	ENSMUSG00000034265	Zdhhc14	protein_coding	224454
605.301	-0.274748	0.161835	0.0165141	0.127543	ENSMUSG00000040044	Orc3	protein_coding	50793
371.294	-0.262047	0.147724	0.0165607	0.127829	ENSMUSG00000043702	Pde12	protein_coding	211948
1341.38	0.27983	0.168381	0.0165947	0.127946	ENSMUSG00000029642	Polr1d	protein_coding	20018
261.334	0.277922	0.165966	0.0165908	0.127946	ENSMUSG00000028086	Fbxw7	protein_coding	50754
360.717	0.304306	0.206651	0.0166072	0.127969	ENSMUSG00000097518	Gm26694	lincRNA	NA
312.456	0.309589	0.219204	0.0166377	0.128131	ENSMUSG00000020821	Kif1c	protein_coding	16562
1116.36	-0.240812	0.12746	0.0166478	0.128136	ENSMUSG00000043962	Thrap3	protein_coding	230753
72.2513	-0.21446	0.30365	0.0166691	0.128226	ENSMUSG00000001029	Icam2	protein_coding	15896
659.673	-0.314565	0.240563	0.0167197	0.128543	ENSMUSG00000021287	Xrcc3	protein_coding	74335
933.913	-0.277584	0.166035	0.0167306	0.128554	ENSMUSG00000070639	Lrrc8b	protein_coding	433926
1175.35	0.224167	0.30332	0.0168301	0.129245	ENSMUSG00000097312	Gm26870	lincRNA	NA
170.664	-0.314292	0.247448	0.0168835	0.129581	ENSMUSG00000020652	Cenpo	protein_coding	52504
1511.26	-0.303998	0.277561	0.0169016	0.129646	ENSMUSG00000017493	Igfbp4	protein_coding	16010
315.633	-0.304053	0.208392	0.0169223	0.129731	ENSMUSG00000069631	Strada	protein_coding	72149
1852.13	-0.230048	0.118856	0.0169376	0.129775	ENSMUSG00000022404	Slc25a17	protein_coding	20524
168.052	0.296813	0.194835	0.0169618	0.129871	ENSMUSG00000037029	Zfp146	protein_coding	26465
657.434	0.247957	0.134657	0.0169694	0.129871	ENSMUSG00000036097	Slf2	protein_coding	226151
1083.45	0.281767	0.172381	0.0169923	0.129968	ENSMUSG00000026278	Bok	protein_coding	51800
39.0885	-0.275362	0.295602	0.0170015	0.129968	ENSMUSG00000045967	Gpr158	protein_coding	241263
143.836	-0.310836	0.227347	0.0170109	0.129968	ENSMUSG00000030254	Rad18	protein_coding	58186
36.9838	-0.246774	0.30158	0.0170373	0.130096	ENSMUSG00000009097	Tbx1	protein_coding	21380
515.942	-0.261654	0.148638	0.0170545	0.130154	ENSMUSG00000025078	Nhlrc2	protein_coding	66866
316.338	-0.281793	0.17273	0.0170746	0.130233	ENSMUSG00000050846	Zfp623	protein_coding	78834
1912.35	-0.223149	0.113633	0.0171133	0.130455	ENSMUSG00000024072	Yipf4	protein_coding	67864
445.21	0.302057	0.205728	0.0171368	0.130561	ENSMUSG00000066232	Ipo7	protein_coding	233726
1254.34	-0.25297	0.140102	0.0172258	0.131164	ENSMUSG00000021901	Bap1	protein_coding	104416
82.0652	-0.266176	0.297733	0.0172412	0.131208	ENSMUSG00000026974	Zmynd19	protein_coding	67187
207.301	-0.297198	0.19723	0.0172674	0.131333	ENSMUSG00000025348	Itga7	protein_coding	16404
3174.45	-0.173601	0.0807252	0.017348	0.131798	ENSMUSG00000030591	Psmd8	protein_coding	57296
1554.97	-0.238733	0.126991	0.0173438	0.131798	ENSMUSG00000020794	Ube2g1	protein_coding	67128
240.741	-0.288207	0.183185	0.0174045	0.132153	ENSMUSG00000039456	Morc3	protein_coding	338467
2935.62	0.288398	0.183564	0.0174244	0.13223	ENSMUSG00000019362	D8Ertd738e	protein_coding	101966
3522.92	0.190988	0.0914701	0.017499	0.132647	ENSMUSG00000063065	Mapk3	protein_coding	26417
1141.15	-0.252956	0.140732	0.0174985	0.132647	ENSMUSG00000040964	Arhgef10l	protein_coding	72754
436.594	0.297233	0.198857	0.0175369	0.132859	ENSMUSG00000040415	Dtx3	protein_coding	80904
503.56	0.279656	0.17183	0.0175973	0.133154	ENSMUSG00000009630	Ppp2cb	protein_coding	19053
292.818	0.268925	0.15838	0.0176054	0.133154	ENSMUSG00000032741	Tpcn1	protein_coding	252972
679.006	0.243374	0.13168	0.0175871	0.133154	ENSMUSG00000039568	Ubald1	protein_coding	207740
583.57	-0.267236	0.156486	0.017633	0.133288	ENSMUSG00000034075	Zdhhc5	protein_coding	228136
1330.01	0.211427	0.105577	0.0176464	0.133315	ENSMUSG00000024668	Sdhaf2	protein_coding	66072
154.518	-0.307298	0.265976	0.0176752	0.133458	ENSMUSG00000024754	Tmem2	protein_coding	83921
39.3661	0.302819	0.273525	0.0177425	0.133474	ENSMUSG00000097769	Snhg4	processed_transcript	NA
262.294	0.301991	0.274664	0.0177452	0.133474	ENSMUSG00000022114	Spry2	protein_coding	24064
500.742	0.264361	0.153511	0.0177434	0.133474	ENSMUSG00000026020	Nop58	protein_coding	55989
1374.35	-0.230634	0.120697	0.017721	0.133474	ENSMUSG00000001424	Snd1	protein_coding	56463
1549.57	-0.267392	0.157002	0.0177465	0.133474	ENSMUSG00000020034	Tcp11l2	protein_coding	216198
1947.36	-0.272027	0.162475	0.0177215	0.133474	ENSMUSG00000024370	Cdc23	protein_coding	52563
232.327	-0.309864	0.257528	0.0176956	0.133474	ENSMUSG00000003411	Rab3b	protein_coding	69908
1485.81	0.290964	0.189222	0.0177726	0.133596	ENSMUSG00000068267	Cenpb	protein_coding	12616
329.603	-0.290156	0.188075	0.0178068	0.133779	ENSMUSG00000078762	Haus5	protein_coding	71909
553.097	0.260975	0.149992	0.0178355	0.13392	ENSMUSG00000040945	Rcc2	protein_coding	108911
851.644	-0.255491	0.144225	0.017873	0.134052	ENSMUSG00000013736	Trnt1	protein_coding	70047
4469.39	-0.289614	0.187491	0.017867	0.134052	ENSMUSG00000075415	Fnbp1	protein_coding	14269
496.385	-0.262655	0.152008	0.0178931	0.134129	ENSMUSG00000063605	Ccdc102a	protein_coding	234582
349392	-0.309894	0.251554	0.0179072	0.13416	ENSMUSG00000041607	Mbp	protein_coding	17196
221.13	0.304849	0.21959	0.0180174	0.134646	ENSMUSG00000036473	Tbc1d24	protein_coding	18209
230.485	0.301599	0.211151	0.018022	0.134646	ENSMUSG00000071708	Sms	protein_coding	20603
358.507	0.273551	0.16533	0.0180143	0.134646	ENSMUSG00000071658	Gng3	protein_coding	14704
2979.12	-0.290137	0.189037	0.0180133	0.134646	ENSMUSG00000028937	Acot7	protein_coding	70025
71.4886	-0.296741	0.279383	0.0179848	0.134646	ENSMUSG00000036381	P2ry14	protein_coding	140795
2096.32	-0.190687	0.0918832	0.0180654	0.134896	ENSMUSG00000003269	Cyth2	protein_coding	19158
2309.64	-0.180147	0.0853029	0.0180874	0.134986	ENSMUSG00000024097	Srsf7	protein_coding	225027
733.441	0.220812	0.113344	0.0181087	0.13507	ENSMUSG00000027968	Larp7	protein_coding	28036
128.848	0.304603	0.220155	0.0181457	0.135089	ENSMUSG00000029570	Lfng	protein_coding	16848
385.651	0.28876	0.187414	0.0181429	0.135089	ENSMUSG00000040021	Lats1	protein_coding	16798
3276.8	0.280217	0.174673	0.0181512	0.135089	ENSMUSG00000062580	Timm17a	protein_coding	21854
8032.47	0.280193	0.17461	0.0181433	0.135089	ENSMUSG00000028788	Ptp4a2	protein_coding	19244
562.395	-0.282096	0.177433	0.0181769	0.135206	ENSMUSG00000028633	Ctps	protein_coding	51797
3417.95	-0.226291	0.117939	0.0182289	0.135464	ENSMUSG00000007036	Abhd16a	protein_coding	193742
5077.53	-0.304114	0.219567	0.0182317	0.135464	ENSMUSG00000027215	Cd82	protein_coding	12521
750.087	-0.248791	0.138338	0.0182723	0.135691	ENSMUSG00000028107	Tars2	protein_coding	71807
26264.5	0.208622	0.104388	0.0182839	0.135703	ENSMUSG00000071866	Ppia	protein_coding	268373
1317.35	0.286785	0.185011	0.0183049	0.135784	ENSMUSG00000033763	Mtss1l	protein_coding	244654
20788.5	0.245858	0.135569	0.0183223	0.135839	ENSMUSG00000050335	Lgals3	protein_coding	16854
39.5751	0.300431	0.272487	0.0183976	0.136039	ENSMUSG00000091957	Rps2-ps10	transcribed_processed_pseudogene	NA
690.527	0.29235	0.194719	0.0183883	0.136039	ENSMUSG00000027878	Notch2	protein_coding	18129
84.2162	0.28488	0.182438	0.0183912	0.136039	ENSMUSG00000078898	Zfp968	protein_coding	100043914
261.194	0.255056	0.145032	0.0183915	0.136039	ENSMUSG00000075470	Alg10b	protein_coding	380959
469.029	-0.250384	0.140219	0.0183997	0.136039	ENSMUSG00000021993	Mipep	protein_coding	70478
687.984	-0.231971	0.123064	0.0184279	0.136173	ENSMUSG00000027787	Nmd3	protein_coding	97112
548.362	-0.247596	0.137561	0.0184581	0.136321	ENSMUSG00000012114	Med15	protein_coding	94112
2181.5	0.260492	0.151376	0.0185582	0.136818	ENSMUSG00000024414	Mrpl27	protein_coding	94064
480.285	-0.254328	0.144685	0.0185659	0.136818	ENSMUSG00000018001	Cyth3	protein_coding	19159
3986.09	-0.264303	0.155732	0.0185548	0.136818	ENSMUSG00000024816	Frmd8	protein_coding	67457
59.2603	-0.291641	0.281458	0.0185438	0.136818	ENSMUSG00000043313	Pcdhb19	protein_coding	93890
57.7243	0.275022	0.291269	0.0186263	0.136941	ENSMUSG00000041817	Fam169a	protein_coding	320557
4119.76	0.225733	0.118132	0.0186332	0.136941	ENSMUSG00000021963	Sap18	protein_coding	20220
810.553	-0.221127	0.300898	0.0185973	0.136941	ENSMUSG00000036256	Igfbp7	protein_coding	29817
1506.1	-0.281175	0.17785	0.0186195	0.136941	ENSMUSG00000017132	Cyth1	protein_coding	19157
2933.27	-0.28932	0.190671	0.0186304	0.136941	ENSMUSG00000035828	Pim3	protein_coding	223775
97.9497	-0.285281	0.28577	0.0186509	0.136997	ENSMUSG00000042251	Pm20d1	protein_coding	212933
529.761	0.306601	0.236663	0.0186843	0.137167	ENSMUSG00000048915	Efna5	protein_coding	13640
347.558	0.258246	0.149269	0.0187087	0.1372	ENSMUSG00000037703	Lzts3	protein_coding	241638
700.034	-0.299086	0.210428	0.0187091	0.1372	ENSMUSG00000034135	Sik3	protein_coding	70661
104732	0.256223	0.147107	0.0187284	0.13723	ENSMUSG00000027447	Cst3	protein_coding	13010
255.903	-0.277954	0.173689	0.0187335	0.13723	ENSMUSG00000042787	Exog	protein_coding	208194
2747.51	0.255261	0.14631	0.0188266	0.137837	ENSMUSG00000052419	2610001J05Rik	protein_coding	66520
1406.29	-0.306292	0.24048	0.0188741	0.13811	ENSMUSG00000032537	Ephb1	protein_coding	270190
37.5986	0.299993	0.269645	0.0188939	0.138138	ENSMUSG00000024590	Lmnb1	protein_coding	16906
951.955	0.293782	0.200248	0.0188984	0.138138	ENSMUSG00000035258	Abi3bp	protein_coding	320712
298.864	0.269463	0.163226	0.0189697	0.13836	ENSMUSG00000030839	Sergef	protein_coding	27414
3692.07	0.255903	0.147309	0.0189508	0.13836	ENSMUSG00000024953	Prdx5	protein_coding	54683
398.41	0.21618	0.110944	0.0189417	0.13836	ENSMUSG00000026171	Rnf25	protein_coding	57751
337.345	-0.294929	0.20295	0.018962	0.13836	ENSMUSG00000074890	Lcmt2	protein_coding	329504
88.8428	0.305535	0.238575	0.0190413	0.138807	ENSMUSG00000022533	Atp13a3	protein_coding	224088
1971.76	-0.266835	0.160222	0.0190582	0.138856	ENSMUSG00000032076	Cadm1	protein_coding	54725
271.548	0.267686	0.161599	0.0191666	0.13957	ENSMUSG00000047248	C2cd3	protein_coding	277939
1135.23	0.271728	0.166851	0.0191925	0.139683	ENSMUSG00000031925	Maml2	protein_coding	270118
10546	0.241421	0.13316	0.0192341	0.139836	ENSMUSG00000062078	Qk	protein_coding	19317
789.224	-0.24619	0.137808	0.0192242	0.139836	ENSMUSG00000040356	Skiv2l	protein_coding	108077
2386.92	0.282627	0.183186	0.0193917	0.140829	ENSMUSG00000064363	mt-Nd4	protein_coding	17719
754.615	0.209428	0.106411	0.0193874	0.140829	ENSMUSG00000032602	Slc25a20	protein_coding	57279
1117.9	0.243641	0.135773	0.0194619	0.140885	ENSMUSG00000029203	Ube2k	protein_coding	53323
1615.48	-0.207892	0.105365	0.0194615	0.140885	ENSMUSG00000028969	Cdk5	protein_coding	12568
356.099	-0.233361	0.126084	0.0194515	0.140885	ENSMUSG00000069729	Arid1b	protein_coding	239985
42.3665	-0.299174	0.266937	0.0194334	0.140885	ENSMUSG00000028545	Bend5	protein_coding	67621
449.5	-0.303739	0.252826	0.0194353	0.140885	ENSMUSG00000003974	Grm3	protein_coding	108069
1272.2	-0.303977	0.236384	0.0194184	0.140885	ENSMUSG00000018501	Ncor1	protein_coding	20185
2714.66	-0.275983	0.173644	0.0194834	0.140965	ENSMUSG00000051185	Fam174a	protein_coding	67698
1160.23	-0.237062	0.129597	0.019522	0.141169	ENSMUSG00000037949	Ano10	protein_coding	102566
336.59	0.209645	0.299899	0.0195531	0.141274	ENSMUSG00000075014	Gm10800	protein_coding	NA
646.159	-0.183164	0.088569	0.0195575	0.141274	ENSMUSG00000017176	Nt5c3b	protein_coding	68106
7365.36	-0.302546	0.230514	0.0195706	0.141293	ENSMUSG00000027858	Tspan2	protein_coding	70747
580.664	0.298092	0.215269	0.0196327	0.14159	ENSMUSG00000100691	2010320M18Rik	lincRNA	NA
2083.16	0.282385	0.183786	0.0196245	0.14159	ENSMUSG00000006005	Tpr	protein_coding	108989
3692.14	0.271046	0.167508	0.0196708	0.141714	ENSMUSG00000050875	A730017C20Rik	protein_coding	225583
323.415	-0.255385	0.148498	0.0196658	0.141714	ENSMUSG00000028292	Rars2	protein_coding	109093
187.636	0.289328	0.196392	0.0197502	0.142158	ENSMUSG00000040007	Bahd1	protein_coding	228536
537.599	0.252973	0.146084	0.019764	0.142158	ENSMUSG00000044442	N6amt1	protein_coding	67768
410.666	0.252211	0.145256	0.0197626	0.142158	ENSMUSG00000021773	Comtd1	protein_coding	69156
837.559	-0.200836	0.100635	0.0197746	0.142158	ENSMUSG00000021326	Trim27	protein_coding	19720
41.1035	-0.191939	0.299519	0.0197959	0.142236	ENSMUSG00000027996	Sfrp2	protein_coding	20319
167.347	0.293894	0.2066	0.0198771	0.142467	ENSMUSG00000011257	Pabpc4	protein_coding	230721
1514.94	0.262747	0.157551	0.0198645	0.142467	ENSMUSG00000061477	Rps7	protein_coding	20115
3984.45	0.258508	0.152577	0.0198809	0.142467	ENSMUSG00000060126	Tpt1	protein_coding	22070
71.1959	-0.24678	0.296642	0.0198486	0.142467	ENSMUSG00000027520	Zdbf2	protein_coding	73884
640.292	-0.274118	0.172334	0.0198564	0.142467	ENSMUSG00000078485	Plekhn1	protein_coding	231002
238.312	0.277771	0.286051	0.019938	0.142535	ENSMUSG00000028037	Ifi44	protein_coding	99899
793.742	-0.251766	0.145216	0.0199525	0.142535	ENSMUSG00000022098	Bmp1	protein_coding	12153
505.146	-0.280805	0.182602	0.0199418	0.142535	ENSMUSG00000022092	Ppp3cc	protein_coding	19057
1016.85	-0.284563	0.188705	0.0199272	0.142535	ENSMUSG00000106864	Gtf3c2	protein_coding	71752
631.653	-0.285482	0.190414	0.0199536	0.142535	ENSMUSG00000031402	Mpp1	protein_coding	17524
704.377	-0.28861	0.195847	0.0199044	0.142535	ENSMUSG00000000148	Brat1	protein_coding	231841
242.583	-0.254519	0.148391	0.0200177	0.142917	ENSMUSG00000031202	Rab39b	protein_coding	67790
105.995	0.301519	0.233638	0.0200371	0.142965	ENSMUSG00000073427	Gm4924	protein_coding	237412
405.878	0.248372	0.141824	0.0200506	0.142965	ENSMUSG00000017478	Zc3h18	protein_coding	76014
852.62	-0.288767	0.196952	0.0200561	0.142965	ENSMUSG00000019139	Isyna1	protein_coding	71780
278.131	-0.289082	0.198262	0.0201841	0.143801	ENSMUSG00000022009	Nufip1	protein_coding	27275
122.718	0.298504	0.260659	0.0202824	0.144403	ENSMUSG00000063142	Kcnma1	protein_coding	16531
107.629	-0.287142	0.195077	0.0202899	0.144403	ENSMUSG00000004098	Col5a3	protein_coding	53867
346.023	-0.300061	0.254927	0.02031	0.14447	ENSMUSG00000049327	Kmt5a	protein_coding	67956
10091.2	0.219945	0.115946	0.0203301	0.144536	ENSMUSG00000005161	Prdx2	protein_coding	21672
1363.55	0.282059	0.186447	0.0203697	0.144742	ENSMUSG00000022836	Mylk	protein_coding	107589
2900.15	-0.285033	0.192034	0.0204612	0.145315	ENSMUSG00000026249	Serpine2	protein_coding	20720
224.533	0.300505	0.241441	0.0205383	0.14571	ENSMUSG00000034422	Parp14	protein_coding	547253
2170.4	0.213005	0.110653	0.0205366	0.14571	ENSMUSG00000021395	Spin1	protein_coding	20729
418.748	0.256804	0.152384	0.0205799	0.145872	ENSMUSG00000030545	Pex11a	protein_coding	18631
2177.06	-0.224725	0.120354	0.0205828	0.145872	ENSMUSG00000024927	Rela	protein_coding	19697
769.919	0.282197	0.187767	0.0206174	0.146041	ENSMUSG00000071659	Hnrnpul2	protein_coding	68693
2030.06	0.261778	0.158547	0.0206517	0.146207	ENSMUSG00000062963	Ufc1	protein_coding	66155
474.01	0.260984	0.157617	0.0206696	0.146257	ENSMUSG00000028601	Echdc2	protein_coding	52430
186.134	0.285834	0.194709	0.0207031	0.146289	ENSMUSG00000085457	1110046J04Rik	antisense	NA
1235.23	0.273897	0.175008	0.0207066	0.146289	ENSMUSG00000023156	Rpp14	protein_coding	67053
719.429	-0.263481	0.160779	0.0206871	0.146289	ENSMUSG00000026970	Rbms1	protein_coding	56878
3048.59	0.271002	0.171031	0.0207597	0.146588	ENSMUSG00000010376	Nedd8	protein_coding	18002
60.9351	0.299417	0.244907	0.0208509	0.14685	ENSMUSG00000074218	Cox7a1	protein_coding	12865
157.653	0.299214	0.246792	0.0208793	0.14685	ENSMUSG00000056763	Cspp1	protein_coding	211660
141.248	0.298759	0.233453	0.0208769	0.14685	ENSMUSG00000052928	Ctif	protein_coding	269037
2542.42	0.264821	0.163068	0.0208848	0.14685	ENSMUSG00000002580	Mien1	protein_coding	103742
3875.89	0.257092	0.153519	0.0208946	0.14685	ENSMUSG00000032518	Rpsa	protein_coding	16785
1046.49	0.255996	0.152218	0.0208898	0.14685	ENSMUSG00000089715	Cbx6	protein_coding	494448
2888.89	0.221341	0.117938	0.0208938	0.14685	ENSMUSG00000008575	Nfib	protein_coding	18028
63.0347	0.213002	0.29826	0.0208833	0.14685	ENSMUSG00000075015	Gm10801	protein_coding	NA
1410.13	-0.26524	0.289579	0.0208581	0.14685	ENSMUSG00000041870	Ankrd13a	protein_coding	68420
401.641	-0.280232	0.185767	0.0209238	0.146978	ENSMUSG00000040712	Camta2	protein_coding	216874
384.3	0.281555	0.188091	0.0209401	0.147009	ENSMUSG00000083012	Fam220a	protein_coding	67238
316.249	-0.263188	0.161155	0.02095	0.147009	ENSMUSG00000041135	Ripk2	protein_coding	192656
122.734	0.290413	0.205777	0.0209723	0.147013	ENSMUSG00000035778	Ggta1	protein_coding	14594
453.986	0.262226	0.159997	0.0209723	0.147013	ENSMUSG00000108348	Gm42372	protein_coding	105247240
180.324	-0.258136	0.155132	0.0210371	0.14739	ENSMUSG00000025076	Casp7	protein_coding	12369
2613.32	0.27633	0.180194	0.0211113	0.147638	ENSMUSG00000027239	Mdk	protein_coding	17242
1899.07	0.24807	0.143785	0.0210935	0.147638	ENSMUSG00000020817	Rabep1	protein_coding	54189
1149.81	-0.220638	0.117691	0.0211294	0.147638	ENSMUSG00000048832	Vps37c	protein_coding	107305
96.2674	-0.248468	0.29411	0.0211126	0.147638	ENSMUSG00000000791	Il12rb1	protein_coding	16161
277.287	-0.27221	0.174047	0.021138	0.147638	ENSMUSG00000074738	Fndc10	protein_coding	230991
86.2008	-0.29851	0.244232	0.0211269	0.147638	ENSMUSG00000053730	Tmem39b	protein_coding	230770
356.536	0.257818	0.155141	0.0211889	0.147742	ENSMUSG00000021816	Ppp3cb	protein_coding	19056
603.082	-0.232221	0.128075	0.0211966	0.147742	ENSMUSG00000031730	Dhodh	protein_coding	56749
187.688	-0.243396	0.295008	0.0211818	0.147742	ENSMUSG00000024013	Fgd2	protein_coding	26382
1897.31	-0.256802	0.153871	0.0211687	0.147742	ENSMUSG00000030087	Klf15	protein_coding	66277
135.978	0.287938	0.201762	0.0212216	0.147764	ENSMUSG00000026605	Cenpf	protein_coding	108000
1452.74	-0.226943	0.123288	0.0212124	0.147764	ENSMUSG00000063576	Klhdc3	protein_coding	71765
449.718	-0.253609	0.150309	0.0212419	0.147829	ENSMUSG00000034126	Pomt2	protein_coding	217734
226.949	0.286205	0.198609	0.0213095	0.147934	ENSMUSG00000027864	Ptgfrn	protein_coding	19221
81.4709	0.285954	0.274379	0.021338	0.147934	ENSMUSG00000032850	Rnft2	protein_coding	269695
2336.76	0.235181	0.131034	0.0212859	0.147934	ENSMUSG00000012405	Rpl15	protein_coding	66480
627.218	0.223048	0.120083	0.0213528	0.147934	ENSMUSG00000024687	Osbp	protein_coding	76303
3646.79	-0.202586	0.103664	0.0212997	0.147934	ENSMUSG00000004071	Cdip1	protein_coding	66626
1108.37	-0.263305	0.162319	0.0213043	0.147934	ENSMUSG00000035891	Cerk	protein_coding	223753
552.548	-0.266639	0.166772	0.0213143	0.147934	ENSMUSG00000031979	Cog2	protein_coding	76332
671.861	-0.273318	0.1765	0.0213665	0.147934	ENSMUSG00000040351	Ankib1	protein_coding	70797
617.942	-0.278114	0.183942	0.0213334	0.147934	ENSMUSG00000014763	Fam120b	protein_coding	67544
24232.8	-0.297657	0.237917	0.021358	0.147934	ENSMUSG00000027562	Car2	protein_coding	12349
1014.8	-0.236557	0.132585	0.0214067	0.148136	ENSMUSG00000029428	Stx2	protein_coding	13852
42.2294	0.296001	0.255073	0.0214228	0.148138	ENSMUSG00000045038	Prkce	protein_coding	18754
1985.62	0.229222	0.125698	0.0214309	0.148138	ENSMUSG00000022698	Naa50	protein_coding	72117
1354.37	-0.259228	0.157523	0.0214399	0.148138	ENSMUSG00000031715	Smarca5	protein_coding	93762
4992.25	0.204446	0.105245	0.0214662	0.148244	ENSMUSG00000044600	Smim7	protein_coding	66818
117.154	0.297178	0.245042	0.0215162	0.148437	ENSMUSG00000068417	Pnp2	protein_coding	667034
412.885	-0.294032	0.260247	0.0215144	0.148437	ENSMUSG00000028889	Yrdc	protein_coding	230734
234.814	-0.270446	0.172854	0.0215425	0.148543	ENSMUSG00000090946	Ccdc71l	protein_coding	72123
79.7541	0.268401	0.169972	0.0215568	0.148566	ENSMUSG00000113175	Gm9973	transcribed_unprocessed_pseudogene	NA
271.935	0.294394	0.222842	0.0216323	0.148905	ENSMUSG00000038437	Mllt6	protein_coding	246198
2061.16	0.277901	0.184882	0.0216501	0.148905	ENSMUSG00000021131	Erh	protein_coding	13877
791.489	-0.247232	0.144081	0.0216491	0.148905	ENSMUSG00000022711	Pmm2	protein_coding	54128
744.601	-0.295198	0.226191	0.021623	0.148905	ENSMUSG00000029348	Asphd2	protein_coding	72898
2005.83	-0.231542	0.12829	0.0216959	0.149144	ENSMUSG00000052997	Uba2	protein_coding	50995
603.214	0.267731	0.169781	0.0217932	0.149661	ENSMUSG00000023939	Mrpl14	protein_coding	68463
755.088	-0.293476	0.221103	0.0217931	0.149661	ENSMUSG00000021670	Hmgcr	protein_coding	15357
1235.03	-0.231272	0.128225	0.0218069	0.149678	ENSMUSG00000025037	Maoa	protein_coding	17161
6599.36	0.263963	0.164703	0.0218273	0.149742	ENSMUSG00000026185	Igfbp5	protein_coding	16011
170.899	0.283501	0.274741	0.0218429	0.149773	ENSMUSG00000024261	Syt4	protein_coding	20983
1407.92	0.29329	0.222687	0.0219988	0.15015	ENSMUSG00000039419	Cntnap2	protein_coding	66797
85.261	0.293045	0.221268	0.0219578	0.15015	ENSMUSG00000026894	Morn5	protein_coding	75495
253.261	0.257965	0.157434	0.0220018	0.15015	ENSMUSG00000052584	Serp2	protein_coding	72661
2770.62	0.194359	0.297272	0.0219566	0.15015	ENSMUSG00000069919	Hba-a1	protein_coding	15122
281.549	-0.204766	0.297222	0.0219698	0.15015	ENSMUSG00000020331	Hcn2	protein_coding	15166
103.193	-0.2231	0.296457	0.0219472	0.15015	ENSMUSG00000048108	Tmem72	protein_coding	319776
381.115	-0.244221	0.141479	0.0219571	0.15015	ENSMUSG00000038141	Tmem181a	protein_coding	77106
120.804	-0.256616	0.290208	0.0220031	0.15015	ENSMUSG00000026014	Raph1	protein_coding	77300
454.129	-0.257213	0.156518	0.022009	0.15015	ENSMUSG00000026443	Lrrn2	protein_coding	16980
1377.34	-0.262466	0.163103	0.0219624	0.15015	ENSMUSG00000002763	Pex6	protein_coding	224824
112.731	-0.271005	0.283653	0.0220722	0.150506	ENSMUSG00000023868	Pde10a	protein_coding	23984
360.928	0.275062	0.181995	0.0221078	0.15061	ENSMUSG00000034724	Cnot6l	protein_coding	231464
13233.4	-0.286235	0.20322	0.0221099	0.15061	ENSMUSG00000031980	Agt	protein_coding	11606
415.664	-0.225064	0.123036	0.0221249	0.150637	ENSMUSG00000023074	Mospd1	protein_coding	70380
756.189	-0.260817	0.161538	0.0221754	0.150904	ENSMUSG00000041638	Gcn1l1	protein_coding	231659
200.478	-0.292186	0.220686	0.0222049	0.151029	ENSMUSG00000026399	Cd55	protein_coding	13136
93.5615	-0.292127	0.220984	0.0222536	0.151284	ENSMUSG00000025784	Clec3b	protein_coding	21922
855.349	-0.172597	0.0843003	0.022292	0.151415	ENSMUSG00000068922	Msto1	protein_coding	229524
646.95	-0.248567	0.146979	0.0222953	0.151415	ENSMUSG00000004934	Pias4	protein_coding	59004
238.779	-0.280381	0.192214	0.022318	0.151493	ENSMUSG00000000916	Nsun5	protein_coding	100609
635.939	0.225458	0.123725	0.0223408	0.151572	ENSMUSG00000035790	Cep19	protein_coding	66994
1784.15	-0.176272	0.0866705	0.0223548	0.151591	ENSMUSG00000052712	BC004004	protein_coding	80748
594.991	-0.285559	0.203474	0.0224124	0.151905	ENSMUSG00000035969	Rusc2	protein_coding	100213
345.575	0.244595	0.142865	0.0224332	0.151911	ENSMUSG00000020380	Rad50	protein_coding	19360
796.744	-0.25666	0.156928	0.0224358	0.151911	ENSMUSG00000036599	Chst12	protein_coding	59031
1602.3	-0.230958	0.129017	0.0224544	0.151961	ENSMUSG00000031985	Gnpat	protein_coding	14712
1698.87	0.273483	0.180795	0.0224683	0.151979	ENSMUSG00000028047	Thbs3	protein_coding	21827
2345.48	0.23434	0.132383	0.0225051	0.152104	ENSMUSG00000020894	Vamp2	protein_coding	22318
[truncated: 20,180 more rows]

## Sheet: Upregulated genes
Upregulated genes in pairwise comparisons of ONH 30 vs 0 days (adjusted p-value < 0.05)
baseMean	log2FoldChange	lfcSE	pvalue	padj	ensembl_id	gene	gene_biotype	entrez_id
158.089	24.1385	2.9677	1.53154e-16	1.0344e-12	ENSMUSG00000021342	Prl	protein_coding	19109
49.9077	8.75215	1.51633	5.12271e-10	1.15329e-06	ENSMUSG00000043770	Gm12481	processed_pseudogene	NA
1690.41	2.56332	0.348291	4.05842e-17	5.48211e-13	ENSMUSG00000064337	mt-Rnr1	Mt_rRNA	NA
12734.1	1.54721	0.385123	3.74532e-11	1.2648e-07	ENSMUSG00000064339	mt-Rnr2	Mt_rRNA	NA
427.734	1.23615	0.240265	3.18482e-11	1.2648e-07	ENSMUSG00000065947	mt-Nd4l	protein_coding	17720
188.675	1.09953	0.290456	4.90609e-08	3.25111e-05	ENSMUSG00000067288	Rps28	protein_coding	54127
2473.75	1.04622	0.251198	3.16306e-08	3.02749e-05	ENSMUSG00000064357	mt-Atp6	protein_coding	17705
134.062	1.03792	0.263946	7.33989e-08	3.96589e-05	ENSMUSG00000039081	Zfp503	protein_coding	218820
497.353	1.02228	0.244892	4.13596e-08	3.0847e-05	ENSMUSG00000034892	Rps29	protein_coding	20090
1804.11	0.994017	0.181863	2.3334e-10	6.30393e-07	ENSMUSG00000026275	Ppp1r7	protein_coding	66385
364.96	0.984646	0.274344	3.6314e-07	0.000129087	ENSMUSG00000100755	Rps23-ps1	processed_pseudogene	NA
86.2673	0.980999	0.44562	3.22717e-06	0.00055888	ENSMUSG00000045106	Ccdc73	protein_coding	211936
21104.9	0.961606	0.29958	1.11966e-06	0.000268837	ENSMUSG00000106106	CT010467.1	rRNA	NA
211.914	0.955449	0.289096	9.9115e-07	0.000252612	ENSMUSG00000081824	BC002163	processed_pseudogene	NA
1194.95	0.945579	0.21515	4.33886e-08	3.0847e-05	ENSMUSG00000025508	Rplp2	protein_coding	67186
251.285	0.933417	0.220943	9.04e-08	4.48448e-05	ENSMUSG00000027349	Fam98b	protein_coding	68215
280.268	0.925985	0.205449	3.36188e-08	3.02749e-05	ENSMUSG00000020083	Fam241b	protein_coding	69894
18882.8	0.91711	0.240063	3.95948e-07	0.000134813	ENSMUSG00000001025	S100a6	protein_coding	20200
358.548	0.915254	0.209819	6.42573e-08	3.61662e-05	ENSMUSG00000090733	Rps27	protein_coding	57294
344.778	0.900669	0.226804	2.86618e-07	0.000110618	ENSMUSG00000071528	Usmg5	protein_coding	66477
402.719	0.897815	0.202359	5.55347e-08	3.40983e-05	ENSMUSG00000007836	Hnrnpa0	protein_coding	77134
137.475	0.883965	0.222627	3.30262e-07	0.000123922	ENSMUSG00000038025	Phf2	protein_coding	18676
173.948	0.874558	0.229534	5.96152e-07	0.000173786	ENSMUSG00000079641	Rpl39	protein_coding	67248
277.665	0.868133	0.265726	2.76788e-06	0.000491955	ENSMUSG00000039001	Rps21	protein_coding	66481
2209.67	0.855992	0.205336	2.04458e-07	8.90908e-05	ENSMUSG00000061518	Cox5b	protein_coding	12859
109.654	0.854067	0.229034	9.02338e-07	0.0002344	ENSMUSG00000067038	Rps12-ps3	protein_coding	NA
914.669	0.852537	0.305886	8.1688e-06	0.00103969	ENSMUSG00000037152	Ndufc1	protein_coding	66377
1458.57	0.849692	0.173553	1.08713e-08	1.83562e-05	ENSMUSG00000021838	Samd4	protein_coding	74480
834.54	0.847514	0.199888	1.66128e-07	7.48017e-05	ENSMUSG00000046330	Rpl37a	protein_coding	19981
857.888	0.833742	0.245475	2.74726e-06	0.000491955	ENSMUSG00000073616	Cops9	protein_coding	66915
824.807	0.832808	0.211076	5.22032e-07	0.000160802	ENSMUSG00000028522	Mier1	protein_coding	71148
383.634	0.824203	0.25797	4.94933e-06	0.000734676	ENSMUSG00000050856	Atp5k	protein_coding	11958
2495.31	0.820746	0.183408	7.66761e-08	3.98362e-05	ENSMUSG00000050608	Minos1	protein_coding	433771
631.212	0.816363	0.265716	7.03523e-06	0.000931685	ENSMUSG00000051319	1500011K16Rik	protein_coding	NA
420.755	0.814594	0.240989	3.35408e-06	0.000573506	ENSMUSG00000035910	Dcdc2a	protein_coding	195208
1004.45	0.809625	0.203151	5.23786e-07	0.000160802	ENSMUSG00000023089	Ndufa5	protein_coding	68202
498.524	0.809452	0.182287	9.29563e-08	4.48448e-05	ENSMUSG00000068240	Gm11808	protein_coding	22186
54.6827	0.79732	0.308776	2.01976e-05	0.00194878	ENSMUSG00000091625	Lsm5	protein_coding	66373
490.565	0.79468	0.213516	1.39392e-06	0.000303696	ENSMUSG00000032368	Zic1	protein_coding	22771
1926.04	0.793859	0.255268	7.89098e-06	0.00103487	ENSMUSG00000058569	Tmed9	protein_coding	67511
205.581	0.788537	0.23281	4.00567e-06	0.00064415	ENSMUSG00000057036	Gm7536	processed_pseudogene	NA
259.546	0.78629	0.221655	2.54255e-06	0.000470476	ENSMUSG00000036225	Kctd1	protein_coding	106931
745.474	0.785599	0.197343	6.04675e-07	0.000173786	ENSMUSG00000055435	Maf	protein_coding	17132
751.808	0.785303	0.21769	2.1256e-06	0.00041018	ENSMUSG00000015165	Hnrnpl	protein_coding	15388
306.354	0.785041	0.234473	4.57993e-06	0.0007111	ENSMUSG00000008683	Rps15a	protein_coding	267019
566.204	0.781231	0.160158	1.52765e-08	2.17629e-05	ENSMUSG00000046876	Atxn1	protein_coding	20238
632.126	0.781111	0.161518	1.85298e-08	2.17629e-05	ENSMUSG00000032652	Crebl2	protein_coding	232430
566.627	0.780764	0.253707	9.51697e-06	0.00113766	ENSMUSG00000035674	Ndufa3	protein_coding	66091
573.752	0.779146	0.232103	4.66053e-06	0.000715392	ENSMUSG00000060636	Rpl35a	protein_coding	57808
117.138	0.777224	0.168452	5.05429e-08	3.25111e-05	ENSMUSG00000007670	Khsrp	protein_coding	16549
1848.03	0.776675	0.195145	6.33465e-07	0.000178268	ENSMUSG00000064345	mt-Nd2	protein_coding	17717
914.445	0.775062	0.233868	5.40539e-06	0.000763458	ENSMUSG00000067847	Romo1	protein_coding	67067
7340.99	0.771573	0.247745	9.3746e-06	0.00113064	ENSMUSG00000059325	Hopx	protein_coding	74318
776.319	0.77045	0.248334	9.74102e-06	0.00114419	ENSMUSG00000028234	Rps20	protein_coding	67427
2985.06	0.757838	0.236488	8.23563e-06	0.00103969	ENSMUSG00000093674	Rpl41	protein_coding	67945
234.05	0.756998	0.236389	8.33426e-06	0.00104139	ENSMUSG00000026500	Cox20	protein_coding	66359
431.747	0.756588	0.203912	1.79007e-06	0.000360899	ENSMUSG00000073640	Rpl27-ps3	protein_coding	108167922
1945.74	0.756449	0.161526	3.93666e-08	3.0847e-05	ENSMUSG00000059005	Hnrnpa3	protein_coding	229279
581.388	0.7548	0.257318	1.65051e-05	0.00167632	ENSMUSG00000035048	Anapc13	protein_coding	69010
489.524	0.753171	0.207638	2.39934e-06	0.000456483	ENSMUSG00000029636	Wasf3	protein_coding	245880
208.025	0.753105	0.292758	3.32264e-05	0.00277051	ENSMUSG00000083380	Ndufb4c	processed_pseudogene	NA
297.792	0.752966	0.290705	3.24001e-05	0.00273538	ENSMUSG00000060981	Hist1h4h	protein_coding	69386
430.734	0.750004	0.249757	1.4593e-05	0.00154002	ENSMUSG00000057322	Rpl38	protein_coding	67671
936.162	0.748765	0.222275	5.50716e-06	0.000766914	ENSMUSG00000017778	Cox7c	protein_coding	12867
539.917	0.745005	0.234553	9.72677e-06	0.00114419	ENSMUSG00000060923	Acyp2	protein_coding	75572
903.42	0.744794	0.213812	3.97855e-06	0.00064415	ENSMUSG00000025135	Anapc11	protein_coding	66156
1625.74	0.744383	0.197874	1.59285e-06	0.000331018	ENSMUSG00000006412	Pfdn2	protein_coding	18637
296.416	0.741604	0.21236	3.93991e-06	0.00064415	ENSMUSG00000078974	Sec61g	protein_coding	20335
426.222	0.738082	0.226381	8.06582e-06	0.00103765	ENSMUSG00000021290	Atp5mpl	protein_coding	70257
346.883	0.736707	0.262987	2.56904e-05	0.00230442	ENSMUSG00000029623	Pdap1	protein_coding	231887
1139.2	0.736635	0.236418	1.21212e-05	0.00135817	ENSMUSG00000053332	Gas5	processed_transcript	NA
631.084	0.735053	0.291876	4.34568e-05	0.00333531	ENSMUSG00000024081	Cebpz	protein_coding	12607
297.132	0.732845	0.291607	4.48105e-05	0.00340056	ENSMUSG00000057637	Prdm2	protein_coding	110593
4677.6	0.732213	0.21497	5.4258e-06	0.000763458	ENSMUSG00000036199	Ndufa13	protein_coding	67184
663.52	0.72885	0.240526	1.6008e-05	0.00165042	ENSMUSG00000046516	Cox17	protein_coding	12856
1538.71	0.728845	0.189899	1.30106e-06	0.000297876	ENSMUSG00000048249	Crebrf	protein_coding	77128
223.047	0.712259	0.262066	3.77676e-05	0.00305256	ENSMUSG00000090136	Gm10177	transcribed_processed_pseudogene	NA
591.08	0.710109	0.229698	1.54874e-05	0.00162173	ENSMUSG00000064368	mt-Nd6	protein_coding	17722
1255.42	0.706332	0.203288	5.00456e-06	0.0007348	ENSMUSG00000016427	Ndufa1	protein_coding	54405
283.27	0.701976	0.232887	2.01332e-05	0.00194878	ENSMUSG00000020387	Jade2	protein_coding	76901
127.752	0.700771	0.197878	4.11676e-06	0.000654226	ENSMUSG00000097587	4930578M01Rik	processed_transcript	NA
1292.68	0.699087	0.221326	1.37414e-05	0.00148495	ENSMUSG00000009927	Rps25	protein_coding	75617
265.74	0.69828	0.310022	8.9268e-05	0.00548105	ENSMUSG00000038539	Atf5	protein_coding	107503
248.017	0.698188	0.298388	8.15941e-05	0.00512415	ENSMUSG00000113902	Ndufb1-ps	bidirectional_promoter_lncRNA	NA
998.558	0.696905	0.199385	4.88783e-06	0.00073361	ENSMUSG00000008450	Nutf2	protein_coding	68051
111.648	0.696288	0.225954	1.73926e-05	0.0017275	ENSMUSG00000020715	Ern1	protein_coding	78943
309.491	0.693868	0.235035	2.50458e-05	0.00228594	ENSMUSG00000028664	Ephb2	protein_coding	13844
656.433	0.691042	0.181904	1.72688e-06	0.000353434	ENSMUSG00000057863	Rpl36	protein_coding	54217
2662.34	0.690621	0.188992	2.91441e-06	0.00051127	ENSMUSG00000028465	Tln1	protein_coding	21894
31.6387	0.685798	0.435486	7.27893e-05	0.00470448	ENSMUSG00000116617	AC130815.1	lincRNA	NA
618.417	0.680838	0.199445	6.89277e-06	0.000931075	ENSMUSG00000038485	Socs7	protein_coding	192157
258.537	0.680331	0.17688	1.50002e-06	0.000316597	ENSMUSG00000052125	F730043M19Rik	bidirectional_promoter_lncRNA	NA
988.835	0.679738	0.204505	9.26069e-06	0.00112697	ENSMUSG00000091537	Tma7	protein_coding	66167
927.74	0.678425	0.258035	6.04864e-05	0.0042116	ENSMUSG00000046447	Camk2n1	protein_coding	66259
814.965	0.677994	0.241385	4.02621e-05	0.00316198	ENSMUSG00000016252	Atp5e	protein_coding	67126
1061.1	0.675377	0.247725	4.9978e-05	0.00370936	ENSMUSG00000071415	Rpl23	protein_coding	65019
1910.93	0.671404	0.244191	4.87717e-05	0.00366004	ENSMUSG00000039278	Pcsk1n	protein_coding	30052
8880.06	0.670563	0.187619	4.1813e-06	0.000656756	ENSMUSG00000064341	mt-Nd1	protein_coding	17716
245.458	0.668956	0.25532	6.6673e-05	0.00449025	ENSMUSG00000034928	Rnf44	protein_coding	105239
4850.96	0.668709	0.169648	1.07622e-06	0.00026432	ENSMUSG00000031950	Gabarapl2	protein_coding	93739
484.64	0.668084	0.172863	1.45202e-06	0.000311332	ENSMUSG00000020422	Tns3	protein_coding	319939
371.105	0.661929	0.209547	1.69593e-05	0.0017096	ENSMUSG00000041841	Rpl37	protein_coding	67281
415.189	0.659611	0.28732	0.000129837	0.00693215	ENSMUSG00000018800	Abca5	protein_coding	217265
129.307	0.658142	0.220226	2.85648e-05	0.00250554	ENSMUSG00000033233	Trim45	protein_coding	229644
798.832	0.656715	0.169055	1.39108e-06	0.000303696	ENSMUSG00000028496	Mllt3	protein_coding	70122
216.465	0.656625	0.240218	5.65191e-05	0.00406096	ENSMUSG00000022332	Khdrbs3	protein_coding	13992
2765.06	0.655388	0.21118	2.07723e-05	0.00198516	ENSMUSG00000042312	S100a13	protein_coding	20196
1921.03	0.650014	0.156752	4.91707e-07	0.000158142	ENSMUSG00000021750	Fam107a	protein_coding	268709
267.905	0.649883	0.290406	0.000155016	0.00757988	ENSMUSG00000057278	Snrpg	protein_coding	68011
76.5482	0.64947	0.283967	0.000145704	0.00742704	ENSMUSG00000018921	Pelp1	protein_coding	75273
148.068	0.648638	0.292317	0.000160759	0.00772418	ENSMUSG00000057143	Trim12c	protein_coding	319236
474.906	0.648394	0.19837	1.28843e-05	0.00141497	ENSMUSG00000067336	Bmpr2	protein_coding	12168
552.933	0.647405	0.23579	5.85797e-05	0.00414516	ENSMUSG00000087687	Pet100	protein_coding	100503890
693.943	0.645983	0.247943	8.26964e-05	0.00512415	ENSMUSG00000033475	Tomm6	protein_coding	66119
505.953	0.633964	0.201041	1.99765e-05	0.00194878	ENSMUSG00000031245	Hmgn5	protein_coding	50887
178.102	0.633926	0.285439	0.000187078	0.00828541	ENSMUSG00000074802	Gas2l3	protein_coding	237436
806.227	0.633754	0.283899	0.000184516	0.00827284	ENSMUSG00000014592	Camta1	protein_coding	100072
497.435	0.632686	0.23453	7.32744e-05	0.00471329	ENSMUSG00000028998	Tomm7	protein_coding	66169
797.403	0.632597	0.189191	1.08229e-05	0.00123895	ENSMUSG00000002416	Ndufb2	protein_coding	68198
3459.85	0.630632	0.201383	2.17659e-05	0.00205604	ENSMUSG00000031762	Mt2	protein_coding	17750
241.109	0.630621	0.214089	3.80569e-05	0.00305256	ENSMUSG00000025362	Rps26	protein_coding	27370
110.242	0.630204	0.302153	0.000225876	0.00917393	ENSMUSG00000097326	A330048O09Rik	lincRNA	NA
524.373	0.628208	0.218615	4.73729e-05	0.00357493	ENSMUSG00000059278	Naa38	protein_coding	78304
425.007	0.627563	0.231912	7.43721e-05	0.00473877	ENSMUSG00000049866	Arl4c	protein_coding	320982
403.254	0.627186	0.171993	3.77866e-06	0.00063015	ENSMUSG00000024054	Smchd1	protein_coding	74355
211.896	0.626838	0.250428	0.000120618	0.00667624	ENSMUSG00000038766	Gabpb2	protein_coding	213054
381.879	0.626681	0.206129	2.94306e-05	0.00256483	ENSMUSG00000096740	Lbhd1	protein_coding	102308570
3434.85	0.626577	0.177822	5.93477e-06	0.000809766	ENSMUSG00000063480	Snu13	protein_coding	20826
3508.86	0.625661	0.170365	3.44869e-06	0.000582312	ENSMUSG00000036299	BC031181	protein_coding	407819
3836	0.62532	0.256972	0.000141263	0.00730011	ENSMUSG00000031760	Mt3	protein_coding	17751
1754.3	0.625188	0.229126	7.13589e-05	0.00463421	ENSMUSG00000074129	Rpl13a	protein_coding	22121
308.863	0.62103	0.189203	1.40135e-05	0.00150233	ENSMUSG00000078784	1810022K09Rik	protein_coding	69126
530.27	0.61884	0.251913	0.000142141	0.00730011	ENSMUSG00000047721	Bola2	protein_coding	66162
2375.3	0.616724	0.203284	3.16975e-05	0.00270994	ENSMUSG00000014551	Mrps25	protein_coding	64658
308.417	0.616567	0.280028	0.000229069	0.0091842	ENSMUSG00000051890	Klhdc1	protein_coding	271005
144.838	0.616312	0.2521	0.000148784	0.00747128	ENSMUSG00000061175	Fnip2	protein_coding	329679
453.332	0.615907	0.254219	0.000156246	0.00759196	ENSMUSG00000055320	Tead1	protein_coding	21676
138.419	0.613018	0.261077	0.000185569	0.00827284	ENSMUSG00000115049	Gm49172	processed_transcript	NA
2041.49	0.611467	0.21176	5.04184e-05	0.00372159	ENSMUSG00000020152	Actr2	protein_coding	66713
2610.17	0.610671	0.185852	1.45321e-05	0.00154002	ENSMUSG00000041453	Rpl21	protein_coding	19933
1110.24	0.607093	0.252114	0.00017332	0.00801867	ENSMUSG00000038690	Atp5j2	protein_coding	57423
44.5459	0.606073	0.305331	0.000322173	0.0114826	ENSMUSG00000105416	Gm42553	TEC	NA
1765.11	0.605618	0.228358	9.93743e-05	0.00586178	ENSMUSG00000027245	Hypk	protein_coding	67693
147.008	0.60547	0.324528	0.000334265	0.0116266	ENSMUSG00000041907	Gpr45	protein_coding	93690
149.327	0.604106	0.229144	0.000104517	0.00599974	ENSMUSG00000034993	Vat1	protein_coding	26949
117.578	0.602176	0.233297	0.000121584	0.00667624	ENSMUSG00000059995	Atxn7l3	protein_coding	217218
157.748	0.601482	0.362572	0.000291719	0.010679	ENSMUSG00000005045	Chd5	protein_coding	269610
17015.7	0.600921	0.198165	3.46936e-05	0.0028751	ENSMUSG00000031765	Mt1	protein_coding	17748
2071.25	0.60035	0.258383	0.00021726	0.00902998	ENSMUSG00000042520	Ubap2l	protein_coding	74383
557.326	0.598019	0.243731	0.00016909	0.00795844	ENSMUSG00000031370	Zrsr2	protein_coding	22184
1075.33	0.596547	0.201239	4.38083e-05	0.00334329	ENSMUSG00000059534	Uqcr10	protein_coding	66152
106.07	0.593796	0.231101	0.000132974	0.00707172	ENSMUSG00000028010	Gar1	protein_coding	68147
957.84	0.593624	0.255366	0.000229807	0.0091842	ENSMUSG00000001020	S100a4	protein_coding	20198
32.2608	0.593188	0.379588	0.00027169	0.0101944	ENSMUSG00000039131	Gipc2	protein_coding	54120
194.663	0.588891	0.247942	0.000215749	0.00899486	ENSMUSG00000058603	Rpl28-ps1	processed_pseudogene	NA
3512.52	0.588158	0.20737	6.73015e-05	0.00449025	ENSMUSG00000072772	Grcc10	protein_coding	14790
195.357	0.58798	0.228312	0.000136627	0.00718115	ENSMUSG00000046096	Mosmo	protein_coding	233812
182.896	0.586237	0.245553	0.000214766	0.00898161	ENSMUSG00000024018	Ccdc167	protein_coding	68597
119.514	0.584374	0.269168	0.000328797	0.0115963	ENSMUSG00000029311	Hsd17b11	protein_coding	114664
1702.77	0.583804	0.221221	0.00011946	0.00664058	ENSMUSG00000063882	Uqcrh	protein_coding	66576
1585.69	0.581907	0.161825	5.41231e-06	0.000763458	ENSMUSG00000063870	Chd4	protein_coding	107932
25758.7	0.581629	0.218869	0.000115469	0.00649897	ENSMUSG00000092341	Malat1	lincRNA	NA
74.659	0.580639	0.289787	0.000425342	0.013615	ENSMUSG00000039253	Fn3krp	protein_coding	238024
259.784	0.580297	0.196535	4.97935e-05	0.00370936	ENSMUSG00000070392	Gm20634	processed_transcript	NA
571.561	0.580197	0.214497	0.000102524	0.00596643	ENSMUSG00000020132	Rab21	protein_coding	216344
240.907	0.580141	0.251999	0.000269661	0.0101944	ENSMUSG00000017376	Nlk	protein_coding	18099
230.501	0.580122	0.229164	0.000161254	0.00772418	ENSMUSG00000042737	Dpm3	protein_coding	68563
307.498	0.579744	0.169116	1.0156e-05	0.00117254	ENSMUSG00000004748	Mtfp1	protein_coding	67900
862.873	0.579685	0.207015	7.86833e-05	0.00498993	ENSMUSG00000006058	Snf8	protein_coding	27681
139.962	0.57892	0.336264	0.000452604	0.0140371	ENSMUSG00000057359	Gm17494	processed_transcript	NA
556.696	0.576553	0.245694	0.000253584	0.00993985	ENSMUSG00000078572	Ndufaf8	protein_coding	208501
1342.07	0.576545	0.182949	2.69122e-05	0.00237601	ENSMUSG00000008668	Rps18	protein_coding	20084
59.683	0.576202	0.276763	0.000406585	0.013297	ENSMUSG00000086841	2410006H16Rik	processed_transcript	NA
541.682	0.576126	0.136027	3.9921e-07	0.000134813	ENSMUSG00000035964	Tmem59l	protein_coding	67937
1317.27	0.572953	0.219557	0.000139051	0.00728023	ENSMUSG00000026078	Pdcl3	protein_coding	68833
8566.34	0.571946	0.164776	8.99113e-06	0.00110411	ENSMUSG00000052534	Pbx1	protein_coding	18514
180.982	0.571464	0.250356	0.000301961	0.0109648	ENSMUSG00000073888	Ccl27a	protein_coding	20301
458.604	0.571316	0.333751	0.000502508	0.0150842	ENSMUSG00000024472	Dcp2	protein_coding	70640
7676.98	0.571299	0.197331	6.25312e-05	0.00430955	ENSMUSG00000020846	Rflnb	protein_coding	76566
323.329	0.568185	0.213335	0.000124376	0.0068019	ENSMUSG00000021244	Ylpm1	protein_coding	56531
239.302	0.567704	0.229211	0.000202007	0.00863517	ENSMUSG00000025867	Cplx2	protein_coding	12890
204.655	0.567118	0.22668	0.000190797	0.00834073	ENSMUSG00000028468	Rgp1	protein_coding	242406
141.209	0.56664	0.295445	0.000536399	0.0156494	ENSMUSG00000087150	BC064078	transcribed_unprocessed_pseudogene	NA
3581.55	0.564933	0.137491	7.19666e-07	0.000194425	ENSMUSG00000021114	Atp6v1d	protein_coding	73834
666.845	0.56464	0.207987	0.000110407	0.0062401	ENSMUSG00000025290	Rps24	protein_coding	20088
353.696	0.563757	0.213122	0.000134606	0.00713044	ENSMUSG00000028104	Polr3gl	protein_coding	69870
1973.71	0.56297	0.216906	0.000154644	0.00757988	ENSMUSG00000031683	Lsm6	protein_coding	78651
737.887	0.562367	0.237475	0.00027133	0.0101944	ENSMUSG00000041193	Pla2g5	protein_coding	18784
253.132	0.560458	0.251533	0.000369613	0.0125446	ENSMUSG00000027536	Chmp4c	protein_coding	66371
841.442	0.559159	0.225113	0.000211487	0.0088996	ENSMUSG00000040112	Mrps35	protein_coding	232536
2206.72	0.558905	0.259899	0.000432245	0.0136648	ENSMUSG00000030335	Mrpl51	protein_coding	66493
124.593	0.558825	0.309826	0.000619517	0.017398	ENSMUSG00000087380	2210408F21Rik	processed_transcript	NA
59.0862	0.558577	0.308572	0.00062102	0.017404	ENSMUSG00000045534	Kcna5	protein_coding	16493
2830.79	0.557801	0.222299	0.000200482	0.00859717	ENSMUSG00000020163	Uqcr11	protein_coding	66594
184.256	0.555807	0.253507	0.000412162	0.0133834	ENSMUSG00000020018	Snrpf	protein_coding	69878
628.109	0.554031	0.205946	0.000126843	0.00685946	ENSMUSG00000073702	Rpl31	protein_coding	114641
35.266	0.55337	0.292764	0.000638686	0.0177518	ENSMUSG00000109975	Gm19196	transcribed_unprocessed_pseudogene	NA
70.6305	0.553251	0.302125	0.000660734	0.0182893	ENSMUSG00000046814	Gchfr	protein_coding	320415
1469.74	0.548026	0.19307	8.54635e-05	0.00527142	ENSMUSG00000038607	Gng10	protein_coding	14700
11211.4	0.547162	0.187775	6.81449e-05	0.00449025	ENSMUSG00000102869	2900097C17Rik	lincRNA	NA
2309.14	0.546445	0.140788	2.02378e-06	0.000396461	ENSMUSG00000019802	Sec63	protein_coding	140740
346.864	0.54473	0.166378	2.08685e-05	0.00198516	ENSMUSG00000025860	Xiap	protein_coding	11798
537.126	0.544576	0.209583	0.000174278	0.00801867	ENSMUSG00000037225	Fgf2	protein_coding	14173
1171.94	0.543809	0.205835	0.000155436	0.00757988	ENSMUSG00000025352	Gdf11	protein_coding	14561
1873.19	0.541856	0.250952	0.000496772	0.0150121	ENSMUSG00000026594	Ralgps2	protein_coding	78255
675.802	0.54157	0.268002	0.000627544	0.0175142	ENSMUSG00000038039	Gcc2	protein_coding	70297
506.926	0.538973	0.150634	7.01818e-06	0.000931685	ENSMUSG00000047412	Zbtb44	protein_coding	235132
1879.57	0.538888	0.252161	0.000531567	0.0155757	ENSMUSG00000027746	Ufm1	protein_coding	67890
134.642	0.538008	0.510236	0.000157272	0.00761446	ENSMUSG00000020660	Pomc	protein_coding	18976
163.574	0.536739	0.192845	0.000108363	0.00615028	ENSMUSG00000066637	Ttc32	protein_coding	75516
96.5958	0.536732	0.247411	0.0005099	0.0152383	ENSMUSG00000112808	Gm4739	processed_pseudogene	NA
1612.01	0.53621	0.217075	0.000259261	0.00997748	ENSMUSG00000058443	Rpl10-ps3	protein_coding	NA
589.98	0.535981	0.201972	0.000158608	0.00765171	ENSMUSG00000039016	Timm8b	protein_coding	30057
913.804	0.53581	0.171002	3.56507e-05	0.0029186	ENSMUSG00000033499	Larp4b	protein_coding	217980
943.364	0.535598	0.189439	9.55977e-05	0.00573926	ENSMUSG00000049940	Pgrmc2	protein_coding	70804
5529.97	0.535563	0.249872	0.000541408	0.0157121	ENSMUSG00000101249	Gm29216	unprocessed_pseudogene	NA
299.467	0.534855	0.232621	0.000394739	0.013069	ENSMUSG00000029823	Luc7l2	protein_coding	192196
1160.42	0.533988	0.224533	0.000330927	0.0116108	ENSMUSG00000034345	Gtf2h5	protein_coding	66467
488.142	0.533613	0.203251	0.000174525	0.00801867	ENSMUSG00000062006	Rpl34	protein_coding	68436
1749.75	0.533526	0.245225	0.000518078	0.0152971	ENSMUSG00000024096	Ralbp1	protein_coding	19765
368.06	0.531981	0.247745	0.00055485	0.0159466	ENSMUSG00000020483	Dynll2	protein_coding	68097
1132.27	0.531949	0.114042	6.26149e-08	3.61662e-05	ENSMUSG00000038481	Cdk19	protein_coding	78334
1671.23	0.531684	0.204336	0.000188719	0.00833079	ENSMUSG00000026434	Nucks1	protein_coding	98415
44.8721	0.531484	0.329369	0.000831394	0.0211497	ENSMUSG00000078193	Gm2000	protein_coding	NA
4867.75	0.530638	0.155071	1.31987e-05	0.00143781	ENSMUSG00000015749	Anp32e	protein_coding	66471
218.217	0.530215	0.235041	0.000451252	0.0140371	ENSMUSG00000045996	Polr2k	protein_coding	17749
217.012	0.528069	0.208976	0.000237313	0.00937316	ENSMUSG00000040658	Dnph1	protein_coding	381101
955.138	0.527612	0.178297	6.65323e-05	0.00449025	ENSMUSG00000028278	Rragd	protein_coding	52187
1252.73	0.526672	0.189809	0.000118692	0.00662516	ENSMUSG00000060938	Rpl26	protein_coding	19941
591.217	0.52544	0.233828	0.000478452	0.0145561	ENSMUSG00000024371	C2	protein_coding	12263
2514.54	0.524531	0.178894	7.39685e-05	0.00473539	ENSMUSG00000030869	Ndufab1	protein_coding	70316
1658.76	0.524316	0.215119	0.000307919	0.0111511	ENSMUSG00000001289	Pfdn5	protein_coding	56612
3026.38	0.524279	0.201116	0.000196097	0.00846287	ENSMUSG00000024608	Rps14	protein_coding	20044
238.606	0.524179	0.163858	3.04517e-05	0.00262001	ENSMUSG00000018599	Mief2	protein_coding	237781
359.908	0.521949	0.226539	0.000433273	0.0136648	ENSMUSG00000056124	B4galt6	protein_coding	56386
191.258	0.520807	0.20087	0.000208975	0.00882136	ENSMUSG00000005983	1700037C18Rik	protein_coding	73261
697.842	0.520133	0.19696	0.00018346	0.00827284	ENSMUSG00000041625	Ggact	protein_coding	223267
1593.81	0.519418	0.226671	0.000455097	0.0140371	ENSMUSG00000049422	Chchd10	protein_coding	103172
335.701	0.51864	0.214148	0.000334218	0.0116266	ENSMUSG00000040423	Rc3h1	protein_coding	381305
207.386	0.517847	0.192976	0.000164883	0.00784238	ENSMUSG00000028755	Cda	protein_coding	72269
2777.77	0.51756	0.212989	0.000330109	0.0116108	ENSMUSG00000044894	Uqcrq	protein_coding	22272
70.369	0.51735	0.27915	0.000992459	0.023812	ENSMUSG00000030539	Sema4b	protein_coding	20352
2047.89	0.516485	0.190461	0.000153234	0.00757988	ENSMUSG00000001383	Zmat2	protein_coding	66492
1176.02	0.516422	0.242864	0.000663284	0.0183224	ENSMUSG00000062997	Rpl35	protein_coding	66489
1094.02	0.515704	0.189209	0.000147901	0.00747128	ENSMUSG00000059291	Rpl11	protein_coding	67025
1442.7	0.515443	0.176742	8.24196e-05	0.00512415	ENSMUSG00000041720	Pi4ka	protein_coding	224020
481.369	0.51506	0.199605	0.000225302	0.00917393	ENSMUSG00000036372	Tmem258	protein_coding	69038
624.519	0.513023	0.266662	0.000958555	0.0231217	ENSMUSG00000069014	Gm5641	transcribed_processed_pseudogene	NA
157.513	0.511945	0.201577	0.00025769	0.00997748	ENSMUSG00000106831	Ube2n-ps1	processed_pseudogene	NA
969.829	0.511797	0.194927	0.000203115	0.00865515	ENSMUSG00000000628	Hk2	protein_coding	15277
3146.55	0.511352	0.183522	0.000126952	0.00685946	ENSMUSG00000044627	Swi5	protein_coding	72931
125.678	0.510909	0.303774	0.00116654	0.0263946	ENSMUSG00000085042	Abhd11os	transcribed_unitary_pseudogene	NA
141.833	0.510351	0.297764	0.00117308	0.0264983	ENSMUSG00000030795	Fus	protein_coding	233908
231.215	0.51002	0.260415	0.000941279	0.0228683	ENSMUSG00000028773	Fabp3	protein_coding	14077
1400.22	0.509667	0.202748	0.000281084	0.010374	ENSMUSG00000022450	Ndufa6	protein_coding	67130
2217.78	0.509577	0.203417	0.000287934	0.0105691	ENSMUSG00000074649	BC029722	protein_coding	NA
98.7266	0.509215	0.28831	0.00116613	0.0263946	ENSMUSG00000110027	C030029H02Rik	lincRNA	NA
165.488	0.507927	0.263672	0.00100658	0.0240228	ENSMUSG00000026463	Atp2b4	protein_coding	381290
200.147	0.507791	0.242651	0.000764547	0.0199533	ENSMUSG00000029817	Tra2a	protein_coding	101214
960.026	0.507544	0.200016	0.000267702	0.0101944	ENSMUSG00000027133	Nop10	protein_coding	66181
71.0842	0.506135	0.249369	0.00087102	0.0218885	ENSMUSG00000036391	Sec24a	protein_coding	77371
576.514	0.505596	0.211982	0.00040525	0.0132867	ENSMUSG00000051989	Smim11	protein_coding	68936
584.227	0.505271	0.198955	0.000270644	0.0101944	ENSMUSG00000069769	Msi2	protein_coding	76626
105.215	0.504959	0.205163	0.000334819	0.0116266	ENSMUSG00000038866	Zcchc2	protein_coding	227449
906.459	0.504686	0.176425	0.000105573	0.00601724	ENSMUSG00000018750	Zbtb4	protein_coding	75580
2013.07	0.503018	0.23348	0.000704845	0.0191186	ENSMUSG00000014294	Ndufa2	protein_coding	17991
90.2317	0.503014	0.257596	0.00101784	0.024121	ENSMUSG00000059108	Ifitm6	protein_coding	213002
788.235	0.502652	0.206095	0.000361222	0.0123236	ENSMUSG00000058600	Rpl30	protein_coding	19946
117.489	0.50249	0.276713	0.00121393	0.0271486	ENSMUSG00000024217	Snrpc	protein_coding	20630
219.395	0.50151	0.291047	0.00130799	0.0281344	ENSMUSG00000073478	D730003I15Rik	lincRNA	NA
2160.05	0.500401	0.178435	0.000129497	0.00693215	ENSMUSG00000063015	Ccni	protein_coding	12453
163.608	0.499917	0.262697	0.00112805	0.0259145	ENSMUSG00000042606	Hirip3	protein_coding	233876
245.962	0.49983	0.263853	0.00114229	0.02608	ENSMUSG00000039163	Cmc1	protein_coding	67899
1538.6	0.498654	0.183463	0.000170317	0.00796071	ENSMUSG00000075486	Commd6	protein_coding	66200
2260.04	0.498207	0.192478	0.000248896	0.00980202	ENSMUSG00000058267	Mrps14	protein_coding	64659
7073.02	0.498204	0.252555	0.00103405	0.0244194	ENSMUSG00000060802	B2m	protein_coding	12010
719.733	0.497594	0.18934	0.000223319	0.00917393	ENSMUSG00000022013	Dnajc15	protein_coding	66148
828.387	0.497465	0.180647	0.000154257	0.00757988	ENSMUSG00000093752	Gm20716	protein_coding	NA
4399.67	0.497138	0.199454	0.000326825	0.0115963	ENSMUSG00000022205	Sub1	protein_coding	20024
221.58	0.497019	0.19707	0.000301906	0.0109648	ENSMUSG00000048039	Isg20l2	protein_coding	229504
1903.63	0.496925	0.177653	0.000135657	0.00715803	ENSMUSG00000051579	Tceal8	protein_coding	66684
7026.71	0.495942	0.189405	0.000232352	0.00925844	ENSMUSG00000065954	Tacc1	protein_coding	320165
560.433	0.495893	0.146842	1.91693e-05	0.00189007	ENSMUSG00000026883	Dab2ip	protein_coding	69601
765.689	0.495179	0.328824	0.00127234	0.0277207	ENSMUSG00000040811	Eml2	protein_coding	72205
1360.7	0.49418	0.176923	0.000140009	0.0072869	ENSMUSG00000079658	Eloc	protein_coding	67923
2172.54	0.493965	0.211507	0.000502417	0.0150842	ENSMUSG00000022885	St6gal1	protein_coding	20440
623.942	0.493049	0.191428	0.000268006	0.0101944	ENSMUSG00000045039	Megf8	protein_coding	269878
1175.22	0.492987	0.223329	0.000684566	0.0187318	ENSMUSG00000007892	Rplp1	protein_coding	56040
893.33	0.492693	0.170539	0.000104822	0.00599974	ENSMUSG00000022594	Lynx1	protein_coding	23936
757.333	0.491483	0.200904	0.000385902	0.0129655	ENSMUSG00000061787	Rps17	protein_coding	20068
861.734	0.490616	0.197446	0.000350591	0.0120503	ENSMUSG00000106918	Mrpl33	protein_coding	66845
138.818	0.490362	0.273836	0.00142415	0.0299183	ENSMUSG00000085704	4921531C22Rik	processed_transcript	NA
772.888	0.490286	0.159636	5.86116e-05	0.00414516	ENSMUSG00000023032	Slc4a8	protein_coding	59033
1628.79	0.489431	0.204865	0.000455155	0.0140371	ENSMUSG00000066456	Hmgn3	protein_coding	94353
960.293	0.488686	0.167424	9.80069e-05	0.00583206	ENSMUSG00000024294	Mib1	protein_coding	225164
732.247	0.48765	0.188321	0.000268321	0.0101944	ENSMUSG00000115263	AC154683.1	antisense	NA
1181.97	0.487099	0.11572	6.7772e-07	0.000186829	ENSMUSG00000021774	Ube2e1	protein_coding	22194
1261.09	0.485438	0.186152	0.000258933	0.00997748	ENSMUSG00000049760	2410015M20Rik	protein_coding	224904
999.108	0.483748	0.223152	0.000808427	0.0207609	ENSMUSG00000084786	Ubl5	protein_coding	66177
1196.02	0.483711	0.148857	3.3054e-05	0.00277051	ENSMUSG00000002741	Ykt6	protein_coding	56418
266.725	0.483198	0.264258	0.00147857	0.0303938	ENSMUSG00000062382	Ftl1-ps1	protein_coding	100862446
101.497	0.48284	0.287234	0.00167685	0.0329706	ENSMUSG00000097412	1810014B01Rik	transcribed_unprocessed_pseudogene	NA
123.579	0.482497	0.195319	0.000388075	0.0129755	ENSMUSG00000054708	Ankrd24	protein_coding	70615
713.266	0.482287	0.248284	0.00126757	0.0277207	ENSMUSG00000015243	Abca1	protein_coding	11303
1823.18	0.482131	0.144598	2.46233e-05	0.00226266	ENSMUSG00000008730	Hipk1	protein_coding	15257
442.193	0.481834	0.174883	0.000171981	0.00801075	ENSMUSG00000022185	Acin1	protein_coding	56215
141.904	0.481024	0.355636	0.0010687	0.0250192	ENSMUSG00000097971	Gm26917	lincRNA	NA
1398.31	0.479719	0.182864	0.000258449	0.00997748	ENSMUSG00000042747	Krtcap2	protein_coding	66059
1821.58	0.479453	0.122243	2.49021e-06	0.000467191	ENSMUSG00000026031	Cflar	protein_coding	12633
5075.22	0.479218	0.194193	0.000400872	0.0131984	ENSMUSG00000035901	Dennd5a	protein_coding	19347
566.136	0.47915	0.17882	0.000220222	0.00909713	ENSMUSG00000052144	Ppp4r2	protein_coding	232314
34.2016	0.478851	0.361366	0.00099505	0.0238289	ENSMUSG00000112639	A730063M14Rik	lincRNA	NA
174.578	0.478814	0.21493	0.000736026	0.0196487	ENSMUSG00000020098	Pcbd1	protein_coding	13180
711.951	0.478269	0.246798	0.00132803	0.0284295	ENSMUSG00000110332	Gm19935	protein_coding	NA
1621.87	0.477718	0.192482	0.000390373	0.0130198	ENSMUSG00000025967	Eef1b2	protein_coding	55949
1807.21	0.477547	0.127805	5.42582e-06	0.000763458	ENSMUSG00000062604	Srpk2	protein_coding	20817
653.417	0.477205	0.221099	0.000873163	0.0218885	ENSMUSG00000045160	Bola3	protein_coding	78653
210.498	0.476652	0.214849	0.000765725	0.0199533	ENSMUSG00000017548	Suz12	protein_coding	52615
1026.69	0.476251	0.204671	0.000591796	0.0167589	ENSMUSG00000049517	Rps23	protein_coding	66475
1068.96	0.476065	0.195041	0.000441636	0.0138093	ENSMUSG00000047675	Rps8	protein_coding	20116
2461.38	0.475949	0.162002	0.000101043	0.00590863	ENSMUSG00000020458	Rtn4	protein_coding	68585
1380.62	0.475325	0.203857	0.000589228	0.0167212	ENSMUSG00000020460	Rps27a	protein_coding	78294
2484.15	0.475291	0.137999	1.72227e-05	0.00172329	ENSMUSG00000039770	Ypel5	protein_coding	383295
738.843	0.474983	0.244224	0.00135508	0.0287354	ENSMUSG00000072591	5930412G12Rik	lincRNA	NA
96.335	0.474323	0.284016	0.00187228	0.0355646	ENSMUSG00000038119	Cdon	protein_coding	57810
568.199	0.474105	0.199315	0.000528019	0.0155054	ENSMUSG00000041362	Shtn1	protein_coding	71653
285.088	0.473975	0.208341	0.000685039	0.0187318	ENSMUSG00000024513	Mbd2	protein_coding	17191
741.557	0.473301	0.159273	9.23097e-05	0.00559157	ENSMUSG00000030432	Rpl28	protein_coding	19943
47.7622	0.47222	0.260615	0.00169591	0.0332005	ENSMUSG00000074813	Gm14005	lincRNA	NA
832.997	0.471201	0.229108	0.00114049	0.02608	ENSMUSG00000085438	1700020I14Rik	lincRNA	NA
462.856	0.471035	0.192942	0.000459031	0.0140923	ENSMUSG00000040904	Gm21988	protein_coding	NA
182.237	0.470654	0.264183	0.00178759	0.0344009	ENSMUSG00000047907	Tshz2	protein_coding	228911
114.752	0.470452	0.231791	0.00121132	0.0271351	ENSMUSG00000028042	Zbtb7b	protein_coding	22724
209.318	0.470433	0.333615	0.00159029	0.0317307	ENSMUSG00000099021	Rn7s1	misc_RNA	NA
209.318	0.470433	0.333615	0.00159029	0.0317307	ENSMUSG00000099250	Rn7s2	misc_RNA	NA
1045.79	0.470366	0.204973	0.000672549	0.018465	ENSMUSG00000022820	Ndufb4	protein_coding	68194
124.519	0.4696	0.250302	0.00159517	0.0317371	ENSMUSG00000005716	Pvalb	protein_coding	19293
165.315	0.469498	0.24947	0.00158272	0.0317307	ENSMUSG00000008822	Acyp1	protein_coding	66204
4433.68	0.468904	0.181315	0.000312662	0.0112625	ENSMUSG00000022400	Rbx1	protein_coding	56438
1107.7	0.468596	0.181257	0.0003142	0.0112878	ENSMUSG00000030805	Stx4a	protein_coding	20909
872.419	0.465307	0.149067	5.92562e-05	0.00414732	ENSMUSG00000027630	Tbl1xr1	protein_coding	81004
706.906	0.464049	0.211152	0.000894338	0.0222481	ENSMUSG00000057841	Rpl32	protein_coding	19951
654.613	0.463366	0.186275	0.000430667	0.0136648	ENSMUSG00000025933	Tmem14a	protein_coding	75712
8705.86	0.462938	0.1379	2.61227e-05	0.00232148	ENSMUSG00000046727	Cystm1	protein_coding	66060
8148.08	0.462041	0.152437	8.26025e-05	0.00512415	ENSMUSG00000028419	Chmp5	protein_coding	76959
492.746	0.461814	0.188962	0.00049092	0.0148728	ENSMUSG00000002797	Ggct	protein_coding	110175
1033.96	0.461038	0.191749	0.00054895	0.0158107	ENSMUSG00000040824	Snrpd2	protein_coding	107686
306.125	0.461002	0.234603	0.00149437	0.0304924	ENSMUSG00000057596	Trim30d	protein_coding	209387
626.578	0.460443	0.216327	0.00107887	0.0251266	ENSMUSG00000035215	Lsm7	protein_coding	66094
3927.5	0.460157	0.169857	0.000233446	0.00927468	ENSMUSG00000058056	Palld	protein_coding	72333
379.911	0.458742	0.272092	0.00223766	0.0396671	ENSMUSG00000010406	Mrpl52	protein_coding	68836
135.006	0.457738	0.258011	0.00207383	0.0379842	ENSMUSG00000038872	Zfhx3	protein_coding	11906
81.4077	0.457138	0.305114	0.00230573	0.0405545	ENSMUSG00000030604	Zfp626	protein_coding	71163
824.161	0.455707	0.201178	0.000817612	0.0209569	ENSMUSG00000052146	Rps10	protein_coding	67097
724.859	0.455203	0.248033	0.00196173	0.0366009	ENSMUSG00000030814	Bcl7c	protein_coding	12055
28265	0.454885	0.239897	0.00178824	0.0344009	ENSMUSG00000046402	Rbp1	protein_coding	19659
3087.33	0.454599	0.174283	0.000328641	0.0115963	ENSMUSG00000058690	Ccser2	protein_coding	72972
2779.01	0.454357	0.165431	0.000218324	0.00904638	ENSMUSG00000075254	Heg1	protein_coding	77446
1163.11	0.453965	0.184937	0.000508493	0.01523	ENSMUSG00000040339	Fam102b	protein_coding	329739
311.029	0.453761	0.212492	0.00112668	0.0259145	ENSMUSG00000038793	Lefty1	protein_coding	13590
108.341	0.453528	0.301675	0.00244348	0.0418334	ENSMUSG00000052033	Pfdn4	protein_coding	109054
117.321	0.453293	0.231715	0.00163362	0.0322616	ENSMUSG00000097487	Ptges3l	protein_coding	73635
427.84	0.451778	0.164656	0.0002248	0.00917393	ENSMUSG00000020492	Ska2	protein_coding	66140
6210.88	0.451523	0.17854	0.000422693	0.0135946	ENSMUSG00000040681	Hmgn1	protein_coding	15312
196.999	0.451509	0.258993	0.00230017	0.0405094	ENSMUSG00000054509	Parp4	protein_coding	328417
1051.57	0.451189	0.202877	0.000938917	0.0228683	ENSMUSG00000040952	Rps19	protein_coding	20085
3310.79	0.450684	0.195255	0.000766855	0.0199533	ENSMUSG00000028081	Rps3a1	protein_coding	20091
1095.23	0.450075	0.173881	0.000361279	0.0123236	ENSMUSG00000062169	Cnih4	protein_coding	98417
79.8441	0.449	0.308524	0.00250126	0.0427143	ENSMUSG00000048731	Ggnbp1	protein_coding	70772
35.5177	0.448231	0.289331	0.00268216	0.0442918	ENSMUSG00000024846	Cst6	protein_coding	73720
254.651	0.448182	0.236317	0.00190837	0.035953	ENSMUSG00000028426	Rad23b	protein_coding	19359
87.6946	0.447128	0.253786	0.00235932	0.0409342	ENSMUSG00000028407	Smim27	protein_coding	100504309
421.88	0.446564	0.219532	0.00149354	0.0304924	ENSMUSG00000039221	Rpl22l1	protein_coding	68028
2925.96	0.446475	0.191262	0.000743651	0.0197352	ENSMUSG00000068523	Gng5	protein_coding	14707
381.578	0.446211	0.21412	0.00134921	0.028701	ENSMUSG00000045176	Borcs6	protein_coding	71923
927.874	0.445721	0.205599	0.00112328	0.0258929	ENSMUSG00000037563	Rps16	protein_coding	20055
4352.51	0.445324	0.172717	0.000386816	0.0129655	ENSMUSG00000014956	Ppp1cb	protein_coding	19046
268.772	0.444475	0.233094	0.0019434	0.0364316	ENSMUSG00000079435	Rpl36a	protein_coding	19982
1369.99	0.444446	0.20724	0.00119829	0.0269714	ENSMUSG00000038717	Atp5l	protein_coding	27425
76.4078	0.444136	0.221265	0.0016131	0.0319499	ENSMUSG00000021139	Gm20498	protein_coding	105940408
942.9	0.443254	0.215444	0.00146659	0.0303902	ENSMUSG00000024208	Uqcc2	protein_coding	67267
1598.1	0.443003	0.189034	0.000748225	0.0197941	ENSMUSG00000036398	Ppp1r11	protein_coding	76497
737.422	0.44287	0.186696	0.0006954	0.0189003	ENSMUSG00000015747	Vps45	protein_coding	22365
341.593	0.442861	0.203963	0.00114298	0.02608	ENSMUSG00000067924	Rtl8b	protein_coding	553127
1756.37	0.442838	0.196539	0.000940293	0.0228683	ENSMUSG00000038646	Rammet	protein_coding	67148
593.406	0.442381	0.178311	0.000521357	0.0153431	ENSMUSG00000046982	Tshz1	protein_coding	110796
98.2481	0.442322	0.275028	0.00286146	0.046015	ENSMUSG00000057948	Unc13d	protein_coding	70450
102.666	0.442149	0.248589	0.00243334	0.0417127	ENSMUSG00000097397	Gm16861	antisense	NA
477.572	0.440173	0.199423	0.00107542	0.0250893	ENSMUSG00000005533	Igf1r	protein_coding	16001
4728.66	0.439956	0.250424	0.0025635	0.0432874	ENSMUSG00000009013	Dynll1	protein_coding	56455
15450.4	0.439799	0.162203	0.00027392	0.0102392	ENSMUSG00000035530	Eif1	protein_coding	20918
4252.53	0.439677	0.171856	0.000429432	0.0136648	ENSMUSG00000044533	Rps2	protein_coding	16898
62.6467	0.439241	0.233328	0.00213373	0.0383787	ENSMUSG00000109909	Gm45663	TEC	NA
548.515	0.438775	0.261872	0.0028446	0.0459079	ENSMUSG00000027304	Rtf1	protein_coding	76246
330.113	0.438391	0.204261	0.00125986	0.0277169	ENSMUSG00000075284	Wipf1	protein_coding	215280
326.574	0.438391	0.299449	0.00297378	0.0470828	ENSMUSG00000079022	Col22a1	protein_coding	69700
332.003	0.438136	0.210383	0.00145565	0.030354	ENSMUSG00000041328	Pcf11	protein_coding	74737
870.788	0.437867	0.156578	0.000214624	0.00898161	ENSMUSG00000038628	Polr3k	protein_coding	67005
1604.57	0.43784	0.202696	0.00122635	0.0272909	ENSMUSG00000022283	Pabpc1	protein_coding	18458
94.0722	0.437644	0.250597	0.00266304	0.0441589	ENSMUSG00000060380	C030014I23Rik	lincRNA	NA
10109.8	0.43647	0.199158	0.0011532	0.0262246	ENSMUSG00000008540	Mgst1	protein_coding	56615
1451.05	0.436436	0.198111	0.00112272	0.0258929	ENSMUSG00000033420	Antxr1	protein_coding	69538
864.983	0.434143	0.221503	0.00194456	0.0364316	ENSMUSG00000070394	Tmem256	protein_coding	69186
338.564	0.434135	0.216058	0.00176259	0.0340615	ENSMUSG00000087143	A830082K12Rik	antisense	NA
1581.32	0.432512	0.141149	9.4412e-05	0.00569338	ENSMUSG00000094483	Purb	protein_coding	19291
294.088	0.432491	0.264075	0.00316097	0.0487494	ENSMUSG00000058351	Smim4	protein_coding	66487
251.21	0.432424	0.212927	0.00171283	0.0333385	ENSMUSG00000085492	Trmt61b	antisense	NA
51.9239	0.432352	0.296026	0.00324719	0.049451	ENSMUSG00000092203	1110038B12Rik	processed_transcript	NA
7752.88	0.431698	0.173993	0.000571103	0.0163442	ENSMUSG00000071533	Pcnp	protein_coding	76302
3271.31	0.431671	0.168624	0.000457942	0.0140909	ENSMUSG00000029126	Nsg1	protein_coding	18196
3560.4	0.431535	0.17018	0.000491063	0.0148728	ENSMUSG00000040612	Ildr2	protein_coding	100039795
130.199	0.431198	0.199776	0.00130643	0.0281344	ENSMUSG00000024325	Ring1	protein_coding	19763
334.885	0.43056	0.197803	0.00125891	0.0277169	ENSMUSG00000054426	A930005H10Rik	processed_transcript	NA
63.332	0.429992	0.230029	0.00239099	0.041234	ENSMUSG00000053617	Sh3pxd2a	protein_coding	14218
2447.78	0.429991	0.211654	0.00174921	0.0339975	ENSMUSG00000026511	Srp9	protein_coding	27058
65537.3	0.429351	0.197459	0.00127962	0.0277925	ENSMUSG00000026385	Dbi	protein_coding	13167
1994.13	0.429083	0.236329	0.00263701	0.0439762	ENSMUSG00000034243	Golgb1	protein_coding	224139
1836.06	0.428162	0.210013	0.0017524	0.0340106	ENSMUSG00000014313	Cox6c	protein_coding	12864
698.091	0.427741	0.140286	0.000103659	0.00598388	ENSMUSG00000055065	Ddx17	protein_coding	67040
579.758	0.427018	0.247614	0.00306942	0.0478428	ENSMUSG00000038489	Polr2l	protein_coding	66491
397.89	0.426827	0.220851	0.00219741	0.0391591	ENSMUSG00000051790	Nlgn2	protein_coding	216856
360.37	0.426103	0.239044	0.00286038	0.046015	ENSMUSG00000021040	Slirp	protein_coding	380773
2763.21	0.42599	0.177154	0.000738874	0.0196858	ENSMUSG00000036751	Cox6b1	protein_coding	110323
659.147	0.425877	0.194681	0.00127975	0.0277925	ENSMUSG00000046364	Rpl27a	protein_coding	26451
4344.33	0.424847	0.15966	0.000362611	0.0123379	ENSMUSG00000043716	Rpl7	protein_coding	19989
1788.77	0.424285	0.173018	0.000659708	0.0182893	ENSMUSG00000025264	Tsr2	protein_coding	69499
253.895	0.424108	0.203319	0.00164234	0.0323865	ENSMUSG00000063049	Ing2	protein_coding	69260
386.938	0.422476	0.326136	0.00282511	0.0457228	ENSMUSG00000030680	Pagr1a	protein_coding	NA
10784.4	0.422365	0.126172	3.83365e-05	0.00305256	ENSMUSG00000056201	Cfl1	protein_coding	12631
1451.63	0.422351	0.205708	0.00179318	0.0344009	ENSMUSG00000026032	Ndufb3	protein_coding	66495
1036.7	0.421911	0.200276	0.00160001	0.0317371	ENSMUSG00000029465	Arpc3	protein_coding	56378
782.767	0.421844	0.109843	5.71069e-06	0.000787143	ENSMUSG00000038622	Med30	protein_coding	69790
876.975	0.421647	0.171807	0.000671833	0.018465	ENSMUSG00000014349	Ube2z	protein_coding	268470
2982.41	0.420967	0.225536	0.00262646	0.0439087	ENSMUSG00000041571	Selenow	protein_coding	20364
383.59	0.42095	0.23002	0.00279649	0.0456179	ENSMUSG00000090553	Snrpe	protein_coding	20643
4733.23	0.420657	0.175686	0.000796244	0.0205261	ENSMUSG00000071072	Ptges3	protein_coding	56351
2774.89	0.42041	0.230117	0.00282637	0.0457228	ENSMUSG00000023036	Pcdhgc4	protein_coding	93707
35646	0.420225	0.184651	0.0010857	0.025242	ENSMUSG00000033208	S100b	protein_coding	20203
1851.41	0.42016	0.120504	2.33778e-05	0.00219297	ENSMUSG00000034290	Nek9	protein_coding	217718
3726.01	0.420134	0.198736	0.00159943	0.0317371	ENSMUSG00000007656	Arpp19	protein_coding	59046
4078.21	0.418823	0.134515	9.04224e-05	0.00552681	ENSMUSG00000024921	Smarca2	protein_coding	67155
485.211	0.417622	0.210805	0.00218063	0.0390663	ENSMUSG00000019738	Polr2i	protein_coding	69920
404.846	0.417321	0.193374	0.00148276	0.0303938	ENSMUSG00000036155	Mgat5	protein_coding	107895
2556.7	0.416517	0.129922	6.71678e-05	0.00449025	ENSMUSG00000039887	Alg14	protein_coding	66789
1058.3	0.416177	0.187436	0.00129144	0.0278804	ENSMUSG00000031987	Egln1	protein_coding	112405
2887.04	0.415946	0.165464	0.000599813	0.016915	ENSMUSG00000044408	Sptssa	protein_coding	104725
150.746	0.414137	0.23105	0.0031861	0.0489067	ENSMUSG00000063714	Sp3os	antisense	NA
4681.77	0.414131	0.128548	6.50354e-05	0.00445938	ENSMUSG00000038150	Ormdl3	protein_coding	66612
3701.52	0.412774	0.187913	0.00141104	0.0297755	ENSMUSG00000035885	Cox8a	protein_coding	12868
94.9552	0.411964	0.369559	0.00135212	0.0287177	ENSMUSG00000045886	Gm9803	protein_coding	NA
2669.05	0.411696	0.196223	0.00179286	0.0344009	ENSMUSG00000036504	Phpt1	protein_coding	75454
4244.75	0.410149	0.166508	0.000727451	0.0194968	ENSMUSG00000030744	Rps3	protein_coding	27050
2222.69	0.40996	0.166914	0.00074305	0.0197352	ENSMUSG00000027162	Lin7c	protein_coding	22343
632.893	0.409934	0.203834	0.00220408	0.0392263	ENSMUSG00000057572	Zbtb8os	protein_coding	67106
1886.99	0.408103	0.168266	0.000821626	0.0210199	ENSMUSG00000013076	Amotl1	protein_coding	75723
2180.76	0.40806	0.159252	0.000562327	0.0161272	ENSMUSG00000025326	Ube3a	protein_coding	22215
1436.56	0.407916	0.126632	6.91612e-05	0.00453509	ENSMUSG00000030255	Sspn	protein_coding	16651
1461.03	0.407836	0.142208	0.00022491	0.00917393	ENSMUSG00000018379	Srsf1	protein_coding	110809
2592.49	0.407412	0.209532	0.00258898	0.0436059	ENSMUSG00000023020	Cox14	protein_coding	66379
1204.89	0.407371	0.154343	0.000453078	0.0140371	ENSMUSG00000029191	Rfc1	protein_coding	19687
357.404	0.407346	0.198881	0.00208612	0.0380287	ENSMUSG00000034192	Lsm3	protein_coding	67678
398.829	0.407193	0.2009	0.00218776	0.0391304	ENSMUSG00000054455	Vapb	protein_coding	56491
709.136	0.40678	0.186844	0.00156283	0.0314147	ENSMUSG00000042901	Aida	protein_coding	108909
875.152	0.4066	0.133296	0.000125755	0.00684958	ENSMUSG00000029684	Wasl	protein_coding	73178
1898.5	0.406499	0.197882	0.00207527	0.0379842	ENSMUSG00000020843	Timm22	protein_coding	56322
848.378	0.405598	0.215354	0.002964	0.0470479	ENSMUSG00000090000	Ier3ip1	protein_coding	66191
406.15	0.405552	0.16565	0.000790745	0.0204624	ENSMUSG00000024491	Rbm27	protein_coding	225432
928.32	0.40507	0.138351	0.000190744	0.00834073	ENSMUSG00000033111	3830406C13Rik	protein_coding	218734
391.653	0.403864	0.187613	0.00170157	0.033215	ENSMUSG00000030806	Stx1b	protein_coding	56216
282.502	0.403859	0.163472	0.000755953	0.0199334	ENSMUSG00000059273	Zc3h4	protein_coding	330474
1209.75	0.403457	0.191363	0.0018924	0.0357518	ENSMUSG00000032330	Cox7a2	protein_coding	12866
1996.03	0.40311	0.211031	0.0028868	0.0462573	ENSMUSG00000058076	Sdhc	protein_coding	66052
1985.29	0.402379	0.161274	0.000716491	0.0193181	ENSMUSG00000028583	Pdpn	protein_coding	14726
1681.58	0.402347	0.194292	0.00208086	0.0379842	ENSMUSG00000029632	Ndufa4	protein_coding	17992
5692.92	0.401516	0.187702	0.00179543	0.0344009	ENSMUSG00000029153	Ociad2	protein_coding	433904
257.708	0.401266	0.166268	0.000904332	0.0223975	ENSMUSG00000095115	Itpripl2	protein_coding	319622
564.433	0.400919	0.165283	0.000877869	0.0219597	ENSMUSG00000030216	Wbp11	protein_coding	60321
1383.48	0.400899	0.188281	0.00184773	0.0351538	ENSMUSG00000042133	Ppig	protein_coding	228005
1894.61	0.400343	0.173083	0.00118637	0.0267538	ENSMUSG00000038812	Trmt112	protein_coding	67674
213.467	0.3998	0.212359	0.00314299	0.0486992	ENSMUSG00000039457	Ppl	protein_coding	19041
2429.42	0.399238	0.21244	0.00318052	0.0488765	ENSMUSG00000020219	Timm13	protein_coding	30055
890.711	0.398773	0.214074	0.00329485	0.0498397	ENSMUSG00000055675	Kbtbd11	protein_coding	74901
585.815	0.398439	0.205896	0.00287731	0.0462148	ENSMUSG00000019689	Fmc1	protein_coding	66117
3824.29	0.397678	0.172138	0.00122528	0.0272909	ENSMUSG00000048578	Mlec	protein_coding	109154
244.969	0.396739	0.127844	0.000116034	0.00650368	ENSMUSG00000020413	Hus1	protein_coding	15574
165.653	0.396346	0.179216	0.0015869	0.0317307	ENSMUSG00000048379	Socs4	protein_coding	67296
1433.32	0.395592	0.176138	0.00146911	0.0303902	ENSMUSG00000087651	1500009L16Rik	protein_coding	69784
635.285	0.395463	0.188124	0.0020707	0.0379842	ENSMUSG00000061613	U2af1	protein_coding	108121
1827.9	0.394339	0.159616	0.000827265	0.0210843	ENSMUSG00000085793	Lin52	protein_coding	217708
2458.16	0.393681	0.166832	0.00111986	0.0258929	ENSMUSG00000030879	Mrpl17	protein_coding	27397
1305.13	0.393583	0.171563	0.00132729	0.0284295	ENSMUSG00000047181	Samd14	protein_coding	217125
1573.32	0.393076	0.191769	0.00238248	0.041193	ENSMUSG00000038803	Ost4	protein_coding	67695
153.282	0.3929	0.197994	0.00274603	0.0449617	ENSMUSG00000085622	3110056K07Rik	processed_transcript	NA
484.938	0.39287	0.188468	0.00220918	0.0392652	ENSMUSG00000042700	Sipa1l1	protein_coding	217692
1870.78	0.392463	0.174079	0.00148173	0.0303938	ENSMUSG00000038274	Fau	protein_coding	14109
1472.15	0.391819	0.147941	0.000511989	0.0152491	ENSMUSG00000019132	BC005537	protein_coding	79555
2443.77	0.391366	0.128438	0.000147919	0.00747128	ENSMUSG00000051391	Ywhag	protein_coding	22628
2228.11	0.391064	0.171604	0.00141295	0.0297755	ENSMUSG00000020864	Ankrd40	protein_coding	71452
2805.17	0.389413	0.191264	0.0025439	0.0431154	ENSMUSG00000025408	Ddit3	protein_coding	13198
2175.84	0.38922	0.131073	0.000195067	0.00846287	ENSMUSG00000056851	Pcbp2	protein_coding	18521
2771.01	0.388018	0.120201	8.26536e-05	0.00512415	ENSMUSG00000028847	Trappc3	protein_coding	27096
25291	0.387893	0.171244	0.00150774	0.0306263	ENSMUSG00000047547	Cltb	protein_coding	74325
433.261	0.387764	0.197663	0.00302658	0.0474832	ENSMUSG00000026469	Xpr1	protein_coding	19775
478.965	0.387734	0.192972	0.00273965	0.0449116	ENSMUSG00000091803	Cox16	protein_coding	66272
2669.44	0.387103	0.153158	0.000758062	0.0199334	ENSMUSG00000027257	Pacsin3	protein_coding	80708
2303.44	0.386869	0.195928	0.00297334	0.0470828	ENSMUSG00000050732	Vamp8	protein_coding	22320
392.956	0.386529	0.155324	0.000849314	0.0215244	ENSMUSG00000042156	Dzip1	protein_coding	66573
616.362	0.384934	0.184787	0.00239321	0.041234	ENSMUSG00000016833	Mrps18c	protein_coding	68735
2726.29	0.384767	0.181062	0.00217793	0.0390663	ENSMUSG00000030738	Eif3c	protein_coding	56347
606.201	0.384629	0.192881	0.00291689	0.0465736	ENSMUSG00000037287	Tbcel	protein_coding	272589
33121.5	0.383045	0.196703	0.00326595	0.0496248	ENSMUSG00000050708	Ftl1	protein_coding	14325
774.936	0.382583	0.156831	0.0010093	0.0240452	ENSMUSG00000020257	Wdr82	protein_coding	77305
589.226	0.381425	0.16123	0.00124172	0.0274721	ENSMUSG00000032120	C2cd2l	protein_coding	71764
379.089	0.381264	0.184322	0.00256366	0.0432874	ENSMUSG00000020091	Eif4ebp2	protein_coding	13688
4723.86	0.380323	0.183808	0.00258364	0.0435702	ENSMUSG00000034566	Atp5h	protein_coding	71679
507.641	0.380245	0.164737	0.00145726	0.030354	ENSMUSG00000034042	Gpbp1l1	protein_coding	77110
726.064	0.37989	0.187532	0.00285546	0.046015	ENSMUSG00000062328	Rpl17	protein_coding	319195
606.954	0.379554	0.189152	0.00298578	0.0471718	ENSMUSG00000060152	Pop5	protein_coding	117109
2462.23	0.379334	0.179558	0.00236369	0.0409342	ENSMUSG00000047215	Rpl9	protein_coding	20005
1258.5	0.376956	0.13933	0.000502248	0.0150842	ENSMUSG00000038014	Fam120a	protein_coding	218236
372.424	0.376553	0.158524	0.00127054	0.0277207	ENSMUSG00000040209	Zfp704	protein_coding	170753
949.506	0.375767	0.188774	0.00320802	0.0491314	ENSMUSG00000022995	Enah	protein_coding	13800
2266.8	0.375513	0.143821	0.000671777	0.018465	ENSMUSG00000090935	Synj2bp	protein_coding	24071
2856.63	0.375035	0.171177	0.00205107	0.037873	ENSMUSG00000055839	Elob	protein_coding	67673
962.071	0.374998	0.189479	0.00331195	0.0499864	ENSMUSG00000063457	Rps15	protein_coding	20054
968.082	0.374463	0.164991	0.00170088	0.033215	ENSMUSG00000018196	Glrx2	protein_coding	69367
457.893	0.373991	0.143917	0.000706808	0.0191334	ENSMUSG00000030970	Ctbp2	protein_coding	13017
460.958	0.373984	0.149629	0.000933929	0.0228129	ENSMUSG00000079084	Ccdc82	protein_coding	66396
405.007	0.373747	0.135305	0.000437913	0.0137352	ENSMUSG00000019699	Akt3	protein_coding	23797
109.406	0.372136	0.384971	0.0012292	0.0273092	ENSMUSG00000064360	mt-Nd3	protein_coding	17718
2460.25	0.371592	0.18358	0.00311122	0.0483617	ENSMUSG00000031059	Ndufb11	protein_coding	104130
194.987	0.368744	0.171366	0.00239658	0.0412395	ENSMUSG00000033128	Gga1	protein_coding	106039
503.555	0.368388	0.174228	0.00262388	0.0439087	ENSMUSG00000063787	Chchd1	protein_coding	66121
6195.87	0.367911	0.142119	0.000773885	0.0200646	ENSMUSG00000043733	Ptpn11	protein_coding	19247
950.154	0.366341	0.151093	0.00123641	0.0274243	ENSMUSG00000029407	Uso1	protein_coding	56041
9451.69	0.36439	0.153191	0.00142414	0.0299183	ENSMUSG00000021270	Hsp90aa1	protein_coding	15519
5859.93	0.363708	0.163326	0.00210571	0.0381341	ENSMUSG00000034158	Lrrc58	protein_coding	320184
3540.02	0.363436	0.176909	0.00315938	0.0487494	ENSMUSG00000024423	Impact	protein_coding	16210
1737.18	0.363403	0.143585	0.000953986	0.023094	ENSMUSG00000003429	Rps11	protein_coding	27207
1218.73	0.362575	0.139778	0.000806112	0.0207409	ENSMUSG00000019986	Ahi1	protein_coding	52906
1709.17	0.360927	0.137859	0.000765563	0.0199533	ENSMUSG00000035150	Eif2s3x	protein_coding	26905
878.916	0.360564	0.139062	0.000825871	0.0210843	ENSMUSG00000028809	Srrm1	protein_coding	51796
1067.43	0.360325	0.167452	0.00260898	0.043779	ENSMUSG00000033751	Gadd45gip1	protein_coding	102060
2775.9	0.359127	0.137458	0.000792474	0.020468	ENSMUSG00000038374	Rbm8a	protein_coding	60365
1543.91	0.358623	0.162638	0.00233849	0.0409016	ENSMUSG00000029062	Cdk11b	protein_coding	12537
595.715	0.358087	0.154816	0.00179955	0.0344251	ENSMUSG00000035173	Ccdc186	protein_coding	213993
2344.34	0.354212	0.168813	0.00314374	0.0486992	ENSMUSG00000031610	Scrg1	protein_coding	20284
466.633	0.353199	0.16829	0.00317302	0.0488657	ENSMUSG00000075467	Dnlz	protein_coding	52838
826.887	0.352552	0.111204	0.000148503	0.00747128	ENSMUSG00000115801	AC160336.1	lincRNA	NA
395.321	0.351172	0.167382	0.00324528	0.049451	ENSMUSG00000000579	Dynlt1c	protein_coding	100040563
1010.1	0.34919	0.13387	0.000891643	0.022222	ENSMUSG00000020745	Pafah1b1	protein_coding	18472
968.144	0.34861	0.159557	0.00272136	0.0447203	ENSMUSG00000075279	Mrpl23-ps1	processed_pseudogene	NA
2908.1	0.348427	0.161917	0.00294773	0.0468998	ENSMUSG00000038387	Rras	protein_coding	20130
1362.14	0.348171	0.135866	0.00102576	0.0242662	ENSMUSG00000040771	Oard1	protein_coding	106821
381.762	0.347921	0.153329	0.00223279	0.0396328	ENSMUSG00000061665	Cd2ap	protein_coding	12488
2689.55	0.347166	0.154094	0.0023423	0.0409016	ENSMUSG00000031320	Rps4x	protein_coding	20102
510.389	0.347033	0.157701	0.00266431	0.0441589	ENSMUSG00000051343	Rab11fip5	protein_coding	52055
4982.1	0.345661	0.149469	0.00205042	0.037873	ENSMUSG00000038412	Higd1a	protein_coding	56295
539.085	0.343288	0.154743	0.00265395	0.0441354	ENSMUSG00000028252	Ccnc	protein_coding	51813
42.5727	0.341851	0.346944	0.0031431	0.0486992	ENSMUSG00000071531	Gprin2	protein_coding	432839
602.834	0.341774	0.137193	0.00133769	0.0285009	ENSMUSG00000018572	Phf23	protein_coding	78246
307.884	0.341331	0.15958	0.00327174	0.049657	ENSMUSG00000030846	Tial1	protein_coding	21843
554.709	0.339225	0.151904	0.00267294	0.0441936	ENSMUSG00000005804	Bloc1s6	protein_coding	18457
3471.32	0.338457	0.142567	0.00189152	0.0357518	ENSMUSG00000045128	Rpl18a	protein_coding	76808
3334	0.336859	0.153829	0.00304228	0.0476188	ENSMUSG00000017291	Taok1	protein_coding	216965
129.945	0.334202	0.588039	0.000464489	0.0142275	ENSMUSG00000091228	Gm20390	protein_coding	NA
417.041	0.333752	0.138469	0.00181032	0.0345393	ENSMUSG00000078695	Cisd3	protein_coding	217149
5922.7	0.333658	0.141306	0.0020584	0.0379329	ENSMUSG00000003038	Hmgn2	protein_coding	15331
1103.78	0.331955	0.152452	0.00330067	0.0498718	ENSMUSG00000058546	Rpl23a	protein_coding	268449
11007.3	0.330203	0.123682	0.000920528	0.0226493	ENSMUSG00000020265	Sumo3	protein_coding	20610
2967.22	0.32851	0.1381	0.00208002	0.0379842	ENSMUSG00000026393	Nek7	protein_coding	59125
1259.38	0.328392	0.09288	5.32894e-05	0.00388181	ENSMUSG00000026696	Vamp4	protein_coding	53330
5018.76	0.325984	0.145244	0.00299613	0.0472324	ENSMUSG00000040249	Lrp1	protein_coding	16971
6978.01	0.324616	0.13584	0.00210966	0.0381341	ENSMUSG00000031839	Hsbp1	protein_coding	68196
3278.79	0.323802	0.114725	0.000629337	0.017528	ENSMUSG00000060261	Gtf2i	protein_coding	14886
1030.02	0.320288	0.139498	0.00280637	0.0456179	ENSMUSG00000049659	Aftph	protein_coding	216549
563.487	0.320054	0.128321	0.00168226	0.0330291	ENSMUSG00000008604	Ubqln4	protein_coding	94232
592.259	0.318972	0.130957	0.0019899	0.0370642	ENSMUSG00000029169	Dhx15	protein_coding	13204
1037.3	0.317571	0.131168	0.00209992	0.0381341	ENSMUSG00000099881	2810013P06Rik	bidirectional_promoter_lncRNA	NA
2411.72	0.31695	0.120839	0.00121984	0.0272356	ENSMUSG00000006010	Odr4	protein_coding	226499
3619.31	0.315149	0.117452	0.00104756	0.0246755	ENSMUSG00000030161	Gabarapl1	protein_coding	57436
3404.94	0.313896	0.119731	0.00126659	0.0277207	ENSMUSG00000005732	Ranbp1	protein_coding	19385
535.655	0.313886	0.132755	0.00253277	0.0429807	ENSMUSG00000070544	Top1	protein_coding	21969
340.114	0.313833	0.130201	0.00225052	0.0397534	ENSMUSG00000041702	Btbd7	protein_coding	238386
453.553	0.310958	0.134318	0.00296338	0.0470479	ENSMUSG00000041040	Fam117b	protein_coding	72750
1271.53	0.305261	0.103284	0.000514261	0.0152491	ENSMUSG00000026495	Efcab2	protein_coding	68226
1135.24	0.301524	0.108401	0.000914992	0.0225955	ENSMUSG00000068479	Mfap1a	protein_coding	67532
1231.68	0.299162	0.128176	0.00321846	0.0492355	ENSMUSG00000026750	Psmb7	protein_coding	19177
2328.8	0.298321	0.121327	0.00235305	0.0409073	ENSMUSG00000020069	Hnrnph3	protein_coding	432467
3127.11	0.29787	0.121585	0.00242141	0.0416137	ENSMUSG00000026817	Ak1	protein_coding	11636
723.591	0.297331	0.110396	0.00124263	0.0274721	ENSMUSG00000021243	Fcf1	protein_coding	73736
2425.12	0.296193	0.0791979	3.54178e-05	0.00291722	ENSMUSG00000058655	Eif4b	protein_coding	75705
1479.39	0.291332	0.118099	0.00248937	0.042565	ENSMUSG00000036835	Psenen	protein_coding	66340
12262.2	0.28981	0.107448	0.00133642	0.0285009	ENSMUSG00000020849	Ywhae	protein_coding	22627
462.317	0.283596	0.368788	0.00234468	0.0409016	ENSMUSG00000073940	Hbb-bt	protein_coding	101488143
4667.62	0.280718	0.0999717	0.00106649	0.0250106	ENSMUSG00000011752	Pgam1	protein_coding	18648
5633.1	0.272123	0.0871597	0.000433979	0.0136648	ENSMUSG00000038615	Nfe2l1	protein_coding	18023
34.5015	0.246286	0.444587	0.00144531	0.0302687	ENSMUSG00000025427	Rnf165	protein_coding	225743
2487.29	0.214533	0.0775854	0.00236348	0.0409342	ENSMUSG00000020530	Ggnbp2	protein_coding	217039

## Sheet: Downregulated genes
Downregulated genes in pairwise comparisons of ONH 30 vs 0 days (adjusted p-value < 0.05)
baseMean	log2FoldChange	lfcSE	pvalue	padj	ensembl_id	gene	gene_biotype	entrez_id
214.202	-1.14738	0.3089	3.0293e-08	3.02749e-05	ENSMUSG00000024948	Map4k2	protein_coding	26412
16266.4	-1.03492	0.320161	4.32682e-07	0.000142553	ENSMUSG00000026879	Gsn	protein_coding	227753
150.669	-1.02485	0.289507	2.50457e-07	0.00010252	ENSMUSG00000064127	Med14	protein_coding	26896
353.43	-0.992073	0.437487	2.72266e-06	0.000491955	ENSMUSG00000036353	P2ry12	protein_coding	70839
976.24	-0.935396	0.211192	4.18734e-08	3.0847e-05	ENSMUSG00000035206	Sppl2b	protein_coding	73218
1403.74	-0.905156	0.224116	2.20544e-07	9.30973e-05	ENSMUSG00000027605	Acss2	protein_coding	60525
356.614	-0.899322	0.32318	4.7544e-06	0.0007216	ENSMUSG00000028680	Plk3	protein_coding	12795
446.907	-0.889228	0.248436	1.0281e-06	0.000257177	ENSMUSG00000025857	Dnaaf5	protein_coding	433956
569.685	-0.864624	0.172711	6.06227e-09	1.16984e-05	ENSMUSG00000069808	Fam57a	protein_coding	116972
6063.08	-0.859906	0.238944	1.26406e-06	0.000294394	ENSMUSG00000026109	Tmeff2	protein_coding	56363
401.978	-0.850938	0.246225	2.02516e-06	0.000396461	ENSMUSG00000089809	Rasgef1b	protein_coding	320292
1359.53	-0.838064	0.313683	1.13006e-05	0.00128276	ENSMUSG00000033184	Tmed7	protein_coding	66676
333.993	-0.822841	0.29997	1.2166e-05	0.00135817	ENSMUSG00000026347	Tmem163	protein_coding	72160
735.657	-0.805918	0.214115	1.13442e-06	0.000268837	ENSMUSG00000030352	Tspan9	protein_coding	109246
819.068	-0.805372	0.196536	3.57564e-07	0.000129087	ENSMUSG00000039328	Rnf122	protein_coding	68867
547.487	-0.781679	0.350574	3.20428e-05	0.00272223	ENSMUSG00000039830	Olig2	protein_coding	50913
113.009	-0.7804	0.307188	2.57601e-05	0.00230442	ENSMUSG00000009394	Syn2	protein_coding	20965
416.714	-0.764864	0.194986	8.22714e-07	0.000217906	ENSMUSG00000035235	Trim13	protein_coding	66597
102.924	-0.754692	0.451873	3.59738e-05	0.00292731	ENSMUSG00000026676	Ccdc3	protein_coding	74186
804.72	-0.752029	0.155346	1.93333e-08	2.17629e-05	ENSMUSG00000035757	Selenoo	protein_coding	223776
65.6031	-0.72504	0.91615	4.1409e-05	0.00323326	ENSMUSG00000059136	Olfr539	protein_coding	258963
248.758	-0.721315	0.219791	8.40327e-06	0.00104139	ENSMUSG00000024620	Pdgfrb	protein_coding	18596
2410.3	-0.718285	0.222339	9.9409e-06	0.0011576	ENSMUSG00000022351	Sqle	protein_coding	20775
3037.32	-0.692904	0.179629	1.381e-06	0.000303696	ENSMUSG00000001467	Cyp51	protein_coding	13121
299.374	-0.690554	0.249267	4.01527e-05	0.00316198	ENSMUSG00000031104	Rab33a	protein_coding	19337
2023.92	-0.678482	0.139384	1.83563e-08	2.17629e-05	ENSMUSG00000023832	Acat2	protein_coding	110460
1454.51	-0.674701	0.24186	4.32129e-05	0.00333531	ENSMUSG00000047037	Nipa1	protein_coding	233280
906.374	-0.667011	0.23617	4.1887e-05	0.00325178	ENSMUSG00000034171	Faah	protein_coding	14073
450.102	-0.666779	0.276125	0.000100855	0.00590863	ENSMUSG00000058454	Dhcr7	protein_coding	13360
211.1	-0.665519	0.23254	3.84169e-05	0.00305256	ENSMUSG00000017868	Sgk2	protein_coding	27219
344.301	-0.655539	0.205325	1.58102e-05	0.0016428	ENSMUSG00000032724	Abtb2	protein_coding	99382
343.295	-0.654265	0.311682	0.000168577	0.00795844	ENSMUSG00000042401	Crtac1	protein_coding	72832
2938.35	-0.649995	0.198671	1.26574e-05	0.00140144	ENSMUSG00000044734	Serpinb1a	protein_coding	66222
112.441	-0.646804	0.36626	0.000169929	0.00796071	ENSMUSG00000016356	Col20a1	protein_coding	73368
684.96	-0.645654	0.289803	0.000164107	0.00783306	ENSMUSG00000020100	Slc29a3	protein_coding	71279
175.24	-0.644604	0.316396	0.000196043	0.00846287	ENSMUSG00000064115	Cadm2	protein_coding	239857
111.689	-0.642617	0.295511	0.000180471	0.00820811	ENSMUSG00000024245	Tmem178	protein_coding	68027
2487.52	-0.642592	0.299871	0.000186449	0.00828472	ENSMUSG00000043448	Gjc2	protein_coding	118454
175.92	-0.639661	0.365779	0.000185074	0.00827284	ENSMUSG00000115529	9630013A20Rik	antisense	NA
660.741	-0.63928	0.208518	2.54186e-05	0.0023044	ENSMUSG00000038042	Ptpdc1	protein_coding	218232
224.723	-0.63264	0.281778	0.000183261	0.00827284	ENSMUSG00000026435	Slc45a3	protein_coding	212980
21862.8	-0.630179	0.290559	0.000207751	0.00880786	ENSMUSG00000062591	Tubb4a	protein_coding	22153
1072.95	-0.630097	0.147059	2.83832e-07	0.000110618	ENSMUSG00000006517	Mvd	protein_coding	192156
11179.7	-0.628781	0.272906	0.000173756	0.00801867	ENSMUSG00000076439	Mog	protein_coding	17441
1022.56	-0.626414	0.224872	6.09221e-05	0.00422018	ENSMUSG00000049551	Fzd9	protein_coding	14371
51.1486	-0.626323	0.356986	0.00022862	0.0091842	ENSMUSG00000057098	Ebf1	protein_coding	13591
58.7794	-0.626267	0.356245	0.000229809	0.0091842	ENSMUSG00000030769	Slc5a11	protein_coding	233836
3355.62	-0.623983	0.225982	6.60601e-05	0.00449025	ENSMUSG00000025137	Pcyt2	protein_coding	68671
120.703	-0.622549	0.421542	0.000140257	0.0072869	ENSMUSG00000031170	Slc38a5	protein_coding	209837
955.159	-0.618405	0.216983	5.37662e-05	0.00388382	ENSMUSG00000026675	Hsd17b7	protein_coding	15490
8460.92	-0.61449	0.189113	1.61279e-05	0.00165042	ENSMUSG00000015149	Sirt2	protein_coding	64383
691.417	-0.605482	0.257168	0.000195731	0.00846287	ENSMUSG00000034235	Usp54	protein_coding	78787
1489.54	-0.59888	0.294592	0.000337624	0.0116939	ENSMUSG00000002504	Slc9a3r2	protein_coding	65962
233.802	-0.594387	0.300427	0.000371565	0.0125478	ENSMUSG00000021066	Atl1	protein_coding	73991
1224.88	-0.593801	0.288763	0.00034878	0.0120187	ENSMUSG00000049612	Omg	protein_coding	18377
92.7419	-0.591677	0.296693	0.000378862	0.0127623	ENSMUSG00000068457	Uty	protein_coding	22290
39780.1	-0.589751	0.233938	0.00015412	0.00757988	ENSMUSG00000008348	Ubc	protein_coding	22190
311.486	-0.589531	0.225217	0.000121394	0.00667624	ENSMUSG00000014767	Tbp	protein_coding	21374
573.654	-0.588806	0.270518	0.000312362	0.0112625	ENSMUSG00000031858	Mau2	protein_coding	74549
2653.21	-0.5863	0.268451	0.00031615	0.0113101	ENSMUSG00000026821	Ralgds	protein_coding	19730
123.301	-0.581568	0.265783	0.000328346	0.0115963	ENSMUSG00000033446	Lpar6	protein_coding	67168
179866	-0.58128	0.292468	0.000428797	0.0136648	ENSMUSG00000031425	Plp1	protein_coding	18823
5171.07	-0.575625	0.241588	0.000236346	0.00936235	ENSMUSG00000037266	Rsrp1	protein_coding	27981
220.347	-0.572998	0.356528	0.000420817	0.0135946	ENSMUSG00000030237	Slco1a4	protein_coding	28250
746.55	-0.568347	0.136628	5.70178e-07	0.000171155	ENSMUSG00000010914	Pdhx	protein_coding	27402
4010.09	-0.566893	0.191738	5.31113e-05	0.00388181	ENSMUSG00000021273	Fdft1	protein_coding	14137
291.851	-0.564872	0.291188	0.000538099	0.0156652	ENSMUSG00000022766	Serpind1	protein_coding	15160
90.0832	-0.563865	0.358788	0.000454691	0.0140371	ENSMUSG00000090963	Gm17655	protein_coding	NA
875.731	-0.563412	0.289593	0.000544362	0.0157121	ENSMUSG00000041205	Map6d1	protein_coding	208158
1006.16	-0.562978	0.303341	0.000580206	0.0164998	ENSMUSG00000091735	Gpr62	protein_coding	436090
334.988	-0.561666	0.234297	0.00025534	0.00993985	ENSMUSG00000031349	Nsdhl	protein_coding	18194
102.726	-0.559109	0.288778	0.000576185	0.01642	ENSMUSG00000040663	Clcf1	protein_coding	56708
108.188	-0.558594	0.386756	0.000348127	0.0120187	ENSMUSG00000064023	Klk8	protein_coding	259277
914.896	-0.551245	0.2837	0.00062456	0.017467	ENSMUSG00000034317	Trim59	protein_coding	66949
85.9767	-0.549544	0.261832	0.000514774	0.0152491	ENSMUSG00000070527	Mkrn3	protein_coding	22652
199.392	-0.549409	0.248454	0.000420559	0.0135946	ENSMUSG00000027654	Fam83d	protein_coding	71878
1611.3	-0.549167	0.255773	0.000475501	0.014499	ENSMUSG00000034648	Lrrn1	protein_coding	16979
2168.9	-0.548531	0.235708	0.000332132	0.0116229	ENSMUSG00000006390	Elovl1	protein_coding	54325
266.388	-0.546648	0.330554	0.000688739	0.0187949	ENSMUSG00000062760	Shisal1	protein_coding	72301
304.199	-0.545726	0.259935	0.000533129	0.0155877	ENSMUSG00000035189	Ano4	protein_coding	320091
757.886	-0.544891	0.154115	8.01295e-06	0.00103765	ENSMUSG00000021731	Mrps30	protein_coding	59054
610.298	-0.542641	0.224028	0.000278465	0.0103338	ENSMUSG00000022665	Ccdc80	protein_coding	67896
664.483	-0.542439	0.319338	0.000758496	0.0199334	ENSMUSG00000052229	Gpr17	protein_coding	574402
277.292	-0.5408	0.240868	0.000422595	0.0135946	ENSMUSG00000042570	Mier2	protein_coding	70427
1664.24	-0.536236	0.16521	2.41382e-05	0.00224868	ENSMUSG00000019055	Plod1	protein_coding	18822
2066.27	-0.53243	0.228065	0.000371329	0.0125478	ENSMUSG00000032018	Sc5d	protein_coding	235293
10141.9	-0.532167	0.210015	0.000226156	0.00917393	ENSMUSG00000093930	Hmgcs1	protein_coding	208715
612.87	-0.530622	0.26677	0.000732761	0.0196003	ENSMUSG00000022514	Il1rap	protein_coding	16180
1197.21	-0.528928	0.214226	0.000274399	0.0102392	ENSMUSG00000036989	Trim3	protein_coding	55992
200.475	-0.528318	0.325952	0.000879881	0.0219694	ENSMUSG00000029648	Flt1	protein_coding	14254
359.544	-0.528217	0.222808	0.000352342	0.0120798	ENSMUSG00000026034	Clk1	protein_coding	12747
5093.5	-0.528102	0.24022	0.000518659	0.0152971	ENSMUSG00000015714	Cers2	protein_coding	76893
33990.5	-0.525071	0.284679	0.000916936	0.0226021	ENSMUSG00000036634	Mag	protein_coding	17136
830.598	-0.522382	0.226842	0.000432925	0.0136648	ENSMUSG00000043298	Smco3	protein_coding	654818
2883.06	-0.519685	0.161851	3.00049e-05	0.00259811	ENSMUSG00000089911	Mfsd14a	protein_coding	15247
153.385	-0.51743	0.263733	0.000869612	0.0218885	ENSMUSG00000041000	Trim62	protein_coding	67525
2126.69	-0.517031	0.281992	0.00101417	0.0240763	ENSMUSG00000021250	Fos	protein_coding	14281
231.511	-0.516706	0.395693	0.000438249	0.0137352	ENSMUSG00000045930	Clec14a	protein_coding	66864
289.071	-0.515797	0.251196	0.000763496	0.0199533	ENSMUSG00000015766	Eps8	protein_coding	13860
890.208	-0.515439	0.336305	0.000952172	0.0230915	ENSMUSG00000049721	Gal3st1	protein_coding	53897
809.904	-0.515275	0.193786	0.000180159	0.00820811	ENSMUSG00000022634	Yaf2	protein_coding	67057
847.876	-0.514461	0.218467	0.000407533	0.013297	ENSMUSG00000041220	Elovl6	protein_coding	170439
1426.09	-0.508498	0.188473	0.00016862	0.00795844	ENSMUSG00000021012	Zc3h14	protein_coding	75553
269.763	-0.508452	0.184488	0.000141929	0.00730011	ENSMUSG00000027829	Ccnl1	protein_coding	56706
10451.8	-0.508023	0.279803	0.00114083	0.02608	ENSMUSG00000022425	Enpp2	protein_coding	18606
1552.15	-0.505894	0.249284	0.0008734	0.0218885	ENSMUSG00000029482	Aacs	protein_coding	78894
748.822	-0.504355	0.210052	0.000392963	0.0130421	ENSMUSG00000020134	Peli1	protein_coding	67245
214.844	-0.50327	0.244866	0.000854393	0.0216126	ENSMUSG00000027650	Tti1	protein_coding	75425
1475.9	-0.503214	0.300491	0.00129206	0.0278804	ENSMUSG00000038173	Enpp6	protein_coding	320981
700.13	-0.501111	0.191806	0.00022753	0.0091842	ENSMUSG00000063296	Tmem117	protein_coding	320709
121.18	-0.500088	0.277984	0.00126662	0.0277207	ENSMUSG00000103906	Tigd5	protein_coding	105734
158.652	-0.498569	0.254144	0.00104854	0.0246755	ENSMUSG00000005897	Nr2c1	protein_coding	22025
86.4537	-0.496487	0.221103	0.000609905	0.0171637	ENSMUSG00000023266	Frs3	protein_coding	107971
331.929	-0.495888	0.164396	6.77687e-05	0.00449025	ENSMUSG00000051316	Taf7	protein_coding	24074
585.443	-0.495776	0.273497	0.00131229	0.0281819	ENSMUSG00000057672	Pkn1	protein_coding	320795
6513.59	-0.494069	0.298191	0.00145838	0.030354	ENSMUSG00000028412	Slc44a1	protein_coding	100434
314.458	-0.492264	0.247877	0.00107086	0.0250263	ENSMUSG00000026349	Ccnt2	protein_coding	72949
141.899	-0.491911	0.253083	0.00115159	0.0262246	ENSMUSG00000041696	Rasl12	protein_coding	70784
3215.35	-0.489491	0.162019	6.97097e-05	0.00454898	ENSMUSG00000031604	Msmo1	protein_coding	66234
2541.97	-0.489272	0.296011	0.00155385	0.0313274	ENSMUSG00000032854	Ugt8a	protein_coding	22239
672.593	-0.484912	0.21866	0.000715854	0.0193181	ENSMUSG00000026778	Prkcq	protein_coding	18761
466.631	-0.484286	0.218487	0.000721454	0.0193745	ENSMUSG00000010047	Hyal2	protein_coding	15587
625.053	-0.483653	0.228645	0.000905319	0.0223975	ENSMUSG00000022661	Cd200	protein_coding	17470
5494.81	-0.483426	0.184602	0.000254686	0.00993985	ENSMUSG00000023827	Agpat4	protein_coding	68262
679.749	-0.480962	0.23022	0.000978494	0.0235606	ENSMUSG00000032193	Ldlr	protein_coding	16835
156.162	-0.480869	0.330611	0.00146812	0.0303902	ENSMUSG00000044576	Garem2	protein_coding	242915
182.588	-0.479694	0.331167	0.00147897	0.0303938	ENSMUSG00000021303	Gng4	protein_coding	14706
1757.3	-0.476907	0.170177	0.000154277	0.00757988	ENSMUSG00000032135	Mcam	protein_coding	84004
390.183	-0.474646	0.172706	0.000185319	0.00827284	ENSMUSG00000027134	Lpcat4	protein_coding	99010
683.884	-0.474514	0.220271	0.000901797	0.0223924	ENSMUSG00000029175	Slc35f6	protein_coding	74919
1421.29	-0.472998	0.269281	0.00178795	0.0344009	ENSMUSG00000028399	Ptprd	protein_coding	19266
31.6247	-0.472587	0.345897	0.00133217	0.028473	ENSMUSG00000044390	Tigd3	protein_coding	332359
65.1858	-0.472131	0.309623	0.00188163	0.035648	ENSMUSG00000107134	Gm42528	TEC	NA
8362.49	-0.471883	0.172861	0.000200149	0.00859717	ENSMUSG00000052684	Jun	protein_coding	16476
1025.4	-0.471771	0.21915	0.000926487	0.0227545	ENSMUSG00000030747	Dgat2	protein_coding	67800
836.185	-0.471159	0.159357	9.85346e-05	0.00583774	ENSMUSG00000025730	Rab40c	protein_coding	224624
187.35	-0.469023	0.28008	0.0019937	0.0370642	ENSMUSG00000029832	Nfe2l3	protein_coding	18025
153.37	-0.468085	0.281938	0.00203119	0.0376886	ENSMUSG00000097274	Gm47512	antisense	NA
863.879	-0.467029	0.185944	0.000391327	0.0130198	ENSMUSG00000022378	Fam49b	protein_coding	223601
86.9613	-0.467008	0.298796	0.00207576	0.0379842	ENSMUSG00000021638	Ocln	protein_coding	18260
598.193	-0.466455	0.217625	0.000990483	0.0238068	ENSMUSG00000020773	Trim47	protein_coding	217333
1781.42	-0.46642	0.204574	0.000720665	0.0193745	ENSMUSG00000074794	Arrdc3	protein_coding	105171
270.674	-0.466357	0.29339	0.00210638	0.0381341	ENSMUSG00000032036	Kirrel3	protein_coding	67703
233.706	-0.464496	0.237112	0.00146168	0.0303759	ENSMUSG00000056749	Nfil3	protein_coding	18030
450.187	-0.463631	0.234704	0.00143031	0.0300009	ENSMUSG00000036158	Prickle1	protein_coding	106042
58156.6	-0.463371	0.224247	0.00120001	0.0269714	ENSMUSG00000006782	Cnp	protein_coding	12799
419.331	-0.463082	0.238834	0.0015351	0.0310421	ENSMUSG00000047003	Zfp41	protein_coding	22701
972.77	-0.463079	0.320284	0.00195859	0.0365929	ENSMUSG00000031239	Itm2a	protein_coding	16431
406.533	-0.462378	0.28028	0.00219	0.0391304	ENSMUSG00000028655	Mfsd2a	protein_coding	76574
2564.63	-0.461202	0.239317	0.00159541	0.0317371	ENSMUSG00000026519	Tmem63a	protein_coding	208795
729.616	-0.46011	0.265731	0.00211731	0.0381341	ENSMUSG00000041112	Elmo1	protein_coding	140580
169.201	-0.459898	0.34031	0.0016244	0.0321265	ENSMUSG00000015568	Lpl	protein_coding	16956
312.362	-0.459721	0.23372	0.00150717	0.0306263	ENSMUSG00000014668	Chfr	protein_coding	231600
115.074	-0.459437	0.291577	0.00230997	0.0405762	ENSMUSG00000040978	Gm11992	protein_coding	626870
73.5071	-0.459128	0.30496	0.00225136	0.0397534	ENSMUSG00000071669	Snx29	protein_coding	74478
136.405	-0.458968	0.334956	0.00175922	0.0340521	ENSMUSG00000045667	Smtnl2	protein_coding	276829
1048.18	-0.457479	0.241987	0.00175958	0.0340521	ENSMUSG00000004633	Chn2	protein_coding	69993
124.953	-0.457027	0.287286	0.00238473	0.041193	ENSMUSG00000023800	Tiam2	protein_coding	24001
538.162	-0.456186	0.151363	9.16206e-05	0.00557482	ENSMUSG00000020640	Itsn2	protein_coding	20403
896.072	-0.456005	0.172819	0.000297518	0.0108618	ENSMUSG00000008429	Herpud2	protein_coding	80517
217.704	-0.455958	0.228284	0.00147418	0.0303938	ENSMUSG00000029408	Abcb9	protein_coding	56325
4311.84	-0.455241	0.190333	0.000595186	0.0168196	ENSMUSG00000059743	Fdps	protein_coding	110196
51.4889	-0.452147	0.314768	0.00231434	0.0406002	ENSMUSG00000034579	Pla2g3	protein_coding	237625
424.525	-0.450279	0.182816	0.000512536	0.0152491	ENSMUSG00000038058	Nod1	protein_coding	107607
5561.71	-0.449807	0.238145	0.001903	0.0359019	ENSMUSG00000039904	Gpr37	protein_coding	14763
1611.51	-0.44924	0.222889	0.00151343	0.0306535	ENSMUSG00000028525	Pde4b	protein_coding	18578
748.649	-0.448985	0.28628	0.00265636	0.0441354	ENSMUSG00000027030	Stk39	protein_coding	53416
65.1389	-0.448977	0.35185	0.00149243	0.0304924	ENSMUSG00000027750	Postn	protein_coding	50706
1415.9	-0.448641	0.140661	5.34511e-05	0.00388181	ENSMUSG00000019433	Gipc1	protein_coding	67903
75.6096	-0.448245	0.244663	0.0021159	0.0381341	ENSMUSG00000044707	Ccnjl	protein_coding	380694
320.68	-0.447025	0.262577	0.00252436	0.042946	ENSMUSG00000033949	Trim36	protein_coding	28105
321.186	-0.444759	0.30729	0.00264951	0.0441303	ENSMUSG00000022602	Arc	protein_coding	11838
237.943	-0.44389	0.222561	0.00165856	0.0326587	ENSMUSG00000062906	Hdac10	protein_coding	170787
587.9	-0.443331	0.202899	0.00110246	0.0255439	ENSMUSG00000034445	Cyb561a3	protein_coding	225912
20367.2	-0.443226	0.229223	0.00187459	0.0355646	ENSMUSG00000031447	Lamp1	protein_coding	16783
192.262	-0.44183	0.278053	0.00290211	0.0463926	ENSMUSG00000020182	Ddc	protein_coding	13195
623.418	-0.440236	0.216447	0.00158365	0.0317307	ENSMUSG00000032702	Kank1	protein_coding	107351
629.2	-0.438906	0.162548	0.000285501	0.0105083	ENSMUSG00000003527	Ess2	protein_coding	27886
547.465	-0.437834	0.200571	0.00116281	0.0263946	ENSMUSG00000048058	Ldlrad3	protein_coding	241576
896.979	-0.43776	0.177869	0.000572554	0.0163511	ENSMUSG00000047921	Trappc9	protein_coding	76510
309.414	-0.435585	0.286664	0.0031762	0.0488657	ENSMUSG00000044982	Sft2d3	protein_coding	67158
1310.22	-0.435206	0.158352	0.000254664	0.00993985	ENSMUSG00000009907	Vps4b	protein_coding	20479
374.527	-0.434304	0.265913	0.00310491	0.0483192	ENSMUSG00000045071	E130308A19Rik	protein_coding	230259
2997.72	-0.433865	0.217401	0.00181672	0.0346124	ENSMUSG00000020376	Rnf130	protein_coding	59044
3314.12	-0.433742	0.259337	0.00302126	0.0474548	ENSMUSG00000027303	Ptpra	protein_coding	19262
18079.3	-0.43296	0.207326	0.00150667	0.0306263	ENSMUSG00000027375	Mal	protein_coding	17153
186.989	-0.432486	0.2669	0.00320233	0.0491	ENSMUSG00000015981	Stk32c	protein_coding	57740
2397.02	-0.432067	0.243884	0.00273117	0.0448271	ENSMUSG00000057614	Gnai1	protein_coding	14677
379.178	-0.431668	0.190232	0.000996695	0.0238289	ENSMUSG00000047213	Ythdf3	protein_coding	229096
655.202	-0.431163	0.187655	0.000932196	0.0228118	ENSMUSG00000044528	Tram1l1	protein_coding	229801
4708.59	-0.430951	0.249196	0.00292408	0.0466333	ENSMUSG00000020349	Ppp2ca	protein_coding	19052
890.064	-0.430509	0.221346	0.00207203	0.0379842	ENSMUSG00000043259	Fam13c	protein_coding	71721
1715.94	-0.428526	0.214777	0.0019117	0.0359655	ENSMUSG00000020917	Acly	protein_coding	104112
1795.76	-0.428519	0.196521	0.00127072	0.0277207	ENSMUSG00000045136	Tubb2b	protein_coding	73710
409.482	-0.427222	0.195935	0.00128594	0.0278804	ENSMUSG00000029312	Klhl8	protein_coding	246293
331.606	-0.426665	0.236586	0.00275489	0.0450521	ENSMUSG00000020700	Map3k3	protein_coding	26406
544.763	-0.425795	0.318415	0.00299661	0.0472324	ENSMUSG00000030638	Sh3gl3	protein_coding	20408
238.541	-0.425463	0.212067	0.00192333	0.036134	ENSMUSG00000029189	Sel1l3	protein_coding	231238
1742.44	-0.422904	0.191393	0.00124698	0.0275233	ENSMUSG00000020978	Klhdc2	protein_coding	69554
1270.45	-0.421962	0.18189	0.000955901	0.0230989	ENSMUSG00000046822	Slc39a3	protein_coding	106947
83.2745	-0.421454	0.238011	0.00305471	0.0477581	ENSMUSG00000034164	Emid1	protein_coding	140703
55.4703	-0.419819	0.331009	0.00270213	0.044567	ENSMUSG00000063600	Egfem1	protein_coding	75740
541.62	-0.418948	0.191433	0.00135971	0.0287882	ENSMUSG00000054484	Tmem62	protein_coding	96957
15791.4	-0.418521	0.140533	0.000142673	0.00730011	ENSMUSG00000044285	Gm1821	transcribed_processed_pseudogene	NA
90.2095	-0.417009	0.370466	0.00129143	0.0278804	ENSMUSG00000025701	Alox5	protein_coding	11689
1191.44	-0.415339	0.151862	0.000316496	0.0113101	ENSMUSG00000024426	Atat1	protein_coding	73242
199.334	-0.414711	0.234426	0.00328448	0.0497943	ENSMUSG00000052676	Zmat1	protein_coding	215693
4357.46	-0.413734	0.147742	0.000262856	0.0100871	ENSMUSG00000053477	Tcf4	protein_coding	21413
524.013	-0.413666	0.191934	0.00154375	0.0311704	ENSMUSG00000039637	Coro7	protein_coding	78885
1195.48	-0.412795	0.20757	0.00224764	0.0397534	ENSMUSG00000028173	Wls	protein_coding	68151
427.743	-0.412689	0.213578	0.0025197	0.0429207	ENSMUSG00000032952	Ap4b1	protein_coding	67489
2662.31	-0.412599	0.177023	0.0010117	0.02406	ENSMUSG00000026566	Mpzl1	protein_coding	68481
1358.56	-0.412261	0.154697	0.00040158	0.0131984	ENSMUSG00000003200	Sh3gl1	protein_coding	20405
511.416	-0.412156	0.166649	0.00069492	0.0189003	ENSMUSG00000037075	Rnf139	protein_coding	75841
542.465	-0.411989	0.169053	0.000768118	0.0199533	ENSMUSG00000001082	Mfsd10	protein_coding	68294
868.602	-0.411851	0.147892	0.000280702	0.010374	ENSMUSG00000020156	Mum1	protein_coding	68114
466.196	-0.410084	0.203202	0.00216862	0.0389544	ENSMUSG00000020289	Nprl3	protein_coding	17168
3188.36	-0.410018	0.201864	0.00211038	0.0381341	ENSMUSG00000103034	Gm8797	protein_coding	NA
2163.42	-0.409851	0.218585	0.00288659	0.0462573	ENSMUSG00000024750	Zfand5	protein_coding	22682
1072.2	-0.409676	0.170463	0.000859048	0.0216898	ENSMUSG00000028020	Glrb	protein_coding	14658
2504.72	-0.40649	0.216638	0.00297666	0.0470828	ENSMUSG00000019843	Fyn	protein_coding	14360
34.7457	-0.40485	0.345393	0.00235101	0.0409073	ENSMUSG00000045083	Lingo2	protein_coding	242384
133.355	-0.404708	0.20028	0.00226971	0.0400251	ENSMUSG00000078870	Gm14410	protein_coding	NA
250.934	-0.399829	0.205551	0.00278228	0.0454451	ENSMUSG00000005621	Zfp592	protein_coding	233410
285.389	-0.399634	0.192599	0.00211577	0.0381341	ENSMUSG00000020329	Polrmt	protein_coding	216151
38.2093	-0.397309	0.339348	0.00280513	0.0456179	ENSMUSG00000036916	Zfp280c	protein_coding	208968
41.3136	-0.395929	0.346656	0.00242785	0.0416714	ENSMUSG00000046280	She	protein_coding	214547
687.316	-0.392429	0.16806	0.00120847	0.0271163	ENSMUSG00000030881	Arfip2	protein_coding	76932
2217.59	-0.39071	0.117648	5.78333e-05	0.0041334	ENSMUSG00000031156	Slc35a2	protein_coding	22232
2462.36	-0.389079	0.202421	0.00323719	0.0494101	ENSMUSG00000054808	Actn4	protein_coding	60595
242.831	-0.387278	0.183446	0.00219484	0.0391591	ENSMUSG00000059851	Kmt5c	protein_coding	232811
602.575	-0.386531	0.152545	0.0007488	0.0197941	ENSMUSG00000039357	Fut11	protein_coding	73068
1217.83	-0.382577	0.115943	6.80247e-05	0.00449025	ENSMUSG00000024269	Tpgs2	protein_coding	66648
177.658	-0.380406	0.193494	0.003226	0.0492951	ENSMUSG00000040918	Slc19a2	protein_coding	116914
690.056	-0.379852	0.16345	0.00140509	0.0297027	ENSMUSG00000031673	Cdh11	protein_coding	12552
774.702	-0.37935	0.170358	0.00180179	0.0344251	ENSMUSG00000006526	Tmem110	protein_coding	69179
275.93	-0.378988	0.183983	0.00267227	0.0441936	ENSMUSG00000015882	Lcorl	protein_coding	209707
1278.61	-0.376519	0.140491	0.000543949	0.0157121	ENSMUSG00000023087	Noct	protein_coding	12457
1339	-0.376195	0.185453	0.00294375	0.0468918	ENSMUSG00000098912	1500004A13Rik	processed_transcript	NA
292.227	-0.375577	0.161924	0.00148279	0.0303938	ENSMUSG00000031668	Eif2ak3	protein_coding	13666
691.712	-0.375081	0.13709	0.000467395	0.0142841	ENSMUSG00000037386	Rims2	protein_coding	116838
963.125	-0.374614	0.125019	0.000208003	0.00880786	ENSMUSG00000029434	Vps33a	protein_coding	77573
471.876	-0.369594	0.126425	0.000277498	0.0103263	ENSMUSG00000037904	Ankrd9	protein_coding	74251
485.622	-0.369083	0.174419	0.00259566	0.0436468	ENSMUSG00000033653	Vps8	protein_coding	209018
731.042	-0.368029	0.14588	0.000930172	0.0228036	ENSMUSG00000072501	Phf20l1	protein_coding	239510
4160.34	-0.365975	0.163411	0.00199479	0.0370642	ENSMUSG00000037032	Apbb1	protein_coding	11785
2108.71	-0.365278	0.100697	2.44751e-05	0.00226266	ENSMUSG00000034403	Pja1	protein_coding	18744
681.526	-0.364895	0.130185	0.000424738	0.013615	ENSMUSG00000039178	Tbc1d19	protein_coding	67249
326.282	-0.364641	0.169871	0.00252831	0.0429591	ENSMUSG00000054874	Pcnx3	protein_coding	104401
1576.46	-0.363494	0.17511	0.00300974	0.047329	ENSMUSG00000022052	Ppp2r2a	protein_coding	71978
647.331	-0.361217	0.170703	0.00280982	0.0456191	ENSMUSG00000025648	Pfkfb4	protein_coding	270198
658.75	-0.35953	0.169259	0.00280551	0.0456179	ENSMUSG00000033769	Exoc6b	protein_coding	75914
322.956	-0.358339	0.116463	0.000190551	0.00834073	ENSMUSG00000036285	Noa1	protein_coding	56412
36.4843	-0.357281	0.352841	0.00254958	0.0431576	ENSMUSG00000048899	Rimkla	protein_coding	194237
1568	-0.356587	0.148396	0.00144815	0.0302812	ENSMUSG00000038712	Mindy1	protein_coding	75007
33.1166	-0.353453	0.352681	0.00259787	0.0436468	ENSMUSG00000063434	Sorcs3	protein_coding	66673
6482.66	-0.353041	0.166955	0.00306497	0.0478428	ENSMUSG00000006301	Tmbim1	protein_coding	69660
45.7725	-0.352302	0.356976	0.00234667	0.0409016	ENSMUSG00000027955	Fam198b	protein_coding	68659
1063.09	-0.352089	0.117659	0.000269152	0.0101944	ENSMUSG00000016946	Kctd5	protein_coding	69259
1208.5	-0.351753	0.110937	0.00014962	0.00748541	ENSMUSG00000024799	Tm7sf2	protein_coding	68505
1299.99	-0.351637	0.165477	0.00303587	0.0475737	ENSMUSG00000032898	Fbxo21	protein_coding	231670
1837.15	-0.349399	0.10577	9.70704e-05	0.00580189	ENSMUSG00000029777	Gars	protein_coding	353172
2136.03	-0.348481	0.108037	0.000128685	0.00692538	ENSMUSG00000034118	Tpst1	protein_coding	22021
2350.27	-0.345489	0.161682	0.00314779	0.048706	ENSMUSG00000034930	Rtkn	protein_coding	20166
8991.52	-0.343056	0.133331	0.00105292	0.0247355	ENSMUSG00000031708	Tecr	protein_coding	106529
1427.94	-0.340305	0.117362	0.000412152	0.0133834	ENSMUSG00000022771	Ppil2	protein_coding	66053
615.989	-0.338993	0.145345	0.00209321	0.0381067	ENSMUSG00000024286	Ccny	protein_coding	67974
824.07	-0.336038	0.105943	0.000178233	0.00816126	ENSMUSG00000029385	Ccng2	protein_coding	12452
2299.45	-0.334255	0.118019	0.000543138	0.0157121	ENSMUSG00000029004	Kmt2e	protein_coding	69188
819.028	-0.331909	0.135989	0.00170449	0.0332241	ENSMUSG00000028641	P3h1	protein_coding	56401
3333.77	-0.331282	0.149852	0.00307075	0.0478428	ENSMUSG00000039682	Lap3	protein_coding	66988
618.155	-0.329565	0.138499	0.00205234	0.037873	ENSMUSG00000033216	Eefsec	protein_coding	65967
539.498	-0.326973	0.0973145	0.000102915	0.00596643	ENSMUSG00000009563	Tor2a	protein_coding	30933
1107.52	-0.326497	0.142269	0.00263051	0.0439221	ENSMUSG00000016382	Pls3	protein_coding	102866
2381.43	-0.325795	0.141618	0.00261381	0.0438056	ENSMUSG00000040234	Tm7sf3	protein_coding	67623
2344.36	-0.32517	0.144696	0.0030015	0.0472543	ENSMUSG00000025950	Idh1	protein_coding	15926
1101.4	-0.323413	0.0917891	5.91242e-05	0.00414732	ENSMUSG00000030423	Pop4	protein_coding	66161
834.989	-0.323303	0.108892	0.000401312	0.0131984	ENSMUSG00000022962	Gart	protein_coding	14450
44641.6	-0.3225	0.127818	0.00151361	0.0306535	ENSMUSG00000072235	Tuba1a	protein_coding	22142
180.917	-0.321058	0.143847	0.00325703	0.049545	ENSMUSG00000033706	Smyd5	protein_coding	232187
10622.9	-0.307835	0.0615503	9.99749e-08	4.65676e-05	ENSMUSG00000025651	Uqcrc1	protein_coding	22273
530.371	-0.304987	0.131716	0.00316142	0.0487494	ENSMUSG00000033596	Rfwd3	protein_coding	234736
1479.45	-0.297373	0.113802	0.00156109	0.0314147	ENSMUSG00000038370	Pcp4l1	protein_coding	66425
810.967	-0.292157	0.120911	0.00281711	0.0456825	ENSMUSG00000010110	Stx5a	protein_coding	56389
2168.02	-0.273813	0.0969404	0.00109425	0.0253972	ENSMUSG00000032047	Acat1	protein_coding	110446
37.5125	-0.268828	0.368401	0.00251584	0.042909	ENSMUSG00000032796	Lama1	protein_coding	16772
2041.81	-0.258895	0.0965362	0.00195579	0.0365911	ENSMUSG00000035399	Oser1	protein_coding	66680
22758.9	-0.257514	0.100797	0.00283715	0.0458424	ENSMUSG00000032118	Fez1	protein_coding	235180
73.6483	-0.244483	0.611153	0.000847336	0.0215147	ENSMUSG00000073530	Pappa2	protein_coding	23850
1607.06	-0.240366	0.0920804	0.00290008	0.0463926	ENSMUSG00000022721	Trmt2a	protein_coding	15547
174.691	-0.235189	0.375883	0.00271137	0.0446105	ENSMUSG00000056501	Cebpb	protein_coding	12608
5682.93	-0.227584	0.0802163	0.00168825	0.0330986	ENSMUSG00000028063	Lmna	protein_coding	16905
4254.86	-0.22637	0.0843931	0.00270591	0.0445748	ENSMUSG00000010095	Slc3a2	protein_coding	17254
2178.15	-0.223298	0.0801511	0.00205115	0.037873	ENSMUSG00000028437	Ubap1	protein_coding	67123
4243.8	-0.219917	0.0834657	0.00329395	0.0498397	ENSMUSG00000022234	Cct5	protein_coding	12465
5376.93	-0.218416	0.0791467	0.00232038	0.0406533	ENSMUSG00000053898	Ech1	protein_coding	51798

## Sheet: Diff. expressed pathways
Normalized enrichment scores (NES) of significant pathways identified in gene set enrichment analysis (GSEA) of ONH 30 vs 7 days (adjusted p-value < 0.05, q-value < 0.2)
ID	Description	setSize	enrichmentScore	NES	pvalue	p.adjust	qvalues	rank	leading_edge	core_enrichment
R-MMU-156827	L13a-mediated translational silencing of Ceruloplasmin expression	101	0.808795	3.02823	1e-10	9.09091e-09	7.74163e-09	1585	tags=69%, list=12%, signal=62%	ENSMUSG00000067288/ENSMUSG00000034892/ENSMUSG00000025508/ENSMUSG00000090733/ENSMUSG00000079641/ENSMUSG00000039001/ENSMUSG00000046330/ENSMUSG00000068240/ENSMUSG00000008683/ENSMUSG00000060636/ENSMUSG00000028234/ENSMUSG00000057322/ENSMUSG00000009927/ENSMUSG00000071415/ENSMUSG00000041841/ENSMUSG00000025362/ENSMUSG00000074129/ENSMUSG00000008668/ENSMUSG00000025290/ENSMUSG00000073702/ENSMUSG00000058443/…
R-MMU-1799339	SRP-dependent cotranslational protein targeting to membrane	83	0.836804	3.05196	1e-10	9.09091e-09	7.74163e-09	1585	tags=81%, list=12%, signal=72%	ENSMUSG00000067288/ENSMUSG00000034892/ENSMUSG00000025508/ENSMUSG00000090733/ENSMUSG00000079641/ENSMUSG00000039001/ENSMUSG00000046330/ENSMUSG00000068240/ENSMUSG00000008683/ENSMUSG00000060636/ENSMUSG00000028234/ENSMUSG00000057322/ENSMUSG00000009927/ENSMUSG00000071415/ENSMUSG00000041841/ENSMUSG00000025362/ENSMUSG00000074129/ENSMUSG00000008668/ENSMUSG00000025290/ENSMUSG00000073702/ENSMUSG00000058443/…
R-MMU-191273	Cholesterol biosynthesis	24	-0.887106	-2.78717	1e-10	9.09091e-09	7.74163e-09	885	tags=79%, list=7%, signal=74%	ENSMUSG00000040105/ENSMUSG00000021670/ENSMUSG00000004880/ENSMUSG00000058258/ENSMUSG00000024799/ENSMUSG00000041939/ENSMUSG00000033105/ENSMUSG00000059743/ENSMUSG00000031604/ENSMUSG00000093930/ENSMUSG00000032018/ENSMUSG00000031349/ENSMUSG00000021273/ENSMUSG00000026675/ENSMUSG00000006517/ENSMUSG00000058454/ENSMUSG00000023832/ENSMUSG00000001467/ENSMUSG00000022351
R-MMU-72613	Eukaryotic Translation Initiation	109	0.79493	3.03232	1e-10	9.09091e-09	7.74163e-09	1708	tags=68%, list=13%, signal=60%	ENSMUSG00000067288/ENSMUSG00000034892/ENSMUSG00000025508/ENSMUSG00000090733/ENSMUSG00000079641/ENSMUSG00000039001/ENSMUSG00000046330/ENSMUSG00000068240/ENSMUSG00000008683/ENSMUSG00000060636/ENSMUSG00000028234/ENSMUSG00000057322/ENSMUSG00000009927/ENSMUSG00000071415/ENSMUSG00000041841/ENSMUSG00000025362/ENSMUSG00000074129/ENSMUSG00000008668/ENSMUSG00000025290/ENSMUSG00000073702/ENSMUSG00000058443/…
R-MMU-72689	Formation of a pool of free 40S subunits	91	0.816776	3.01604	1e-10	9.09091e-09	7.74163e-09	1585	tags=74%, list=12%, signal=65%	ENSMUSG00000067288/ENSMUSG00000034892/ENSMUSG00000025508/ENSMUSG00000090733/ENSMUSG00000079641/ENSMUSG00000039001/ENSMUSG00000046330/ENSMUSG00000068240/ENSMUSG00000008683/ENSMUSG00000060636/ENSMUSG00000028234/ENSMUSG00000057322/ENSMUSG00000009927/ENSMUSG00000071415/ENSMUSG00000041841/ENSMUSG00000025362/ENSMUSG00000074129/ENSMUSG00000008668/ENSMUSG00000025290/ENSMUSG00000073702/ENSMUSG00000058443/…
R-MMU-72706	GTP hydrolysis and joining of the 60S ribosomal subunit	102	0.805128	3.02859	1e-10	9.09091e-09	7.74163e-09	1708	tags=71%, list=13%, signal=62%	ENSMUSG00000067288/ENSMUSG00000034892/ENSMUSG00000025508/ENSMUSG00000090733/ENSMUSG00000079641/ENSMUSG00000039001/ENSMUSG00000046330/ENSMUSG00000068240/ENSMUSG00000008683/ENSMUSG00000060636/ENSMUSG00000028234/ENSMUSG00000057322/ENSMUSG00000009927/ENSMUSG00000071415/ENSMUSG00000041841/ENSMUSG00000025362/ENSMUSG00000074129/ENSMUSG00000008668/ENSMUSG00000025290/ENSMUSG00000073702/ENSMUSG00000058443/…
R-MMU-72737	Cap-dependent Translation Initiation	109	0.79493	3.03232	1e-10	9.09091e-09	7.74163e-09	1708	tags=68%, list=13%, signal=60%	ENSMUSG00000067288/ENSMUSG00000034892/ENSMUSG00000025508/ENSMUSG00000090733/ENSMUSG00000079641/ENSMUSG00000039001/ENSMUSG00000046330/ENSMUSG00000068240/ENSMUSG00000008683/ENSMUSG00000060636/ENSMUSG00000028234/ENSMUSG00000057322/ENSMUSG00000009927/ENSMUSG00000071415/ENSMUSG00000041841/ENSMUSG00000025362/ENSMUSG00000074129/ENSMUSG00000008668/ENSMUSG00000025290/ENSMUSG00000073702/ENSMUSG00000058443/…
R-MMU-72766	Translation	218	0.687257	2.83549	1e-10	9.09091e-09	7.74163e-09	2502	tags=60%, list=19%, signal=49%	ENSMUSG00000067288/ENSMUSG00000034892/ENSMUSG00000025508/ENSMUSG00000090733/ENSMUSG00000079641/ENSMUSG00000039001/ENSMUSG00000046330/ENSMUSG00000068240/ENSMUSG00000008683/ENSMUSG00000060636/ENSMUSG00000028234/ENSMUSG00000057322/ENSMUSG00000009927/ENSMUSG00000071415/ENSMUSG00000041841/ENSMUSG00000025362/ENSMUSG00000074129/ENSMUSG00000014551/ENSMUSG00000008668/ENSMUSG00000025290/ENSMUSG00000040112/…
R-MMU-927802	Nonsense-Mediated Decay (NMD)	104	0.788717	2.98059	1e-10	9.09091e-09	7.74163e-09	1585	tags=69%, list=12%, signal=62%	ENSMUSG00000067288/ENSMUSG00000034892/ENSMUSG00000025508/ENSMUSG00000090733/ENSMUSG00000079641/ENSMUSG00000039001/ENSMUSG00000046330/ENSMUSG00000068240/ENSMUSG00000008683/ENSMUSG00000060636/ENSMUSG00000028234/ENSMUSG00000057322/ENSMUSG00000009927/ENSMUSG00000071415/ENSMUSG00000041841/ENSMUSG00000025362/ENSMUSG00000074129/ENSMUSG00000008668/ENSMUSG00000025290/ENSMUSG00000073702/ENSMUSG00000058443/…
R-MMU-975956	Nonsense Mediated Decay (NMD) independent of the Exon Junction Complex (EJC)	84	0.843035	3.08471	1e-10	9.09091e-09	7.74163e-09	1585	tags=81%, list=12%, signal=72%	ENSMUSG00000067288/ENSMUSG00000034892/ENSMUSG00000025508/ENSMUSG00000090733/ENSMUSG00000079641/ENSMUSG00000039001/ENSMUSG00000046330/ENSMUSG00000068240/ENSMUSG00000008683/ENSMUSG00000060636/ENSMUSG00000028234/ENSMUSG00000057322/ENSMUSG00000009927/ENSMUSG00000071415/ENSMUSG00000041841/ENSMUSG00000025362/ENSMUSG00000074129/ENSMUSG00000008668/ENSMUSG00000025290/ENSMUSG00000073702/ENSMUSG00000058443/…
R-MMU-975957	Nonsense Mediated Decay (NMD) enhanced by the Exon Junction Complex (EJC)	104	0.788717	2.98059	1e-10	9.09091e-09	7.74163e-09	1585	tags=69%, list=12%, signal=62%	ENSMUSG00000067288/ENSMUSG00000034892/ENSMUSG00000025508/ENSMUSG00000090733/ENSMUSG00000079641/ENSMUSG00000039001/ENSMUSG00000046330/ENSMUSG00000068240/ENSMUSG00000008683/ENSMUSG00000060636/ENSMUSG00000028234/ENSMUSG00000057322/ENSMUSG00000009927/ENSMUSG00000071415/ENSMUSG00000041841/ENSMUSG00000025362/ENSMUSG00000074129/ENSMUSG00000008668/ENSMUSG00000025290/ENSMUSG00000073702/ENSMUSG00000058443/…
R-MMU-556833	Metabolism of lipids	455	-0.34998	-1.85113	1.97999e-10	1.64999e-08	1.4051e-08	2087	tags=26%, list=15%, signal=22%	ENSMUSG00000052914/ENSMUSG00000021987/ENSMUSG00000035246/ENSMUSG00000075703/ENSMUSG00000020333/ENSMUSG00000025465/ENSMUSG00000027412/ENSMUSG00000020901/ENSMUSG00000024885/ENSMUSG00000048755/ENSMUSG00000029098/ENSMUSG00000027875/ENSMUSG00000024978/ENSMUSG00000023805/ENSMUSG00000034902/ENSMUSG00000030682/ENSMUSG00000034570/ENSMUSG00000040451/ENSMUSG00000074643/ENSMUSG00000028093/ENSMUSG00000025153/…
R-MMU-982772	Growth hormone receptor signaling	10	0.974065	2.2906	1.34435e-08	1.03411e-06	8.8063e-07	1	tags=10%, list=0%, signal=10%	ENSMUSG00000021342
R-MMU-6791226	Major pathway of rRNA processing in the nucleolus and cytosol	166	0.679307	2.73342	7.61569e-08	4.75981e-06	4.05335e-06	1585	tags=45%, list=12%, signal=40%	ENSMUSG00000067288/ENSMUSG00000034892/ENSMUSG00000025508/ENSMUSG00000090733/ENSMUSG00000079641/ENSMUSG00000039001/ENSMUSG00000046330/ENSMUSG00000068240/ENSMUSG00000008683/ENSMUSG00000060636/ENSMUSG00000028234/ENSMUSG00000057322/ENSMUSG00000009927/ENSMUSG00000071415/ENSMUSG00000041841/ENSMUSG00000018921/ENSMUSG00000025362/ENSMUSG00000063480/ENSMUSG00000074129/ENSMUSG00000008668/ENSMUSG00000025290/…
R-MMU-72312	rRNA processing	166	0.679307	2.73342	7.61569e-08	4.75981e-06	4.05335e-06	1585	tags=45%, list=12%, signal=40%	ENSMUSG00000067288/ENSMUSG00000034892/ENSMUSG00000025508/ENSMUSG00000090733/ENSMUSG00000079641/ENSMUSG00000039001/ENSMUSG00000046330/ENSMUSG00000068240/ENSMUSG00000008683/ENSMUSG00000060636/ENSMUSG00000028234/ENSMUSG00000057322/ENSMUSG00000009927/ENSMUSG00000071415/ENSMUSG00000041841/ENSMUSG00000018921/ENSMUSG00000025362/ENSMUSG00000063480/ENSMUSG00000074129/ENSMUSG00000008668/ENSMUSG00000025290/…
R-MMU-8868773	rRNA processing in the nucleus and cytosol	166	0.679307	2.73342	7.61569e-08	4.75981e-06	4.05335e-06	1585	tags=45%, list=12%, signal=40%	ENSMUSG00000067288/ENSMUSG00000034892/ENSMUSG00000025508/ENSMUSG00000090733/ENSMUSG00000079641/ENSMUSG00000039001/ENSMUSG00000046330/ENSMUSG00000068240/ENSMUSG00000008683/ENSMUSG00000060636/ENSMUSG00000028234/ENSMUSG00000057322/ENSMUSG00000009927/ENSMUSG00000071415/ENSMUSG00000041841/ENSMUSG00000018921/ENSMUSG00000025362/ENSMUSG00000063480/ENSMUSG00000074129/ENSMUSG00000008668/ENSMUSG00000025290/…
R-MMU-8957322	Metabolism of steroids	77	-0.543651	-2.21739	3.38017e-07	1.98833e-05	1.69322e-05	1079	tags=32%, list=8%, signal=30%	ENSMUSG00000018167/ENSMUSG00000004934/ENSMUSG00000040105/ENSMUSG00000018861/ENSMUSG00000021670/ENSMUSG00000004880/ENSMUSG00000058258/ENSMUSG00000024799/ENSMUSG00000041939/ENSMUSG00000044252/ENSMUSG00000021594/ENSMUSG00000033105/ENSMUSG00000059743/ENSMUSG00000031604/ENSMUSG00000093930/ENSMUSG00000032018/ENSMUSG00000031349/ENSMUSG00000021273/ENSMUSG00000030237/ENSMUSG00000026675/ENSMUSG00000006517/…
R-MMU-190861	Gap junction assembly	19	-0.766712	-2.22292	4.06938e-06	0.000226077	0.000192522	1468	tags=58%, list=11%, signal=52%	ENSMUSG00000047797/ENSMUSG00000050234/ENSMUSG00000062380/ENSMUSG00000034520/ENSMUSG00000058672/ENSMUSG00000072235/ENSMUSG00000001473/ENSMUSG00000040055/ENSMUSG00000045136/ENSMUSG00000062591/ENSMUSG00000043448
R-MMU-72662	Activation of the mRNA upon binding of the cap-binding complex and eIFs, and subsequent binding to 43S	55	0.818431	2.79457	1.03368e-05	0.00054404	0.000463293	1160	tags=62%, list=9%, signal=57%	ENSMUSG00000067288/ENSMUSG00000034892/ENSMUSG00000090733/ENSMUSG00000039001/ENSMUSG00000008683/ENSMUSG00000028234/ENSMUSG00000009927/ENSMUSG00000025362/ENSMUSG00000008668/ENSMUSG00000025290/ENSMUSG00000024608/ENSMUSG00000061787/ENSMUSG00000049517/ENSMUSG00000047675/ENSMUSG00000052146/ENSMUSG00000040952/ENSMUSG00000028081/ENSMUSG00000037563/ENSMUSG00000044533/ENSMUSG00000022283/ENSMUSG00000030744/…
R-MMU-425407	SLC-mediated transmembrane transport	164	-0.388288	-1.80941	1.49502e-05	0.000747511	0.000636564	3080	tags=36%, list=23%, signal=28%	ENSMUSG00000024891/ENSMUSG00000018900/ENSMUSG00000031904/ENSMUSG00000037490/ENSMUSG00000017765/ENSMUSG00000079055/ENSMUSG00000078515/ENSMUSG00000041313/ENSMUSG00000063873/ENSMUSG00000020334/ENSMUSG00000023030/ENSMUSG00000022462/ENSMUSG00000016319/ENSMUSG00000006469/ENSMUSG00000031596/ENSMUSG00000031808/ENSMUSG00000000792/ENSMUSG00000030737/ENSMUSG00000019082/ENSMUSG00000001918/ENSMUSG00000030310/…
R-MMU-72649	Translation initiation complex formation	54	0.816695	2.79446	2.16178e-05	0.00102942	0.000876632	1160	tags=61%, list=9%, signal=56%	ENSMUSG00000067288/ENSMUSG00000034892/ENSMUSG00000090733/ENSMUSG00000039001/ENSMUSG00000008683/ENSMUSG00000028234/ENSMUSG00000009927/ENSMUSG00000025362/ENSMUSG00000008668/ENSMUSG00000025290/ENSMUSG00000024608/ENSMUSG00000061787/ENSMUSG00000049517/ENSMUSG00000047675/ENSMUSG00000052146/ENSMUSG00000040952/ENSMUSG00000028081/ENSMUSG00000037563/ENSMUSG00000044533/ENSMUSG00000022283/ENSMUSG00000030744/…
R-MMU-163200	Respiratory electron transport, ATP synthesis by chemiosmotic coupling, and heat production by uncoupling proteins.	117	0.692924	2.66211	4.48349e-05	0.00203795	0.00173548	2454	tags=62%, list=18%, signal=51%	ENSMUSG00000064357/ENSMUSG00000061518/ENSMUSG00000037152/ENSMUSG00000050856/ENSMUSG00000023089/ENSMUSG00000035674/ENSMUSG00000064345/ENSMUSG00000026500/ENSMUSG00000017778/ENSMUSG00000036199/ENSMUSG00000064368/ENSMUSG00000016427/ENSMUSG00000016252/ENSMUSG00000064341/ENSMUSG00000002416/ENSMUSG00000038690/ENSMUSG00000059534/ENSMUSG00000063882/ENSMUSG00000030869/ENSMUSG00000044894/ENSMUSG00000022450/…
R-MMU-72695	Formation of the ternary complex, and subsequently, the 43S complex	47	0.821922	2.73784	5.4356e-05	0.00236331	0.00201254	1160	tags=66%, list=9%, signal=61%	ENSMUSG00000067288/ENSMUSG00000034892/ENSMUSG00000090733/ENSMUSG00000039001/ENSMUSG00000008683/ENSMUSG00000028234/ENSMUSG00000009927/ENSMUSG00000025362/ENSMUSG00000008668/ENSMUSG00000025290/ENSMUSG00000024608/ENSMUSG00000061787/ENSMUSG00000049517/ENSMUSG00000047675/ENSMUSG00000052146/ENSMUSG00000040952/ENSMUSG00000028081/ENSMUSG00000037563/ENSMUSG00000044533/ENSMUSG00000030744/ENSMUSG00000036781/…
R-MMU-72702	Ribosomal scanning and start codon recognition	54	0.804564	2.75295	9.2515e-05	0.00383927	0.00326944	1160	tags=59%, list=9%, signal=54%	ENSMUSG00000067288/ENSMUSG00000034892/ENSMUSG00000090733/ENSMUSG00000039001/ENSMUSG00000008683/ENSMUSG00000028234/ENSMUSG00000009927/ENSMUSG00000025362/ENSMUSG00000008668/ENSMUSG00000025290/ENSMUSG00000024608/ENSMUSG00000061787/ENSMUSG00000049517/ENSMUSG00000047675/ENSMUSG00000052146/ENSMUSG00000040952/ENSMUSG00000028081/ENSMUSG00000037563/ENSMUSG00000044533/ENSMUSG00000030744/ENSMUSG00000036781/…
R-MMU-611105	Respiratory electron transport	95	0.715499	2.65298	9.59818e-05	0.00383927	0.00326944	2454	tags=66%, list=18%, signal=55%	ENSMUSG00000061518/ENSMUSG00000037152/ENSMUSG00000023089/ENSMUSG00000035674/ENSMUSG00000064345/ENSMUSG00000026500/ENSMUSG00000017778/ENSMUSG00000036199/ENSMUSG00000064368/ENSMUSG00000016427/ENSMUSG00000064341/ENSMUSG00000002416/ENSMUSG00000059534/ENSMUSG00000063882/ENSMUSG00000030869/ENSMUSG00000044894/ENSMUSG00000022450/ENSMUSG00000014294/ENSMUSG00000022820/ENSMUSG00000036751/ENSMUSG00000026032/…
R-MMU-190840	Microtubule-dependent trafficking of connexons from Golgi to the plasma membrane	12	-0.792083	-2.04048	0.000133822	0.005147	0.00438307	1436	tags=50%, list=11%, signal=45%	ENSMUSG00000062380/ENSMUSG00000058672/ENSMUSG00000072235/ENSMUSG00000001473/ENSMUSG00000045136/ENSMUSG00000062591
R-MMU-190828	Gap junction trafficking	29	-0.615319	-2.03665	0.000174926	0.00647874	0.00551716	1689	tags=48%, list=13%, signal=42%	ENSMUSG00000047797/ENSMUSG00000022150/ENSMUSG00000033577/ENSMUSG00000050234/ENSMUSG00000062380/ENSMUSG00000034520/ENSMUSG00000058672/ENSMUSG00000072235/ENSMUSG00000033335/ENSMUSG00000001473/ENSMUSG00000040055/ENSMUSG00000045136/ENSMUSG00000062591/ENSMUSG00000043448
R-MMU-437239	Recycling pathway of L1	32	-0.59116	-1.99025	0.000240476	0.00858843	0.00731373	1436	tags=34%, list=11%, signal=31%	ENSMUSG00000062380/ENSMUSG00000028488/ENSMUSG00000034311/ENSMUSG00000032050/ENSMUSG00000040265/ENSMUSG00000058672/ENSMUSG00000072235/ENSMUSG00000033335/ENSMUSG00000001473/ENSMUSG00000045136/ENSMUSG00000062591
R-MMU-190872	Transport of connexons to the plasma membrane	13	-0.768272	-2.07277	0.000254695	0.00878258	0.00747906	1436	tags=46%, list=11%, signal=41%	ENSMUSG00000062380/ENSMUSG00000058672/ENSMUSG00000072235/ENSMUSG00000001473/ENSMUSG00000045136/ENSMUSG00000062591
R-MMU-6799198	Complex I biogenesis	55	0.761183	2.59909	0.000384834	0.0128278	0.0109239	2454	tags=75%, list=18%, signal=61%	ENSMUSG00000037152/ENSMUSG00000023089/ENSMUSG00000035674/ENSMUSG00000064345/ENSMUSG00000036199/ENSMUSG00000064368/ENSMUSG00000016427/ENSMUSG00000064341/ENSMUSG00000002416/ENSMUSG00000030869/ENSMUSG00000022450/ENSMUSG00000014294/ENSMUSG00000022820/ENSMUSG00000026032/ENSMUSG00000064360/ENSMUSG00000031059/ENSMUSG00000002846/ENSMUSG00000030647/ENSMUSG00000068184/ENSMUSG00000028648/ENSMUSG00000027673/…
R-MMU-1474244	Extracellular matrix organization	186	-0.336288	-1.58753	0.000507136	0.0163592	0.0139312	3574	tags=39%, list=26%, signal=29%	ENSMUSG00000000693/ENSMUSG00000021806/ENSMUSG00000026674/ENSMUSG00000015829/ENSMUSG00000027612/ENSMUSG00000026193/ENSMUSG00000029163/ENSMUSG00000029718/ENSMUSG00000037405/ENSMUSG00000019929/ENSMUSG00000038168/ENSMUSG00000051048/ENSMUSG00000028111/ENSMUSG00000021585/ENSMUSG00000026270/ENSMUSG00000030116/ENSMUSG00000002900/ENSMUSG00000038235/ENSMUSG00000027358/ENSMUSG00000031502/ENSMUSG00000026131/…
R-MMU-418038	Nucleotide-like (purinergic) receptors	11	-0.770946	-1.93537	0.000584412	0.0177437	0.0151102	584	tags=55%, list=4%, signal=52%	ENSMUSG00000018500/ENSMUSG00000036381/ENSMUSG00000049929/ENSMUSG00000052229/ENSMUSG00000033446/ENSMUSG00000036353
R-MMU-1483257	Phospholipid metabolism	159	-0.351441	-1.63707	0.000585543	0.0177437	0.0151102	3304	tags=38%, list=24%, signal=29%	ENSMUSG00000018401/ENSMUSG00000032462/ENSMUSG00000020646/ENSMUSG00000026737/ENSMUSG00000040875/ENSMUSG00000024867/ENSMUSG00000026447/ENSMUSG00000040774/ENSMUSG00000050627/ENSMUSG00000037697/ENSMUSG00000009995/ENSMUSG00000044626/ENSMUSG00000025745/ENSMUSG00000019232/ENSMUSG00000059447/ENSMUSG00000027999/ENSMUSG00000031220/ENSMUSG00000038732/ENSMUSG00000021987/ENSMUSG00000035246/ENSMUSG00000075703/…
R-MMU-157858	Gap junction trafficking and regulation	31	-0.573899	-1.93436	0.000702217	0.0206534	0.017588	1689	tags=42%, list=13%, signal=37%	ENSMUSG00000022150/ENSMUSG00000033577/ENSMUSG00000050234/ENSMUSG00000062380/ENSMUSG00000034520/ENSMUSG00000058672/ENSMUSG00000072235/ENSMUSG00000033335/ENSMUSG00000001473/ENSMUSG00000040055/ENSMUSG00000045136/ENSMUSG00000062591/ENSMUSG00000043448
R-MMU-1474228	Degradation of the extracellular matrix	68	-0.436436	-1.74005	0.00107779	0.0305494	0.0260152	3438	tags=44%, list=25%, signal=33%	ENSMUSG00000027612/ENSMUSG00000026193/ENSMUSG00000019929/ENSMUSG00000028111/ENSMUSG00000021585/ENSMUSG00000026270/ENSMUSG00000031502/ENSMUSG00000001506/ENSMUSG00000004892/ENSMUSG00000048126/ENSMUSG00000006205/ENSMUSG00000017466/ENSMUSG00000035547/ENSMUSG00000000957/ENSMUSG00000079110/ENSMUSG00000026509/ENSMUSG00000028041/ENSMUSG00000029675/ENSMUSG00000054162/ENSMUSG00000007891/ENSMUSG00000021893/…
R-MMU-1483206	Glycerophospholipid biosynthesis	90	-0.400666	-1.70079	0.00109978	0.0305494	0.0260152	2830	tags=40%, list=21%, signal=32%	ENSMUSG00000050627/ENSMUSG00000037697/ENSMUSG00000009995/ENSMUSG00000044626/ENSMUSG00000025745/ENSMUSG00000019232/ENSMUSG00000059447/ENSMUSG00000027999/ENSMUSG00000031220/ENSMUSG00000038732/ENSMUSG00000035246/ENSMUSG00000075703/ENSMUSG00000027412/ENSMUSG00000024978/ENSMUSG00000030682/ENSMUSG00000074643/ENSMUSG00000028093/ENSMUSG00000056220/ENSMUSG00000042632/ENSMUSG00000004270/ENSMUSG00000025509/…
R-MMU-2995410	Nuclear Envelope (NE) Reassembly	56	-0.46146	-1.77642	0.00113716	0.030734	0.0261724	1558	tags=34%, list=12%, signal=30%	ENSMUSG00000041431/ENSMUSG00000064090/ENSMUSG00000062380/ENSMUSG00000040034/ENSMUSG00000032939/ENSMUSG00000044857/ENSMUSG00000020739/ENSMUSG00000079614/ENSMUSG00000026491/ENSMUSG00000007564/ENSMUSG00000058672/ENSMUSG00000004880/ENSMUSG00000072235/ENSMUSG00000001473/ENSMUSG00000022052/ENSMUSG00000045136/ENSMUSG00000020349/ENSMUSG00000015149/ENSMUSG00000062591
R-MMU-375165	NCAM signaling for neurite out-growth	32	-0.553016	-1.86183	0.00117657	0.0309624	0.0263669	3221	tags=53%, list=24%, signal=41%	ENSMUSG00000030265/ENSMUSG00000025499/ENSMUSG00000031502/ENSMUSG00000059923/ENSMUSG00000048126/ENSMUSG00000022607/ENSMUSG00000026147/ENSMUSG00000025958/ENSMUSG00000020241/ENSMUSG00000001119/ENSMUSG00000031503/ENSMUSG00000021180/ENSMUSG00000004098/ENSMUSG00000026042/ENSMUSG00000019843/ENSMUSG00000026043/ENSMUSG00000027303
R-MMU-419037	NCAM1 interactions	17	-0.671021	-1.92375	0.0012115	0.031064	0.0264535	2700	tags=53%, list=20%, signal=42%	ENSMUSG00000031502/ENSMUSG00000048126/ENSMUSG00000026147/ENSMUSG00000020241/ENSMUSG00000001119/ENSMUSG00000031503/ENSMUSG00000004098/ENSMUSG00000026042/ENSMUSG00000026043
R-MMU-1428517	The citric acid (TCA) cycle and respiratory electron transport	165	0.58076	2.3352	0.0012679	0.0312614	0.0266215	1046	tags=32%, list=8%, signal=30%	ENSMUSG00000064357/ENSMUSG00000061518/ENSMUSG00000037152/ENSMUSG00000050856/ENSMUSG00000023089/ENSMUSG00000035674/ENSMUSG00000064345/ENSMUSG00000026500/ENSMUSG00000017778/ENSMUSG00000036199/ENSMUSG00000064368/ENSMUSG00000016427/ENSMUSG00000016252/ENSMUSG00000064341/ENSMUSG00000002416/ENSMUSG00000038690/ENSMUSG00000059534/ENSMUSG00000063882/ENSMUSG00000030869/ENSMUSG00000044894/ENSMUSG00000022450/…
R-MMU-382551	Transport of small molecules	480	-0.255095	-1.35968	0.00128172	0.0312614	0.0266215	3111	tags=30%, list=23%, signal=24%	ENSMUSG00000041797/ENSMUSG00000001750/ENSMUSG00000024891/ENSMUSG00000017428/ENSMUSG00000029017/ENSMUSG00000018900/ENSMUSG00000030000/ENSMUSG00000031904/ENSMUSG00000017221/ENSMUSG00000037490/ENSMUSG00000032412/ENSMUSG00000024589/ENSMUSG00000017765/ENSMUSG00000079055/ENSMUSG00000002279/ENSMUSG00000029016/ENSMUSG00000033793/ENSMUSG00000042797/ENSMUSG00000060601/ENSMUSG00000078515/ENSMUSG00000020448/…
R-MMU-5173214	O-glycosylation of TSR domain-containing proteins	26	-0.575328	-1.83585	0.00153559	0.0365617	0.0311352	1601	tags=42%, list=12%, signal=37%	ENSMUSG00000015850/ENSMUSG00000022449/ENSMUSG00000020260/ENSMUSG00000031480/ENSMUSG00000024299/ENSMUSG00000043822/ENSMUSG00000037379/ENSMUSG00000006403/ENSMUSG00000023885/ENSMUSG00000036545/ENSMUSG00000022893
R-MMU-72165	mRNA Splicing - Minor Pathway	51	0.572103	1.94826	0.00171246	0.0398248	0.0339139	2079	tags=47%, list=15%, signal=40%	ENSMUSG00000057278/ENSMUSG00000063480/ENSMUSG00000031370/ENSMUSG00000020018/ENSMUSG00000045996/ENSMUSG00000040824/ENSMUSG00000038489/ENSMUSG00000090553/ENSMUSG00000019738/ENSMUSG00000018379/ENSMUSG00000033020/ENSMUSG00000021018/ENSMUSG00000003360/ENSMUSG00000029402/ENSMUSG00000040767/ENSMUSG00000020705/ENSMUSG00000078348/ENSMUSG00000002477/ENSMUSG00000024853/ENSMUSG00000020180/ENSMUSG00000022635/…
R-MMU-5628897	TP53 Regulates Metabolic Genes	71	0.5864	2.08353	0.00175557	0.0398993	0.0339774	2187	tags=44%, list=16%, signal=37%	ENSMUSG00000061518/ENSMUSG00000026500/ENSMUSG00000017778/ENSMUSG00000028278/ENSMUSG00000036751/ENSMUSG00000035885/ENSMUSG00000023020/ENSMUSG00000029632/ENSMUSG00000051391/ENSMUSG00000091803/ENSMUSG00000019699/ENSMUSG00000050552/ENSMUSG00000064354/ENSMUSG00000031231/ENSMUSG00000031818/ENSMUSG00000028062/ENSMUSG00000000088/ENSMUSG00000020849/ENSMUSG00000020108/ENSMUSG00000024953/ENSMUSG00000028945/…
R-MMU-9711123	Cellular response to chemical stress	133	0.474276	1.85422	0.00185021	0.0409194	0.0348461	2944	tags=41%, list=22%, signal=32%	ENSMUSG00000061518/ENSMUSG00000068240/ENSMUSG00000026500/ENSMUSG00000017778/ENSMUSG00000020460/ENSMUSG00000022400/ENSMUSG00000027630/ENSMUSG00000036751/ENSMUSG00000035885/ENSMUSG00000023020/ENSMUSG00000029632/ENSMUSG00000091803/ENSMUSG00000064354/ENSMUSG00000031231/ENSMUSG00000031818/ENSMUSG00000026750/ENSMUSG00000000088/ENSMUSG00000073940/ENSMUSG00000020708/ENSMUSG00000024953/ENSMUSG00000006519/…
R-MMU-2559582	Senescence-Associated Secretory Phenotype (SASP)	51	0.556169	1.894	0.00188229	0.0409194	0.0348461	2412	tags=41%, list=18%, signal=34%	ENSMUSG00000068240/ENSMUSG00000060981/ENSMUSG00000025135/ENSMUSG00000021774/ENSMUSG00000020460/ENSMUSG00000060639/ENSMUSG00000067455/ENSMUSG00000041126/ENSMUSG00000081058/ENSMUSG00000064220/ENSMUSG00000020107/ENSMUSG00000003031/ENSMUSG00000013787/ENSMUSG00000060032/ENSMUSG00000060860/ENSMUSG00000016559/ENSMUSG00000063065/ENSMUSG00000049932/ENSMUSG00000090137/ENSMUSG00000030649/ENSMUSG00000023067
R-MMU-418990	Adherens junctions interactions	23	-0.596176	-1.85435	0.0019897	0.0423341	0.0360508	1324	tags=26%, list=10%, signal=24%	ENSMUSG00000022321/ENSMUSG00000032076/ENSMUSG00000022656/ENSMUSG00000001552/ENSMUSG00000031673/ENSMUSG00000064115
R-MMU-1236977	Endosomal/Vacuolar pathway	10	0.785902	1.84812	0.00221586	0.0448622	0.0382037	2474	tags=90%, list=18%, signal=74%	ENSMUSG00000060802/ENSMUSG00000067212/ENSMUSG00000035929/ENSMUSG00000061232/ENSMUSG00000073409/ENSMUSG00000060550/ENSMUSG00000056116/ENSMUSG00000023845/ENSMUSG00000016206
R-MMU-163210	Formation of ATP by chemiosmotic coupling	18	0.741763	2.02962	0.00226813	0.0448622	0.0382037	1280	tags=50%, list=9%, signal=45%	ENSMUSG00000064357/ENSMUSG00000050856/ENSMUSG00000016252/ENSMUSG00000038690/ENSMUSG00000038717/ENSMUSG00000034566/ENSMUSG00000022890/ENSMUSG00000062683/ENSMUSG00000006057
R-MMU-8949613	Cristae formation	18	0.741763	2.02962	0.00226813	0.0448622	0.0382037	1280	tags=50%, list=9%, signal=45%	ENSMUSG00000064357/ENSMUSG00000050856/ENSMUSG00000016252/ENSMUSG00000038690/ENSMUSG00000038717/ENSMUSG00000034566/ENSMUSG00000022890/ENSMUSG00000062683/ENSMUSG00000006057
R-MMU-1236974	ER-Phagosome pathway	19	0.673421	1.88172	0.00228797	0.0448622	0.0382037	2611	tags=63%, list=19%, signal=51%	ENSMUSG00000060802/ENSMUSG00000030805/ENSMUSG00000050732/ENSMUSG00000067212/ENSMUSG00000035929/ENSMUSG00000061232/ENSMUSG00000073409/ENSMUSG00000060550/ENSMUSG00000056116/ENSMUSG00000027879/ENSMUSG00000016206/ENSMUSG00000024339
R-MMU-373076	Class A/1 (Rhodopsin-like receptors)	97	-0.374596	-1.62841	0.00261732	0.0497089	0.042331	2870	tags=28%, list=21%, signal=22%	ENSMUSG00000042429/ENSMUSG00000028036/ENSMUSG00000052821/ENSMUSG00000020591/ENSMUSG00000053647/ENSMUSG00000044317/ENSMUSG00000061762/ENSMUSG00000037010/ENSMUSG00000045730/ENSMUSG00000067586/ENSMUSG00000043895/ENSMUSG00000045092/ENSMUSG00000040552/ENSMUSG00000018500/ENSMUSG00000022892/ENSMUSG00000048376/ENSMUSG00000057530/ENSMUSG00000031980/ENSMUSG00000036381/ENSMUSG00000049929/ENSMUSG00000030898/…
R-MMU-73728	RNA Polymerase I Promoter Opening	20	0.688449	1.9279	0.00263457	0.0497089	0.042331	2135	tags=55%, list=16%, signal=46%	ENSMUSG00000060981/ENSMUSG00000024513/ENSMUSG00000060639/ENSMUSG00000067455/ENSMUSG00000041126/ENSMUSG00000081058/ENSMUSG00000064220/ENSMUSG00000060032/ENSMUSG00000016559/ENSMUSG00000063065/ENSMUSG00000049932

## Sheet: Upregulated pathways
Normalized enrichment scores (NES) of upregulated pathways identified in gene set enrichment analysis (GSEA) of ONH 30 vs 0 days (adjusted p-value < 0.05, q-value < 0.2)
ID	Description	setSize	enrichmentScore	NES	pvalue	p.adjust	qvalues	rank	leading_edge	core_enrichment
R-MMU-975956	Nonsense Mediated Decay (NMD) independent of the Exon Junction Complex (EJC)	84	0.843035	3.08471	1e-10	9.09091e-09	7.74163e-09	1585	tags=81%, list=12%, signal=72%	ENSMUSG00000067288/ENSMUSG00000034892/ENSMUSG00000025508/ENSMUSG00000090733/ENSMUSG00000079641/ENSMUSG00000039001/ENSMUSG00000046330/ENSMUSG00000068240/ENSMUSG00000008683/ENSMUSG00000060636/ENSMUSG00000028234/ENSMUSG00000057322/ENSMUSG00000009927/ENSMUSG00000071415/ENSMUSG00000041841/ENSMUSG00000025362/ENSMUSG00000074129/ENSMUSG00000008668/ENSMUSG00000025290/ENSMUSG00000073702/ENSMUSG00000058443/…
R-MMU-1799339	SRP-dependent cotranslational protein targeting to membrane	83	0.836804	3.05196	1e-10	9.09091e-09	7.74163e-09	1585	tags=81%, list=12%, signal=72%	ENSMUSG00000067288/ENSMUSG00000034892/ENSMUSG00000025508/ENSMUSG00000090733/ENSMUSG00000079641/ENSMUSG00000039001/ENSMUSG00000046330/ENSMUSG00000068240/ENSMUSG00000008683/ENSMUSG00000060636/ENSMUSG00000028234/ENSMUSG00000057322/ENSMUSG00000009927/ENSMUSG00000071415/ENSMUSG00000041841/ENSMUSG00000025362/ENSMUSG00000074129/ENSMUSG00000008668/ENSMUSG00000025290/ENSMUSG00000073702/ENSMUSG00000058443/…
R-MMU-72613	Eukaryotic Translation Initiation	109	0.79493	3.03232	1e-10	9.09091e-09	7.74163e-09	1708	tags=68%, list=13%, signal=60%	ENSMUSG00000067288/ENSMUSG00000034892/ENSMUSG00000025508/ENSMUSG00000090733/ENSMUSG00000079641/ENSMUSG00000039001/ENSMUSG00000046330/ENSMUSG00000068240/ENSMUSG00000008683/ENSMUSG00000060636/ENSMUSG00000028234/ENSMUSG00000057322/ENSMUSG00000009927/ENSMUSG00000071415/ENSMUSG00000041841/ENSMUSG00000025362/ENSMUSG00000074129/ENSMUSG00000008668/ENSMUSG00000025290/ENSMUSG00000073702/ENSMUSG00000058443/…
R-MMU-72737	Cap-dependent Translation Initiation	109	0.79493	3.03232	1e-10	9.09091e-09	7.74163e-09	1708	tags=68%, list=13%, signal=60%	ENSMUSG00000067288/ENSMUSG00000034892/ENSMUSG00000025508/ENSMUSG00000090733/ENSMUSG00000079641/ENSMUSG00000039001/ENSMUSG00000046330/ENSMUSG00000068240/ENSMUSG00000008683/ENSMUSG00000060636/ENSMUSG00000028234/ENSMUSG00000057322/ENSMUSG00000009927/ENSMUSG00000071415/ENSMUSG00000041841/ENSMUSG00000025362/ENSMUSG00000074129/ENSMUSG00000008668/ENSMUSG00000025290/ENSMUSG00000073702/ENSMUSG00000058443/…
R-MMU-72706	GTP hydrolysis and joining of the 60S ribosomal subunit	102	0.805128	3.02859	1e-10	9.09091e-09	7.74163e-09	1708	tags=71%, list=13%, signal=62%	ENSMUSG00000067288/ENSMUSG00000034892/ENSMUSG00000025508/ENSMUSG00000090733/ENSMUSG00000079641/ENSMUSG00000039001/ENSMUSG00000046330/ENSMUSG00000068240/ENSMUSG00000008683/ENSMUSG00000060636/ENSMUSG00000028234/ENSMUSG00000057322/ENSMUSG00000009927/ENSMUSG00000071415/ENSMUSG00000041841/ENSMUSG00000025362/ENSMUSG00000074129/ENSMUSG00000008668/ENSMUSG00000025290/ENSMUSG00000073702/ENSMUSG00000058443/…
R-MMU-156827	L13a-mediated translational silencing of Ceruloplasmin expression	101	0.808795	3.02823	1e-10	9.09091e-09	7.74163e-09	1585	tags=69%, list=12%, signal=62%	ENSMUSG00000067288/ENSMUSG00000034892/ENSMUSG00000025508/ENSMUSG00000090733/ENSMUSG00000079641/ENSMUSG00000039001/ENSMUSG00000046330/ENSMUSG00000068240/ENSMUSG00000008683/ENSMUSG00000060636/ENSMUSG00000028234/ENSMUSG00000057322/ENSMUSG00000009927/ENSMUSG00000071415/ENSMUSG00000041841/ENSMUSG00000025362/ENSMUSG00000074129/ENSMUSG00000008668/ENSMUSG00000025290/ENSMUSG00000073702/ENSMUSG00000058443/…
R-MMU-72689	Formation of a pool of free 40S subunits	91	0.816776	3.01604	1e-10	9.09091e-09	7.74163e-09	1585	tags=74%, list=12%, signal=65%	ENSMUSG00000067288/ENSMUSG00000034892/ENSMUSG00000025508/ENSMUSG00000090733/ENSMUSG00000079641/ENSMUSG00000039001/ENSMUSG00000046330/ENSMUSG00000068240/ENSMUSG00000008683/ENSMUSG00000060636/ENSMUSG00000028234/ENSMUSG00000057322/ENSMUSG00000009927/ENSMUSG00000071415/ENSMUSG00000041841/ENSMUSG00000025362/ENSMUSG00000074129/ENSMUSG00000008668/ENSMUSG00000025290/ENSMUSG00000073702/ENSMUSG00000058443/…
R-MMU-927802	Nonsense-Mediated Decay (NMD)	104	0.788717	2.98059	1e-10	9.09091e-09	7.74163e-09	1585	tags=69%, list=12%, signal=62%	ENSMUSG00000067288/ENSMUSG00000034892/ENSMUSG00000025508/ENSMUSG00000090733/ENSMUSG00000079641/ENSMUSG00000039001/ENSMUSG00000046330/ENSMUSG00000068240/ENSMUSG00000008683/ENSMUSG00000060636/ENSMUSG00000028234/ENSMUSG00000057322/ENSMUSG00000009927/ENSMUSG00000071415/ENSMUSG00000041841/ENSMUSG00000025362/ENSMUSG00000074129/ENSMUSG00000008668/ENSMUSG00000025290/ENSMUSG00000073702/ENSMUSG00000058443/…
R-MMU-975957	Nonsense Mediated Decay (NMD) enhanced by the Exon Junction Complex (EJC)	104	0.788717	2.98059	1e-10	9.09091e-09	7.74163e-09	1585	tags=69%, list=12%, signal=62%	ENSMUSG00000067288/ENSMUSG00000034892/ENSMUSG00000025508/ENSMUSG00000090733/ENSMUSG00000079641/ENSMUSG00000039001/ENSMUSG00000046330/ENSMUSG00000068240/ENSMUSG00000008683/ENSMUSG00000060636/ENSMUSG00000028234/ENSMUSG00000057322/ENSMUSG00000009927/ENSMUSG00000071415/ENSMUSG00000041841/ENSMUSG00000025362/ENSMUSG00000074129/ENSMUSG00000008668/ENSMUSG00000025290/ENSMUSG00000073702/ENSMUSG00000058443/…
R-MMU-72766	Translation	218	0.687257	2.83549	1e-10	9.09091e-09	7.74163e-09	2502	tags=60%, list=19%, signal=49%	ENSMUSG00000067288/ENSMUSG00000034892/ENSMUSG00000025508/ENSMUSG00000090733/ENSMUSG00000079641/ENSMUSG00000039001/ENSMUSG00000046330/ENSMUSG00000068240/ENSMUSG00000008683/ENSMUSG00000060636/ENSMUSG00000028234/ENSMUSG00000057322/ENSMUSG00000009927/ENSMUSG00000071415/ENSMUSG00000041841/ENSMUSG00000025362/ENSMUSG00000074129/ENSMUSG00000014551/ENSMUSG00000008668/ENSMUSG00000025290/ENSMUSG00000040112/…
R-MMU-72662	Activation of the mRNA upon binding of the cap-binding complex and eIFs, and subsequent binding to 43S	55	0.818431	2.79457	1.03368e-05	0.00054404	0.000463293	1160	tags=62%, list=9%, signal=57%	ENSMUSG00000067288/ENSMUSG00000034892/ENSMUSG00000090733/ENSMUSG00000039001/ENSMUSG00000008683/ENSMUSG00000028234/ENSMUSG00000009927/ENSMUSG00000025362/ENSMUSG00000008668/ENSMUSG00000025290/ENSMUSG00000024608/ENSMUSG00000061787/ENSMUSG00000049517/ENSMUSG00000047675/ENSMUSG00000052146/ENSMUSG00000040952/ENSMUSG00000028081/ENSMUSG00000037563/ENSMUSG00000044533/ENSMUSG00000022283/ENSMUSG00000030744/…
R-MMU-72649	Translation initiation complex formation	54	0.816695	2.79446	2.16178e-05	0.00102942	0.000876632	1160	tags=61%, list=9%, signal=56%	ENSMUSG00000067288/ENSMUSG00000034892/ENSMUSG00000090733/ENSMUSG00000039001/ENSMUSG00000008683/ENSMUSG00000028234/ENSMUSG00000009927/ENSMUSG00000025362/ENSMUSG00000008668/ENSMUSG00000025290/ENSMUSG00000024608/ENSMUSG00000061787/ENSMUSG00000049517/ENSMUSG00000047675/ENSMUSG00000052146/ENSMUSG00000040952/ENSMUSG00000028081/ENSMUSG00000037563/ENSMUSG00000044533/ENSMUSG00000022283/ENSMUSG00000030744/…
R-MMU-72702	Ribosomal scanning and start codon recognition	54	0.804564	2.75295	9.2515e-05	0.00383927	0.00326944	1160	tags=59%, list=9%, signal=54%	ENSMUSG00000067288/ENSMUSG00000034892/ENSMUSG00000090733/ENSMUSG00000039001/ENSMUSG00000008683/ENSMUSG00000028234/ENSMUSG00000009927/ENSMUSG00000025362/ENSMUSG00000008668/ENSMUSG00000025290/ENSMUSG00000024608/ENSMUSG00000061787/ENSMUSG00000049517/ENSMUSG00000047675/ENSMUSG00000052146/ENSMUSG00000040952/ENSMUSG00000028081/ENSMUSG00000037563/ENSMUSG00000044533/ENSMUSG00000030744/ENSMUSG00000036781/…
R-MMU-72695	Formation of the ternary complex, and subsequently, the 43S complex	47	0.821922	2.73784	5.4356e-05	0.00236331	0.00201254	1160	tags=66%, list=9%, signal=61%	ENSMUSG00000067288/ENSMUSG00000034892/ENSMUSG00000090733/ENSMUSG00000039001/ENSMUSG00000008683/ENSMUSG00000028234/ENSMUSG00000009927/ENSMUSG00000025362/ENSMUSG00000008668/ENSMUSG00000025290/ENSMUSG00000024608/ENSMUSG00000061787/ENSMUSG00000049517/ENSMUSG00000047675/ENSMUSG00000052146/ENSMUSG00000040952/ENSMUSG00000028081/ENSMUSG00000037563/ENSMUSG00000044533/ENSMUSG00000030744/ENSMUSG00000036781/…
R-MMU-6791226	Major pathway of rRNA processing in the nucleolus and cytosol	166	0.679307	2.73342	7.61569e-08	4.75981e-06	4.05335e-06	1585	tags=45%, list=12%, signal=40%	ENSMUSG00000067288/ENSMUSG00000034892/ENSMUSG00000025508/ENSMUSG00000090733/ENSMUSG00000079641/ENSMUSG00000039001/ENSMUSG00000046330/ENSMUSG00000068240/ENSMUSG00000008683/ENSMUSG00000060636/ENSMUSG00000028234/ENSMUSG00000057322/ENSMUSG00000009927/ENSMUSG00000071415/ENSMUSG00000041841/ENSMUSG00000018921/ENSMUSG00000025362/ENSMUSG00000063480/ENSMUSG00000074129/ENSMUSG00000008668/ENSMUSG00000025290/…
R-MMU-72312	rRNA processing	166	0.679307	2.73342	7.61569e-08	4.75981e-06	4.05335e-06	1585	tags=45%, list=12%, signal=40%	ENSMUSG00000067288/ENSMUSG00000034892/ENSMUSG00000025508/ENSMUSG00000090733/ENSMUSG00000079641/ENSMUSG00000039001/ENSMUSG00000046330/ENSMUSG00000068240/ENSMUSG00000008683/ENSMUSG00000060636/ENSMUSG00000028234/ENSMUSG00000057322/ENSMUSG00000009927/ENSMUSG00000071415/ENSMUSG00000041841/ENSMUSG00000018921/ENSMUSG00000025362/ENSMUSG00000063480/ENSMUSG00000074129/ENSMUSG00000008668/ENSMUSG00000025290/…
R-MMU-8868773	rRNA processing in the nucleus and cytosol	166	0.679307	2.73342	7.61569e-08	4.75981e-06	4.05335e-06	1585	tags=45%, list=12%, signal=40%	ENSMUSG00000067288/ENSMUSG00000034892/ENSMUSG00000025508/ENSMUSG00000090733/ENSMUSG00000079641/ENSMUSG00000039001/ENSMUSG00000046330/ENSMUSG00000068240/ENSMUSG00000008683/ENSMUSG00000060636/ENSMUSG00000028234/ENSMUSG00000057322/ENSMUSG00000009927/ENSMUSG00000071415/ENSMUSG00000041841/ENSMUSG00000018921/ENSMUSG00000025362/ENSMUSG00000063480/ENSMUSG00000074129/ENSMUSG00000008668/ENSMUSG00000025290/…
R-MMU-163200	Respiratory electron transport, ATP synthesis by chemiosmotic coupling, and heat production by uncoupling proteins.	117	0.692924	2.66211	4.48349e-05	0.00203795	0.00173548	2454	tags=62%, list=18%, signal=51%	ENSMUSG00000064357/ENSMUSG00000061518/ENSMUSG00000037152/ENSMUSG00000050856/ENSMUSG00000023089/ENSMUSG00000035674/ENSMUSG00000064345/ENSMUSG00000026500/ENSMUSG00000017778/ENSMUSG00000036199/ENSMUSG00000064368/ENSMUSG00000016427/ENSMUSG00000016252/ENSMUSG00000064341/ENSMUSG00000002416/ENSMUSG00000038690/ENSMUSG00000059534/ENSMUSG00000063882/ENSMUSG00000030869/ENSMUSG00000044894/ENSMUSG00000022450/…
R-MMU-611105	Respiratory electron transport	95	0.715499	2.65298	9.59818e-05	0.00383927	0.00326944	2454	tags=66%, list=18%, signal=55%	ENSMUSG00000061518/ENSMUSG00000037152/ENSMUSG00000023089/ENSMUSG00000035674/ENSMUSG00000064345/ENSMUSG00000026500/ENSMUSG00000017778/ENSMUSG00000036199/ENSMUSG00000064368/ENSMUSG00000016427/ENSMUSG00000064341/ENSMUSG00000002416/ENSMUSG00000059534/ENSMUSG00000063882/ENSMUSG00000030869/ENSMUSG00000044894/ENSMUSG00000022450/ENSMUSG00000014294/ENSMUSG00000022820/ENSMUSG00000036751/ENSMUSG00000026032/…
R-MMU-6799198	Complex I biogenesis	55	0.761183	2.59909	0.000384834	0.0128278	0.0109239	2454	tags=75%, list=18%, signal=61%	ENSMUSG00000037152/ENSMUSG00000023089/ENSMUSG00000035674/ENSMUSG00000064345/ENSMUSG00000036199/ENSMUSG00000064368/ENSMUSG00000016427/ENSMUSG00000064341/ENSMUSG00000002416/ENSMUSG00000030869/ENSMUSG00000022450/ENSMUSG00000014294/ENSMUSG00000022820/ENSMUSG00000026032/ENSMUSG00000064360/ENSMUSG00000031059/ENSMUSG00000002846/ENSMUSG00000030647/ENSMUSG00000068184/ENSMUSG00000028648/ENSMUSG00000027673/…
R-MMU-1428517	The citric acid (TCA) cycle and respiratory electron transport	165	0.58076	2.3352	0.0012679	0.0312614	0.0266215	1046	tags=32%, list=8%, signal=30%	ENSMUSG00000064357/ENSMUSG00000061518/ENSMUSG00000037152/ENSMUSG00000050856/ENSMUSG00000023089/ENSMUSG00000035674/ENSMUSG00000064345/ENSMUSG00000026500/ENSMUSG00000017778/ENSMUSG00000036199/ENSMUSG00000064368/ENSMUSG00000016427/ENSMUSG00000016252/ENSMUSG00000064341/ENSMUSG00000002416/ENSMUSG00000038690/ENSMUSG00000059534/ENSMUSG00000063882/ENSMUSG00000030869/ENSMUSG00000044894/ENSMUSG00000022450/…
R-MMU-982772	Growth hormone receptor signaling	10	0.974065	2.2906	1.34435e-08	1.03411e-06	8.8063e-07	1	tags=10%, list=0%, signal=10%	ENSMUSG00000021342
R-MMU-5628897	TP53 Regulates Metabolic Genes	71	0.5864	2.08353	0.00175557	0.0398993	0.0339774	2187	tags=44%, list=16%, signal=37%	ENSMUSG00000061518/ENSMUSG00000026500/ENSMUSG00000017778/ENSMUSG00000028278/ENSMUSG00000036751/ENSMUSG00000035885/ENSMUSG00000023020/ENSMUSG00000029632/ENSMUSG00000051391/ENSMUSG00000091803/ENSMUSG00000019699/ENSMUSG00000050552/ENSMUSG00000064354/ENSMUSG00000031231/ENSMUSG00000031818/ENSMUSG00000028062/ENSMUSG00000000088/ENSMUSG00000020849/ENSMUSG00000020108/ENSMUSG00000024953/ENSMUSG00000028945/…
R-MMU-163210	Formation of ATP by chemiosmotic coupling	18	0.741763	2.02962	0.00226813	0.0448622	0.0382037	1280	tags=50%, list=9%, signal=45%	ENSMUSG00000064357/ENSMUSG00000050856/ENSMUSG00000016252/ENSMUSG00000038690/ENSMUSG00000038717/ENSMUSG00000034566/ENSMUSG00000022890/ENSMUSG00000062683/ENSMUSG00000006057
R-MMU-8949613	Cristae formation	18	0.741763	2.02962	0.00226813	0.0448622	0.0382037	1280	tags=50%, list=9%, signal=45%	ENSMUSG00000064357/ENSMUSG00000050856/ENSMUSG00000016252/ENSMUSG00000038690/ENSMUSG00000038717/ENSMUSG00000034566/ENSMUSG00000022890/ENSMUSG00000062683/ENSMUSG00000006057
R-MMU-72165	mRNA Splicing - Minor Pathway	51	0.572103	1.94826	0.00171246	0.0398248	0.0339139	2079	tags=47%, list=15%, signal=40%	ENSMUSG00000057278/ENSMUSG00000063480/ENSMUSG00000031370/ENSMUSG00000020018/ENSMUSG00000045996/ENSMUSG00000040824/ENSMUSG00000038489/ENSMUSG00000090553/ENSMUSG00000019738/ENSMUSG00000018379/ENSMUSG00000033020/ENSMUSG00000021018/ENSMUSG00000003360/ENSMUSG00000029402/ENSMUSG00000040767/ENSMUSG00000020705/ENSMUSG00000078348/ENSMUSG00000002477/ENSMUSG00000024853/ENSMUSG00000020180/ENSMUSG00000022635/…
R-MMU-73728	RNA Polymerase I Promoter Opening	20	0.688449	1.9279	0.00263457	0.0497089	0.042331	2135	tags=55%, list=16%, signal=46%	ENSMUSG00000060981/ENSMUSG00000024513/ENSMUSG00000060639/ENSMUSG00000067455/ENSMUSG00000041126/ENSMUSG00000081058/ENSMUSG00000064220/ENSMUSG00000060032/ENSMUSG00000016559/ENSMUSG00000063065/ENSMUSG00000049932
R-MMU-2559582	Senescence-Associated Secretory Phenotype (SASP)	51	0.556169	1.894	0.00188229	0.0409194	0.0348461	2412	tags=41%, list=18%, signal=34%	ENSMUSG00000068240/ENSMUSG00000060981/ENSMUSG00000025135/ENSMUSG00000021774/ENSMUSG00000020460/ENSMUSG00000060639/ENSMUSG00000067455/ENSMUSG00000041126/ENSMUSG00000081058/ENSMUSG00000064220/ENSMUSG00000020107/ENSMUSG00000003031/ENSMUSG00000013787/ENSMUSG00000060032/ENSMUSG00000060860/ENSMUSG00000016559/ENSMUSG00000063065/ENSMUSG00000049932/ENSMUSG00000090137/ENSMUSG00000030649/ENSMUSG00000023067
R-MMU-1236974	ER-Phagosome pathway	19	0.673421	1.88172	0.00228797	0.0448622	0.0382037	2611	tags=63%, list=19%, signal=51%	ENSMUSG00000060802/ENSMUSG00000030805/ENSMUSG00000050732/ENSMUSG00000067212/ENSMUSG00000035929/ENSMUSG00000061232/ENSMUSG00000073409/ENSMUSG00000060550/ENSMUSG00000056116/ENSMUSG00000027879/ENSMUSG00000016206/ENSMUSG00000024339
R-MMU-9711123	Cellular response to chemical stress	133	0.474276	1.85422	0.00185021	0.0409194	0.0348461	2944	tags=41%, list=22%, signal=32%	ENSMUSG00000061518/ENSMUSG00000068240/ENSMUSG00000026500/ENSMUSG00000017778/ENSMUSG00000020460/ENSMUSG00000022400/ENSMUSG00000027630/ENSMUSG00000036751/ENSMUSG00000035885/ENSMUSG00000023020/ENSMUSG00000029632/ENSMUSG00000091803/ENSMUSG00000064354/ENSMUSG00000031231/ENSMUSG00000031818/ENSMUSG00000026750/ENSMUSG00000000088/ENSMUSG00000073940/ENSMUSG00000020708/ENSMUSG00000024953/ENSMUSG00000006519/…
R-MMU-1236977	Endosomal/Vacuolar pathway	10	0.785902	1.84812	0.00221586	0.0448622	0.0382037	2474	tags=90%, list=18%, signal=74%	ENSMUSG00000060802/ENSMUSG00000067212/ENSMUSG00000035929/ENSMUSG00000061232/ENSMUSG00000073409/ENSMUSG00000060550/ENSMUSG00000056116/ENSMUSG00000023845/ENSMUSG00000016206

## Sheet: Downregulated pathways
Normalized enrichment scores (NES) of downregulated pathways identified in gene set enrichment analysis (GSEA) of ONH 30 vs 0 days (adjusted p-value < 0.05, q-value < 0.2)
ID	Description	setSize	enrichmentScore	NES	pvalue	p.adjust	qvalues	rank	leading_edge	core_enrichment
R-MMU-191273	Cholesterol biosynthesis	24	-0.887106	-2.78717	1e-10	9.09091e-09	7.74163e-09	885	tags=79%, list=7%, signal=74%	ENSMUSG00000040105/ENSMUSG00000021670/ENSMUSG00000004880/ENSMUSG00000058258/ENSMUSG00000024799/ENSMUSG00000041939/ENSMUSG00000033105/ENSMUSG00000059743/ENSMUSG00000031604/ENSMUSG00000093930/ENSMUSG00000032018/ENSMUSG00000031349/ENSMUSG00000021273/ENSMUSG00000026675/ENSMUSG00000006517/ENSMUSG00000058454/ENSMUSG00000023832/ENSMUSG00000001467/ENSMUSG00000022351
R-MMU-190861	Gap junction assembly	19	-0.766712	-2.22292	4.06938e-06	0.000226077	0.000192522	1468	tags=58%, list=11%, signal=52%	ENSMUSG00000047797/ENSMUSG00000050234/ENSMUSG00000062380/ENSMUSG00000034520/ENSMUSG00000058672/ENSMUSG00000072235/ENSMUSG00000001473/ENSMUSG00000040055/ENSMUSG00000045136/ENSMUSG00000062591/ENSMUSG00000043448
R-MMU-8957322	Metabolism of steroids	77	-0.543651	-2.21739	3.38017e-07	1.98833e-05	1.69322e-05	1079	tags=32%, list=8%, signal=30%	ENSMUSG00000018167/ENSMUSG00000004934/ENSMUSG00000040105/ENSMUSG00000018861/ENSMUSG00000021670/ENSMUSG00000004880/ENSMUSG00000058258/ENSMUSG00000024799/ENSMUSG00000041939/ENSMUSG00000044252/ENSMUSG00000021594/ENSMUSG00000033105/ENSMUSG00000059743/ENSMUSG00000031604/ENSMUSG00000093930/ENSMUSG00000032018/ENSMUSG00000031349/ENSMUSG00000021273/ENSMUSG00000030237/ENSMUSG00000026675/ENSMUSG00000006517/…
R-MMU-190872	Transport of connexons to the plasma membrane	13	-0.768272	-2.07277	0.000254695	0.00878258	0.00747906	1436	tags=46%, list=11%, signal=41%	ENSMUSG00000062380/ENSMUSG00000058672/ENSMUSG00000072235/ENSMUSG00000001473/ENSMUSG00000045136/ENSMUSG00000062591
R-MMU-190840	Microtubule-dependent trafficking of connexons from Golgi to the plasma membrane	12	-0.792083	-2.04048	0.000133822	0.005147	0.00438307	1436	tags=50%, list=11%, signal=45%	ENSMUSG00000062380/ENSMUSG00000058672/ENSMUSG00000072235/ENSMUSG00000001473/ENSMUSG00000045136/ENSMUSG00000062591
R-MMU-190828	Gap junction trafficking	29	-0.615319	-2.03665	0.000174926	0.00647874	0.00551716	1689	tags=48%, list=13%, signal=42%	ENSMUSG00000047797/ENSMUSG00000022150/ENSMUSG00000033577/ENSMUSG00000050234/ENSMUSG00000062380/ENSMUSG00000034520/ENSMUSG00000058672/ENSMUSG00000072235/ENSMUSG00000033335/ENSMUSG00000001473/ENSMUSG00000040055/ENSMUSG00000045136/ENSMUSG00000062591/ENSMUSG00000043448
R-MMU-437239	Recycling pathway of L1	32	-0.59116	-1.99025	0.000240476	0.00858843	0.00731373	1436	tags=34%, list=11%, signal=31%	ENSMUSG00000062380/ENSMUSG00000028488/ENSMUSG00000034311/ENSMUSG00000032050/ENSMUSG00000040265/ENSMUSG00000058672/ENSMUSG00000072235/ENSMUSG00000033335/ENSMUSG00000001473/ENSMUSG00000045136/ENSMUSG00000062591
R-MMU-418038	Nucleotide-like (purinergic) receptors	11	-0.770946	-1.93537	0.000584412	0.0177437	0.0151102	584	tags=55%, list=4%, signal=52%	ENSMUSG00000018500/ENSMUSG00000036381/ENSMUSG00000049929/ENSMUSG00000052229/ENSMUSG00000033446/ENSMUSG00000036353
R-MMU-157858	Gap junction trafficking and regulation	31	-0.573899	-1.93436	0.000702217	0.0206534	0.017588	1689	tags=42%, list=13%, signal=37%	ENSMUSG00000022150/ENSMUSG00000033577/ENSMUSG00000050234/ENSMUSG00000062380/ENSMUSG00000034520/ENSMUSG00000058672/ENSMUSG00000072235/ENSMUSG00000033335/ENSMUSG00000001473/ENSMUSG00000040055/ENSMUSG00000045136/ENSMUSG00000062591/ENSMUSG00000043448
R-MMU-419037	NCAM1 interactions	17	-0.671021	-1.92375	0.0012115	0.031064	0.0264535	2700	tags=53%, list=20%, signal=42%	ENSMUSG00000031502/ENSMUSG00000048126/ENSMUSG00000026147/ENSMUSG00000020241/ENSMUSG00000001119/ENSMUSG00000031503/ENSMUSG00000004098/ENSMUSG00000026042/ENSMUSG00000026043
R-MMU-375165	NCAM signaling for neurite out-growth	32	-0.553016	-1.86183	0.00117657	0.0309624	0.0263669	3221	tags=53%, list=24%, signal=41%	ENSMUSG00000030265/ENSMUSG00000025499/ENSMUSG00000031502/ENSMUSG00000059923/ENSMUSG00000048126/ENSMUSG00000022607/ENSMUSG00000026147/ENSMUSG00000025958/ENSMUSG00000020241/ENSMUSG00000001119/ENSMUSG00000031503/ENSMUSG00000021180/ENSMUSG00000004098/ENSMUSG00000026042/ENSMUSG00000019843/ENSMUSG00000026043/ENSMUSG00000027303
R-MMU-418990	Adherens junctions interactions	23	-0.596176	-1.85435	0.0019897	0.0423341	0.0360508	1324	tags=26%, list=10%, signal=24%	ENSMUSG00000022321/ENSMUSG00000032076/ENSMUSG00000022656/ENSMUSG00000001552/ENSMUSG00000031673/ENSMUSG00000064115
R-MMU-556833	Metabolism of lipids	455	-0.34998	-1.85113	1.97999e-10	1.64999e-08	1.4051e-08	2087	tags=26%, list=15%, signal=22%	ENSMUSG00000052914/ENSMUSG00000021987/ENSMUSG00000035246/ENSMUSG00000075703/ENSMUSG00000020333/ENSMUSG00000025465/ENSMUSG00000027412/ENSMUSG00000020901/ENSMUSG00000024885/ENSMUSG00000048755/ENSMUSG00000029098/ENSMUSG00000027875/ENSMUSG00000024978/ENSMUSG00000023805/ENSMUSG00000034902/ENSMUSG00000030682/ENSMUSG00000034570/ENSMUSG00000040451/ENSMUSG00000074643/ENSMUSG00000028093/ENSMUSG00000025153/…
R-MMU-5173214	O-glycosylation of TSR domain-containing proteins	26	-0.575328	-1.83585	0.00153559	0.0365617	0.0311352	1601	tags=42%, list=12%, signal=37%	ENSMUSG00000015850/ENSMUSG00000022449/ENSMUSG00000020260/ENSMUSG00000031480/ENSMUSG00000024299/ENSMUSG00000043822/ENSMUSG00000037379/ENSMUSG00000006403/ENSMUSG00000023885/ENSMUSG00000036545/ENSMUSG00000022893
R-MMU-425407	SLC-mediated transmembrane transport	164	-0.388288	-1.80941	1.49502e-05	0.000747511	0.000636564	3080	tags=36%, list=23%, signal=28%	ENSMUSG00000024891/ENSMUSG00000018900/ENSMUSG00000031904/ENSMUSG00000037490/ENSMUSG00000017765/ENSMUSG00000079055/ENSMUSG00000078515/ENSMUSG00000041313/ENSMUSG00000063873/ENSMUSG00000020334/ENSMUSG00000023030/ENSMUSG00000022462/ENSMUSG00000016319/ENSMUSG00000006469/ENSMUSG00000031596/ENSMUSG00000031808/ENSMUSG00000000792/ENSMUSG00000030737/ENSMUSG00000019082/ENSMUSG00000001918/ENSMUSG00000030310/…
R-MMU-2995410	Nuclear Envelope (NE) Reassembly	56	-0.46146	-1.77642	0.00113716	0.030734	0.0261724	1558	tags=34%, list=12%, signal=30%	ENSMUSG00000041431/ENSMUSG00000064090/ENSMUSG00000062380/ENSMUSG00000040034/ENSMUSG00000032939/ENSMUSG00000044857/ENSMUSG00000020739/ENSMUSG00000079614/ENSMUSG00000026491/ENSMUSG00000007564/ENSMUSG00000058672/ENSMUSG00000004880/ENSMUSG00000072235/ENSMUSG00000001473/ENSMUSG00000022052/ENSMUSG00000045136/ENSMUSG00000020349/ENSMUSG00000015149/ENSMUSG00000062591
R-MMU-1474228	Degradation of the extracellular matrix	68	-0.436436	-1.74005	0.00107779	0.0305494	0.0260152	3438	tags=44%, list=25%, signal=33%	ENSMUSG00000027612/ENSMUSG00000026193/ENSMUSG00000019929/ENSMUSG00000028111/ENSMUSG00000021585/ENSMUSG00000026270/ENSMUSG00000031502/ENSMUSG00000001506/ENSMUSG00000004892/ENSMUSG00000048126/ENSMUSG00000006205/ENSMUSG00000017466/ENSMUSG00000035547/ENSMUSG00000000957/ENSMUSG00000079110/ENSMUSG00000026509/ENSMUSG00000028041/ENSMUSG00000029675/ENSMUSG00000054162/ENSMUSG00000007891/ENSMUSG00000021893/…
R-MMU-1483206	Glycerophospholipid biosynthesis	90	-0.400666	-1.70079	0.00109978	0.0305494	0.0260152	2830	tags=40%, list=21%, signal=32%	ENSMUSG00000050627/ENSMUSG00000037697/ENSMUSG00000009995/ENSMUSG00000044626/ENSMUSG00000025745/ENSMUSG00000019232/ENSMUSG00000059447/ENSMUSG00000027999/ENSMUSG00000031220/ENSMUSG00000038732/ENSMUSG00000035246/ENSMUSG00000075703/ENSMUSG00000027412/ENSMUSG00000024978/ENSMUSG00000030682/ENSMUSG00000074643/ENSMUSG00000028093/ENSMUSG00000056220/ENSMUSG00000042632/ENSMUSG00000004270/ENSMUSG00000025509/…
R-MMU-1483257	Phospholipid metabolism	159	-0.351441	-1.63707	0.000585543	0.0177437	0.0151102	3304	tags=38%, list=24%, signal=29%	ENSMUSG00000018401/ENSMUSG00000032462/ENSMUSG00000020646/ENSMUSG00000026737/ENSMUSG00000040875/ENSMUSG00000024867/ENSMUSG00000026447/ENSMUSG00000040774/ENSMUSG00000050627/ENSMUSG00000037697/ENSMUSG00000009995/ENSMUSG00000044626/ENSMUSG00000025745/ENSMUSG00000019232/ENSMUSG00000059447/ENSMUSG00000027999/ENSMUSG00000031220/ENSMUSG00000038732/ENSMUSG00000021987/ENSMUSG00000035246/ENSMUSG00000075703/…
R-MMU-373076	Class A/1 (Rhodopsin-like receptors)	97	-0.374596	-1.62841	0.00261732	0.0497089	0.042331	2870	tags=28%, list=21%, signal=22%	ENSMUSG00000042429/ENSMUSG00000028036/ENSMUSG00000052821/ENSMUSG00000020591/ENSMUSG00000053647/ENSMUSG00000044317/ENSMUSG00000061762/ENSMUSG00000037010/ENSMUSG00000045730/ENSMUSG00000067586/ENSMUSG00000043895/ENSMUSG00000045092/ENSMUSG00000040552/ENSMUSG00000018500/ENSMUSG00000022892/ENSMUSG00000048376/ENSMUSG00000057530/ENSMUSG00000031980/ENSMUSG00000036381/ENSMUSG00000049929/ENSMUSG00000030898/…
R-MMU-1474244	Extracellular matrix organization	186	-0.336288	-1.58753	0.000507136	0.0163592	0.0139312	3574	tags=39%, list=26%, signal=29%	ENSMUSG00000000693/ENSMUSG00000021806/ENSMUSG00000026674/ENSMUSG00000015829/ENSMUSG00000027612/ENSMUSG00000026193/ENSMUSG00000029163/ENSMUSG00000029718/ENSMUSG00000037405/ENSMUSG00000019929/ENSMUSG00000038168/ENSMUSG00000051048/ENSMUSG00000028111/ENSMUSG00000021585/ENSMUSG00000026270/ENSMUSG00000030116/ENSMUSG00000002900/ENSMUSG00000038235/ENSMUSG00000027358/ENSMUSG00000031502/ENSMUSG00000026131/…
R-MMU-382551	Transport of small molecules	480	-0.255095	-1.35968	0.00128172	0.0312614	0.0266215	3111	tags=30%, list=23%, signal=24%	ENSMUSG00000041797/ENSMUSG00000001750/ENSMUSG00000024891/ENSMUSG00000017428/ENSMUSG00000029017/ENSMUSG00000018900/ENSMUSG00000030000/ENSMUSG00000031904/ENSMUSG00000017221/ENSMUSG00000037490/ENSMUSG00000032412/ENSMUSG00000024589/ENSMUSG00000017765/ENSMUSG00000079055/ENSMUSG00000002279/ENSMUSG00000029016/ENSMUSG00000033793/ENSMUSG00000042797/ENSMUSG00000060601/ENSMUSG00000078515/ENSMUSG00000020448/…
