# Supplementary material for: Astrocytes of the optic nerve exhibit a region-specific and temporally distinct response to elevated intraocular pressure
Source: Mol Neurodegener. 2023 Sep 27;18:68. doi: 10.1186/s13024-023-00658-9 (PMC10523752; doi:10.1186/s13024-023-00658-9)
Supplement: Supplementary file 8 — Additional file 8: Supplementary Table 6. Differentially expressed genes and significant pathways identified in ONP 7 vs 0 days. [file 13024_2023_658_MOESM8_ESM.xlsx]

## Sheet: DEGs
Differentially expressed genes in pairwise comparisons of ONP 7 vs 0 days (no criteria applied)
baseMean	log2FoldChange	lfcSE	pvalue	padj	ensembl_id	gene	gene_biotype	entrez_id
2725.47	-1.06909	0.15003	4.54531e-14	7.41703e-10	ENSMUSG00000021134	Srsf5	protein_coding	20384
42.2236	2.33827	0.35894	1.23652e-13	1.00887e-09	ENSMUSG00000026822	Lcn2	protein_coding	16819
1065.94	-0.889157	0.129338	2.18922e-13	1.19079e-09	ENSMUSG00000031167	Rbm3	protein_coding	19652
28.7611	-21.4141	3.05855	9.11135e-13	3.59758e-09	ENSMUSG00000073878	Gm13304	protein_coding	100504346
21.6937	-21.3379	3.05904	1.10234e-12	3.59758e-09	ENSMUSG00000092329	Gm20388	protein_coding	NA
3265.75	-0.589393	0.104768	2.2142e-12	6.0219e-09	ENSMUSG00000021087	Rtn1	protein_coding	104001
1486.89	0.681582	0.118712	5.12062e-12	1.19369e-08	ENSMUSG00000029657	Hsph1	protein_coding	15505
90.3302	4.96794	0.770699	1.15082e-11	2.3474e-08	ENSMUSG00000045545	Krt14	protein_coding	16664
12005	2.63386	0.4846	3.09668e-10	5.61462e-07	ENSMUSG00000019970	Sgk1	protein_coding	20393
160.268	-2.33788	0.456288	4.01947e-10	6.55898e-07	ENSMUSG00000032532	Cck	protein_coding	12424
54.032	5.37978	0.944726	5.98417e-10	8.87724e-07	ENSMUSG00000058354	Krt6a	protein_coding	16687
320.921	1.72081	0.395226	7.89385e-09	1.07343e-05	ENSMUSG00000034936	Arl4d	protein_coding	80981
16.7676	4.07039	0.770301	1.02381e-08	1.28512e-05	ENSMUSG00000044041	Krt13	protein_coding	16663
1818.36	-0.74596	0.173923	1.71754e-08	2.00192e-05	ENSMUSG00000045193	Cirbp	protein_coding	12696
176.489	-1.15982	0.258997	3.98175e-08	4.33161e-05	ENSMUSG00000055862	Izumo4	protein_coding	71564
29.4988	3.8142	0.826314	8.06989e-08	8.23028e-05	ENSMUSG00000061527	Krt5	protein_coding	110308
77.7349	1.23016	0.301392	1.17973e-07	0.00011324	ENSMUSG00000009772	Nuak2	protein_coding	74137
10919.5	0.421991	0.108807	1.76853e-07	0.000160327	ENSMUSG00000020048	Hsp90b1	protein_coding	22027
32.6163	4.94138	1.23096	2.23133e-07	0.000191636	ENSMUSG00000035557	Krt17	protein_coding	16667
1039.53	-0.589439	0.175676	2.93274e-07	0.000239283	ENSMUSG00000000253	Gmpr	protein_coding	66355
317.879	-0.813779	0.226411	3.65475e-07	0.000283992	ENSMUSG00000040177	2310057M21Rik	protein_coding	68277
40995	0.433201	0.121776	5.01112e-07	0.000355528	ENSMUSG00000015656	Hspa8	protein_coding	15481
5872.86	-0.771418	0.223798	4.80837e-07	0.000355528	ENSMUSG00000022658	Tagln3	protein_coding	56370
2961.47	0.878946	0.267034	1.13999e-06	0.000775099	ENSMUSG00000021025	Nfkbia	protein_coding	18035
431.784	1.4055	0.472845	1.22719e-06	0.000801011	ENSMUSG00000090877	Hspa1b	protein_coding	15511
723.58	-0.405817	0.117653	1.42057e-06	0.000872207	ENSMUSG00000032615	Nt5m	protein_coding	103850
7052.22	0.236571	0.0531076	1.44317e-06	0.000872207	ENSMUSG00000060373	Hnrnpc	protein_coding	15381
416.785	-0.673963	0.227751	1.74462e-06	0.00101674	ENSMUSG00000078350	Smim1	protein_coding	68859
528.734	-0.431214	0.133512	1.83916e-06	0.00103488	ENSMUSG00000069835	Sat2	protein_coding	69215
119.037	-1.20331	0.414629	2.22961e-06	0.00121276	ENSMUSG00000053111	Fank1	protein_coding	66930
135.746	-1.16812	0.40376	2.4507e-06	0.00129002	ENSMUSG00000021719	Rgs7bp	protein_coding	52882
365.59	0.443288	0.143719	2.53914e-06	0.0012948	ENSMUSG00000038844	Kif16b	protein_coding	16558
2716.63	0.471578	0.159715	2.79001e-06	0.00135378	ENSMUSG00000015850	Adamtsl4	protein_coding	229595
334.48	-0.537981	0.190728	2.82072e-06	0.00135378	ENSMUSG00000059540	Tcea2	protein_coding	21400
1280.69	1.25222	0.46376	2.9843e-06	0.00139137	ENSMUSG00000027525	Phactr3	protein_coding	74189
18.9176	-1.71161	0.731419	3.17143e-06	0.00143754	ENSMUSG00000084885	3010001F23Rik	processed_transcript	NA
115.203	-1.48409	0.621477	3.5665e-06	0.00157292	ENSMUSG00000026668	Ucma	protein_coding	68527
20260.7	0.579541	0.215339	4.20514e-06	0.00180577	ENSMUSG00000026864	Hspa5	protein_coding	14828
372.972	-0.426444	0.142259	4.6496e-06	0.00194544	ENSMUSG00000023074	Mospd1	protein_coding	70380
387.516	0.829902	0.307502	5.33685e-06	0.00217717	ENSMUSG00000022508	Bcl6	protein_coding	12053
1303.42	-0.34693	0.0989672	5.47719e-06	0.00217992	ENSMUSG00000030588	Yif1b	protein_coding	77254
10.3254	-3.91307	2.20664	5.75523e-06	0.00223604	ENSMUSG00000113186	A330076C08Rik	lincRNA	NA
57.3668	-1.0355	0.403013	6.08059e-06	0.00225507	ENSMUSG00000047363	Cstad	protein_coding	78617
1103.7	-0.32462	0.0889033	5.98716e-06	0.00225507	ENSMUSG00000061461	Smim20	protein_coding	66278
222.746	-0.432039	0.150676	6.64843e-06	0.00241087	ENSMUSG00000028295	Smim8	protein_coding	66291
16.9729	-1.76575	0.921869	7.4144e-06	0.00263018	ENSMUSG00000086358	Gm13270	processed_transcript	NA
21.3864	3.23321	1.78011	7.78124e-06	0.00270059	ENSMUSG00000028435	Aqp3	protein_coding	11828
977.289	-0.784578	0.308568	7.94388e-06	0.00270059	ENSMUSG00000071547	Nt5dc2	protein_coding	70021
332.072	-0.721823	0.288334	8.57131e-06	0.00285442	ENSMUSG00000046178	Nxph1	protein_coding	18231
704.811	0.84402	0.338744	9.07244e-06	0.00296088	ENSMUSG00000108621	Gm37494	lincRNA	102637087
1299.54	-0.333395	0.0967447	9.64345e-06	0.00308553	ENSMUSG00000029209	Gnpda2	protein_coding	67980
909.006	-0.435465	0.159956	1.03517e-05	0.00312812	ENSMUSG00000021131	Erh	protein_coding	13877
559.029	-0.455063	0.171757	1.02254e-05	0.00312812	ENSMUSG00000027581	Stmn3	protein_coding	20262
5651.76	0.318871	0.0900242	1.0204e-05	0.00312812	ENSMUSG00000039630	Hnrnpu	protein_coding	51810
1213.37	-0.462468	0.178948	1.17831e-05	0.00349595	ENSMUSG00000046432	Bex3	protein_coding	12070
357.861	-0.50739	0.205811	1.23934e-05	0.00361135	ENSMUSG00000032067	Pts	protein_coding	19286
1625.86	-0.31645	0.0905986	1.28497e-05	0.00367861	ENSMUSG00000018565	Elp5	protein_coding	54351
223.789	-0.428835	0.16125	1.41082e-05	0.00396926	ENSMUSG00000000295	Hddc2	protein_coding	69692
1191.93	-0.369407	0.122341	1.47008e-05	0.0040659	ENSMUSG00000036504	Phpt1	protein_coding	75454
93.577	-0.69207	0.299102	1.50363e-05	0.00408938	ENSMUSG00000054612	Mgmt	protein_coding	17314
151.548	0.846904	0.378962	1.65936e-05	0.00443893	ENSMUSG00000034422	Parp14	protein_coding	547253
578.603	-0.465838	0.189361	1.74497e-05	0.00450831	ENSMUSG00000031534	Smim19	protein_coding	102032
2739.54	0.540404	0.231976	1.71385e-05	0.00450831	ENSMUSG00000049313	Sorl1	protein_coding	20660
74.5836	-1.10806	0.588726	1.76818e-05	0.00450831	ENSMUSG00000070803	Cited4	protein_coding	56222
371.285	-0.382613	0.134919	1.89903e-05	0.00476744	ENSMUSG00000045237	1110012L19Rik	protein_coding	68618
2663.14	-0.557987	0.246405	2.02754e-05	0.00501294	ENSMUSG00000030317	Timp4	protein_coding	110595
532.847	0.370806	0.128149	2.0822e-05	0.00507125	ENSMUSG00000020290	Xpo1	protein_coding	103573
4152.21	-0.218737	0.0561844	2.14798e-05	0.00509306	ENSMUSG00000031556	Tm2d2	protein_coding	69742
144.839	0.633614	0.28708	2.15358e-05	0.00509306	ENSMUSG00000097695	Gm26905	lincRNA	NA
330.878	0.50416	0.219122	2.24308e-05	0.00522893	ENSMUSG00000037286	Stag1	protein_coding	20842
29.3654	2.02429	1.54876	2.46367e-05	0.00551744	ENSMUSG00000026981	Il1rn	protein_coding	16181
59.4587	1.23164	0.803542	2.46828e-05	0.00551744	ENSMUSG00000068246	Apol9b	protein_coding	71898
143.437	-0.689466	0.320851	2.43714e-05	0.00551744	ENSMUSG00000100017	2410022M11Rik	bidirectional_promoter_lncRNA	NA
372.864	0.884512	0.442995	2.53898e-05	0.0055988	ENSMUSG00000021913	Ogdhl	protein_coding	239017
573.628	0.530147	0.239147	2.62419e-05	0.00570954	ENSMUSG00000078676	Casc3	protein_coding	192160
98.7878	-0.645628	0.304363	2.76622e-05	0.00593937	ENSMUSG00000025813	Homer2	protein_coding	26557
139.303	0.849735	0.430511	2.87807e-05	0.00608297	ENSMUSG00000020893	Per1	protein_coding	18626
35.6036	2.17131	1.82258	2.90766e-05	0.00608297	ENSMUSG00000030954	Gp2	protein_coding	67133
1641.37	0.816494	0.414774	3.13286e-05	0.00641468	ENSMUSG00000002910	Arrdc2	protein_coding	70807
438.133	-0.627911	0.300907	3.14483e-05	0.00641468	ENSMUSG00000021303	Gng4	protein_coding	14706
552.27	0.451432	0.195235	3.28574e-05	0.00661935	ENSMUSG00000033004	Mycbp2	protein_coding	105689
145.054	-0.797384	0.407972	3.36287e-05	0.00664412	ENSMUSG00000022525	Hrasls	protein_coding	27281
12.4378	-2.09127	1.86417	3.37947e-05	0.00664412	ENSMUSG00000030641	Ddias	protein_coding	74041
204.204	0.71321	0.359312	3.67407e-05	0.00705445	ENSMUSG00000028978	Nos3	protein_coding	18127
828.998	-0.315025	0.099521	3.80434e-05	0.00705445	ENSMUSG00000034211	Mrps17	protein_coding	66258
140.54	0.918879	0.530595	3.68019e-05	0.00705445	ENSMUSG00000034579	Pla2g3	protein_coding	237625
434.476	-0.569674	0.275365	3.74351e-05	0.00705445	ENSMUSG00000042750	Bex2	protein_coding	12069
116.283	-0.711731	0.360548	3.7866e-05	0.00705445	ENSMUSG00000060579	Fhit	protein_coding	14198
472.408	-0.32785	0.107568	3.86555e-05	0.00708742	ENSMUSG00000030590	Fam98c	protein_coding	73833
7.61719	2.02746	2.0808	4.27278e-05	0.00766189	ENSMUSG00000066170	E230001N04Rik	lincRNA	NA
200.427	-0.427684	0.184473	4.22923e-05	0.00766189	ENSMUSG00000071658	Gng3	protein_coding	14704
707.807	0.550815	0.269837	4.32432e-05	0.00767003	ENSMUSG00000037820	Tgm2	protein_coding	21817
46.9828	-1.0736	0.813991	4.6101e-05	0.00800293	ENSMUSG00000026683	Nuf2	protein_coding	66977
38.7044	-0.774846	0.422545	4.57115e-05	0.00800293	ENSMUSG00000097787	2700046G09Rik	lincRNA	NA
321.581	0.594575	0.301016	4.69762e-05	0.00806903	ENSMUSG00000027947	Il6ra	protein_coding	16194
569.891	0.386318	0.155506	4.91887e-05	0.00836105	ENSMUSG00000024219	Anks1	protein_coding	224650
9.40846	-1.86052	2.34372	5.27529e-05	0.0087496	ENSMUSG00000042453	Reln	protein_coding	19699
151.755	0.779057	0.444363	5.30831e-05	0.0087496	ENSMUSG00000070327	Rnf213	protein_coding	672511
5.00185	1.83098	1.98868	5.27708e-05	0.0087496	ENSMUSG00000104118	Gm37298	TEC	NA
5180.44	0.490112	0.239394	5.61535e-05	0.00916313	ENSMUSG00000023019	Gpd1	protein_coding	14555
12.7021	-1.05083	0.875192	5.79531e-05	0.00936315	ENSMUSG00000101655	2310040G24Rik	lincRNA	NA
8526.24	0.381923	0.156225	5.95145e-05	0.00952115	ENSMUSG00000020571	Pdia6	protein_coding	71853
236.415	-0.573111	0.30253	6.32986e-05	0.0100282	ENSMUSG00000038530	Rgs4	protein_coding	19736
67.5836	-0.912617	0.692264	6.70923e-05	0.010527	ENSMUSG00000004961	Syt5	protein_coding	53420
649.465	0.453973	0.219667	6.9058e-05	0.0107323	ENSMUSG00000001750	Tcirg1	protein_coding	27060
274.003	0.487435	0.247073	7.19546e-05	0.0109484	ENSMUSG00000020439	Smtn	protein_coding	29856
352.12	0.533101	0.280903	7.20255e-05	0.0109484	ENSMUSG00000042507	Elmsan1	protein_coding	238317
826.42	-0.312408	0.105337	7.24613e-05	0.0109484	ENSMUSG00000090137	Uba52	protein_coding	22186
72.3508	-0.895902	0.708704	7.527e-05	0.0112684	ENSMUSG00000022033	Pbk	protein_coding	52033
2960.14	-0.26837	0.081418	7.70149e-05	0.0114248	ENSMUSG00000020611	Gna13	protein_coding	14674
10.7391	-1.27142	1.38906	7.81757e-05	0.0114925	ENSMUSG00000084989	Crocc2	protein_coding	381284
3315.62	0.324736	0.115608	8.09569e-05	0.0117951	ENSMUSG00000024163	Mapk8ip3	protein_coding	30957
66.6376	-0.63431	0.365604	8.22797e-05	0.01182	ENSMUSG00000024352	Spata24	protein_coding	71242
1220.8	-0.330179	0.120087	8.25762e-05	0.01182	ENSMUSG00000030652	Coq7	protein_coding	12850
1229.69	0.396377	0.177804	8.44024e-05	0.0119763	ENSMUSG00000039501	Znfx1	protein_coding	98999
21.853	-1.41065	1.75757	8.69884e-05	0.0122369	ENSMUSG00000020897	Aurkb	protein_coding	20877
492.132	0.305543	0.103273	8.79565e-05	0.0122673	ENSMUSG00000028274	Rngtt	protein_coding	24018
111.921	-0.554072	0.312265	9.52822e-05	0.0131764	ENSMUSG00000005233	Spc25	protein_coding	66442
712.958	0.494379	0.266131	9.77303e-05	0.0134014	ENSMUSG00000034570	Inpp5j	protein_coding	170835
3506.65	-0.238276	0.0702187	0.00010089	0.0136152	ENSMUSG00000020738	Sumo2	protein_coding	170930
2780.53	0.417537	0.202665	0.000101793	0.0136152	ENSMUSG00000032193	Ldlr	protein_coding	16835
124.071	-0.536697	0.302232	0.000101472	0.0136152	ENSMUSG00000048355	Arxes1	protein_coding	76219
1004.11	-0.606989	0.362955	0.000104332	0.0138414	ENSMUSG00000035686	Thrsp	protein_coding	21835
116.787	0.721342	0.491875	0.000105467	0.0138791	ENSMUSG00000057596	Trim30d	protein_coding	209387
4.53755	-1.29249	2.02881	0.000106654	0.013923	ENSMUSG00000023995	Tspo2	protein_coding	70026
301.818	0.412711	0.200899	0.000109557	0.0141885	ENSMUSG00000028456	Unc13b	protein_coding	22249
14.1237	-1.24877	1.72017	0.00011278	0.0144909	ENSMUSG00000031893	Tsnaxip1	protein_coding	72236
524.056	-0.270181	0.0859499	0.000119955	0.0152923	ENSMUSG00000071654	Uqcc3	protein_coding	107197
120.577	0.73171	0.558285	0.000124236	0.0157153	ENSMUSG00000017697	Ada	protein_coding	11486
22.9805	0.808747	0.792501	0.000127738	0.0159357	ENSMUSG00000110611	Gm20163	antisense	NA
18.6816	1.15608	1.96533	0.000127931	0.0159357	ENSMUSG00000115918	A930001M01Rik	antisense	NA
793.381	-0.456268	0.247215	0.000129707	0.0160345	ENSMUSG00000001663	Gstt1	protein_coding	14871
3320.92	-0.275545	0.0899452	0.000135124	0.0165785	ENSMUSG00000040374	Pex2	protein_coding	19302
690.28	-0.331663	0.131185	0.000138227	0.0168327	ENSMUSG00000028062	Lamtor2	protein_coding	83409
479.162	-0.361401	0.16064	0.000143984	0.0172759	ENSMUSG00000021891	Mettl6	protein_coding	67011
146.33	0.853819	0.999834	0.00014372	0.0172759	ENSMUSG00000054146	Krt15	protein_coding	16665
634.485	0.446069	0.243526	0.000146068	0.0173981	ENSMUSG00000020288	Ahsa2	protein_coding	268390
952.971	-0.31089	0.115308	0.000152403	0.018021	ENSMUSG00000090247	Bloc1s1	protein_coding	14533
401.783	-0.346854	0.148935	0.000158484	0.0186054	ENSMUSG00000028391	Wdr31	protein_coding	71354
436.213	-0.420751	0.223486	0.000159922	0.0186401	ENSMUSG00000022679	Mpv17l	protein_coding	93734
2258.96	-0.21742	0.0650804	0.000173158	0.0199424	ENSMUSG00000024767	Otub1	protein_coding	107260
210.91	0.366659	0.171842	0.00017354	0.0199424	ENSMUSG00000025645	Ccdc51	protein_coding	66658
3477.84	0.375385	0.18228	0.000180342	0.0205791	ENSMUSG00000022462	Slc38a2	protein_coding	67760
1312.95	-0.363708	0.171263	0.000186894	0.0211788	ENSMUSG00000023031	Cela1	protein_coding	109901
2008.4	-0.317101	0.125445	0.000195311	0.0219799	ENSMUSG00000022452	Smdt1	protein_coding	69029
1300.07	0.427437	0.240608	0.000198864	0.0222265	ENSMUSG00000022797	Tfrc	protein_coding	22042
1147.93	0.320803	0.129813	0.000203491	0.0225178	ENSMUSG00000032504	Pdcd6ip	protein_coding	18571
658.008	0.369788	0.180913	0.000204231	0.0225178	ENSMUSG00000037405	Icam1	protein_coding	15894
284.093	0.35202	0.162307	0.000207396	0.0227133	ENSMUSG00000033792	Atp7a	protein_coding	11977
23.464	-0.698176	0.816793	0.000208846	0.0227197	ENSMUSG00000027306	Nusap1	protein_coding	108907
1669.49	-0.387932	0.202149	0.000212731	0.0229891	ENSMUSG00000028194	Ddah1	protein_coding	69219
4937.47	0.394867	0.210467	0.000216776	0.0232721	ENSMUSG00000058070	Eml1	protein_coding	68519
972.371	-0.269048	0.0912919	0.000219023	0.0233596	ENSMUSG00000000581	C1d	protein_coding	57316
339.161	-0.552486	0.385165	0.000220864	0.023403	ENSMUSG00000029084	Cd38	protein_coding	12494
38.5552	-0.611422	0.487031	0.000222598	0.0234345	ENSMUSG00000097881	Celrr	lincRNA	NA
266.29	0.365993	0.181069	0.000228785	0.0238961	ENSMUSG00000090112	Shprh	protein_coding	268281
111.022	-0.47492	0.299228	0.000229911	0.0238961	ENSMUSG00000100594	2810414N06Rik	lincRNA	NA
16.7168	-0.810285	1.35967	0.000238596	0.0246418	ENSMUSG00000104213	Ighd	IG_C_gene	NA
315.968	-0.40126	0.223691	0.000246957	0.0250301	ENSMUSG00000008167	Fbxw9	protein_coding	68628
1872.52	0.536258	0.377389	0.000244882	0.0250301	ENSMUSG00000026104	Stat1	protein_coding	20846
1057.63	0.430887	0.255961	0.000245443	0.0250301	ENSMUSG00000066129	Kndc1	protein_coding	76484
3042.3	0.253232	0.0839112	0.000252168	0.0252204	ENSMUSG00000028041	Adam15	protein_coding	11490
89.8113	-0.661158	0.851256	0.00025167	0.0252204	ENSMUSG00000041660	Bbox1	protein_coding	170442
28.4648	-0.640558	0.751007	0.000253471	0.0252204	ENSMUSG00000064280	Ccdc146	protein_coding	75172
209.792	-0.571813	0.445403	0.000260461	0.0257588	ENSMUSG00000048442	Smim5	protein_coding	66528
222.79	-0.573983	0.456382	0.000266647	0.0262117	ENSMUSG00000022025	Cnmd	protein_coding	16840
44.9005	-0.558028	0.429516	0.000272903	0.026666	ENSMUSG00000042793	Lgr6	protein_coding	329252
39.1752	0.687628	1.0548	0.000274949	0.0267061	ENSMUSG00000023039	Krt7	protein_coding	110310
1144.97	0.266141	0.0923006	0.000279118	0.0269505	ENSMUSG00000018379	Srsf1	protein_coding	110809
271.279	-0.465541	0.30704	0.00028959	0.0277972	ENSMUSG00000025537	Phkg1	protein_coding	18682
5462.01	-0.280014	0.102385	0.000296967	0.0281739	ENSMUSG00000028923	Necap2	protein_coding	66147
303.652	-0.416498	0.251117	0.000295793	0.0281739	ENSMUSG00000031880	Rrad	protein_coding	56437
236.388	-0.330289	0.150561	0.000301439	0.0284328	ENSMUSG00000030545	Pex11a	protein_coding	18631
227.884	-0.426836	0.266053	0.00030871	0.0289514	ENSMUSG00000038422	Hdhd3	protein_coding	72748
204.549	0.330404	0.152043	0.00031398	0.028974	ENSMUSG00000025225	Nfkb2	protein_coding	18034
792.244	0.391638	0.225324	0.000314279	0.028974	ENSMUSG00000037470	Uggt1	protein_coding	320011
6.46032	0.704052	1.3187	0.000311805	0.028974	ENSMUSG00000067006	Serpinb5	protein_coding	20724
2335.11	-0.262447	0.091686	0.00032117	0.029443	ENSMUSG00000020444	Guk1	protein_coding	14923
637.374	0.344539	0.169914	0.000324386	0.0295717	ENSMUSG00000020697	Lig3	protein_coding	16882
114.375	-0.534877	0.425515	0.000326885	0.0296339	ENSMUSG00000026679	Enkur	protein_coding	71233
75.3577	-0.553783	0.485205	0.000334046	0.0301158	ENSMUSG00000050410	Tcf19	protein_coding	106795
441.078	0.383297	0.219402	0.000339162	0.0301986	ENSMUSG00000018339	Gpx3	protein_coding	14778
1061.7	0.349673	0.178619	0.000344218	0.0301986	ENSMUSG00000028655	Mfsd2a	protein_coding	76574
7.26597	-0.584048	1.51859	0.000343682	0.0301986	ENSMUSG00000036872	Abcc12	protein_coding	244562
187.849	-0.55227	0.495491	0.000343405	0.0301986	ENSMUSG00000041617	Ccdc74a	protein_coding	72315
16.8686	-0.578018	0.757047	0.000337962	0.0301986	ENSMUSG00000092536	Gm20501	bidirectional_promoter_lncRNA	NA
32.7969	-0.541356	0.461673	0.000348283	0.0303919	ENSMUSG00000083674	Zfp133-ps	transcribed_unitary_pseudogene	NA
596.868	-0.297974	0.120585	0.000352129	0.0305438	ENSMUSG00000016637	Ift27	protein_coding	67042
2940.74	-0.259696	0.0911402	0.000353767	0.0305438	ENSMUSG00000022956	Atp5o	protein_coding	28080
210.004	0.494116	0.369473	0.000358724	0.0307728	ENSMUSG00000009356	Lpo	protein_coding	76113
120.264	0.5469	0.503965	0.000360192	0.0307728	ENSMUSG00000073489	Ifi204	protein_coding	15951
6.46563	0.565465	1.47774	0.000370364	0.031314	ENSMUSG00000046561	Arsj	protein_coding	271970
242.475	-0.352001	0.184665	0.000369458	0.031314	ENSMUSG00000066442	Mthfs	protein_coding	107885
2272.31	0.46838	0.336517	0.000375038	0.0315457	ENSMUSG00000027674	Pex5l	protein_coding	58869
6.66162	-0.600478	1.42648	0.000380534	0.0316814	ENSMUSG00000059674	Cdh24	protein_coding	239096
118.231	0.541278	0.518655	0.000378947	0.0316814	ENSMUSG00000066687	Zbtb16	protein_coding	235320
927.947	0.296924	0.121712	0.000386385	0.0320052	ENSMUSG00000020074	Ccar1	protein_coding	67500
3211.86	0.279532	0.106517	0.00039242	0.0321784	ENSMUSG00000017119	Nbr1	protein_coding	17966
221.338	0.344935	0.178409	0.000392268	0.0321784	ENSMUSG00000061079	Zfp143	protein_coding	20841
68.0117	-0.52464	0.470454	0.000402053	0.0328035	ENSMUSG00000038354	Ankrd35	protein_coding	213121
31.603	-0.525891	0.484674	0.000406769	0.0330232	ENSMUSG00000084866	A930006K02Rik	processed_transcript	NA
135.19	-0.417237	0.275312	0.000410881	0.0331919	ENSMUSG00000005983	1700037C18Rik	protein_coding	73261
439.908	-0.328339	0.160006	0.000418396	0.0335571	ENSMUSG00000004945	Tmem242	protein_coding	70544
6072.87	-0.373457	0.218991	0.000419515	0.0335571	ENSMUSG00000022323	Rida	protein_coding	15473
1225.39	0.268172	0.0990991	0.000422827	0.033657	ENSMUSG00000032481	Smarcc1	protein_coding	20588
1535.04	-0.469111	0.354061	0.000425363	0.0336946	ENSMUSG00000015312	Gadd45b	protein_coding	17873
84.8983	-0.43634	0.306313	0.000432889	0.034125	ENSMUSG00000023911	Flywch2	protein_coding	76917
754.773	0.308707	0.137877	0.000439894	0.034134	ENSMUSG00000001229	Dpp9	protein_coding	224897
1235.54	0.323681	0.15594	0.000438274	0.034134	ENSMUSG00000030494	Rhpn2	protein_coding	52428
375.488	0.309238	0.138519	0.000440251	0.034134	ENSMUSG00000040738	Ints8	protein_coding	72656
113.686	-0.45521	0.336713	0.00044137	0.034134	ENSMUSG00000114860	Gm49291	lincRNA	NA
64.1957	0.513886	0.614495	0.000448875	0.0345507	ENSMUSG00000022519	Srl	protein_coding	106393
165.645	-0.362137	0.208371	0.00045315	0.0347159	ENSMUSG00000031758	Cdyl2	protein_coding	75796
14986.7	0.273353	0.104342	0.000460352	0.0351029	ENSMUSG00000027248	Pdia3	protein_coding	14827
1027.07	-0.274838	0.106024	0.000473549	0.0353494	ENSMUSG00000020163	Uqcr11	protein_coding	66594
7448.03	0.270219	0.102382	0.000473777	0.0353494	ENSMUSG00000030357	Fkbp4	protein_coding	14228
607.909	0.301966	0.132598	0.000476583	0.0353494	ENSMUSG00000032352	Lrrc1	protein_coding	214345
448.503	-0.40274	0.266517	0.000470345	0.0353494	ENSMUSG00000040147	Maob	protein_coding	109731
64.2227	-0.496711	0.444753	0.000475449	0.0353494	ENSMUSG00000092009	Myh15	protein_coding	667772
51.1869	0.500645	0.457167	0.000471232	0.0353494	ENSMUSG00000113032	Gm47578	antisense	NA
404.966	-0.322716	0.158719	0.00048492	0.0358051	ENSMUSG00000054499	Dedd2	protein_coding	67379
149.284	-0.381466	0.240281	0.000492598	0.0360318	ENSMUSG00000005447	Pafah1b3	protein_coding	18476
978.007	0.279681	0.111027	0.000496232	0.0360318	ENSMUSG00000014763	Fam120b	protein_coding	67544
1229.46	-0.271782	0.104402	0.000496823	0.0360318	ENSMUSG00000024414	Mrpl27	protein_coding	94064
1371.41	0.274714	0.106577	0.000491114	0.0360318	ENSMUSG00000025369	Smarcc2	protein_coding	68094
224.157	0.342234	0.187982	0.000514489	0.0369843	ENSMUSG00000024293	Esco1	protein_coding	77805
122.547	-0.46624	0.381593	0.000512695	0.0369843	ENSMUSG00000029878	Dbpht2	lincRNA	386753
1008.18	-0.248612	0.0889482	0.000521132	0.037207	ENSMUSG00000032182	Yipf2	protein_coding	74766
500.545	-0.298112	0.130937	0.000522147	0.037207	ENSMUSG00000032398	Snapc5	protein_coding	330959
57.4556	-0.465797	0.387219	0.000527661	0.0372744	ENSMUSG00000026894	Morn5	protein_coding	75495
110.972	0.489842	0.50562	0.000525921	0.0372744	ENSMUSG00000039457	Ppl	protein_coding	19041
1787.8	0.295075	0.128111	0.000532861	0.0373186	ENSMUSG00000003402	Prkcsh	protein_coding	19089
638.47	0.310715	0.14673	0.0005308	0.0373186	ENSMUSG00000018401	Mtmr4	protein_coding	170749
161.673	-0.31208	0.148967	0.000537678	0.037495	ENSMUSG00000051671	Coa6	protein_coding	67892
611.065	0.283345	0.116652	0.000549771	0.0381752	ENSMUSG00000005370	Msh6	protein_coding	17688
26.7926	-0.470845	0.71972	0.000556228	0.0383961	ENSMUSG00000020808	Pimreg	protein_coding	109212
214.897	0.480729	0.486725	0.000557658	0.0383961	ENSMUSG00000030921	Trim30a	protein_coding	20128
243.449	0.4625	0.394444	0.000560078	0.0384007	ENSMUSG00000030790	Adm	protein_coding	11535
4.74804	-0.454591	1.26898	0.000562755	0.0384228	ENSMUSG00000009108	Gnat2	protein_coding	14686
467.511	-0.384739	0.258102	0.000582462	0.0388447	ENSMUSG00000010721	Lmbr1	protein_coding	56873
162.468	0.387754	0.262425	0.000580639	0.0388447	ENSMUSG00000031480	Thsd1	protein_coding	56229
90.1248	-0.389915	0.266011	0.000582456	0.0388447	ENSMUSG00000033739	Fkbpl	protein_coding	56299
1277.57	-0.346223	0.200308	0.000578799	0.0388447	ENSMUSG00000040605	Bace2	protein_coding	56175
78.7216	0.464908	0.415997	0.000583217	0.0388447	ENSMUSG00000058006	Mdn1	protein_coding	100019
22.5845	-0.486904	1.02526	0.000579057	0.0388447	ENSMUSG00000086171	Pcsk2os1	antisense	NA
486.208	-0.304541	0.143626	0.000604423	0.0399981	ENSMUSG00000021846	Peli2	protein_coding	93834
210.795	-0.454437	0.395995	0.000607889	0.0399981	ENSMUSG00000032221	Mns1	protein_coding	17427
24.6	-0.467617	0.506253	0.000606727	0.0399981	ENSMUSG00000100162	Gm20687	antisense	NA
252.624	0.388816	0.270603	0.00062351	0.0407823	ENSMUSG00000033009	Ogfod1	protein_coding	270086
1768.27	-0.293957	0.131728	0.000627305	0.0407823	ENSMUSG00000054091	1810037I17Rik	protein_coding	67704
1333.22	0.314992	0.159225	0.000626394	0.0407823	ENSMUSG00000058325	Dock1	protein_coding	330662
477.908	-0.296257	0.134651	0.000630121	0.0408029	ENSMUSG00000015943	Bola1	protein_coding	69168
219.061	0.450299	0.397295	0.00063454	0.0409266	ENSMUSG00000032515	Csrnp1	protein_coding	215418
596.333	0.298207	0.13756	0.000639247	0.0410678	ENSMUSG00000025958	Creb1	protein_coding	12912
28.1207	0.458667	0.457461	0.000646885	0.0413955	ENSMUSG00000034738	Nostrin	protein_coding	329416
443.266	0.454247	0.530369	0.000649739	0.0414158	ENSMUSG00000024011	Pi16	protein_coding	74116
182.487	-0.314948	0.161321	0.000656661	0.0416941	ENSMUSG00000097320	Tmem147os	antisense	NA
23.6964	-0.455333	0.493864	0.000660193	0.0417559	ENSMUSG00000099094	Gm19569	processed_transcript	NA
799.664	0.375195	0.255901	0.000673672	0.0422807	ENSMUSG00000025261	Huwe1	protein_coding	59026
7.30088	-0.448502	0.992938	0.000671347	0.0422807	ENSMUSG00000062961	Ccdc177	protein_coding	380768
86.846	-0.449332	0.42681	0.000679102	0.0424582	ENSMUSG00000010044	Zmynd10	protein_coding	114602
7.33688	0.342139	1.1944	0.000694182	0.0432354	ENSMUSG00000068893	Sprr2a2	protein_coding	100303744
866.941	0.443447	0.414584	0.000701443	0.0435215	ENSMUSG00000032327	Stra6	protein_coding	20897
188.243	-0.337641	0.199522	0.000704536	0.0435478	ENSMUSG00000056612	Ppp1r14b	protein_coding	18938
257.549	0.357646	0.232199	0.000712049	0.0438461	ENSMUSG00000027799	Nbea	protein_coding	26422
3947.84	0.248978	0.0933183	0.000718265	0.0440626	ENSMUSG00000031865	Dctn1	protein_coding	13191
77.1055	0.430552	0.378453	0.00072663	0.0444088	ENSMUSG00000043336	Filip1l	protein_coding	78749
244.044	-0.380841	0.27341	0.000731363	0.0444489	ENSMUSG00000002032	Tmem25	protein_coding	71687
2923.33	-0.362016	0.241733	0.000732734	0.0444489	ENSMUSG00000034353	Ramp1	protein_coding	51801
46.6071	0.430817	0.514006	0.000758821	0.045294	ENSMUSG00000030413	Pglyrp1	protein_coding	21946
319.815	-0.305612	0.15471	0.000762452	0.045294	ENSMUSG00000036552	Ermard	protein_coding	381062
84.9884	0.431592	0.398214	0.000757105	0.045294	ENSMUSG00000058290	Espl1	protein_coding	105988
296.583	0.405927	0.325926	0.000758752	0.045294	ENSMUSG00000062209	Erbb4	protein_coding	13869
3929.37	0.395558	0.305628	0.000763319	0.045294	ENSMUSG00000064339	mt-Rnr2	Mt_rRNA	NA
1440.43	-0.263222	0.104904	0.000753405	0.045294	ENSMUSG00000065990	Aurkaip1	protein_coding	66077
274.361	0.393415	0.30205	0.000766649	0.0453268	ENSMUSG00000056144	Trim34a	protein_coding	94094
501.329	0.26523	0.107094	0.00077103	0.0454212	ENSMUSG00000027933	Ints3	protein_coding	229543
1790.34	-0.24447	0.0914085	0.000779164	0.0457353	ENSMUSG00000015536	Mocs2	protein_coding	17434
324.144	0.316537	0.172663	0.000783324	0.0458146	ENSMUSG00000034471	Caskin2	protein_coding	140721
101.498	-0.429417	0.41179	0.000789142	0.0459901	ENSMUSG00000020649	Rrm2	protein_coding	20135
251.945	0.349012	0.228387	0.000810318	0.0470561	ENSMUSG00000022772	Senp5	protein_coding	320213
714.091	0.331424	0.199415	0.000817601	0.0471435	ENSMUSG00000023118	Sympk	protein_coding	68188
850.178	-0.236178	0.0867283	0.000816641	0.0471435	ENSMUSG00000055553	Kxd1	protein_coding	75620
863.643	-0.317379	0.177385	0.00083109	0.0477526	ENSMUSG00000044528	Tram1l1	protein_coding	229801
42.3933	-0.42345	0.435922	0.000840917	0.0479302	ENSMUSG00000022021	Diaph3	protein_coding	56419
771.629	0.260377	0.10461	0.000842114	0.0479302	ENSMUSG00000034216	Vps18	protein_coding	228545
52.1786	-0.389122	0.30708	0.000842993	0.0479302	ENSMUSG00000050064	Zfp697	protein_coding	242109
490.036	0.290618	0.138654	0.000862652	0.0481883	ENSMUSG00000003226	Ranbp2	protein_coding	19386
679.39	-0.271489	0.115822	0.000869616	0.0481883	ENSMUSG00000022370	Mrpl13	protein_coding	68537
154.238	0.356633	0.248471	0.000872301	0.0481883	ENSMUSG00000038759	Nup205	protein_coding	70699
1223.2	-0.275721	0.120389	0.000869645	0.0481883	ENSMUSG00000052369	Tmem106c	protein_coding	380967
154.505	0.334392	0.207611	0.000854776	0.0481883	ENSMUSG00000052748	Swt1	protein_coding	66875
40.0843	-0.417675	0.413191	0.000874111	0.0481883	ENSMUSG00000056687	Gm11696	antisense	NA
135.954	0.330549	0.201668	0.000861999	0.0481883	ENSMUSG00000060216	Arrb2	protein_coding	216869
289.107	-0.280853	0.126239	0.000866587	0.0481883	ENSMUSG00000062376	Borcs7	protein_coding	66439
468.712	0.3221	0.187998	0.000869855	0.0481883	ENSMUSG00000089824	Rbm12	protein_coding	75710
9.32955	-0.379366	0.971308	0.000891933	0.0490052	ENSMUSG00000113780	Gm33195	lincRNA	NA
763.883	0.272909	0.118157	0.000897385	0.0491394	ENSMUSG00000039449	Prpf18	protein_coding	67229
244.324	0.375035	0.2879	0.00090427	0.0493507	ENSMUSG00000033991	Ttc37	protein_coding	218343
2151.97	0.315673	0.18032	0.000913307	0.0493659	ENSMUSG00000019996	Map7	protein_coding	17761
2364.71	0.312963	0.176015	0.000916895	0.0493659	ENSMUSG00000025757	Hspa4l	protein_coding	18415
5.2065	-0.37579	0.895688	0.000917982	0.0493659	ENSMUSG00000026301	Iqca	protein_coding	74918
446.715	0.382885	0.306136	0.000913305	0.0493659	ENSMUSG00000032115	Hyou1	protein_coding	12282
45.3858	-0.406191	0.480595	0.000919673	0.0493659	ENSMUSG00000049555	Tmie	protein_coding	20776
294.336	0.401442	0.363102	0.000937384	0.0495023	ENSMUSG00000018800	Abca5	protein_coding	217265
1106.79	0.283125	0.131677	0.000935989	0.0495023	ENSMUSG00000021314	Amph	protein_coding	218038
1295.49	0.29444	0.147203	0.000928522	0.0495023	ENSMUSG00000024270	Slc39a6	protein_coding	106957
605.497	-0.285092	0.13394	0.000927441	0.0495023	ENSMUSG00000040370	Etfrf1	protein_coding	67636
959.038	-0.245086	0.0944452	0.000935383	0.0495023	ENSMUSG00000062963	Ufc1	protein_coding	66155
29.2958	-0.407958	0.401529	0.000942301	0.0496015	ENSMUSG00000003824	Syce2	protein_coding	71846
269.604	-0.283278	0.132956	0.00096419	0.0505905	ENSMUSG00000025971	Maip1	protein_coding	68115
45.0056	0.373749	0.588068	0.000973425	0.0509114	ENSMUSG00000026536	Ifi211	protein_coding	381308
287.996	0.301401	0.160792	0.000981002	0.0511437	ENSMUSG00000027544	Nfatc2	protein_coding	18019
10.2198	0.36636	0.62631	0.000986722	0.0512781	ENSMUSG00000051977	Prdm9	protein_coding	213389
35.9368	-0.383705	0.512129	0.0010097	0.0523054	ENSMUSG00000042942	Greb1l	protein_coding	381157
703.729	-0.250875	0.100244	0.00101865	0.0524364	ENSMUSG00000015126	Tsr3	protein_coding	68327
146.407	-0.295655	0.153406	0.00101656	0.0524364	ENSMUSG00000022748	Cmss1	protein_coding	66497
149.62	-0.318829	0.196526	0.00106423	0.0546104	ENSMUSG00000045007	Tubg2	protein_coding	103768
3792.15	0.19622	0.068224	0.00107824	0.0551557	ENSMUSG00000031453	Rasa3	protein_coding	19414
56.6127	0.385507	0.357671	0.00109502	0.0558389	ENSMUSG00000031103	Elf4	protein_coding	56501
22.9992	0.38553	0.361766	0.00110458	0.0561513	ENSMUSG00000090330	9130221H12Rik	antisense	NA
1770.87	-0.269221	0.12019	0.00111573	0.0563667	ENSMUSG00000015217	Hmgb3	protein_coding	15354
4.57062	0.275759	1.00557	0.00111442	0.0563667	ENSMUSG00000057454	Lypd3	protein_coding	72434
36.8052	0.371497	0.493612	0.0011205	0.0564329	ENSMUSG00000006219	Fblim1	protein_coding	74202
416.627	0.344643	0.255026	0.00114831	0.0575223	ENSMUSG00000032280	Tle3	protein_coding	21887
65.551	-0.357764	0.527198	0.00114918	0.0575223	ENSMUSG00000037683	Armc3	protein_coding	70882
33.3248	-0.350919	0.55147	0.00115515	0.0575317	ENSMUSG00000022132	Cldn10	protein_coding	58187
196.055	0.319892	0.20528	0.00115642	0.0575317	ENSMUSG00000025280	Polr3a	protein_coding	218832
901.876	0.299635	0.16873	0.00118188	0.0580901	ENSMUSG00000038056	Kmt2c	protein_coding	231051
273.908	0.297176	0.164264	0.00118043	0.0580901	ENSMUSG00000038564	Ift172	protein_coding	67661
226.362	-0.316257	0.199496	0.00117433	0.0580901	ENSMUSG00000047632	Fgfbp3	protein_coding	72514
15.2004	-0.326781	0.81845	0.00118134	0.0580901	ENSMUSG00000097890	4930547M16Rik	bidirectional_promoter_lncRNA	NA
106.875	0.360831	0.494514	0.00119367	0.0584934	ENSMUSG00000025902	Sox17	protein_coding	20671
1536.8	-0.262481	0.11475	0.00120382	0.0586386	ENSMUSG00000041571	Selenow	protein_coding	20364
43.3935	0.370681	0.458251	0.00120108	0.0586386	ENSMUSG00000057346	Apol9a	protein_coding	223672
3176.36	0.271422	0.125999	0.00122779	0.0592097	ENSMUSG00000003316	Glg1	protein_coding	20340
4.82701	0.257475	0.972535	0.00122317	0.0592097	ENSMUSG00000026327	Serpinb11	protein_coding	66957
186.431	-0.355728	0.289701	0.00121941	0.0592097	ENSMUSG00000026344	Lypd1	protein_coding	72585
1393.93	-0.371553	0.342403	0.00123006	0.0592097	ENSMUSG00000071398	2410004P03Rik	protein_coding	73667
2361.79	-0.289787	0.15417	0.00123785	0.0594095	ENSMUSG00000047557	Lxn	protein_coding	17035
5.4791	-0.307777	0.896651	0.00124407	0.0595329	ENSMUSG00000067780	Pi15	protein_coding	94227
1342.56	0.268014	0.122536	0.00125993	0.0600472	ENSMUSG00000034101	Ctnnd1	protein_coding	12388
316.283	0.341891	0.261191	0.00126218	0.0600472	ENSMUSG00000034247	Plekhm1	protein_coding	353047
397.034	0.325729	0.226125	0.00127093	0.0602877	ENSMUSG00000024079	Eif2ak2	protein_coding	19106
95.0296	-0.300355	0.175537	0.00128193	0.0605092	ENSMUSG00000031323	Dmrtc1a	protein_coding	70887
1153.6	0.275524	0.133288	0.00128301	0.0605092	ENSMUSG00000089774	Slc5a3	protein_coding	53881
534.936	-0.266735	0.122484	0.00132067	0.0618921	ENSMUSG00000024902	Mrpl11	protein_coding	66419
29.5463	-0.365487	0.4223	0.00132371	0.0618921	ENSMUSG00000070306	Ccdc153	protein_coding	270150
70.0869	-0.369226	0.369679	0.0013174	0.0618921	ENSMUSG00000102234	Gm37885	antisense	NA
656.724	0.330342	0.24122	0.00132787	0.0619089	ENSMUSG00000025558	Dock9	protein_coding	105445
115.281	0.360043	0.324856	0.0013405	0.062143	ENSMUSG00000033107	Rnf125	protein_coding	67664
163.483	-0.343132	0.490414	0.00133978	0.062143	ENSMUSG00000033282	Rpgrip1l	protein_coding	244585
502.767	0.334	0.252001	0.00135184	0.062491	ENSMUSG00000004360	9330159F19Rik	protein_coding	212448
67.9194	0.314903	0.599441	0.00136051	0.0627143	ENSMUSG00000028037	Ifi44	protein_coding	99899
257.858	0.349685	0.295972	0.00137378	0.0630132	ENSMUSG00000029478	Ncor2	protein_coding	20602
17342.6	-0.241218	0.0978388	0.00137472	0.0630132	ENSMUSG00000033208	S100b	protein_coding	20203
56.9475	0.360546	0.338475	0.00138116	0.0631106	ENSMUSG00000015053	Gata2	protein_coding	14461
11.5648	0.302723	0.717607	0.00138458	0.0631106	ENSMUSG00000115388	Eppk1	protein_coding	223650
33.3332	0.302272	0.683641	0.00140377	0.0636298	ENSMUSG00000023041	Krt6b	protein_coding	16688
1434.3	-0.27933	0.143196	0.00140246	0.0636298	ENSMUSG00000042834	Nrep	protein_coding	27528
42.5364	-0.350589	0.445201	0.00140949	0.0637121	ENSMUSG00000090439	Gm17455	protein_coding	100302688
9.41184	-0.296065	0.724444	0.00143776	0.0648105	ENSMUSG00000069540	Gm4925	transcribed_processed_pseudogene	237433
4629.04	-0.252131	0.108731	0.00145206	0.0652746	ENSMUSG00000070493	Chchd2	protein_coding	14004
1711.99	-0.29114	0.167523	0.00147309	0.0658573	ENSMUSG00000021867	Tmem254b	protein_coding	100039257
323.96	-0.331667	0.258258	0.00147007	0.0658573	ENSMUSG00000037196	Pacrg	protein_coding	69310
548.291	-0.261797	0.120089	0.00148172	0.0660618	ENSMUSG00000047617	Paxx	protein_coding	227622
794.151	-0.252829	0.110149	0.0014941	0.0664325	ENSMUSG00000036860	Mrpl55	protein_coding	67212
727.251	-0.342248	0.292131	0.00150007	0.0665165	ENSMUSG00000052688	Rab7b	protein_coding	226421
1202.81	0.34861	0.420638	0.00150463	0.066538	ENSMUSG00000030107	Usp18	protein_coding	24110
451.194	-0.288843	0.16549	0.00152632	0.0671239	ENSMUSG00000007589	Tinf2	protein_coding	28113
1210.39	-0.254777	0.112975	0.00153705	0.0671239	ENSMUSG00000020284	1810043G02Rik	protein_coding	67884
40.7495	-0.300015	0.566202	0.00154146	0.0671239	ENSMUSG00000020891	Alox8	protein_coding	11688
1437.17	-0.231516	0.0923704	0.00154256	0.0671239	ENSMUSG00000031516	Dctn6	protein_coding	22428
162.321	-0.352878	0.373714	0.00154162	0.0671239	ENSMUSG00000042707	Dnali1	protein_coding	75563
51.9673	-0.349621	0.409012	0.00152572	0.0671239	ENSMUSG00000054934	Kcnmb4	protein_coding	58802
185.223	0.347095	0.32101	0.00155415	0.0674483	ENSMUSG00000000555	Itga5	protein_coding	16402
54.2947	-0.344637	0.414754	0.00156769	0.0678555	ENSMUSG00000019942	Cdk1	protein_coding	12534
12.9342	-0.310022	0.505318	0.00158994	0.0686364	ENSMUSG00000071893	Vmn1r4	protein_coding	171194
57.9067	-0.318667	0.237722	0.00160643	0.0691655	ENSMUSG00000097574	C920006O11Rik	lincRNA	NA
5.63333	-0.224075	0.875583	0.00162531	0.0692475	ENSMUSG00000042256	Ptchd4	protein_coding	627626
912.401	0.278447	0.149533	0.00162116	0.0692475	ENSMUSG00000045954	Cavin2	protein_coding	20324
873.264	0.291468	0.175574	0.0016248	0.0692475	ENSMUSG00000051495	Irf2bp2	protein_coding	270110
179.961	-0.336672	0.29234	0.00162493	0.0692475	ENSMUSG00000063594	Gng8	protein_coding	14709
75.8315	0.292351	0.556977	0.00163585	0.0693344	ENSMUSG00000035385	Ccl2	protein_coding	20296
9554.97	-0.206527	0.0773138	0.00163435	0.0693344	ENSMUSG00000039347	Atp6v0e2	protein_coding	76252
34.7972	-0.295469	0.540002	0.00164079	0.0693637	ENSMUSG00000040694	Apobec2	protein_coding	11811
19.9155	-0.34326	0.389225	0.00165623	0.0696597	ENSMUSG00000037636	Slc25a43	protein_coding	194744
217.416	-0.343505	0.331612	0.00165754	0.0696597	ENSMUSG00000097023	Mir9-3hg	lincRNA	NA
19.0886	-0.176347	0.867561	0.0016606	0.0696597	ENSMUSG00000115022	Gm49387	protein_coding	NA
71.6819	-0.340238	0.396983	0.00167722	0.0699131	ENSMUSG00000024228	Nudt12	protein_coding	67993
252.27	0.319361	0.246217	0.00168221	0.0699131	ENSMUSG00000029263	Pigg	protein_coding	433931
660.782	-0.261016	0.123479	0.00168378	0.0699131	ENSMUSG00000043162	Pyurf	protein_coding	66459
4.66062	-0.247137	0.840251	0.00167803	0.0699131	ENSMUSG00000061578	Ksr2	protein_coding	333050
10.8077	0.271706	0.688027	0.00169559	0.0702249	ENSMUSG00000068227	Il2rb	protein_coding	16185
1547.37	0.228362	0.0916799	0.00170777	0.0703722	ENSMUSG00000001441	Npepps	protein_coding	19155
362.944	-0.271462	0.140011	0.00170654	0.0703722	ENSMUSG00000074211	Sdhaf1	protein_coding	68332
752.436	-0.244834	0.105716	0.00173208	0.0704838	ENSMUSG00000001844	Zdhhc4	protein_coding	72881
1170.53	0.243276	0.10421	0.0017309	0.0704838	ENSMUSG00000016018	Skiv2l2	protein_coding	72198
383.301	0.269912	0.137895	0.00172338	0.0704838	ENSMUSG00000029505	Ep400	protein_coding	75560
161.166	-0.305125	0.212703	0.00172446	0.0704838	ENSMUSG00000032322	Pstpip1	protein_coding	19200
391.569	0.275995	0.14855	0.00172087	0.0704838	ENSMUSG00000043019	Edem3	protein_coding	66967
188.386	0.298605	0.201416	0.00179884	0.0723323	ENSMUSG00000035107	Dcbld2	protein_coding	73379
139.802	-0.33438	0.316756	0.00179966	0.0723323	ENSMUSG00000038836	Agbl3	protein_coding	76223
500.124	-0.278576	0.155938	0.00178738	0.0723323	ENSMUSG00000048040	Arxes2	protein_coding	76976
145.818	0.289194	0.50914	0.00179697	0.0723323	ENSMUSG00000078922	Tgtp1	protein_coding	21822
36.233	-0.335167	0.383359	0.00178871	0.0723323	ENSMUSG00000097131	D230017M19Rik	lincRNA	NA
27.0675	-0.267691	0.621409	0.00180997	0.0723552	ENSMUSG00000056215	Lrguk	protein_coding	74354
216.248	-0.300306	0.206537	0.00181354	0.0723552	ENSMUSG00000070366	Plpp4	protein_coding	381925
7.17076	-0.266127	0.639413	0.00180684	0.0723552	ENSMUSG00000097322	A530083I20Rik	processed_transcript	NA
95.9003	-0.335349	0.369091	0.0018184	0.0723724	ENSMUSG00000021260	Hhipl1	protein_coding	214305
41.0148	-0.317383	0.254169	0.00182674	0.0725274	ENSMUSG00000021217	Tshz3	protein_coding	243931
94.9134	0.32522	0.284068	0.00185468	0.0734496	ENSMUSG00000038859	Baiap2l1	protein_coding	66898
83.9513	-0.331976	0.318412	0.00185897	0.0734496	ENSMUSG00000049404	Rarres1	protein_coding	109222
455.527	0.326359	0.396167	0.00187473	0.0738935	ENSMUSG00000031170	Slc38a5	protein_coding	209837
1479.2	0.231281	0.0955083	0.0018804	0.0739382	ENSMUSG00000028343	Erp44	protein_coding	76299
3166.48	-0.220803	0.0879324	0.00189516	0.0743393	ENSMUSG00000021576	Pdcd6	protein_coding	18570
348.105	-0.273281	0.149643	0.00190489	0.0744886	ENSMUSG00000002043	Trappc6a	protein_coding	67091
617.944	0.291064	0.18918	0.00190809	0.0744886	ENSMUSG00000048546	Tob2	protein_coding	57259
66.5485	0.33051	0.362198	0.00191463	0.0745653	ENSMUSG00000005057	Sh2b2	protein_coding	23921
538.112	-0.266645	0.137986	0.00192478	0.0747823	ENSMUSG00000084957	Bbip1	protein_coding	100503572
3036.53	0.221098	0.0884953	0.00194223	0.075054	ENSMUSG00000004460	Dnajb11	protein_coding	67838
386.046	0.299991	0.213687	0.00193686	0.075054	ENSMUSG00000026812	Tsc1	protein_coding	64930
312.15	-0.282376	0.170672	0.00194979	0.075054	ENSMUSG00000045777	Ifitm10	protein_coding	320802
639.646	-0.251235	0.115891	0.00195017	0.075054	ENSMUSG00000099881	2810013P06Rik	bidirectional_promoter_lncRNA	NA
56.0846	0.318084	0.402172	0.00196692	0.0751669	ENSMUSG00000028804	Csmd2	protein_coding	329942
20.8228	-0.234505	0.769821	0.00196678	0.0751669	ENSMUSG00000031196	F8	protein_coding	14069
26.5746	0.322038	0.391071	0.00196219	0.0751669	ENSMUSG00000031298	Adgrg2	protein_coding	237175
697.517	-0.256088	0.122918	0.00198875	0.0758233	ENSMUSG00000107002	0610012G03Rik	protein_coding	NA
1646.38	0.240161	0.104584	0.00200433	0.0762394	ENSMUSG00000035150	Eif2s3x	protein_coding	26905
449.604	0.326125	0.327408	0.00201332	0.0764031	ENSMUSG00000019947	Arid5b	protein_coding	71371
37.612	-0.281906	0.463614	0.0020871	0.0786544	ENSMUSG00000029032	Arhgef16	protein_coding	230972
212.928	0.293969	0.206634	0.00208283	0.0786544	ENSMUSG00000030966	Trim21	protein_coding	20821
71.3893	-0.312319	0.2641	0.00208413	0.0786544	ENSMUSG00000053297	AI854703	protein_coding	NA
442.128	-0.248266	0.114653	0.00210265	0.0790575	ENSMUSG00000028470	Hint2	protein_coding	68917
447.008	-0.266282	0.142388	0.00210771	0.0790659	ENSMUSG00000028619	Tceanc2	protein_coding	66526
573.076	0.296017	0.215308	0.00212867	0.0792587	ENSMUSG00000010358	Ifi35	protein_coding	70110
244.196	-0.320961	0.343388	0.00213228	0.0792587	ENSMUSG00000032890	Rims3	protein_coding	242662
1878.19	0.247483	0.114061	0.00212653	0.0792587	ENSMUSG00000045983	Eif4g1	protein_coding	208643
100.479	0.309467	0.258567	0.00213042	0.0792587	ENSMUSG00000051403	Ppp1r37	protein_coding	232947
212.92	0.304595	0.406699	0.00214036	0.0793782	ENSMUSG00000052776	Oas1a	protein_coding	246730
236.535	-0.271451	0.154073	0.00214811	0.0794848	ENSMUSG00000057604	Lmcd1	protein_coding	30937
15481.6	-0.284143	0.18469	0.00216029	0.0795747	ENSMUSG00000007872	Id3	protein_coding	15903
126.938	0.312337	0.383576	0.00215849	0.0795747	ENSMUSG00000035208	Slfn8	protein_coding	276950
182.011	0.303896	0.244104	0.00218454	0.0802869	ENSMUSG00000020387	Jade2	protein_coding	76901
862.639	-0.238363	0.104919	0.0021897	0.0802955	ENSMUSG00000020778	Ten1	protein_coding	69535
230.275	0.292129	0.208762	0.00220189	0.0805616	ENSMUSG00000038453	Srcin1	protein_coding	56013
133.316	0.316001	0.310001	0.00223371	0.0813345	ENSMUSG00000019726	Lyst	protein_coding	17101
1448.18	0.240953	0.108253	0.00224777	0.0813345	ENSMUSG00000022770	Dlg1	protein_coding	13383
3026.25	0.25827	0.131646	0.00225209	0.0813345	ENSMUSG00000033577	Myo6	protein_coding	17920
306.293	0.287559	0.198735	0.00225292	0.0813345	ENSMUSG00000037946	Fgd3	protein_coding	30938
724.635	-0.26455	0.142691	0.00223822	0.0813345	ENSMUSG00000045658	Pid1	protein_coding	98496
25.2318	-0.166112	0.780817	0.00223391	0.0813345	ENSMUSG00000064330	Pde6h	protein_coding	78600
1764.45	-0.219948	0.0901825	0.00228512	0.0823147	ENSMUSG00000041697	Cox6a1	protein_coding	12861
580.521	-0.255329	0.127891	0.00230286	0.0824267	ENSMUSG00000044550	Tceal3	protein_coding	594844
175.755	-0.288351	0.203609	0.00229866	0.0824267	ENSMUSG00000050538	B230217C12Rik	protein_coding	68127
1383.09	-0.265205	0.145824	0.00230338	0.0824267	ENSMUSG00000079592	C1qtnf5	protein_coding	235312
6215.42	-0.229908	0.0983202	0.00231549	0.0826786	ENSMUSG00000023861	Mpc1	protein_coding	55951
759.519	0.261398	0.138953	0.00232624	0.0828812	ENSMUSG00000040029	Ipo8	protein_coding	320727
914.278	-0.288589	0.207775	0.00235694	0.0832055	ENSMUSG00000022665	Ccdc80	protein_coding	67896
665.356	-0.213871	0.0865249	0.00238123	0.0832055	ENSMUSG00000022681	Ntan1	protein_coding	18203
678.221	0.251325	0.123108	0.00237627	0.0832055	ENSMUSG00000028053	Ash1l	protein_coding	192195
18.5961	-0.227091	0.632914	0.00237069	0.0832055	ENSMUSG00000028753	Vwa5b1	protein_coding	75718
1220.02	0.248161	0.118191	0.00234665	0.0832055	ENSMUSG00000033732	Sf3b3	protein_coding	101943
627.981	0.311216	0.320424	0.00238099	0.0832055	ENSMUSG00000040253	Gbp7	protein_coding	229900
424.618	-0.236522	0.10492	0.00236149	0.0832055	ENSMUSG00000068391	Chrac1	protein_coding	93696
241.387	-0.264069	0.145468	0.00237309	0.0832055	ENSMUSG00000078570	1110065P20Rik	protein_coding	68920
186.873	-0.281471	0.188072	0.00237464	0.0832055	ENSMUSG00000100164	2610306M01Rik	bidirectional_promoter_lncRNA	NA
158.885	-0.291852	0.221758	0.0024137	0.0841597	ENSMUSG00000040767	Snrnp25	protein_coding	78372
1773.92	-0.249021	0.120576	0.00242418	0.084345	ENSMUSG00000026895	Ndufa8	protein_coding	68375
1976.85	0.20837	0.0831735	0.00243155	0.0844214	ENSMUSG00000022391	Rangap1	protein_coding	19387
3108.61	-0.234891	0.10417	0.00244819	0.0848187	ENSMUSG00000025204	Ndufb8	protein_coding	67264
450.946	0.260454	0.140398	0.00245661	0.0849299	ENSMUSG00000021140	Pcnx	protein_coding	54604
294.918	0.287417	0.210735	0.00246459	0.0850259	ENSMUSG00000032420	Nt5e	protein_coding	23959
39.7551	-0.240149	0.514012	0.00247476	0.0851964	ENSMUSG00000015957	Wnt11	protein_coding	22411
134.824	-0.304213	0.283639	0.00250112	0.0859226	ENSMUSG00000004233	Wars2	protein_coding	70560
522.255	-0.261681	0.144215	0.00250807	0.0859804	ENSMUSG00000021591	Glrx	protein_coding	93692
1320.98	0.210705	0.0852185	0.00252295	0.0861161	ENSMUSG00000028405	Aco1	protein_coding	11428
520.411	0.265494	0.15315	0.00252786	0.0861161	ENSMUSG00000042390	Gatad2b	protein_coding	229542
52.2318	0.29013	0.388523	0.00252128	0.0861161	ENSMUSG00000045868	Gvin1	protein_coding	74558
475.119	0.254286	0.13107	0.00254997	0.0866882	ENSMUSG00000030536	Iqgap1	protein_coding	29875
415.321	0.254726	0.132309	0.0025729	0.0869454	ENSMUSG00000030138	Bms1	protein_coding	213895
128.609	0.285299	0.210624	0.00257352	0.0869454	ENSMUSG00000096795	Zfp433	protein_coding	73610
157.665	-0.304535	0.3116	0.00257042	0.0869454	ENSMUSG00000117042	AC173344.1	lincRNA	NA
1074.72	0.246347	0.119264	0.00258409	0.0871224	ENSMUSG00000017485	Top2b	protein_coding	21974
242.167	0.254216	0.131856	0.00259501	0.08731	ENSMUSG00000037652	Phc3	protein_coding	241915
10.1386	-0.244548	0.473309	0.00260496	0.0874644	ENSMUSG00000029716	Tfr2	protein_coding	50765
33.2241	-0.267997	0.420313	0.00261426	0.0875296	ENSMUSG00000026380	Tfcp2l1	protein_coding	81879
631.532	-0.229879	0.100902	0.00261763	0.0875296	ENSMUSG00000032381	Fam96a	protein_coding	68250
206.906	0.298045	0.350086	0.00264406	0.0882327	ENSMUSG00000035692	Isg15	protein_coding	100038882
3327.72	-0.21595	0.0897619	0.0026686	0.0888699	ENSMUSG00000026566	Mpzl1	protein_coding	68481
1078.32	-0.203519	0.081405	0.00268635	0.0890974	ENSMUSG00000020107	Anapc16	protein_coding	52717
2837.44	-0.28367	0.211834	0.00268116	0.0890974	ENSMUSG00000033350	Chst2	protein_coding	54371
3832.75	-0.216052	0.0902932	0.00274318	0.0907976	ENSMUSG00000061111	Mcrip1	protein_coding	192173
436.724	0.273293	0.18281	0.00276513	0.0913387	ENSMUSG00000036833	Pnpla7	protein_coding	241274
1372.48	0.218672	0.0924782	0.00277189	0.0913773	ENSMUSG00000016382	Pls3	protein_coding	102866
298.163	-0.265894	0.163114	0.00279974	0.091582	ENSMUSG00000026492	Tfb2m	protein_coding	15278
76.7562	0.291306	0.35196	0.00279922	0.091582	ENSMUSG00000039236	Isg20	protein_coding	57444
120.514	-0.295469	0.332861	0.00280055	0.091582	ENSMUSG00000066196	Spag8	protein_coding	433700
43.3084	-0.27539	0.389509	0.00279396	0.091582	ENSMUSG00000107667	C530044C16Rik	lincRNA	NA
7.55844	-0.221672	0.518239	0.00281504	0.0918717	ENSMUSG00000117004	CT573017.1	antisense	NA
263.227	0.271327	0.181521	0.00287034	0.0934896	ENSMUSG00000036052	Dnajb5	protein_coding	56323
701.066	-0.262311	0.156431	0.00288052	0.0936342	ENSMUSG00000027679	Dnajc19	protein_coding	67713
1202.07	-0.241528	0.116744	0.00288626	0.0936343	ENSMUSG00000003559	As3mt	protein_coding	57344
412.088	-0.259836	0.151505	0.00292279	0.0944437	ENSMUSG00000025545	Clybl	protein_coding	69634
3977.4	-0.210144	0.0870125	0.00292177	0.0944437	ENSMUSG00000060073	Psma3	protein_coding	19167
229.147	0.249295	0.129596	0.00293567	0.09466	ENSMUSG00000029594	Rbm19	protein_coding	74111
1738.63	-0.243585	0.120559	0.00295269	0.09466	ENSMUSG00000040048	Ndufb10	protein_coding	68342
861.958	-0.249347	0.129981	0.00295201	0.09466	ENSMUSG00000045410	Akr1e1	protein_coding	56043
324.581	0.290789	0.269346	0.0029501	0.09466	ENSMUSG00000090100	Ttbk2	protein_coding	140810
25.0157	-0.241913	0.432833	0.00297476	0.0949943	ENSMUSG00000039021	Ttc16	protein_coding	338348
19.9511	0.284277	0.353053	0.00296968	0.0949943	ENSMUSG00000112049	Gm48269	processed_pseudogene	NA
908.786	0.272117	0.18943	0.00298613	0.0951712	ENSMUSG00000021981	Cab39l	protein_coding	69008
196.062	0.290161	0.323327	0.00300309	0.095476	ENSMUSG00000026896	Ifih1	protein_coding	71586
321.605	0.253058	0.138262	0.00300739	0.095476	ENSMUSG00000049553	Polr1a	protein_coding	20019
1975.6	-0.240466	0.117225	0.00304072	0.0963466	ENSMUSG00000046668	Cxxc5	protein_coding	67393
10597	0.173652	0.0660769	0.00305292	0.096359	ENSMUSG00000028452	Vcp	protein_coding	269523
701.361	-0.22119	0.0963834	0.00305283	0.096359	ENSMUSG00000054428	Atpif1	protein_coding	11983
7758.84	-0.21203	0.0891303	0.00306275	0.0964826	ENSMUSG00000004032	Gstm5	protein_coding	14866
5.36659	-0.191366	0.621166	0.00308949	0.0971375	ENSMUSG00000030559	Rab38	protein_coding	72433
251.363	-0.282442	0.23932	0.00311479	0.0977444	ENSMUSG00000029049	Morn1	protein_coding	76866
1676.52	-0.224112	0.0995736	0.0031353	0.0981993	ENSMUSG00000020235	Fzr1	protein_coding	56371
493.013	0.25293	0.141106	0.003148	0.0983691	ENSMUSG00000001632	Brpf1	protein_coding	78783
174.647	-0.276396	0.214668	0.00315278	0.0983691	ENSMUSG00000061322	Dnaic1	protein_coding	68922
1822.24	0.204908	0.0846955	0.00318816	0.099094	ENSMUSG00000021595	Nsun2	protein_coding	28114
501.667	0.207479	0.0864782	0.0031876	0.099094	ENSMUSG00000026213	Stk11ip	protein_coding	71728
551.625	0.28453	0.264381	0.00321019	0.0992118	ENSMUSG00000030016	Zfp638	protein_coding	18139
506.383	0.254771	0.146859	0.00320913	0.0992118	ENSMUSG00000063334	Krr1	protein_coding	52705
69.5896	-0.282244	0.332577	0.00320023	0.0992118	ENSMUSG00000064202	4430402I18Rik	protein_coding	381218
5767.92	0.259538	0.159634	0.00321752	0.0992504	ENSMUSG00000026442	Nfasc	protein_coding	269116
1405.11	0.225559	0.442262	0.00323464	0.0994028	ENSMUSG00000019997	Ctgf	protein_coding	14219
686.017	-0.259508	0.160042	0.00323283	0.0994028	ENSMUSG00000033157	Abhd10	protein_coding	213012
50.4932	-0.283798	0.317153	0.00324655	0.0995812	ENSMUSG00000078898	Zfp968	protein_coding	100043914
24.9216	-0.232675	0.422861	0.00327831	0.0999477	ENSMUSG00000007030	Vwa7	protein_coding	27762
328.203	0.258867	0.159816	0.003283	0.0999477	ENSMUSG00000020464	Pnpt1	protein_coding	71701
70.5201	-0.284575	0.299521	0.00327655	0.0999477	ENSMUSG00000039676	Capsl	protein_coding	75568
645.616	-0.25014	0.137698	0.00327205	0.0999477	ENSMUSG00000042831	Alkbh6	protein_coding	233065
1364.72	0.271056	0.204179	0.00333786	0.101209	ENSMUSG00000022629	Kif21a	protein_coding	16564
1043.66	-0.23678	0.115624	0.00333825	0.101209	ENSMUSG00000023020	Cox14	protein_coding	66379
707.081	-0.232732	0.11049	0.00334925	0.101209	ENSMUSG00000025533	Asl	protein_coding	109900
6.93437	-0.188671	0.578773	0.00334357	0.101209	ENSMUSG00000097566	A930024N18Rik	lincRNA	NA
702.932	0.28078	0.259161	0.00336812	0.101592	ENSMUSG00000032501	Trib1	protein_coding	211770
45.5563	-0.282351	0.287521	0.00337907	0.101734	ENSMUSG00000001520	Nrip2	protein_coding	60345
108.36	-0.277859	0.325941	0.00339673	0.102077	ENSMUSG00000006398	Cdc20	protein_coding	107995
326.145	-0.248321	0.136487	0.00340537	0.102149	ENSMUSG00000034509	Mad2l1bp	protein_coding	66591
30.9073	-0.272123	0.342608	0.00341785	0.102335	ENSMUSG00000024177	Nme4	protein_coding	56520
265.767	0.259221	0.166469	0.00344983	0.102923	ENSMUSG00000033478	Fam160b1	protein_coding	226252
5.42211	-0.179415	0.603958	0.0034501	0.102923	ENSMUSG00000072884	Gm10433	processed_transcript	NA
252.461	0.261297	0.17384	0.00346478	0.103172	ENSMUSG00000027615	Hps3	protein_coding	12807
351.845	-0.257837	0.163754	0.00349743	0.103955	ENSMUSG00000041840	Haus1	protein_coding	225745
25708.4	0.227218	0.105532	0.00351185	0.104015	ENSMUSG00000005125	Ndrg1	protein_coding	17988
1537.23	0.272609	0.332674	0.00351221	0.104015	ENSMUSG00000078853	Igtp	protein_coding	16145
37.7455	0.227751	0.411557	0.00353584	0.10447	ENSMUSG00000021803	Cdhr1	protein_coding	170677
2931.65	0.277846	0.262545	0.0035404	0.10447	ENSMUSG00000028967	Errfi1	protein_coding	74155
2173.8	-0.204964	0.0863813	0.00355055	0.10447	ENSMUSG00000033940	Brk1	protein_coding	101314
177.567	-0.275101	0.318744	0.0035532	0.10447	ENSMUSG00000062542	Syt9	protein_coding	60510
1125.36	-0.228241	0.107248	0.00358272	0.104491	ENSMUSG00000020219	Timm13	protein_coding	30055
1178.24	-0.213836	0.0932868	0.00357234	0.104491	ENSMUSG00000021033	Gstz1	protein_coding	14874
390.604	-0.277255	0.26601	0.0035859	0.104491	ENSMUSG00000024033	Rsph1	protein_coding	22092
16.6724	-0.176459	0.595373	0.00357423	0.104491	ENSMUSG00000027656	Wisp2	protein_coding	22403
629.817	0.278127	0.283975	0.0035723	0.104491	ENSMUSG00000033355	Rtp4	protein_coding	67775
107.62	-0.273862	0.237382	0.00359317	0.104516	ENSMUSG00000030598	Fbxo17	protein_coding	50760
266.522	-0.246476	0.136464	0.00361021	0.104825	ENSMUSG00000021619	Atg10	protein_coding	66795
289.092	0.254641	0.157996	0.00362445	0.105051	ENSMUSG00000040850	Psme4	protein_coding	103554
850.897	-0.276461	0.272722	0.00364558	0.105462	ENSMUSG00000029348	Asphd2	protein_coding	72898
286.567	-0.275435	0.301169	0.00365156	0.105462	ENSMUSG00000031174	Rpgr	protein_coding	19893
330.231	0.265202	0.198885	0.00367966	0.106086	ENSMUSG00000025949	Pikfyve	protein_coding	18711
333.051	0.274636	0.271109	0.00373807	0.106826	ENSMUSG00000022185	Acin1	protein_coding	56215
631.202	-0.226164	0.10605	0.00372772	0.106826	ENSMUSG00000024911	Fibp	protein_coding	58249
14390.8	0.246814	0.139565	0.00372795	0.106826	ENSMUSG00000026421	Csrp1	protein_coding	13007
348.19	0.223712	0.103334	0.00371949	0.106826	ENSMUSG00000031278	Acsl4	protein_coding	50790
50.0344	0.272686	0.307553	0.00373162	0.106826	ENSMUSG00000037580	Gch1	protein_coding	14528
548.871	-0.242131	0.129875	0.00375123	0.106828	ENSMUSG00000034729	Mrps10	protein_coding	64657
904.334	-0.252247	0.154381	0.00374538	0.106828	ENSMUSG00000047261	Gap43	protein_coding	14432
3723.31	-0.241246	0.128529	0.00377525	0.106829	ENSMUSG00000003038	Hmgn2	protein_coding	15331
348.131	0.249227	0.146769	0.00377935	0.106829	ENSMUSG00000012296	Tjap1	protein_coding	74094
63.0914	0.261411	0.186963	0.00375987	0.106829	ENSMUSG00000040022	Rab11fip2	protein_coding	74998
34.9819	0.27215	0.303299	0.00378239	0.106829	ENSMUSG00000057706	Mex3b	protein_coding	108797
318.629	0.268921	0.319272	0.00378398	0.106829	ENSMUSG00000105843	Gm19439	TEC	NA
164.492	0.272978	0.275175	0.00382972	0.107933	ENSMUSG00000041117	Ccdc8	protein_coding	434130
2056.27	0.232056	0.114325	0.00383807	0.107982	ENSMUSG00000034088	Hdlbp	protein_coding	110611
86.8562	0.250869	0.355747	0.00386121	0.10815	ENSMUSG00000034653	Ythdc2	protein_coding	240255
717.563	-0.263478	0.201276	0.00385912	0.10815	ENSMUSG00000064246	Chil1	protein_coding	12654
3073.7	0.241871	0.131156	0.0038639	0.10815	ENSMUSG00000071176	Arhgef10	protein_coding	234094
1722.94	-0.237652	0.123381	0.00387485	0.108206	ENSMUSG00000020733	Slc9a3r1	protein_coding	26941
41.2397	-0.267734	0.31426	0.00388133	0.108206	ENSMUSG00000026018	Ica1l	protein_coding	70375
588.514	0.252416	0.159106	0.00388894	0.108206	ENSMUSG00000027951	Adar	protein_coding	56417
120.071	-0.257151	0.175904	0.00389243	0.108206	ENSMUSG00000030271	Ogg1	protein_coding	18294
254.386	0.271214	0.283052	0.00391363	0.108515	ENSMUSG00000025608	Podxl	protein_coding	27205
634.772	0.208648	0.0908222	0.00391687	0.108515	ENSMUSG00000055531	Cpsf6	protein_coding	432508
1276.95	-0.246311	0.142985	0.00394946	0.109048	ENSMUSG00000023904	Hcfc1r1	protein_coding	353502
11293.5	-0.201745	0.0857485	0.00394422	0.109048	ENSMUSG00000028692	Akr1a1	protein_coding	58810
4304.44	-0.208961	0.0913194	0.00396968	0.109236	ENSMUSG00000009863	Sdhb	protein_coding	67680
1277.57	-0.221994	0.103222	0.00396508	0.109236	ENSMUSG00000039640	Mrpl12	protein_coding	56282
2868.89	-0.228109	0.110625	0.00400744	0.11009	ENSMUSG00000009549	Srp14	protein_coding	20813
115.734	-0.255517	0.175775	0.00404699	0.110989	ENSMUSG00000052584	Serp2	protein_coding	72661
1854.72	-0.190574	0.078726	0.00407449	0.111183	ENSMUSG00000002550	Uck1	protein_coding	22245
2184.04	0.236635	0.124128	0.00407191	0.111183	ENSMUSG00000022270	Retreg1	protein_coding	66270
37.2759	-0.256916	0.332453	0.00406426	0.111183	ENSMUSG00000053574	4930563E22Rik	processed_transcript	75304
218.955	-0.260991	0.203298	0.00409842	0.111649	ENSMUSG00000115317	Gm32618	lincRNA	NA
9042.66	0.265621	0.294662	0.00414266	0.112666	ENSMUSG00000074896	Ifit3	protein_coding	15959
3053.33	0.212667	0.0953517	0.00415657	0.112857	ENSMUSG00000059208	Hnrnpm	protein_coding	76936
745.812	0.248675	0.155557	0.00418025	0.113311	ENSMUSG00000038463	Olfml2b	protein_coding	320078
4681.72	0.218669	0.101263	0.00419798	0.113602	ENSMUSG00000032826	Ank2	protein_coding	109676
80.7928	-0.265027	0.289736	0.00420492	0.113602	ENSMUSG00000085705	Gm16046	lincRNA	NA
393.791	0.26117	0.21304	0.00422573	0.113976	ENSMUSG00000029798	Herc6	protein_coding	67138
312.483	0.258588	0.198903	0.00423478	0.114032	ENSMUSG00000039985	Sinhcaf	protein_coding	56306
9.78564	-0.186564	0.452439	0.00424958	0.114242	ENSMUSG00000098221	Gm27030	lincRNA	NA
338.863	-0.256749	0.191033	0.00426155	0.114375	ENSMUSG00000053553	3110082I17Rik	protein_coding	73212
2378.47	0.206467	0.0909324	0.00432786	0.115931	ENSMUSG00000030681	Mvp	protein_coding	78388
18.4961	0.206358	0.398474	0.00433375	0.115931	ENSMUSG00000043505	Gimap5	protein_coding	317757
24.0236	0.243125	0.343752	0.00434231	0.11597	ENSMUSG00000027977	Ndst3	protein_coding	83398
642.965	-0.210345	0.0942846	0.00435216	0.116043	ENSMUSG00000002395	Use1	protein_coding	67023
7.90685	-0.169014	0.512094	0.00436862	0.116292	ENSMUSG00000031554	Adam5	protein_coding	11499
579.672	-0.216855	0.100569	0.00439144	0.116421	ENSMUSG00000001056	Nhp2	protein_coding	52530
2864.03	-0.203708	0.0890337	0.00439487	0.116421	ENSMUSG00000018677	Slc25a39	protein_coding	68066
1047.39	-0.21166	0.0955948	0.00438338	0.116421	ENSMUSG00000045411	2410002F23Rik	protein_coding	668661
6009.67	0.245445	0.151284	0.00440788	0.116577	ENSMUSG00000003814	Calr	protein_coding	12317
85.2822	-0.257457	0.305846	0.00443105	0.116977	ENSMUSG00000019803	Nr2e1	protein_coding	21907
93.7697	-0.222841	0.36823	0.00444344	0.116977	ENSMUSG00000025453	Nnt	protein_coding	18115
10.0252	-0.163428	0.528922	0.00444454	0.116977	ENSMUSG00000032936	Camkv	protein_coding	235604
2372.19	0.217179	0.101367	0.00447244	0.116999	ENSMUSG00000021843	Ktn1	protein_coding	16709
17.3744	-0.188883	0.427723	0.00446471	0.116999	ENSMUSG00000051727	Kctd14	protein_coding	233529
67.767	-0.256098	0.199621	0.00447403	0.116999	ENSMUSG00000063714	Sp3os	antisense	NA
37.3823	-0.220282	0.371169	0.00445603	0.116999	ENSMUSG00000085398	4931406G06Rik	antisense	NA
15.5436	-0.238793	0.344033	0.00448676	0.117144	ENSMUSG00000045008	9030612E09Rik	protein_coding	NA
89.7998	0.184224	0.435631	0.00453221	0.118142	ENSMUSG00000089940	Gm4117	antisense	NA
5.63714	-0.18136	0.442328	0.00455788	0.118566	ENSMUSG00000045075	Gm9796	lincRNA	NA
513.623	-0.222056	0.107427	0.0045703	0.118566	ENSMUSG00000079478	Sssca1	protein_coding	56390
254.1	-0.237645	0.133177	0.00456414	0.118566	ENSMUSG00000079677	Fdx1l	protein_coding	68165
54.1809	-0.258332	0.224122	0.00458428	0.11874	ENSMUSG00000097397	Gm16861	antisense	NA
480.088	0.218006	0.102945	0.00459185	0.118748	ENSMUSG00000032952	Ap4b1	protein_coding	67489
9.65659	-0.182762	0.433632	0.0046143	0.119139	ENSMUSG00000101144	Gm29054	processed_transcript	NA
879.399	0.247306	0.164243	0.00462419	0.119206	ENSMUSG00000035673	Sbno2	protein_coding	216161
142.552	-0.251817	0.188002	0.00469187	0.12076	ENSMUSG00000020381	Mrnip	protein_coding	68067
7.31362	-0.138028	0.583165	0.00471375	0.121132	ENSMUSG00000046372	Gm5590	transcribed_processed_pseudogene	NA
770.856	0.251288	0.186703	0.00472214	0.121157	ENSMUSG00000030516	Tjp1	protein_coding	21872
104.885	0.247437	0.316188	0.00473653	0.121336	ENSMUSG00000037578	Pkd2l1	protein_coding	329064
305.569	-0.236497	0.133821	0.00477451	0.121926	ENSMUSG00000021013	Ttc8	protein_coding	76260
1798.28	0.254609	0.211132	0.00477424	0.121926	ENSMUSG00000058569	Tmed9	protein_coding	67511
4.5688	-0.123522	0.592564	0.00480412	0.122223	ENSMUSG00000006649	Nphs1	protein_coding	54631
3500.04	-0.203221	0.0903905	0.00483079	0.122223	ENSMUSG00000015671	Psma2	protein_coding	19166
838.531	-0.228523	0.118307	0.00479478	0.122223	ENSMUSG00000026112	Coa5	protein_coding	76178
3172.72	-0.25054	0.188318	0.00483276	0.122223	ENSMUSG00000033585	Ndn	protein_coding	17984
418.946	0.230541	0.122041	0.00482104	0.122223	ENSMUSG00000042328	Hps4	protein_coding	192232
21.3579	-0.252031	0.295986	0.0048386	0.122223	ENSMUSG00000073158	9030624G23Rik	protein_coding	66808
158.414	0.253632	0.207423	0.00482009	0.122223	ENSMUSG00000103037	Pcdhgb1	protein_coding	93699
24353.8	-0.229915	0.121455	0.00487088	0.122849	ENSMUSG00000027712	Anxa5	protein_coding	11747
13.4214	0.234715	0.333944	0.00488112	0.122917	ENSMUSG00000103234	Gm37158	TEC	NA
386.718	-0.249861	0.187731	0.00489485	0.123073	ENSMUSG00000021376	Tpmt	protein_coding	22017
20.5015	0.195672	0.386764	0.00492885	0.123547	ENSMUSG00000015134	Aldh1a3	protein_coding	56847
841.396	0.2294	0.121107	0.00492451	0.123547	ENSMUSG00000040463	Mybbp1a	protein_coding	18432
36.2029	-0.236472	0.328436	0.00494756	0.123636	ENSMUSG00000026959	Grin1	protein_coding	14810
74.7568	-0.254309	0.225705	0.00494054	0.123636	ENSMUSG00000051703	Tmem198	protein_coding	319998
1211.12	-0.223571	0.112231	0.00495745	0.123694	ENSMUSG00000073155	1810058I24Rik	lincRNA	NA
6247	-0.200334	0.0886727	0.00498356	0.124155	ENSMUSG00000005161	Prdx2	protein_coding	21672
120.487	0.254246	0.26003	0.00501012	0.124627	ENSMUSG00000031486	Adgra2	protein_coding	78560
181.704	0.240807	0.153553	0.00510757	0.126689	ENSMUSG00000035722	Abca7	protein_coding	27403
1774.28	0.236405	0.139268	0.00510854	0.126689	ENSMUSG00000036333	Kidins220	protein_coding	77480
732.97	0.251533	0.216287	0.00511816	0.126735	ENSMUSG00000005534	Insr	protein_coding	16337
319.578	-0.252691	0.247681	0.0051513	0.127362	ENSMUSG00000056708	Ier5	protein_coding	15939
278.559	-0.225239	0.116372	0.00515999	0.127384	ENSMUSG00000024592	C330018D20Rik	protein_coding	77422
340.72	0.236927	0.143312	0.00523782	0.127568	ENSMUSG00000001240	Ramp2	protein_coding	54409
119.659	-0.249502	0.204683	0.00519627	0.127568	ENSMUSG00000019853	Hebp2	protein_coding	56016
564.481	-0.2488	0.201303	0.00522668	0.127568	ENSMUSG00000020175	Rab36	protein_coding	76877
990.037	-0.247981	0.193567	0.00520262	0.127568	ENSMUSG00000027239	Mdk	protein_coding	17242
529.692	-0.21022	0.098328	0.00523154	0.127568	ENSMUSG00000033020	Polr2f	protein_coding	69833
6.79433	-0.187949	0.387301	0.0052139	0.127568	ENSMUSG00000042118	Bhmt2	protein_coding	64918
139.837	0.243406	0.167866	0.00521339	0.127568	ENSMUSG00000063382	Bcl9l	protein_coding	80288
1369.28	-0.232435	0.130666	0.00520704	0.127568	ENSMUSG00000067377	Tspan6	protein_coding	56496
1961.94	0.244765	0.175677	0.0052358	0.127568	ENSMUSG00000074170	Plekhf1	protein_coding	72287
16.7576	-0.151008	0.500062	0.00524735	0.12761	ENSMUSG00000043020	Wdr63	protein_coding	242253
1747.11	-0.213215	0.10162	0.00527627	0.128122	ENSMUSG00000061046	Haghl	protein_coding	68977
803.512	0.23763	0.146772	0.00529271	0.128331	ENSMUSG00000034709	Ppp1r21	protein_coding	73825
49.2088	0.245007	0.291938	0.00530368	0.128406	ENSMUSG00000049191	Rtl5	protein_coding	331474
615.39	0.25042	0.239117	0.00533704	0.128773	ENSMUSG00000000275	Trim25	protein_coding	217069
31.9784	-0.229015	0.325479	0.00535043	0.128773	ENSMUSG00000023935	Spats1	protein_coding	71020
1149.3	0.184015	0.0781959	0.0053364	0.128773	ENSMUSG00000027236	Eif3j1	protein_coding	78655
26695.5	-0.242876	0.170442	0.00535011	0.128773	ENSMUSG00000029580	Actb	protein_coding	11461
936.679	0.241283	0.163229	0.00536534	0.128942	ENSMUSG00000025224	Gbf1	protein_coding	107338
792.82	0.221879	0.113049	0.00538178	0.129147	ENSMUSG00000002748	Baz1b	protein_coding	22385
2629.04	-0.191068	0.0831328	0.00539668	0.129314	ENSMUSG00000031505	Naxd	protein_coding	69225
773.243	-0.206421	0.0956266	0.00543939	0.129956	ENSMUSG00000039983	Ccdc32	protein_coding	269336
36.3624	-0.209594	0.348468	0.00543876	0.129956	ENSMUSG00000050822	Slc29a4	protein_coding	243328
3691.1	0.230289	0.129326	0.0054758	0.130157	ENSMUSG00000001552	Jup	protein_coding	16480
10210.9	0.203035	0.0927027	0.00546693	0.130157	ENSMUSG00000025130	P4hb	protein_coding	18453
775.866	-0.244311	0.184803	0.00547991	0.130157	ENSMUSG00000026875	Traf1	protein_coding	22029
623.947	0.241718	0.169815	0.0054877	0.130157	ENSMUSG00000055065	Ddx17	protein_coding	67040
287.699	0.237416	0.150304	0.00547593	0.130157	ENSMUSG00000061665	Cd2ap	protein_coding	12488
10.4338	-0.187218	0.376861	0.00549636	0.130173	ENSMUSG00000022362	Gm29394	protein_coding	NA
3112.06	0.212461	0.102069	0.0055216	0.130393	ENSMUSG00000024966	Stip1	protein_coding	20867
298.222	0.238825	0.157123	0.00551971	0.130393	ENSMUSG00000040651	Fam208a	protein_coding	218850
703.242	-0.212464	0.102249	0.00555602	0.130539	ENSMUSG00000020328	Nudcd2	protein_coding	52653
66.1047	-0.217973	0.335012	0.00553584	0.130539	ENSMUSG00000038233	Fam198a	protein_coding	245050
9.25941	-0.171903	0.404888	0.00554619	0.130539	ENSMUSG00000067158	Col4a4	protein_coding	12829
9.08012	0.175996	0.394927	0.0055598	0.130539	ENSMUSG00000111327	Gm48401	processed_pseudogene	NA
64.9733	0.243733	0.27962	0.0055807	0.130842	ENSMUSG00000105504	Gbp5	protein_coding	229898
18.1274	-0.205658	0.348437	0.0055956	0.131003	ENSMUSG00000007480	Mc5r	protein_coding	17203
437.912	-0.230053	0.130493	0.0056055	0.131047	ENSMUSG00000039795	Zfand1	protein_coding	66361
119.773	-0.246757	0.222149	0.00562789	0.131382	ENSMUSG00000026387	Sctr	protein_coding	319229
659.138	-0.219503	0.111489	0.00563937	0.131384	ENSMUSG00000032397	Tipin	protein_coding	66131
326.424	0.221019	0.113744	0.0056441	0.131384	ENSMUSG00000059883	Irak4	protein_coding	266632
223.498	-0.239189	0.163031	0.00565424	0.131433	ENSMUSG00000028551	Cdkn2c	protein_coding	12580
2825.44	0.216392	0.107495	0.00566678	0.131537	ENSMUSG00000048578	Mlec	protein_coding	109154
578.484	0.229937	0.131778	0.00572004	0.132397	ENSMUSG00000002718	Cse1l	protein_coding	110750
33.0792	0.164331	0.415937	0.00571364	0.132397	ENSMUSG00000113924	Gm48493	processed_pseudogene	NA
396.348	0.239329	0.167226	0.00575108	0.132927	ENSMUSG00000079469	Pigb	protein_coding	55981
456.855	-0.226624	0.124801	0.0057699	0.132985	ENSMUSG00000005150	Wdr83	protein_coding	67836
854.723	0.203827	0.094556	0.0057642	0.132985	ENSMUSG00000013787	Ehmt2	protein_coding	110147
524.143	0.23695	0.156524	0.00578047	0.13304	ENSMUSG00000034168	Irf2bpl	protein_coding	238330
35.7542	0.230511	0.307559	0.00579143	0.133105	ENSMUSG00000019564	Arid3a	protein_coding	13496
574.599	-0.216592	0.108564	0.00580026	0.13312	ENSMUSG00000042670	Immp1l	protein_coding	66541
3272.75	0.237086	0.158314	0.0058197	0.133379	ENSMUSG00000032788	Pdxk	protein_coding	216134
1387.74	-0.234879	0.149161	0.00582808	0.133384	ENSMUSG00000029328	Hnrnpdl	protein_coding	50926
8.67972	-0.142639	0.485802	0.0058487	0.133668	ENSMUSG00000013483	Card14	protein_coding	170720
2222.51	0.239285	0.277959	0.00592182	0.134585	ENSMUSG00000034459	Ifit1	protein_coding	15957
68.8451	-0.228143	0.308026	0.00590928	0.134585	ENSMUSG00000038677	Scube3	protein_coding	268935
636.71	-0.219296	0.113164	0.00592064	0.134585	ENSMUSG00000051412	Vamp7	protein_coding	20955
82.1643	-0.235119	0.152259	0.00591365	0.134585	ENSMUSG00000106019	Gm43672	lincRNA	NA
511.059	0.241379	0.266992	0.00593007	0.134585	ENSMUSG00000064337	mt-Rnr1	Mt_rRNA	NA
9.62284	-0.160374	0.413097	0.00597712	0.135465	ENSMUSG00000100599	1700120C14Rik	processed_transcript	NA
137.571	-0.241355	0.193914	0.00598883	0.135542	ENSMUSG00000040749	Siah1b	protein_coding	20438
100.456	-0.242499	0.21338	0.00603315	0.135979	ENSMUSG00000027635	Dsn1	protein_coding	66934
19.9217	0.173535	0.380231	0.00602993	0.135979	ENSMUSG00000048012	Zfp473	protein_coding	243963
794.466	0.218381	0.112508	0.00602241	0.135979	ENSMUSG00000056310	Tyw1	protein_coding	100929
9.90062	-0.14955	0.443341	0.00607115	0.136647	ENSMUSG00000032514	Ttc21a	protein_coding	74052
1245.01	0.231901	0.143723	0.00608377	0.136742	ENSMUSG00000030064	Frmd4b	protein_coding	232288
283.795	-0.23381	0.152138	0.00612355	0.137447	ENSMUSG00000023079	Gtf2ird1	protein_coding	57080
235.623	-0.226628	0.129107	0.00613895	0.137603	ENSMUSG00000032177	Pde4a	protein_coding	18577
687.1	0.213168	0.106211	0.00615191	0.137705	ENSMUSG00000034640	Tiparp	protein_coding	99929
2731.2	0.206195	0.0984412	0.00616272	0.137758	ENSMUSG00000027429	Sec23b	protein_coding	27054
497.599	0.225181	0.126827	0.00623478	0.138045	ENSMUSG00000028826	Maco1	protein_coding	66146
110.054	-0.233227	0.151731	0.00620571	0.138045	ENSMUSG00000036315	Znrd1	protein_coding	66136
5.75047	-0.131553	0.500689	0.00622709	0.138045	ENSMUSG00000046295	Ankle1	protein_coding	234396
689.394	0.236864	0.171271	0.00620952	0.138045	ENSMUSG00000050840	Cdh20	protein_coding	23836
91.9152	0.218665	0.314316	0.0062192	0.138045	ENSMUSG00000055148	Klf2	protein_coding	16598
148.668	-0.235289	0.161067	0.00618539	0.138045	ENSMUSG00000064090	Vrk2	protein_coding	69922
504.817	0.236697	0.170128	0.00620812	0.138045	ENSMUSG00000071379	Hpcal1	protein_coding	53602
26.2018	-0.210467	0.323538	0.00629136	0.139109	ENSMUSG00000106951	5930430L01Rik	lincRNA	NA
102.743	-0.231844	0.148357	0.00630666	0.139186	ENSMUSG00000050855	Zfp940	protein_coding	233057
313.122	0.238313	0.188416	0.00631193	0.139186	ENSMUSG00000057337	Chst3	protein_coding	53374
48.5696	-0.231211	0.286138	0.00632836	0.139361	ENSMUSG00000023795	Pisd-ps2	transcribed_unprocessed_pseudogene	NA
4852.96	0.212106	0.106068	0.00637263	0.140146	ENSMUSG00000027339	Rassf2	protein_coding	215653
821.365	-0.21705	0.113176	0.00641463	0.14088	ENSMUSG00000029066	Mrpl20	protein_coding	66448
674.395	-0.234084	0.162922	0.00643192	0.140881	ENSMUSG00000033998	Kcnk1	protein_coding	16525
5018.97	0.219326	0.117022	0.00643168	0.140881	ENSMUSG00000035828	Pim3	protein_coding	223775
18.49	-0.193628	0.339389	0.00645007	0.141019	ENSMUSG00000020330	Hmmr	protein_coding	15366
7988	0.220356	0.119057	0.00645551	0.141019	ENSMUSG00000063077	Kif1b	protein_coding	16561
17.0543	0.14158	0.447261	0.00649732	0.141176	ENSMUSG00000020178	Adora2a	protein_coding	11540
4478.52	0.224974	0.129358	0.00649113	0.141176	ENSMUSG00000028645	Slc2a1	protein_coding	20525
1477.86	0.217979	0.115053	0.00647161	0.141176	ENSMUSG00000029227	Fip1l1	protein_coding	66899
2201.24	0.228815	0.286749	0.00648339	0.141176	ENSMUSG00000029561	Oasl2	protein_coding	23962
601.879	0.227031	0.135856	0.00654811	0.14209	ENSMUSG00000036435	Exoc1	protein_coding	69940
1057.22	0.204946	0.0988263	0.00656694	0.142105	ENSMUSG00000022280	Rnf19a	protein_coding	30945
1490.29	-0.224354	0.128658	0.00656192	0.142105	ENSMUSG00000034424	Gcsh	protein_coding	68133
155.041	-0.237176	0.198247	0.00657489	0.142105	ENSMUSG00000099034	2810039B14Rik	transcribed_unitary_pseudogene	NA
1039.63	0.230509	0.149779	0.00660413	0.142548	ENSMUSG00000057738	Sptan1	protein_coding	20740
3721.29	0.214873	0.111621	0.0066827	0.144053	ENSMUSG00000025153	Fasn	protein_coding	14104
422.627	-0.235146	0.183784	0.00669443	0.144116	ENSMUSG00000022656	Nectin3	protein_coding	58998
1908.97	0.21209	0.108072	0.00674962	0.144463	ENSMUSG00000004846	Plod3	protein_coding	26433
272.306	-0.224609	0.13153	0.00673821	0.144463	ENSMUSG00000027327	1700037H04Rik	protein_coding	67326
89.1989	0.217942	0.301005	0.00675484	0.144463	ENSMUSG00000027435	Cd93	protein_coding	17064
629.85	0.208392	0.103431	0.00675168	0.144463	ENSMUSG00000033540	Idua	protein_coding	15932
639.226	0.225645	0.285572	0.00674874	0.144463	ENSMUSG00000075602	Ly6a	protein_coding	110454
4.80218	-0.11186	0.517446	0.00680477	0.145341	ENSMUSG00000101634	1700066B17Rik	lincRNA	NA
400.543	-0.226787	0.139468	0.00681679	0.145407	ENSMUSG00000029715	Pop7	protein_coding	74097
1556.07	-0.215475	0.113549	0.0068384	0.145678	ENSMUSG00000026021	Sumo1	protein_coding	22218
5035.88	-0.211905	0.108635	0.00689816	0.146756	ENSMUSG00000019054	Fis1	protein_coding	66437
13618.5	-0.223529	0.130749	0.00690701	0.146756	ENSMUSG00000030246	Ldhb	protein_coding	16832
355.32	0.202076	0.31871	0.00693349	0.147127	ENSMUSG00000020427	Igfbp3	protein_coding	16009
8.64936	-0.14223	0.419971	0.00696795	0.147165	ENSMUSG00000004110	Cacna1e	protein_coding	12290
390.955	0.226615	0.141392	0.00695789	0.147165	ENSMUSG00000015522	Arnt	protein_coding	11863
453.852	-0.2294	0.154261	0.0069752	0.147165	ENSMUSG00000027160	Ccdc34	protein_coding	68201
615.885	-0.22412	0.133189	0.00696465	0.147165	ENSMUSG00000029059	Fam213b	protein_coding	66469
17.8489	-0.209089	0.308855	0.00698036	0.147165	ENSMUSG00000075569	Rsph10b	protein_coding	18861
67.874	-0.233938	0.230579	0.00700788	0.147185	ENSMUSG00000005716	Pvalb	protein_coding	19293
62.7265	0.191838	0.328716	0.00700614	0.147185	ENSMUSG00000026938	Fcna	protein_coding	14133
122.471	0.231596	0.16976	0.00700838	0.147185	ENSMUSG00000034755	Pcdh11x	protein_coding	245578
538.687	0.233808	0.197152	0.00702807	0.14722	ENSMUSG00000021583	Erap1	protein_coding	80898
796.968	-0.230751	0.163997	0.00702039	0.14722	ENSMUSG00000025911	Adhfe1	protein_coding	76187
942.662	-0.223298	0.132632	0.00710133	0.147572	ENSMUSG00000020843	Timm22	protein_coding	56322
1853.9	0.216823	0.11763	0.00709066	0.147572	ENSMUSG00000028465	Tln1	protein_coding	21894
10.3971	-0.174411	0.348058	0.00705479	0.147572	ENSMUSG00000037474	Dtl	protein_coding	76843
532.476	0.214932	0.114465	0.00710822	0.147572	ENSMUSG00000037936	Scarb1	protein_coding	20778
1036.1	0.22926	0.156121	0.00706328	0.147572	ENSMUSG00000041926	Rnpep	protein_coding	215615
59.004	-0.194209	0.324404	0.007087	0.147572	ENSMUSG00000060429	Sntb1	protein_coding	20649
6.35634	0.175343	0.346098	0.00708607	0.147572	ENSMUSG00000114598	D130062J10Rik	sense_intronic	NA
7.28121	0.145041	0.404318	0.00711932	0.147615	ENSMUSG00000044393	Dsg2	protein_coding	13511
9.46789	-0.162897	0.363299	0.0071292	0.147632	ENSMUSG00000102691	Gm37780	TEC	NA
366.773	-0.22744	0.264706	0.00716456	0.14795	ENSMUSG00000024526	Cidea	protein_coding	12683
206.291	-0.22429	0.137215	0.00719896	0.14795	ENSMUSG00000026632	Tatdn3	protein_coding	68972
5864.53	0.217007	0.118737	0.00718982	0.14795	ENSMUSG00000031748	Gnao1	protein_coding	14681
24.2647	0.1983	0.317896	0.00718049	0.14795	ENSMUSG00000042784	Muc1	protein_coding	17829
576.303	-0.20511	0.101548	0.0071866	0.14795	ENSMUSG00000068264	Ap5s1	protein_coding	69596
1642.51	0.217607	0.11993	0.00719326	0.14795	ENSMUSG00000070733	Fryl	protein_coding	72313
328.608	-0.214797	0.11513	0.0072404	0.148428	ENSMUSG00000006395	Hyi	polymorphic_pseudogene	NA
2096.88	0.232544	0.218706	0.00723516	0.148428	ENSMUSG00000056222	Spock1	protein_coding	20745
760.236	-0.23141	0.183254	0.0072585	0.148613	ENSMUSG00000059974	Ntm	protein_coding	235106
419.555	-0.224376	0.138668	0.00726889	0.148639	ENSMUSG00000022217	Emc9	protein_coding	85308
3327.26	-0.21973	0.125728	0.00732154	0.149528	ENSMUSG00000017670	Elmo2	protein_coding	140579
8.60967	0.167746	0.350361	0.00733552	0.149626	ENSMUSG00000103713	Gm2136	TEC	NA
946.653	0.207468	0.105081	0.00735024	0.149674	ENSMUSG00000007029	Vars	protein_coding	22321
1362.93	0.211054	0.110007	0.00736536	0.149674	ENSMUSG00000032580	Rbm5	protein_coding	83486
573.032	0.217059	0.120222	0.00736219	0.149674	ENSMUSG00000041438	Utp4	protein_coding	21771
10.972	0.150259	0.377376	0.00748398	0.151895	ENSMUSG00000029361	Nos1	protein_coding	18125
193.538	0.227053	0.15901	0.00756615	0.153372	ENSMUSG00000033983	Coil	protein_coding	12812
351.722	-0.228292	0.170965	0.00760376	0.153562	ENSMUSG00000001665	Gstt3	protein_coding	103140
6995.74	-0.176348	0.0782181	0.00759262	0.153562	ENSMUSG00000031818	Cox4i1	protein_coding	12857
18.8493	0.212969	0.288646	0.00760043	0.153562	ENSMUSG00000108500	Gm45033	TEC	NA
150.7	0.227829	0.167552	0.00762312	0.153763	ENSMUSG00000038766	Gabpb2	protein_coding	213054
1523.04	-0.198065	0.0958181	0.00764838	0.154082	ENSMUSG00000078440	Dohh	protein_coding	102115
56.0405	-0.225819	0.249319	0.00767071	0.154271	ENSMUSG00000031860	Pbx4	protein_coding	80720
198.081	-0.20281	0.302543	0.00767667	0.154271	ENSMUSG00000033361	Prrg3	protein_coding	208748
205.905	-0.227953	0.173571	0.00770747	0.154699	ENSMUSG00000017943	Gdap1l1	protein_coding	228858
83.3984	-0.228516	0.223352	0.00772866	0.154934	ENSMUSG00000040653	Ppp1r14c	protein_coding	76142
509.783	-0.200169	0.0983251	0.00775441	0.155069	ENSMUSG00000022244	Amacr	protein_coding	17117
1927.19	-0.215887	0.12101	0.0077516	0.155069	ENSMUSG00000027952	Pmvk	protein_coding	68603
263.755	-0.22876	0.202198	0.00778369	0.155464	ENSMUSG00000012429	Mplkip	protein_coding	66308
2559.66	0.227349	0.174919	0.00783519	0.156118	ENSMUSG00000036585	Fgf1	protein_coding	14164
678.565	0.227487	0.226207	0.00783558	0.156118	ENSMUSG00000091971	Hspa1a	protein_coding	193740
717.21	0.224649	0.152981	0.00786236	0.156461	ENSMUSG00000035168	Tanc1	protein_coding	66860
936.959	0.226663	0.227762	0.00792512	0.157517	ENSMUSG00000001123	Lgals9	protein_coding	16859
221.324	0.224882	0.156834	0.00793474	0.157517	ENSMUSG00000038550	Ciart	protein_coding	229599
388.892	0.214695	0.12019	0.00795966	0.15782	ENSMUSG00000052144	Ppp4r2	protein_coding	232314
4487.7	-0.201509	0.100618	0.00798236	0.158078	ENSMUSG00000018286	Psmb6	protein_coding	19175
1531.66	0.219897	0.134285	0.00800026	0.15824	ENSMUSG00000018707	Dync1h1	protein_coding	13424
228.603	-0.226028	0.170684	0.00801388	0.158318	ENSMUSG00000051721	Wdcp	protein_coding	238037
3316.01	0.215788	0.123434	0.00805899	0.158824	ENSMUSG00000019055	Plod1	protein_coding	18822
1594.91	0.226195	0.175671	0.00805383	0.158824	ENSMUSG00000019916	P4ha1	protein_coding	18451
7.75029	-0.111477	0.470604	0.00811307	0.159516	ENSMUSG00000085560	C230038L03Rik	processed_transcript	NA
24.5683	-0.186056	0.313987	0.00811366	0.159516	ENSMUSG00000112121	C230072F16Rik	lincRNA	NA
30493.9	0.222825	0.149608	0.00813086	0.159662	ENSMUSG00000023944	Hsp90ab1	protein_coding	15516
9.42778	0.126932	0.418757	0.00819353	0.1607	ENSMUSG00000097848	Gm807	lincRNA	NA
16.9927	0.181665	0.316964	0.00820905	0.160811	ENSMUSG00000012428	Steap4	protein_coding	117167
237.233	0.213476	0.272504	0.00823084	0.160851	ENSMUSG00000020717	Pecam1	protein_coding	18613
95.5522	-0.224045	0.161409	0.00822381	0.160851	ENSMUSG00000073478	D730003I15Rik	lincRNA	NA
921.754	-0.213449	0.119911	0.00825821	0.161001	ENSMUSG00000028608	0610037L13Rik	protein_coding	74098
269.521	0.223932	0.161797	0.0082556	0.161001	ENSMUSG00000040447	Spns2	protein_coding	216892
1168.67	0.219831	0.138147	0.00826919	0.161007	ENSMUSG00000032220	Myo1e	protein_coding	71602
10.503	-0.123799	0.426152	0.00827826	0.161007	ENSMUSG00000108228	6430584L05Rik	lincRNA	NA
1249.33	-0.193008	0.0930239	0.00832234	0.161671	ENSMUSG00000026568	Mpc2	protein_coding	70456
81.2697	-0.200722	0.291896	0.00839479	0.162885	ENSMUSG00000026765	Lypd6b	protein_coding	71897
1068.3	-0.210405	0.115135	0.00841953	0.163171	ENSMUSG00000032905	Atg12	protein_coding	67526
4103.36	-0.202754	0.10399	0.00846799	0.163721	ENSMUSG00000022474	Pmm1	protein_coding	29858
3474.49	-0.204043	0.105612	0.00845847	0.163721	ENSMUSG00000074884	Serf2	protein_coding	378702
133.049	-0.224367	0.195102	0.00848553	0.163866	ENSMUSG00000040557	Mettl27	protein_coding	79565
1334.85	-0.204033	0.106279	0.00861574	0.164258	ENSMUSG00000010376	Nedd8	protein_coding	18002
19.8338	0.164403	0.328772	0.0086075	0.164258	ENSMUSG00000020357	Flt4	protein_coding	14257
1627.3	0.202142	0.28623	0.0085925	0.164258	ENSMUSG00000020638	Cmpk2	protein_coding	22169
6431.04	-0.176232	0.0800835	0.00859575	0.164258	ENSMUSG00000021242	Npc2	protein_coding	67963
2531.92	0.224169	0.196686	0.00851721	0.164258	ENSMUSG00000036098	Myrf	protein_coding	225908
64.4948	-0.211039	0.269889	0.00857826	0.164258	ENSMUSG00000039179	Tekt5	protein_coding	70426
883.02	0.197958	0.098793	0.00857894	0.164258	ENSMUSG00000045576	St7l	protein_coding	229681
20.5623	-0.112886	0.449007	0.00861654	0.164258	ENSMUSG00000049103	Ccr2	protein_coding	12772
1073.31	-0.222145	0.158687	0.00855804	0.164258	ENSMUSG00000063428	Ddo	protein_coding	70503
36.0257	-0.188443	0.303437	0.00860689	0.164258	ENSMUSG00000097622	A330033J07Rik	antisense	NA
5.80896	-0.148675	0.350864	0.0085993	0.164258	ENSMUSG00000104850	Gm42901	antisense	NA
1102.67	0.209431	0.114776	0.00864439	0.164271	ENSMUSG00000002052	Supt6	protein_coding	20926
1917.66	-0.20841	0.11302	0.0086469	0.164271	ENSMUSG00000025978	Rftn2	protein_coding	74013
41.8162	-0.219445	0.239603	0.00864741	0.164271	ENSMUSG00000049154	Fam183b	protein_coding	75429
122.399	0.208079	0.27454	0.00865763	0.164273	ENSMUSG00000057143	Trim12c	protein_coding	319236
51.4077	0.211223	0.267082	0.00867984	0.164504	ENSMUSG00000042473	Tbc1d8b	protein_coding	245638
955.886	-0.197126	0.0982763	0.00869514	0.164563	ENSMUSG00000037499	Nenf	protein_coding	66208
339.784	-0.222963	0.180916	0.00870315	0.164563	ENSMUSG00000039850	Endov	protein_coding	338371
408.791	0.222661	0.205868	0.00872452	0.164776	ENSMUSG00000033083	Tbc1d4	protein_coding	210789
6.5724	-0.0836832	0.48623	0.00873698	0.164821	ENSMUSG00000097872	Gm26702	lincRNA	NA
123.29	0.22245	0.201635	0.00878764	0.165394	ENSMUSG00000045757	Zfp764	protein_coding	233893
22.5562	-0.204069	0.279545	0.00878326	0.165394	ENSMUSG00000110649	Gm40466	unprocessed_pseudogene	NA
259.342	-0.219537	0.148177	0.00882796	0.165962	ENSMUSG00000029363	Rfc5	protein_coding	72151
1384.09	-0.205461	0.109346	0.00884097	0.166015	ENSMUSG00000024248	Cox7a2l	protein_coding	20463
21.0811	-0.195307	0.291348	0.00885735	0.166131	ENSMUSG00000038195	Rilp	protein_coding	280408
322.124	0.185171	0.302387	0.008908	0.166507	ENSMUSG00000024222	Fkbp5	protein_coding	14229
805.274	0.2198	0.152156	0.00890366	0.166507	ENSMUSG00000030213	Atf7ip	protein_coding	54343
688.066	0.188338	0.0902798	0.00888862	0.166507	ENSMUSG00000038417	Fig4	protein_coding	103199
6.7907	-0.0820162	0.481941	0.00898384	0.166589	ENSMUSG00000020264	Slc36a2	protein_coding	246049
1256.71	0.181809	0.0849342	0.00893267	0.166589	ENSMUSG00000020430	Pes1	protein_coding	64934
473.22	0.216084	0.134515	0.0089812	0.166589	ENSMUSG00000028433	Ubap2	protein_coding	68926
176.65	0.218227	0.1437	0.00895862	0.166589	ENSMUSG00000031822	Gse1	protein_coding	382034
783.947	0.202981	0.106302	0.00895348	0.166589	ENSMUSG00000037364	Srrt	protein_coding	83701
215.396	0.218579	0.230328	0.00898166	0.166589	ENSMUSG00000042807	Hecw2	protein_coding	329152
17.9533	-0.136987	0.365474	0.00895898	0.166589	ENSMUSG00000063415	Cyp26b1	protein_coding	232174
511.137	0.221106	0.171646	0.00899763	0.166655	ENSMUSG00000038507	Parp12	protein_coding	243771
567.481	0.21865	0.148483	0.00905287	0.166732	ENSMUSG00000024807	Syvn1	protein_coding	74126
626.023	0.213861	0.12789	0.00904297	0.166732	ENSMUSG00000035189	Ano4	protein_coding	320091
119.695	-0.19325	0.29113	0.00903814	0.166732	ENSMUSG00000039410	Prdm16	protein_coding	70673
46.8767	-0.185663	0.300314	0.0090131	0.166732	ENSMUSG00000048327	Ckap2l	protein_coding	70466
131.412	0.199463	0.282727	0.00902476	0.166732	ENSMUSG00000068245	Phf11d	protein_coding	219132
240.203	-0.220564	0.17448	0.00913468	0.167178	ENSMUSG00000017453	Pipox	protein_coding	19193
45.1615	-0.20275	0.276161	0.00909015	0.167178	ENSMUSG00000019894	Slc6a15	protein_coding	103098
10.9857	0.151902	0.335635	0.00911599	0.167178	ENSMUSG00000026639	Lamb3	protein_coding	16780
463.043	-0.21328	0.126818	0.00910199	0.167178	ENSMUSG00000028936	Rpl22	protein_coding	19934
89.8708	0.218581	0.150454	0.00913856	0.167178	ENSMUSG00000030446	Zfp273	protein_coding	212569
15.8158	-0.150354	0.337561	0.00913048	0.167178	ENSMUSG00000116033	Gm49442	antisense	NA
1109.02	-0.197036	0.0997478	0.00917421	0.167642	ENSMUSG00000026254	Eif4e2	protein_coding	26987
16453.6	-0.189753	0.0926026	0.00929594	0.167802	ENSMUSG00000000346	Dazap2	protein_coding	23994
330.635	0.208406	0.116494	0.00923218	0.167802	ENSMUSG00000001419	Mef2d	protein_coding	17261
1468.76	-0.157843	0.0693526	0.00940657	0.167802	ENSMUSG00000005078	Jkamp	protein_coding	104771
968.488	0.204564	0.110635	0.00939294	0.167802	ENSMUSG00000015461	Atf6b	protein_coding	12915
264.321	0.204331	0.267152	0.00940917	0.167802	ENSMUSG00000022390	Zc3h7b	protein_coding	20286
642.846	-0.219332	0.191599	0.0093968	0.167802	ENSMUSG00000022634	Yaf2	protein_coding	67057
11.288	-0.144522	0.341409	0.00940208	0.167802	ENSMUSG00000025207	Sema4g	protein_coding	26456
58.58	0.196801	0.280798	0.00938622	0.167802	ENSMUSG00000031803	B3gnt3	protein_coding	72297
203.964	0.218221	0.214673	0.00934138	0.167802	ENSMUSG00000035845	Alg12	protein_coding	223774
7.72668	-0.0786373	0.476736	0.00931096	0.167802	ENSMUSG00000036123	Slc9a3	protein_coding	105243
366.266	-0.212096	0.126463	0.00940833	0.167802	ENSMUSG00000037296	Lsm1	protein_coding	67207
776.643	-0.197814	0.101255	0.00935406	0.167802	ENSMUSG00000037361	Sf3b6	protein_coding	66055
779.681	-0.217109	0.223743	0.00934351	0.167802	ENSMUSG00000037686	Aspg	protein_coding	104816
677.312	0.202719	0.107309	0.00927359	0.167802	ENSMUSG00000039220	Ppp1r10	protein_coding	52040
467.656	0.218749	0.161415	0.00937179	0.167802	ENSMUSG00000040720	Virma	protein_coding	66185
17.122	0.191202	0.291216	0.0092002	0.167802	ENSMUSG00000043903	Zfp469	lincRNA	NA
64.6187	0.139717	0.350058	0.00938659	0.167802	ENSMUSG00000046613	Vwa5b2	protein_coding	328643
19.649	-0.163111	0.31814	0.00937177	0.167802	ENSMUSG00000046743	Fat4	protein_coding	329628
206.672	0.219175	0.212152	0.00922468	0.167802	ENSMUSG00000049717	Lig4	protein_coding	319583
326.555	-0.213533	0.130858	0.00940194	0.167802	ENSMUSG00000050188	Lsm10	protein_coding	116748
520.998	0.20462	0.110041	0.00925228	0.167802	ENSMUSG00000056131	Pgm3	protein_coding	109785
42.1012	0.160354	0.322268	0.00929439	0.167802	ENSMUSG00000057182	Scn3a	protein_coding	20269
1330.12	-0.208627	0.11826	0.00943545	0.168072	ENSMUSG00000016946	Kctd5	protein_coding	69259
135.813	-0.218992	0.171647	0.00944489	0.168072	ENSMUSG00000087174	5530601H04Rik	processed_transcript	NA
167.101	-0.218735	0.189569	0.00952063	0.168514	ENSMUSG00000020669	Sh3yl1	protein_coding	24057
125.668	0.215464	0.227108	0.00951618	0.168514	ENSMUSG00000034591	Slc41a2	protein_coding	338365
122.585	0.214734	0.23107	0.00952137	0.168514	ENSMUSG00000036779	Papd5	protein_coding	214627
3192	-0.193596	0.0969435	0.00948223	0.168514	ENSMUSG00000044600	Smim7	protein_coding	66818
18.749	-0.181855	0.297635	0.00949256	0.168514	ENSMUSG00000102425	Gm26616	TEC	NA
69.1659	-0.218654	0.17626	0.00954385	0.168729	ENSMUSG00000097156	Gm3764	lincRNA	NA
864.918	0.218177	0.182068	0.00965212	0.170458	ENSMUSG00000023067	Cdkn1a	protein_coding	12575
250.625	0.208912	0.120828	0.00971073	0.171308	ENSMUSG00000042099	Kank3	protein_coding	80880
6.55062	-0.107996	0.425855	0.00980203	0.172732	ENSMUSG00000069622	Gm10273	protein_coding	NA
759.05	0.202287	0.109103	0.00982756	0.172995	ENSMUSG00000032423	Syncrip	protein_coding	56403
2063.95	-0.203426	0.111066	0.00986064	0.17339	ENSMUSG00000094724	Rnaset2b	protein_coding	68195
556.319	0.21289	0.135054	0.00990678	0.174014	ENSMUSG00000048000	Gigyf2	protein_coding	227331
25.5385	-0.175389	0.298289	0.00995079	0.174599	ENSMUSG00000071265	1700086L19Rik	transcribed_unitary_pseudogene	NA
579.555	-0.211319	0.130143	0.00999059	0.174921	ENSMUSG00000060512	0610040J01Rik	protein_coding	76261
427.908	-0.213263	0.138001	0.00998703	0.174921	ENSMUSG00000086316	Nbdy	protein_coding	70123
643.5	-0.210692	0.128915	0.0100707	0.175305	ENSMUSG00000022822	Abcc5	protein_coding	27416
60.9223	-0.215628	0.195776	0.010077	0.175305	ENSMUSG00000023755	Rhebl1	protein_coding	69159
275.439	0.216086	0.163878	0.0100334	0.175305	ENSMUSG00000026803	Ttf1	protein_coding	22130
1850.8	0.202338	0.110272	0.0100671	0.175305	ENSMUSG00000030662	Ipo5	protein_coding	70572
103.529	-0.214875	0.206083	0.0100673	0.175305	ENSMUSG00000048416	Mlf1	protein_coding	17349
63.5323	-0.215047	0.203688	0.0100764	0.175305	ENSMUSG00000087331	1810021B22Rik	antisense	NA
34.9726	0.192269	0.276359	0.0101249	0.175951	ENSMUSG00000090290	Tarbp1	protein_coding	212728
8.41858	-0.129537	0.354285	0.0101791	0.176142	ENSMUSG00000032363	Adamts7	protein_coding	108153
2174.6	0.211424	0.227113	0.0101483	0.176142	ENSMUSG00000045932	Ifit2	protein_coding	15958
654.966	-0.208326	0.122945	0.0101716	0.176142	ENSMUSG00000068922	Msto1	protein_coding	229524
5.9024	-0.131484	0.350286	0.0101727	0.176142	ENSMUSG00000116815	AC238676.1	processed_pseudogene	NA
2094.39	-0.207017	0.120136	0.0102259	0.176766	ENSMUSG00000063480	Snu13	protein_coding	20826
590.791	0.186669	0.0920279	0.0102416	0.176849	ENSMUSG00000008604	Ubqln4	protein_coding	94232
252.09	0.21367	0.206282	0.0102869	0.177385	ENSMUSG00000023008	Fmnl3	protein_coding	22379
1493.54	0.214933	0.162088	0.0102944	0.177385	ENSMUSG00000042129	Rassf4	protein_coding	213391
55882.1	-0.198788	0.106014	0.0103221	0.177675	ENSMUSG00000027447	Cst3	protein_coding	13010
589.689	-0.214949	0.166891	0.0103348	0.177707	ENSMUSG00000042616	Oscp1	protein_coding	230751
346.975	0.21139	0.135432	0.0103758	0.178038	ENSMUSG00000027176	Cstf3	protein_coding	228410
27.1991	-0.0605148	0.466333	0.0103759	0.178038	ENSMUSG00000083287	Gm13502	processed_pseudogene	NA
286.503	0.212273	0.211421	0.0104337	0.178842	ENSMUSG00000030223	Ptpro	protein_coding	19277
4190.29	-0.1951	0.101622	0.0104498	0.17893	ENSMUSG00000026664	Phyh	protein_coding	16922
3300.22	0.200501	0.10915	0.0104692	0.179073	ENSMUSG00000020315	Sptbn1	protein_coding	20742
1162.39	0.211204	0.137192	0.010544	0.179977	ENSMUSG00000022769	Sdf2l1	protein_coding	64136
233.578	0.214182	0.170388	0.0105353	0.179977	ENSMUSG00000032525	Nktr	protein_coding	18087
333.183	-0.211183	0.213207	0.0105885	0.180546	ENSMUSG00000035835	Plppr3	protein_coding	216152
4705.96	-0.194923	0.101925	0.0106116	0.180751	ENSMUSG00000031839	Hsbp1	protein_coding	68196
424.525	-0.20513	0.118682	0.0106496	0.181138	ENSMUSG00000015289	Lage3	protein_coding	66192
7503.75	-0.202647	0.113677	0.0106565	0.181138	ENSMUSG00000062397	Zfp706	protein_coding	68036
176.662	-0.207246	0.231057	0.0106863	0.181456	ENSMUSG00000023015	Racgap1	protein_coding	26934
737.142	-0.208187	0.127441	0.0107236	0.1819	ENSMUSG00000090258	Churc1	protein_coding	211151
410.319	0.213187	0.16195	0.0107356	0.181915	ENSMUSG00000059890	Ube4a	protein_coding	140630
59.6692	0.196388	0.260174	0.0107491	0.181954	ENSMUSG00000020805	Slc13a5	protein_coding	237831
7.2003	-0.139663	0.325941	0.0107899	0.182456	ENSMUSG00000111905	Gm48045	antisense	NA
6102.59	0.186758	0.0935529	0.0108478	0.183244	ENSMUSG00000078622	Ccdc47	protein_coding	67163
615.078	-0.196155	0.257721	0.0109378	0.183389	ENSMUSG00000000568	Hnrnpd	protein_coding	11991
2049.81	0.194314	0.102236	0.0109463	0.183389	ENSMUSG00000032187	Smarca4	protein_coding	20586
3136.83	0.170681	0.0801147	0.0109403	0.183389	ENSMUSG00000038312	Edem2	protein_coding	108687
616.472	-0.19827	0.107532	0.0109062	0.183389	ENSMUSG00000038717	Atp5l	protein_coding	27425
626.763	0.208675	0.130978	0.0108915	0.183389	ENSMUSG00000041890	Git2	protein_coding	26431
46.6002	-0.208508	0.218026	0.0109358	0.183389	ENSMUSG00000052415	Tchh	protein_coding	99681
61.5598	-0.192729	0.264301	0.0109266	0.183389	ENSMUSG00000070315	4930581F22Rik	processed_transcript	NA
6.45974	0.105512	0.404764	0.0108729	0.183389	ENSMUSG00000086368	Gm13830	lincRNA	NA
2242.13	0.194297	0.10226	0.0109605	0.18344	ENSMUSG00000000631	Myo18a	protein_coding	360013
1226.62	0.205452	0.12204	0.0110208	0.183883	ENSMUSG00000019907	Ppp1r12a	protein_coding	17931
376.622	-0.201561	0.113416	0.0110004	0.183883	ENSMUSG00000020526	Znhit3	protein_coding	448850
879.867	-0.211909	0.1826	0.0110179	0.183883	ENSMUSG00000067279	Ppp1r3c	protein_coding	53412
261.862	0.209759	0.138249	0.0110501	0.184183	ENSMUSG00000033658	Ddx19b	protein_coding	234733
285.27	-0.209602	0.205889	0.0110818	0.184524	ENSMUSG00000070532	Ccdc190	protein_coding	78465
84.7441	-0.200761	0.243062	0.0111544	0.185543	ENSMUSG00000096995	2810029C07Rik	bidirectional_promoter_lncRNA	NA
15.3385	0.162961	0.295541	0.0112378	0.18655	ENSMUSG00000026494	Kif26b	protein_coding	269152
672.536	0.199062	0.110127	0.0112342	0.18655	ENSMUSG00000038127	Ccdc50	protein_coding	67501
27.5511	-0.134857	0.326183	0.0112635	0.186635	ENSMUSG00000003779	Kif20a	protein_coding	19348
1512.47	-0.189784	0.0977877	0.0112658	0.186635	ENSMUSG00000029198	Grpel1	protein_coding	17713
521.14	0.204032	0.120594	0.0113244	0.187415	ENSMUSG00000023088	Abcc1	protein_coding	17250
1031.62	-0.189399	0.0976269	0.0113671	0.187551	ENSMUSG00000014232	Cluap1	protein_coding	76779
394.567	-0.203191	0.118791	0.011358	0.187551	ENSMUSG00000041353	Tmem29	protein_coding	382245
7.57264	-0.158781	0.298294	0.0113447	0.187551	ENSMUSG00000097860	Gm26857	lincRNA	NA
44.9932	-0.171407	0.285996	0.0113866	0.187683	ENSMUSG00000029211	Gabra4	protein_coding	14397
43.7154	-0.182979	0.272413	0.0114391	0.188358	ENSMUSG00000066720	Cldn9	protein_coding	56863
38.4965	-0.158281	0.297659	0.0114513	0.18837	ENSMUSG00000001517	Foxm1	protein_coding	14235
1579.9	0.207173	0.132745	0.0115312	0.189492	ENSMUSG00000026490	Cdc42bpa	protein_coding	226751
495.208	0.191033	0.100261	0.0116357	0.189682	ENSMUSG00000008976	Gabpa	protein_coding	14390
887.471	-0.197782	0.109631	0.011617	0.189682	ENSMUSG00000020650	Bcap29	protein_coding	12033
772.46	-0.198255	0.110499	0.0116356	0.189682	ENSMUSG00000020876	Snx11	protein_coding	74479
293.114	0.206959	0.207473	0.0115719	0.189682	ENSMUSG00000025880	Smad7	protein_coding	17131
3513.41	0.189014	0.0978309	0.0116085	0.189682	ENSMUSG00000030082	Sec61a1	protein_coding	53421
332.365	-0.209966	0.163157	0.0116022	0.189682	ENSMUSG00000032109	Nlrx1	protein_coding	270151
18.6608	0.130122	0.328366	0.0116322	0.189682	ENSMUSG00000032661	Oas3	protein_coding	246727
114.985	-0.195782	0.247764	0.0116347	0.189682	ENSMUSG00000040877	Wdr25	protein_coding	212198
961.083	0.198314	0.11074	0.0116684	0.189835	ENSMUSG00000017802	Retreg3	protein_coding	67998
529.045	0.20859	0.143582	0.0116671	0.189835	ENSMUSG00000021466	Ptch1	protein_coding	19206
5576.84	-0.208399	0.191457	0.0116844	0.189906	ENSMUSG00000020644	Id2	protein_coding	15902
713.437	-0.209365	0.154392	0.0117017	0.189998	ENSMUSG00000048644	Ctxn1	protein_coding	330695
2941.26	0.209085	0.152423	0.0117534	0.190648	ENSMUSG00000029467	Atp2a2	protein_coding	11938
155.217	0.145158	0.306774	0.0118008	0.191227	ENSMUSG00000075014	Gm10800	protein_coding	NA
305.604	-0.209056	0.156268	0.0118162	0.191286	ENSMUSG00000026154	Sdhaf4	protein_coding	68002
36.3346	0.197663	0.239817	0.0118299	0.191318	ENSMUSG00000039137	Whrn	protein_coding	73750
21.2218	0.146378	0.305055	0.0118434	0.191348	ENSMUSG00000095280	Gm21738	protein_coding	NA
303.546	0.20459	0.212834	0.0118698	0.191423	ENSMUSG00000020102	Slc16a7	protein_coding	20503
1652.49	-0.186932	0.0962186	0.0118795	0.191423	ENSMUSG00000021537	Cetn3	protein_coding	12626
281.983	0.206949	0.196416	0.011895	0.191423	ENSMUSG00000046844	Vat1l	protein_coding	270097
748.484	0.195357	0.106885	0.0118914	0.191423	ENSMUSG00000056167	Cnot10	protein_coding	78893
224.253	-0.207836	0.183303	0.0119823	0.192391	ENSMUSG00000030708	Dnajb13	protein_coding	69387
138.511	-0.20624	0.198905	0.011985	0.192391	ENSMUSG00000057054	Inca1	protein_coding	103844
344.203	0.204684	0.128023	0.0119905	0.192391	ENSMUSG00000062906	Hdac10	protein_coding	170787
3961.39	-0.187941	0.0978735	0.012094	0.192734	ENSMUSG00000019923	Zwint	protein_coding	52696
1222.84	-0.196366	0.10916	0.0120744	0.192734	ENSMUSG00000025289	Prdx4	protein_coding	53381
1390.49	0.2079	0.151908	0.0121047	0.192734	ENSMUSG00000025509	Pnpla2	protein_coding	66853
20259.8	0.185861	0.095508	0.0120624	0.192734	ENSMUSG00000031996	Aplp2	protein_coding	11804
478.859	0.206253	0.136621	0.0121064	0.192734	ENSMUSG00000034021	Pds5b	protein_coding	100710
3297.05	-0.18855	0.0985277	0.0120765	0.192734	ENSMUSG00000037089	Slc35b2	protein_coding	73836
222.035	-0.200074	0.227383	0.0120973	0.192734	ENSMUSG00000057176	Ccdc189	protein_coding	233899
284.987	-0.205372	0.202592	0.0120641	0.192734	ENSMUSG00000090122	Kcne1l	protein_coding	66240
2687.93	-0.175054	0.0855491	0.0121529	0.193285	ENSMUSG00000025485	Ric8a	protein_coding	101489
635.3	-0.203428	0.125386	0.0121694	0.19336	ENSMUSG00000003955	Fam162a	protein_coding	70186
31.3215	0.147453	0.300353	0.0122017	0.193685	ENSMUSG00000064360	mt-Nd3	protein_coding	17718
752.62	0.20091	0.119808	0.0123854	0.196409	ENSMUSG00000026219	Trip12	protein_coding	14897
2111.09	-0.196408	0.110539	0.0123977	0.196413	ENSMUSG00000033933	Vhl	protein_coding	22346
182.643	-0.202709	0.12514	0.0124124	0.196455	ENSMUSG00000072258	Taf1a	protein_coding	21339
35.4528	0.17911	0.266566	0.0124458	0.196603	ENSMUSG00000034258	Flvcr2	protein_coding	217721
72.3292	-0.168677	0.27848	0.0124407	0.196603	ENSMUSG00000055884	Fancm	protein_coding	104806
171.451	0.2046	0.133579	0.012492	0.197142	ENSMUSG00000054792	Klhl18	protein_coding	270201
492.136	0.195886	0.110122	0.012516	0.197205	ENSMUSG00000014547	Wdfy2	protein_coding	268752
234.63	0.201702	0.211025	0.0125443	0.197205	ENSMUSG00000015112	Slc25a13	protein_coding	50799
1527.06	-0.194236	0.10751	0.0125375	0.197205	ENSMUSG00000034875	Nudt19	protein_coding	110959
200.667	-0.206669	0.156338	0.0125348	0.197205	ENSMUSG00000086158	Ccpg1os	protein_coding	546143
832.816	0.201979	0.124181	0.0125772	0.197531	ENSMUSG00000024231	Cul2	protein_coding	71745
2594.89	0.206504	0.158906	0.0125955	0.197628	ENSMUSG00000024176	Sox8	protein_coding	20681
19.5506	-0.123628	0.325261	0.0126585	0.198387	ENSMUSG00000024647	Cbln2	protein_coding	12405
568.268	-0.206181	0.154191	0.0126713	0.198387	ENSMUSG00000037306	Man1c1	protein_coding	230815
62.8756	-0.202499	0.203355	0.0126804	0.198387	ENSMUSG00000109224	Tmem147os	processed_transcript	NA
47.6606	-0.19387	0.236176	0.0127103	0.198666	ENSMUSG00000109147	4930431P19Rik	transcribed_processed_pseudogene	NA
382.853	0.203537	0.132254	0.0127841	0.199437	ENSMUSG00000062075	Lmnb2	protein_coding	16907
4.55663	0.129982	0.314136	0.0127791	0.199437	ENSMUSG00000105322	Gm43751	TEC	NA
64.4707	-0.167864	0.276078	0.0127986	0.199473	ENSMUSG00000027420	Bfsp1	protein_coding	12075
982.3	-0.195569	0.111035	0.0128745	0.200273	ENSMUSG00000062352	Itgb1bp1	protein_coding	16413
110.857	0.204389	0.183029	0.0128706	0.200273	ENSMUSG00000066798	Zbtb6	protein_coding	241322
2372.35	0.205016	0.145296	0.0129001	0.20048	ENSMUSG00000027254	Map1a	protein_coding	17754
365.172	-0.20148	0.125667	0.0129495	0.200847	ENSMUSG00000031458	Coprs	protein_coding	66423
2726.89	-0.183751	0.0952741	0.012944	0.200847	ENSMUSG00000036748	Cuedc2	protein_coding	67116
1157.22	0.202517	0.195561	0.0129647	0.200847	ENSMUSG00000046879	Irgm1	protein_coding	15944
10.8849	-0.0938597	0.39373	0.012973	0.200847	ENSMUSG00000113216	Gm40841	lincRNA	NA
1620.18	0.203552	0.135955	0.0130294	0.20153	ENSMUSG00000023272	Creld2	protein_coding	76737
824.27	-0.204342	0.176219	0.0130419	0.201532	ENSMUSG00000028167	Bdh2	protein_coding	69772
70.3895	0.185095	0.250735	0.0130681	0.201555	ENSMUSG00000026979	Psd4	protein_coding	215632
680.656	0.204154	0.141071	0.0130612	0.201555	ENSMUSG00000038213	Tapbpl	protein_coding	213233
31.1697	0.189768	0.240947	0.0130954	0.201785	ENSMUSG00000113795	Gm48119	processed_pseudogene	NA
1048.82	-0.202867	0.133515	0.0131279	0.202095	ENSMUSG00000022420	Dnal4	protein_coding	54152
87.1627	-0.190084	0.239579	0.013144	0.202153	ENSMUSG00000117003	CT010496.1	bidirectional_promoter_lncRNA	NA
963.318	-0.178159	0.0901665	0.0131952	0.202464	ENSMUSG00000047260	Emc6	protein_coding	66048
18.1542	-0.137186	0.301401	0.0131809	0.202464	ENSMUSG00000048652	Samd13	protein_coding	75015
207.538	-0.197371	0.216682	0.0132015	0.202464	ENSMUSG00000072640	Lyrm9	protein_coding	66274
132.174	-0.19207	0.232989	0.0132609	0.203184	ENSMUSG00000085148	Mir22hg	processed_transcript	NA
106.302	-0.203835	0.171865	0.0132741	0.203196	ENSMUSG00000042293	Gm5617	protein_coding	434402
314.531	0.204222	0.15717	0.0133115	0.203386	ENSMUSG00000031609	Sap30	protein_coding	60406
234.666	-0.204145	0.150952	0.0133049	0.203386	ENSMUSG00000052605	Isoc2b	protein_coding	67441
29.8955	-0.109657	0.344148	0.0133436	0.203687	ENSMUSG00000027400	Pdyn	protein_coding	18610
65.9764	-0.177475	0.259682	0.0133629	0.20379	ENSMUSG00000097756	A730056A06Rik	antisense	NA
3223.7	0.202912	0.138429	0.0133985	0.203952	ENSMUSG00000048537	Phldb1	protein_coding	102693
141.408	-0.200874	0.195058	0.0133926	0.203952	ENSMUSG00000116895	Gm3435	protein_coding	100041621
303.75	0.200834	0.128151	0.0134717	0.204876	ENSMUSG00000079555	Haus3	protein_coding	231123
898.274	-0.193091	0.10958	0.0136093	0.206288	ENSMUSG00000003873	Bax	protein_coding	12028
409.275	0.202079	0.136392	0.0136077	0.206288	ENSMUSG00000018412	Kansl1	protein_coding	76719
716.885	-0.197343	0.118322	0.0136152	0.206288	ENSMUSG00000060475	Wtap	protein_coding	60532
5.66349	-0.0684606	0.422269	0.0136011	0.206288	ENSMUSG00000075217	4833423E24Rik	protein_coding	228151
1328.01	-0.186948	0.100694	0.0136505	0.206631	ENSMUSG00000002379	Ndufa11	protein_coding	69875
9.34871	-0.136137	0.298093	0.0136694	0.206667	ENSMUSG00000054206	Gzmm	protein_coding	16904
797.904	0.180876	0.0937998	0.0136782	0.206667	ENSMUSG00000055319	Sec23ip	protein_coding	207352
172.071	0.202398	0.171443	0.0137098	0.206763	ENSMUSG00000000686	Abhd15	protein_coding	67477
2917.4	-0.184325	0.097647	0.013705	0.206763	ENSMUSG00000029433	Diablo	protein_coding	66593
437.8	-0.199574	0.126072	0.0137672	0.207435	ENSMUSG00000030979	Uros	protein_coding	22276
1265.94	0.197229	0.205825	0.0138074	0.20785	ENSMUSG00000030168	Adipor2	protein_coding	68465
42.8894	-0.186301	0.238981	0.0138816	0.208582	ENSMUSG00000074476	Spc24	protein_coding	67629
7.71245	-0.137337	0.295172	0.01387	0.208582	ENSMUSG00000097868	A330069E16Rik	lincRNA	NA
511.606	-0.197398	0.120463	0.0139455	0.20935	ENSMUSG00000058833	Rex1bd	protein_coding	66462
14.7336	0.0901347	0.386528	0.0139784	0.209458	ENSMUSG00000025020	Slit1	protein_coding	20562
321.341	0.202243	0.152894	0.0139723	0.209458	ENSMUSG00000066415	Msl2	protein_coding	77853
591.479	-0.190635	0.107124	0.0140653	0.210566	ENSMUSG00000049489	Fam58b	protein_coding	69109
5.48253	0.0791777	0.407426	0.0140867	0.210694	ENSMUSG00000021118	Plek2	protein_coding	27260
119.794	0.18715	0.234286	0.0141142	0.210911	ENSMUSG00000002831	Plin4	protein_coding	57435
4932.93	0.19233	0.110211	0.0141302	0.210957	ENSMUSG00000025544	Tm9sf2	protein_coding	68059
426.63	0.201607	0.159609	0.0141624	0.211245	ENSMUSG00000025366	Esyt1	protein_coding	23943
125.445	0.157295	0.274704	0.0142202	0.21172	ENSMUSG00000040274	Cdk6	protein_coding	12571
81.0368	0.197214	0.197718	0.014218	0.21172	ENSMUSG00000109398	Gm3854	protein_coding	NA
1052.73	0.193707	0.113538	0.0142984	0.212496	ENSMUSG00000030835	Nomo1	protein_coding	211548
181.835	-0.192211	0.217659	0.0142863	0.212496	ENSMUSG00000066640	Fbxl18	protein_coding	231863
1109.77	0.182135	0.0965128	0.0143177	0.21259	ENSMUSG00000097815	Gm26809	lincRNA	NA
5290.91	0.197842	0.124765	0.0143503	0.21288	ENSMUSG00000014602	Kif1a	protein_coding	16560
40.6694	-0.189507	0.224682	0.0143874	0.213237	ENSMUSG00000028773	Fabp3	protein_coding	14077
1241.18	0.194035	0.114811	0.0144258	0.213241	ENSMUSG00000020593	Lpin1	protein_coding	14245
109.098	-0.200675	0.144038	0.0144399	0.213241	ENSMUSG00000024797	Vps51	protein_coding	NA
7060.78	-0.175343	0.0897015	0.014425	0.213241	ENSMUSG00000028603	Scp2	protein_coding	20280
1187.84	-0.18871	0.105309	0.0144317	0.213241	ENSMUSG00000035824	Tk2	protein_coding	57813
832.839	-0.184981	0.100299	0.014479	0.213432	ENSMUSG00000053012	Krcc1	protein_coding	57896
11.7894	0.167619	0.262405	0.0144765	0.213432	ENSMUSG00000097309	Gm17249	bidirectional_promoter_lncRNA	NA
38.7061	-0.172017	0.256734	0.0145149	0.213574	ENSMUSG00000028558	Calr4	protein_coding	108802
1918.58	0.200725	0.151665	0.0145101	0.213574	ENSMUSG00000030554	Synm	protein_coding	233335
397.708	-0.195333	0.118538	0.0145501	0.213899	ENSMUSG00000030611	Mrps11	protein_coding	67994
92.3282	0.189476	0.221469	0.0146362	0.214972	ENSMUSG00000046230	Vps13a	protein_coding	271564
1669.1	0.199033	0.173512	0.014695	0.215641	ENSMUSG00000038608	Dock10	protein_coding	210293
1646.12	-0.169628	0.0850322	0.0147241	0.215874	ENSMUSG00000015804	Med28	protein_coding	66999
258.197	0.191687	0.212476	0.0147584	0.215966	ENSMUSG00000002028	Kmt2a	protein_coding	214162
2434.73	0.163517	0.0801548	0.0147942	0.215966	ENSMUSG00000016664	Pacsin2	protein_coding	23970
1708.71	-0.180265	0.0953245	0.0147464	0.215966	ENSMUSG00000019528	Gyg	protein_coding	27357
1371.98	0.195294	0.11979	0.014782	0.215966	ENSMUSG00000066306	Numa1	protein_coding	101706
97.0975	-0.189156	0.220314	0.0147966	0.215966	ENSMUSG00000085227	6330418K02Rik	antisense	NA
4132.93	0.178079	0.0931607	0.014837	0.216364	ENSMUSG00000030105	Arl8b	protein_coding	67166
347.844	0.195457	0.120751	0.0148616	0.216528	ENSMUSG00000044791	Setd2	protein_coding	235626
30.6441	-0.165206	0.261952	0.0148891	0.216685	ENSMUSG00000032593	Amigo3	protein_coding	320844
46.7552	-0.179652	0.241496	0.014899	0.216685	ENSMUSG00000105076	A930003O13Rik	lincRNA	NA
1491.31	0.197527	0.128794	0.0149224	0.216726	ENSMUSG00000020658	Efr3b	protein_coding	668212
315.936	0.198702	0.135842	0.0149283	0.216726	ENSMUSG00000032264	Zw10	protein_coding	26951
631.911	-0.187593	0.105261	0.0149792	0.217272	ENSMUSG00000071014	Ndufb6	protein_coding	230075
856.968	-0.197039	0.127431	0.0150041	0.217439	ENSMUSG00000037960	Card19	protein_coding	68480
2321.24	0.182114	0.0980755	0.0150406	0.217712	ENSMUSG00000034586	Hid1	protein_coding	217310
37.1343	-0.17644	0.245606	0.0150573	0.217712	ENSMUSG00000039873	Neurl2	protein_coding	415115
176.162	-0.198621	0.13827	0.0150763	0.217712	ENSMUSG00000042198	Chchd7	protein_coding	66433
8.08486	-0.109354	0.322416	0.0150666	0.217712	ENSMUSG00000103103	4833445I07Rik	lincRNA	NA
2196.01	0.198188	0.135478	0.0151246	0.218217	ENSMUSG00000031918	Mtmr2	protein_coding	77116
1374.45	-0.19424	0.119002	0.015142	0.218275	ENSMUSG00000029178	Klf3	protein_coding	16599
18.9536	0.137038	0.285189	0.0152183	0.21841	ENSMUSG00000011305	Plin5	protein_coding	66968
368.214	-0.192157	0.203841	0.0152073	0.21841	ENSMUSG00000023345	Poc1a	protein_coding	70235
44.4509	0.137815	0.284569	0.0152086	0.21841	ENSMUSG00000055866	Per2	protein_coding	18627
121.963	-0.19856	0.160874	0.0151976	0.21841	ENSMUSG00000055963	Triqk	protein_coding	208820
543.98	0.193197	0.116487	0.0151709	0.21841	ENSMUSG00000093445	Lrch4	protein_coding	231798
789.007	-0.188379	0.107368	0.015262	0.21872	ENSMUSG00000035960	Apex1	protein_coding	11792
120.989	-0.194471	0.192025	0.0152667	0.21872	ENSMUSG00000038637	Lrrc56	protein_coding	70552
427.779	0.191063	0.112353	0.0152953	0.218806	ENSMUSG00000041997	Tlk1	protein_coding	228012
1548.42	0.187628	0.218461	0.0152995	0.218806	ENSMUSG00000064357	mt-Atp6	protein_coding	17705
75.9597	0.162915	0.261203	0.0153345	0.219114	ENSMUSG00000020108	Ddit4	protein_coding	74747
292.305	0.198288	0.152765	0.0154151	0.219696	ENSMUSG00000033883	D3Ertd254e	protein_coding	241944
1078.82	0.194612	0.12168	0.0153989	0.219696	ENSMUSG00000056999	Ide	protein_coding	15925
56.6432	-0.185833	0.222201	0.0154156	0.219696	ENSMUSG00000107741	Gm2011	transcribed_unprocessed_pseudogene	NA
807.874	0.182356	0.0992664	0.0154385	0.21983	ENSMUSG00000063273	Naa15	protein_coding	74838
12.9821	-0.107064	0.322512	0.0154703	0.219899	ENSMUSG00000042708	Shcbp1l	protein_coding	71836
237.377	0.156411	0.266796	0.0154663	0.219899	ENSMUSG00000078921	Tgtp2	protein_coding	100039796
90.3811	-0.185525	0.221692	0.0155317	0.220388	ENSMUSG00000027329	Spef1	protein_coding	70997
9.16902	-0.108347	0.319392	0.0155255	0.220388	ENSMUSG00000049985	Ankrd55	protein_coding	77318
806.017	-0.191702	0.114908	0.0155742	0.220608	ENSMUSG00000009076	Zmat5	protein_coding	67178
27.8001	-0.14727	0.274209	0.015562	0.220608	ENSMUSG00000028457	Atp8b5	protein_coding	320571
890.041	0.187117	0.106622	0.0156822	0.221609	ENSMUSG00000002546	Golga2	protein_coding	99412
1657.15	0.197615	0.151133	0.0156856	0.221609	ENSMUSG00000020231	Dip2a	protein_coding	64451
1913.8	0.177384	0.0939939	0.0156715	0.221609	ENSMUSG00000022607	Ptk2	protein_coding	14083
91.9671	-0.195696	0.173888	0.0157708	0.221661	ENSMUSG00000000167	Pih1d2	protein_coding	72614
155.855	-0.196161	0.170276	0.0157581	0.221661	ENSMUSG00000028621	Cyb5rl	protein_coding	230582
396.006	-0.196949	0.162641	0.0157337	0.221661	ENSMUSG00000033022	Cdo1	protein_coding	12583
921.262	-0.188667	0.109544	0.0157669	0.221661	ENSMUSG00000035559	Mpv17l2	protein_coding	234384
507.308	-0.197242	0.15776	0.0157427	0.221661	ENSMUSG00000035964	Tmem59l	protein_coding	67937
1016.32	-0.196266	0.13143	0.0157056	0.221661	ENSMUSG00000039715	Wdr34	protein_coding	71820
14.8654	-0.0801162	0.384289	0.0158161	0.221766	ENSMUSG00000034687	Fras1	protein_coding	231470
196.4	-0.19616	0.132157	0.0158061	0.221766	ENSMUSG00000039033	Tasp1	protein_coding	75812
219.132	0.19292	0.190362	0.0158191	0.221766	ENSMUSG00000047963	Stbd1	protein_coding	52331
2921.85	0.15944	0.078342	0.0158772	0.222199	ENSMUSG00000027184	Caprin1	protein_coding	53872
1246.35	-0.197009	0.14184	0.0158645	0.222199	ENSMUSG00000079056	Kcnip3	protein_coding	56461
183.79	0.149653	0.269829	0.0159351	0.222818	ENSMUSG00000026222	Sp100	protein_coding	20684
203.695	-0.190588	0.198438	0.0159982	0.223509	ENSMUSG00000027074	Slc43a3	protein_coding	58207
134.316	0.160668	0.258458	0.0160855	0.224503	ENSMUSG00000044258	Ctla2a	protein_coding	13024
222.653	-0.178361	0.232707	0.0160969	0.224503	ENSMUSG00000053706	B430305J03Rik	protein_coding	NA
888.914	-0.189585	0.112774	0.0161567	0.225145	ENSMUSG00000002031	Ift46	protein_coding	76568
97.6176	0.191048	0.193758	0.0161737	0.225189	ENSMUSG00000042699	Dhx9	protein_coding	13211
936.561	-0.193471	0.123512	0.0162087	0.225485	ENSMUSG00000035642	Aamdc	protein_coding	66273
62.7592	-0.186966	0.208824	0.0162421	0.225564	ENSMUSG00000026224	4933407L21Rik	protein_coding	NA
221.245	0.191193	0.192193	0.0162308	0.225564	ENSMUSG00000057637	Prdm2	protein_coding	110593
364.969	0.190924	0.192902	0.0162668	0.225715	ENSMUSG00000027646	Src	protein_coding	20779
748.623	-0.19025	0.114822	0.0162957	0.225732	ENSMUSG00000074129	Rpl13a	protein_coding	22121
1137.81	0.194997	0.16706	0.0162938	0.225732	ENSMUSG00000091712	Sec14l5	protein_coding	665119
2222.47	-0.19523	0.134066	0.0163508	0.226304	ENSMUSG00000064220	Hist2h2aa1	protein_coding	15267
2783.71	-0.179648	0.0979665	0.0163732	0.226421	ENSMUSG00000069744	Psmb3	protein_coding	26446
322.076	0.187784	0.110077	0.01639	0.226463	ENSMUSG00000040021	Lats1	protein_coding	16798
241.593	0.192341	0.183182	0.0164189	0.22667	ENSMUSG00000030469	Zfp719	protein_coding	210105
749.751	-0.178169	0.0963876	0.0164624	0.227079	ENSMUSG00000002014	Ssr4	protein_coding	20832
5.39802	-0.0939008	0.3412	0.0164997	0.227209	ENSMUSG00000032680	6820408C15Rik	protein_coding	228778
5.27786	-0.0629838	0.398195	0.0164897	0.227209	ENSMUSG00000052854	Nrk	protein_coding	27206
11.9538	-0.100602	0.324725	0.016532	0.227461	ENSMUSG00000074852	Hpse2	protein_coding	545291
1059.68	0.195441	0.150551	0.0165649	0.227721	ENSMUSG00000024593	Megf10	protein_coding	70417
122.231	-0.191675	0.184168	0.016579	0.227724	ENSMUSG00000087497	2810001G20Rik	antisense	NA
167.332	0.195246	0.143685	0.0166519	0.228534	ENSMUSG00000020491	2810021J22Rik	protein_coding	69944
1233.41	-0.173116	0.0914257	0.0167573	0.229786	ENSMUSG00000026857	Ntmt1	protein_coding	66617
1247.58	-0.193575	0.16766	0.0167907	0.229858	ENSMUSG00000023966	Rsph9	protein_coding	75564
1286.59	0.191688	0.18072	0.0167804	0.229858	ENSMUSG00000064345	mt-Nd2	protein_coding	17717
1972.1	0.194678	0.139498	0.0168277	0.229924	ENSMUSG00000026131	Dst	protein_coding	13518
1253.77	-0.178998	0.0981657	0.0168519	0.229924	ENSMUSG00000028648	Ndufs5	protein_coding	595136
225.426	-0.194668	0.13999	0.0168451	0.229924	ENSMUSG00000053192	Mllt11	protein_coding	56772
120.33	-0.191845	0.179184	0.0168165	0.229924	ENSMUSG00000103009	Gm4430	TEC	NA
118.485	0.18773	0.198087	0.0168683	0.229956	ENSMUSG00000058761	Rnf169	protein_coding	108937
1162.47	-0.175454	0.0942789	0.0169773	0.231055	ENSMUSG00000028102	Pex11b	protein_coding	18632
2431.92	-0.190829	0.182476	0.0169651	0.231055	ENSMUSG00000033720	Sfxn5	protein_coding	94282
1258.74	0.186382	0.109579	0.0170136	0.231357	ENSMUSG00000022843	Clcn2	protein_coding	12724
1525.34	-0.181257	0.101504	0.0170334	0.231367	ENSMUSG00000022890	Atp5j	protein_coding	11957
1808.39	-0.179337	0.0989883	0.0170427	0.231367	ENSMUSG00000035885	Cox8a	protein_coding	12868
499.421	0.185625	0.203025	0.0171006	0.231959	ENSMUSG00000037926	Ssh2	protein_coding	237860
5881.24	0.176557	0.0959139	0.0171892	0.232129	ENSMUSG00000004040	Stat3	protein_coding	20848
50.6386	0.166732	0.243482	0.0172104	0.232129	ENSMUSG00000005251	Ripk4	protein_coding	72388
43.0259	-0.180509	0.217972	0.017136	0.232129	ENSMUSG00000025723	Nmb	protein_coding	68039
532.689	0.193889	0.150852	0.0172127	0.232129	ENSMUSG00000040250	Ints13	protein_coding	71177
43.0221	0.172246	0.235128	0.0171715	0.232129	ENSMUSG00000050105	Grrp1	protein_coding	72690
2136.79	0.193965	0.149718	0.0171968	0.232129	ENSMUSG00000069601	Ank3	protein_coding	11735
68.9845	-0.123965	0.284478	0.0171744	0.232129	ENSMUSG00000092118	Fancf	protein_coding	100040608
1745.82	0.193373	0.135786	0.0173064	0.232989	ENSMUSG00000027223	Mapk8ip1	protein_coding	19099
1621.56	0.178592	0.220724	0.0173472	0.232989	ENSMUSG00000030268	Bcat1	protein_coding	12035
1240.17	0.188924	0.11644	0.0173566	0.232989	ENSMUSG00000032435	Dync1li1	protein_coding	235661
10.1453	-0.0812798	0.364463	0.0172971	0.232989	ENSMUSG00000032564	Cpne4	protein_coding	74020
16.8729	-0.0957903	0.326891	0.0173719	0.232989	ENSMUSG00000053963	Stum	protein_coding	381310
6.97625	-0.0917509	0.336708	0.0173764	0.232989	ENSMUSG00000085562	2610028E06Rik	lincRNA	NA
23.6927	-0.161163	0.249843	0.0173364	0.232989	ENSMUSG00000086629	2810403D21Rik	processed_transcript	NA
998.679	-0.183188	0.105254	0.0173964	0.233066	ENSMUSG00000020022	Ndufa12	protein_coding	66414
3672.78	-0.176023	0.0958344	0.017478	0.233239	ENSMUSG00000003072	Atp5d	protein_coding	66043
1928.03	-0.17326	0.0927545	0.0174706	0.233239	ENSMUSG00000004667	Polr2e	protein_coding	66420
72.7084	0.150618	0.259806	0.0174951	0.233239	ENSMUSG00000024268	Celf4	protein_coding	108013
16.1576	-0.0812519	0.36249	0.0174809	0.233239	ENSMUSG00000031293	Rs1	protein_coding	20147
19.6203	-0.0928709	0.333044	0.017456	0.233239	ENSMUSG00000036834	Plch1	protein_coding	269437
4.71807	0.0797015	0.366305	0.017467	0.233239	ENSMUSG00000066319	Rtp3	protein_coding	235636
4.93709	-0.104958	0.306573	0.017549	0.233654	ENSMUSG00000000903	Vpreb3	protein_coding	22364
1483.01	-0.191034	0.171077	0.0175713	0.233654	ENSMUSG00000020607	Fam84a	protein_coding	105005
662.124	-0.1894	0.118969	0.0175958	0.233654	ENSMUSG00000042873	Lhfpl4	protein_coding	269788
10.3554	-0.136529	0.271079	0.0175978	0.233654	ENSMUSG00000109108	Gm36371	bidirectional_promoter_lncRNA	NA
30.159	-0.174692	0.227241	0.017585	0.233654	ENSMUSG00000113845	Gm39473	lincRNA	NA
346.932	0.189787	0.120697	0.0176849	0.234619	ENSMUSG00000025759	Mfsd8	protein_coding	72175
209.763	0.189177	0.179417	0.0177404	0.234974	ENSMUSG00000021360	Gcnt2	protein_coding	14538
146.995	-0.191886	0.13052	0.0177305	0.234974	ENSMUSG00000046959	Slc26a1	protein_coding	231583
201.637	0.186706	0.112895	0.0177597	0.235038	ENSMUSG00000001986	Gria3	protein_coding	53623
192.697	-0.192324	0.15307	0.0178383	0.235887	ENSMUSG00000078572	Ndufaf8	protein_coding	208501
408.665	-0.180701	0.102757	0.0178985	0.236491	ENSMUSG00000030225	Dera	protein_coding	232449
2968.86	0.184791	0.109609	0.0179343	0.236773	ENSMUSG00000060261	Gtf2i	protein_coding	14886
187.939	-0.19207	0.152673	0.0179597	0.236917	ENSMUSG00000074282	Zfp94	protein_coding	22756
1625.16	-0.166743	0.0871312	0.0180342	0.237516	ENSMUSG00000028394	Pole3	protein_coding	59001
10.1476	-0.0982271	0.315194	0.0180284	0.237516	ENSMUSG00000075270	Pde11a	protein_coding	241489
324.339	-0.18955	0.172034	0.0180805	0.23755	ENSMUSG00000015766	Eps8	protein_coding	13860
13393.2	-0.127727	0.0594364	0.0180704	0.23755	ENSMUSG00000030057	Cnbp	protein_coding	12785
167.229	0.173463	0.225897	0.0180624	0.23755	ENSMUSG00000041773	Enc1	protein_coding	13803
1763.66	-0.173877	0.0945439	0.0181278	0.23798	ENSMUSG00000032527	Pccb	protein_coding	66904
8.71732	-0.0970182	0.316678	0.0181447	0.238011	ENSMUSG00000021485	Mxd3	protein_coding	17121
1698.47	-0.175978	0.0971598	0.0182143	0.238059	ENSMUSG00000015290	Ubl4a	protein_coding	27643
588.504	-0.185593	0.112216	0.0182214	0.238059	ENSMUSG00000020485	Supt4a	protein_coding	20922
1510.53	-0.183336	0.107778	0.0182047	0.238059	ENSMUSG00000020737	Jpt1	protein_coding	15374
127.559	0.191729	0.148491	0.0182056	0.238059	ENSMUSG00000053414	Hunk	protein_coding	26559
193.511	0.190424	0.163804	0.0182057	0.238059	ENSMUSG00000061371	Zfp873	protein_coding	408062
2896.85	-0.154462	0.0771943	0.0183181	0.239119	ENSMUSG00000030663	1110004F10Rik	protein_coding	56372
1280.04	-0.178968	0.101284	0.0183318	0.239119	ENSMUSG00000073131	Vma21	protein_coding	67048
136.056	-0.178007	0.213028	0.0183587	0.23928	ENSMUSG00000018451	6330403K07Rik	lincRNA	103712
2398.01	-0.182114	0.106354	0.0184452	0.239845	ENSMUSG00000029649	Pomp	protein_coding	66537
1637.08	0.188431	0.172641	0.0184756	0.239845	ENSMUSG00000031825	Crispld2	protein_coding	78892
409.179	-0.191335	0.142511	0.0184366	0.239845	ENSMUSG00000033862	Cdk10	protein_coding	234854
983.65	-0.170715	0.0916755	0.0184709	0.239845	ENSMUSG00000039168	Dap	protein_coding	223453
2186.33	-0.181935	0.106116	0.0184679	0.239845	ENSMUSG00000044768	D1Ertd622e	protein_coding	52392
2327.1	-0.170248	0.0912409	0.0185045	0.240029	ENSMUSG00000045128	Rpl18a	protein_coding	76808
358.85	-0.181738	0.106069	0.018572	0.240332	ENSMUSG00000024208	Uqcc2	protein_coding	67267
4.51613	0.116805	0.283432	0.0185534	0.240332	ENSMUSG00000097063	Pantr2	processed_transcript	NA
5.53113	-0.102722	0.302291	0.0185651	0.240332	ENSMUSG00000097334	2700012I20Rik	lincRNA	NA
313.737	-0.179818	0.205716	0.0186089	0.240618	ENSMUSG00000028527	Ak4	protein_coding	11639
58.7696	-0.18611	0.181744	0.0186907	0.241484	ENSMUSG00000044362	Ccdc89	protein_coding	70054
219.028	0.187861	0.172396	0.0187165	0.241627	ENSMUSG00000037326	Capn15	protein_coding	50817
148.118	-0.171607	0.224482	0.018733	0.241648	ENSMUSG00000046818	Ddit4l	protein_coding	73284
444.542	0.187126	0.118467	0.018775	0.241662	ENSMUSG00000022779	Top3b	protein_coding	21976
43.0506	0.173675	0.219637	0.0188039	0.241662	ENSMUSG00000035356	Nfkbiz	protein_coding	80859
402.687	-0.189809	0.130309	0.0187944	0.241662	ENSMUSG00000042541	Sem1	protein_coding	20422
371.467	-0.189397	0.16098	0.0187846	0.241662	ENSMUSG00000079610	Ankrd39	protein_coding	109346
51.63	0.174449	0.217876	0.0188081	0.241662	ENSMUSG00000090231	Cfb	protein_coding	14962
368.033	0.188943	0.126302	0.0189045	0.242519	ENSMUSG00000026456	Cyb5r1	protein_coding	72017
53.0391	-0.18672	0.176077	0.0188985	0.242519	ENSMUSG00000072955	Tmsb15l	protein_coding	399591
1960.96	-0.184848	0.113197	0.0189259	0.242602	ENSMUSG00000043801	Oaz1-ps	processed_pseudogene	NA
411.422	-0.187105	0.119562	0.0189901	0.242663	ENSMUSG00000016427	Ndufa1	protein_coding	54405
984.815	0.190242	0.140848	0.0189648	0.242663	ENSMUSG00000038534	Osbpl7	protein_coding	71240
750.766	0.185014	0.113814	0.0189858	0.242663	ENSMUSG00000041096	Tspyl2	protein_coding	52808
74.8506	-0.173137	0.219454	0.0189789	0.242663	ENSMUSG00000074024	4632427E13Rik	bidirectional_promoter_lncRNA	NA
1268.35	-0.163126	0.0851378	0.0190479	0.243211	ENSMUSG00000027618	Nfs1	protein_coding	18041
2080.55	0.188017	0.165669	0.0191001	0.243306	ENSMUSG00000028656	Cap1	protein_coding	12331
1971.5	-0.189934	0.147176	0.0190708	0.243306	ENSMUSG00000029070	Mxra8	protein_coding	74761
95.6681	-0.153244	0.248582	0.0190991	0.243306	ENSMUSG00000092060	Bend4	protein_coding	666938
978.179	0.189717	0.136396	0.0191524	0.243426	ENSMUSG00000021488	Nsd1	protein_coding	18193
2012.22	-0.171519	0.0935771	0.0191271	0.243426	ENSMUSG00000028857	Tmem222	protein_coding	52174
852.255	-0.186918	0.119875	0.0191543	0.243426	ENSMUSG00000029632	Ndufa4	protein_coding	17992
98.7691	-0.189193	0.154498	0.0191857	0.243636	ENSMUSG00000115423	AL731706.1	protein_coding	NA
136.161	-0.172378	0.219357	0.0192072	0.243719	ENSMUSG00000097493	9930014A18Rik	processed_transcript	NA
136.873	-0.172624	0.218159	0.0192955	0.24447	ENSMUSG00000022894	Adamts5	protein_coding	23794
355.354	0.189373	0.148734	0.0193039	0.24447	ENSMUSG00000033326	Kdm4a	protein_coding	230674
183.874	-0.187084	0.168386	0.0193113	0.24447	ENSMUSG00000071103	1700029J07Rik	protein_coding	69479
49.6245	-0.174071	0.214365	0.019362	0.244922	ENSMUSG00000026226	Spata3	protein_coding	70060
852.5	-0.178435	0.102973	0.0194258	0.245349	ENSMUSG00000021241	Isca2	protein_coding	74316
143.305	-0.183572	0.184357	0.0194176	0.245349	ENSMUSG00000051736	Fam229b	protein_coding	66337
480.215	-0.185873	0.118402	0.0194983	0.245349	ENSMUSG00000022671	Mzt2	protein_coding	72083
364.748	0.188385	0.156011	0.0194879	0.245349	ENSMUSG00000025986	Slc39a10	protein_coding	227059
142.436	0.184865	0.177986	0.019474	0.245349	ENSMUSG00000030235	Slco1c1	protein_coding	58807
99.5109	-0.188905	0.151032	0.0194557	0.245349	ENSMUSG00000041633	Kctd12b	protein_coding	207474
1023.99	0.189145	0.139435	0.0195107	0.245349	ENSMUSG00000054720	Lrrc8c	protein_coding	100604
13.6103	0.0800462	0.344703	0.0195161	0.245349	ENSMUSG00000087484	2900089D17Rik	antisense	NA
23.8859	-0.163975	0.232254	0.0195662	0.245791	ENSMUSG00000000562	Adora3	protein_coding	11542
232.039	-0.184908	0.116113	0.0196011	0.246039	ENSMUSG00000027076	Timm10	protein_coding	30059
5.23719	-0.0576956	0.378595	0.0196361	0.246055	ENSMUSG00000037440	Vnn1	protein_coding	22361
255.565	-0.188766	0.136458	0.0196551	0.246055	ENSMUSG00000067847	Romo1	protein_coding	67067
235.029	0.188854	0.144598	0.019646	0.246055	ENSMUSG00000074165	Zfp788	protein_coding	67607
8.27188	-0.0695859	0.365878	0.0196627	0.246055	ENSMUSG00000084274	Gm12504	transcribed_processed_pseudogene	NA
59.5343	-0.166482	0.226971	0.0197507	0.246966	ENSMUSG00000090996	Gm20458	protein_coding	NA
4.73593	-0.102436	0.29257	0.0200217	0.250163	ENSMUSG00000028348	Cavin4	protein_coding	68016
397.862	0.185601	0.120518	0.0200468	0.250286	ENSMUSG00000030872	Gga2	protein_coding	74105
318.53	-0.187427	0.131493	0.0201814	0.251773	ENSMUSG00000040482	Dxo	protein_coding	112403
158.978	-0.183651	0.174952	0.0202272	0.252152	ENSMUSG00000006586	Runx1t1	protein_coding	12395
593.249	-0.182795	0.113429	0.0202594	0.252361	ENSMUSG00000024346	Pfdn1	protein_coding	67199
45.8504	-0.174298	0.206288	0.0203229	0.252958	ENSMUSG00000005470	Asf1b	protein_coding	66929
1330.78	-0.17182	0.0960269	0.0204037	0.253771	ENSMUSG00000028719	Cmpk1	protein_coding	66588
291.757	0.184611	0.166722	0.0205049	0.254836	ENSMUSG00000030002	Dusp11	protein_coding	72102
921.842	0.178698	0.10609	0.0205458	0.25515	ENSMUSG00000028760	Eif4g3	protein_coding	230861
497.832	0.18121	0.110921	0.0205637	0.255178	ENSMUSG00000071647	Eml3	protein_coding	225898
193.382	0.176691	0.197328	0.0206017	0.255261	ENSMUSG00000004815	Dgkq	protein_coding	110524
382.058	-0.187013	0.144298	0.0205977	0.255261	ENSMUSG00000020877	Scrn2	protein_coding	217140
1734.13	-0.185423	0.125411	0.020842	0.255982	ENSMUSG00000018770	Atp5g3	protein_coding	228033
5.41033	-0.0883571	0.313601	0.0207586	0.255982	ENSMUSG00000029477	Morn3	protein_coding	74890
2017.62	-0.170885	0.0954868	0.0207542	0.255982	ENSMUSG00000037601	Nme1	protein_coding	18102
90.5295	0.178691	0.189369	0.0207745	0.255982	ENSMUSG00000044149	Nkrf	protein_coding	77286
2120.6	-0.186193	0.130344	0.0208197	0.255982	ENSMUSG00000051185	Fam174a	protein_coding	67698
229.023	-0.163039	0.226696	0.0207455	0.255982	ENSMUSG00000053141	Ptprt	protein_coding	19281
25.283	-0.121528	0.267813	0.0207681	0.255982	ENSMUSG00000055629	B4galnt4	protein_coding	330671
1295.36	-0.18008	0.109476	0.0208481	0.255982	ENSMUSG00000055839	Elob	protein_coding	67673
9.44114	0.0992481	0.292605	0.0207919	0.255982	ENSMUSG00000073491	Ifi213	protein_coding	623121
322.467	-0.186484	0.145539	0.020846	0.255982	ENSMUSG00000073702	Rpl31	protein_coding	114641
345.318	0.183572	0.117305	0.0206923	0.255982	ENSMUSG00000083012	Fam220a	protein_coding	67238
33.6872	-0.154867	0.238059	0.0207913	0.255982	ENSMUSG00000114196	Gm47547	antisense	NA
2487.61	0.186045	0.129902	0.0208764	0.25607	ENSMUSG00000006205	Htra1	protein_coding	56213
461.056	-0.168586	0.0930466	0.0208867	0.25607	ENSMUSG00000020955	Ap4s1	protein_coding	11782
260.347	0.186048	0.149818	0.0209153	0.256228	ENSMUSG00000020752	Recql5	protein_coding	170472
109.144	-0.161727	0.227547	0.0209662	0.256466	ENSMUSG00000040272	Accs	protein_coding	329470
506.269	-0.178851	0.107419	0.020951	0.256466	ENSMUSG00000046949	Nqo2	protein_coding	18105
64.052	-0.150393	0.24223	0.0209978	0.25666	ENSMUSG00000028873	Cdca8	protein_coding	52276
274.784	-0.185877	0.130555	0.0210189	0.256727	ENSMUSG00000045257	Morn2	protein_coding	378462
6964.33	0.164456	0.0889299	0.0210573	0.256811	ENSMUSG00000021957	Tkt	protein_coding	21881
1142.99	-0.186215	0.135872	0.021045	0.256811	ENSMUSG00000073002	Vamp5	protein_coding	53620
7.61874	-0.113156	0.273696	0.0211125	0.257292	ENSMUSG00000091510	Mtag2	antisense	50994
149.087	0.174235	0.200084	0.021147	0.25752	ENSMUSG00000036769	Wdr44	protein_coding	72404
236.764	0.18464	0.15763	0.0211717	0.257629	ENSMUSG00000027194	Ttc17	protein_coding	74569
336.53	-0.181683	0.114487	0.021259	0.258397	ENSMUSG00000031231	Cox7b	protein_coding	66142
230.056	-0.176678	0.191835	0.0212666	0.258397	ENSMUSG00000042182	Bend6	protein_coding	320705
125.71	-0.182683	0.167377	0.0213246	0.25891	ENSMUSG00000025867	Cplx2	protein_coding	12890
944.565	0.179214	0.181766	0.0214071	0.259718	ENSMUSG00000054619	Mettl7a1	protein_coding	70152
3889.92	0.185088	0.146645	0.0215525	0.261288	ENSMUSG00000031431	Tsc22d3	protein_coding	14605
44.1271	-0.159449	0.227669	0.0215895	0.261542	ENSMUSG00000023064	Sncg	protein_coding	20618
1120.72	-0.184102	0.155065	0.021615	0.261657	ENSMUSG00000049422	Chchd10	protein_coding	103172
1213.48	-0.18166	0.11614	0.0216775	0.261669	ENSMUSG00000028393	Alad	protein_coding	17025
1698.58	-0.173385	0.100413	0.0217122	0.261669	ENSMUSG00000031347	Cetn2	protein_coding	26370
4279.29	-0.184934	0.133109	0.0217077	0.261669	ENSMUSG00000033174	Mgll	protein_coding	23945
640.659	0.184304	0.126892	0.0216834	0.261669	ENSMUSG00000037475	Thoc2	protein_coding	331401
154.651	0.183625	0.158135	0.0216373	0.261669	ENSMUSG00000079083	Jrkl	protein_coding	77532
72.7564	-0.152663	0.236367	0.0216921	0.261669	ENSMUSG00000103309	BC037039	antisense	NA
4580.89	-0.151975	0.0786286	0.0218115	0.262621	ENSMUSG00000020946	Gosr2	protein_coding	56494
183.826	0.178132	0.18212	0.0218234	0.262621	ENSMUSG00000036019	Tmtc2	protein_coding	278279
1082.35	-0.177641	0.107698	0.0218965	0.263307	ENSMUSG00000033819	Ppp1r16a	protein_coding	73062
223.663	0.165437	0.215057	0.0219819	0.264138	ENSMUSG00000059588	Calcrl	protein_coding	54598
2928.6	0.175712	0.104638	0.0220352	0.264584	ENSMUSG00000031955	Bcar1	protein_coding	12927
81.9304	-0.172008	0.199229	0.022088	0.264636	ENSMUSG00000027350	Chgb	protein_coding	12653
759.819	0.169477	0.0960163	0.0221368	0.264636	ENSMUSG00000031314	Taf1	protein_coding	270627
1387.82	0.183866	0.148692	0.0221207	0.264636	ENSMUSG00000033392	Clasp2	protein_coding	76499
105.5	0.177726	0.181021	0.0221249	0.264636	ENSMUSG00000054517	Trim65	protein_coding	338364
33.0116	-0.146571	0.241403	0.0220864	0.264636	ENSMUSG00000107994	D830050J10Rik	bidirectional_promoter_lncRNA	NA
12.5149	-0.120531	0.263049	0.0220966	0.264636	ENSMUSG00000116024	Gm49527	protein_coding	NA
1564.27	0.166063	0.0921358	0.0221924	0.264969	ENSMUSG00000049401	Ogfr	protein_coding	72075
783.566	-0.181769	0.119102	0.0222296	0.264969	ENSMUSG00000055745	Rtl6	protein_coding	223732
7.70139	-0.0505201	0.367735	0.0222113	0.264969	ENSMUSG00000087291	Gm11946	processed_transcript	NA
368.283	-0.167562	0.209137	0.0222229	0.264969	ENSMUSG00000117098	AC154187.2	protein_coding	NA
10.9758	-0.0877862	0.303679	0.0223022	0.265465	ENSMUSG00000034987	Hrh2	protein_coding	15466
359.288	0.183201	0.151729	0.0223037	0.265465	ENSMUSG00000042744	Hectd4	protein_coding	269700
179.168	0.18299	0.153061	0.0223284	0.265565	ENSMUSG00000062040	Zfp27	protein_coding	22689
4653.24	0.157631	0.0840467	0.0224194	0.265958	ENSMUSG00000032359	Ctsh	protein_coding	13036
8.34054	0.106256	0.274859	0.0223858	0.265958	ENSMUSG00000058624	Gda	protein_coding	14544
2144.84	-0.16701	0.0935302	0.0224267	0.265958	ENSMUSG00000059734	Ndufs8	protein_coding	225887
192.513	-0.183713	0.144423	0.0223951	0.265958	ENSMUSG00000078201	Tmem203	protein_coding	227615
293.686	0.128982	0.254943	0.0225127	0.266471	ENSMUSG00000016024	Lbp	protein_coding	16803
65.1865	-0.172717	0.194053	0.0225387	0.266471	ENSMUSG00000022468	Endou	protein_coding	19011
548.911	0.183346	0.14689	0.0224974	0.266471	ENSMUSG00000034832	Tet3	protein_coding	194388
286.835	0.183653	0.139221	0.0225528	0.266471	ENSMUSG00000036986	Pml	protein_coding	18854
73.2889	0.162344	0.217669	0.022547	0.266471	ENSMUSG00000073771	Btbd19	protein_coding	NA
952.883	-0.172659	0.101016	0.0225679	0.266471	ENSMUSG00000096145	Vkorc1	protein_coding	27973
1016.84	0.183136	0.146591	0.0226293	0.266618	ENSMUSG00000022324	Matn2	protein_coding	17181
469.03	0.179486	0.16951	0.0226176	0.266618	ENSMUSG00000037270	4932438A13Rik	protein_coding	229227
1099.88	-0.172269	0.10053	0.0226083	0.266618	ENSMUSG00000038982	Bloc1s5	protein_coding	17828
298.3	0.169709	0.201155	0.0226796	0.266645	ENSMUSG00000028538	St3gal3	protein_coding	20441
1606.99	0.17209	0.100439	0.022697	0.266645	ENSMUSG00000030522	Mtmr10	protein_coding	233315
1631.94	0.182542	0.151317	0.0226867	0.266645	ENSMUSG00000033960	Jcad	protein_coding	240185
8.09649	0.127063	0.255755	0.0226871	0.266645	ENSMUSG00000038903	Ccdc68	protein_coding	381175
117.021	-0.183011	0.145892	0.0227328	0.266873	ENSMUSG00000097290	1300002E11Rik	lincRNA	NA
478.476	-0.180342	0.117069	0.0227827	0.267267	ENSMUSG00000039450	Dcxr	protein_coding	67880
343.854	-0.182056	0.12399	0.0228069	0.267359	ENSMUSG00000023939	Mrpl14	protein_coding	68463
1465.56	-0.182044	0.124222	0.0228443	0.267604	ENSMUSG00000007987	Ift22	protein_coding	67286
571.954	-0.173621	0.103241	0.022948	0.268344	ENSMUSG00000007892	Rplp1	protein_coding	56040
8172.35	-0.174204	0.104336	0.0230166	0.268344	ENSMUSG00000035242	Oaz1	protein_coding	18245
11.2827	-0.103501	0.275156	0.0229923	0.268344	ENSMUSG00000035298	Klhl35	protein_coding	72184
207.714	0.180687	0.119331	0.0230069	0.268344	ENSMUSG00000037363	Letm2	protein_coding	270035
2174.31	0.167968	0.0955516	0.0230225	0.268344	ENSMUSG00000039536	Stau1	protein_coding	20853
21.0197	-0.15577	0.226072	0.022992	0.268344	ENSMUSG00000051147	Nat2	protein_coding	17961
590.72	-0.181476	0.155303	0.0229686	0.268344	ENSMUSG00000079235	Ccdc13	protein_coding	100502861
889.152	-0.181286	0.122126	0.0230677	0.268678	ENSMUSG00000031807	Pgls	protein_coding	66171
24.8742	-0.136798	0.246484	0.0231038	0.268716	ENSMUSG00000019775	Rgs17	protein_coding	56533
29.6837	0.114669	0.263913	0.023094	0.268716	ENSMUSG00000026175	Vil1	protein_coding	22349
800.013	0.182311	0.129937	0.0231835	0.269258	ENSMUSG00000038084	Opa1	protein_coding	74143
989.786	0.175023	0.182129	0.0231778	0.269258	ENSMUSG00000046546	Fam43a	protein_coding	224093
4.55428	-0.0544491	0.360366	0.0232334	0.269646	ENSMUSG00000048485	Zbtb8b	protein_coding	215627
1871.32	0.155058	0.0826392	0.0232836	0.270037	ENSMUSG00000038520	Tbc1d17	protein_coding	233204
656.243	0.180684	0.155293	0.0233976	0.271166	ENSMUSG00000032913	Lrig2	protein_coding	269473
633.157	-0.175296	0.107352	0.0234771	0.271895	ENSMUSG00000028243	Ubxn2b	protein_coding	68053
152.733	0.177015	0.172106	0.0235144	0.271941	ENSMUSG00000000958	Slc7a7	protein_coding	20540
40.4266	0.137778	0.244132	0.0235082	0.271941	ENSMUSG00000020583	Matn3	protein_coding	17182
3449.18	-0.147831	0.0768606	0.0235487	0.272145	ENSMUSG00000052298	Cdc42se2	protein_coding	72729
46.5616	0.153186	0.226877	0.0236085	0.272449	ENSMUSG00000030406	Gipr	protein_coding	381853
624.257	0.165604	0.0935914	0.0236063	0.272449	ENSMUSG00000032637	Atxn2l	protein_coding	233871
1346.81	-0.164292	0.0922605	0.0237274	0.273628	ENSMUSG00000109865	Hspa14	protein_coding	50497
5658.25	-0.181592	0.14093	0.0237603	0.273814	ENSMUSG00000022090	Pdlim2	protein_coding	213019
774.502	-0.180288	0.122368	0.0237886	0.273947	ENSMUSG00000041912	Tdrkh	protein_coding	72634
78.021	0.172005	0.186952	0.0238537	0.274321	ENSMUSG00000049690	Nckap5	protein_coding	210356
368.333	-0.158682	0.217274	0.0238548	0.274321	ENSMUSG00000052310	Slc39a1	protein_coding	30791
564.066	-0.175903	0.109648	0.023883	0.274452	ENSMUSG00000030960	Eef1akmt2	protein_coding	72096
1573.45	-0.180058	0.122239	0.0239304	0.274804	ENSMUSG00000032171	Pin1	protein_coding	23988
1114.36	-0.177449	0.166585	0.0239552	0.274895	ENSMUSG00000072680	Tmem254c	protein_coding	100039192
63.7572	-0.138643	0.241357	0.0240537	0.275832	ENSMUSG00000040455	Usp45	protein_coding	77593
3659.92	0.155877	0.0842727	0.0241716	0.275913	ENSMUSG00000001924	Uba1	protein_coding	22201
715.155	-0.180026	0.123587	0.0241383	0.275913	ENSMUSG00000010607	Pigyl	protein_coding	66268
317.2	-0.155835	0.220672	0.0241152	0.275913	ENSMUSG00000017493	Igfbp4	protein_coding	16010
1651.45	-0.170464	0.189107	0.024213	0.275913	ENSMUSG00000026227	2810459M11Rik	protein_coding	72792
434.939	-0.181162	0.133901	0.0240824	0.275913	ENSMUSG00000031023	Akip1	protein_coding	57373
6.84583	-0.0757603	0.318594	0.0241337	0.275913	ENSMUSG00000074981	Dcdc5	transcribed_unitary_pseudogene	329482
32.2083	0.151733	0.226222	0.0242088	0.275913	ENSMUSG00000078153	Psme2b	protein_coding	621823
943.374	-0.172911	0.104702	0.0241811	0.275913	ENSMUSG00000079317	Trappc2	protein_coding	66226
266.311	-0.180938	0.139844	0.0241952	0.275913	ENSMUSG00000097431	Gm26782	antisense	NA
205.967	-0.178062	0.116642	0.0243133	0.276863	ENSMUSG00000019738	Polr2i	protein_coding	69920
1130.02	0.170188	0.100767	0.0243739	0.276897	ENSMUSG00000022407	Adsl	protein_coding	11564
1790.26	0.160871	0.0893571	0.0243538	0.276897	ENSMUSG00000030616	Sytl2	protein_coding	83671
12.8929	-0.0756933	0.316987	0.0244012	0.276897	ENSMUSG00000031698	Mylk3	protein_coding	213435
683.318	0.180308	0.127541	0.024352	0.276897	ENSMUSG00000034940	Synrg	protein_coding	217030
14.5348	-0.109772	0.263237	0.024387	0.276897	ENSMUSG00000110656	Gm20735	lincRNA	NA
264.429	0.180109	0.145808	0.0244413	0.277159	ENSMUSG00000068917	Clk2	protein_coding	12748
1997.39	0.171663	0.183894	0.0244612	0.277193	ENSMUSG00000033880	Lgals3bp	protein_coding	19039
398.876	0.179851	0.147618	0.0244782	0.277194	ENSMUSG00000007833	Aldh16a1	protein_coding	69748
6.93226	-0.0929675	0.281922	0.0244962	0.277205	ENSMUSG00000069227	Gprin1	protein_coding	26913
14752.7	0.166492	0.0959804	0.0245159	0.277235	ENSMUSG00000020368	Canx	protein_coding	12330
2188.14	-0.169408	0.0999358	0.0245438	0.277358	ENSMUSG00000093904	Tomm20	protein_coding	67952
1111.06	0.168026	0.0981286	0.0246122	0.277585	ENSMUSG00000002496	Tsc2	protein_coding	22084
963.346	0.180324	0.132941	0.0246149	0.277585	ENSMUSG00000040760	Appl1	protein_coding	72993
135.18	-0.18005	0.143728	0.0245953	0.277585	ENSMUSG00000078877	Gm14295	protein_coding	100039123
769.319	-0.175461	0.111028	0.024696	0.278307	ENSMUSG00000039199	Zdhhc1	protein_coding	70796
63.7911	0.163038	0.204381	0.0247413	0.278433	ENSMUSG00000019979	Apaf1	protein_coding	11783
168.709	0.131428	0.245172	0.0247372	0.278433	ENSMUSG00000054072	Iigp1	protein_coding	60440
146.043	0.129619	0.246484	0.0247769	0.278641	ENSMUSG00000078920	Ifi47	protein_coding	15953
368.161	-0.179355	0.126213	0.0249012	0.279654	ENSMUSG00000029911	Ssbp1	protein_coding	381760
4350.89	0.156055	0.216714	0.0248947	0.279654	ENSMUSG00000062488	Ifit3b	protein_coding	667370
7.31457	-0.0480998	0.356239	0.0249356	0.279656	ENSMUSG00000078087	Rps12l1	processed_pseudogene	NA
1018.43	-0.175465	0.111725	0.0249217	0.279656	ENSMUSG00000090935	Synj2bp	protein_coding	24071
2745.24	0.179783	0.133483	0.0249892	0.279872	ENSMUSG00000039911	Spsb1	protein_coding	74646
188.733	0.167965	0.191282	0.0249754	0.279872	ENSMUSG00000042408	Zmym6	protein_coding	100177
19.6782	-0.112328	0.258854	0.025023	0.27989	ENSMUSG00000022504	Ciita	protein_coding	12265
475.848	-0.167676	0.0983227	0.0250251	0.27989	ENSMUSG00000079418	Atg4a	protein_coding	666468
294.611	-0.178827	0.148209	0.025054	0.280021	ENSMUSG00000036894	Rap2b	protein_coding	74012
52.1473	0.140496	0.235763	0.0251161	0.280374	ENSMUSG00000023959	Clic5	protein_coding	224796
46.559	0.140418	0.235767	0.0251371	0.280374	ENSMUSG00000045319	Proser2	protein_coding	227545
506.678	0.175304	0.166273	0.0251218	0.280374	ENSMUSG00000046798	Cldn12	protein_coding	64945
208.529	-0.179516	0.137803	0.0251572	0.280406	ENSMUSG00000038085	Cnbd2	protein_coding	70873
1356.46	-0.158787	0.0882421	0.0252493	0.281241	ENSMUSG00000005615	Pcyt1a	protein_coding	13026
1833.38	0.157631	0.0871268	0.0252933	0.281415	ENSMUSG00000022781	Pak2	protein_coding	224105
66.0205	-0.162074	0.2035	0.0252994	0.281415	ENSMUSG00000028970	Abcb1b	protein_coding	18669
300.08	-0.178014	0.121741	0.0253252	0.28151	ENSMUSG00000049932	H2afx	protein_coding	15270
167.193	-0.17623	0.159915	0.0254044	0.282199	ENSMUSG00000039481	Nrtn	protein_coding	18188
712.803	0.178604	0.126067	0.0254232	0.282214	ENSMUSG00000040940	Arhgef1	protein_coding	16801
431.97	-0.1726	0.107151	0.025506	0.282614	ENSMUSG00000020441	2310033P09Rik	protein_coding	67862
230.654	-0.144555	0.229849	0.0255457	0.282614	ENSMUSG00000025784	Clec3b	protein_coding	21922
872.27	-0.168643	0.100555	0.0255359	0.282614	ENSMUSG00000040771	Oard1	protein_coding	106821
525.557	-0.177749	0.12168	0.0255119	0.282614	ENSMUSG00000055652	Klhl25	protein_coding	207952
26.3033	-0.152152	0.220115	0.0255044	0.282614	ENSMUSG00000108533	Gm44792	TEC	NA
2477.77	-0.159987	0.0898771	0.0255827	0.282831	ENSMUSG00000022354	Ndufb9	protein_coding	66218
1412.9	-0.174511	0.111529	0.0256056	0.282892	ENSMUSG00000024454	Hdac3	protein_coding	15183
117.636	0.169026	0.184426	0.0256236	0.282899	ENSMUSG00000034154	Ino80	protein_coding	68142
5.56367	-0.0878008	0.28444	0.0256741	0.282919	ENSMUSG00000016758	Bik	protein_coding	12124
152.265	0.177111	0.152835	0.0256774	0.282919	ENSMUSG00000051067	Lingo3	protein_coding	237403
232.099	-0.169499	0.182707	0.0256761	0.282919	ENSMUSG00000092627	D130058E05Rik	processed_transcript	NA
35.1806	-0.154365	0.215626	0.0257548	0.28339	ENSMUSG00000020905	Usp43	protein_coding	216835
122.69	-0.170737	0.178484	0.0257399	0.28339	ENSMUSG00000102204	Gm36958	TEC	NA
39.7079	-0.118389	0.251742	0.0257847	0.283528	ENSMUSG00000025912	Mybl1	protein_coding	17864
1952.21	0.175886	0.15812	0.0258173	0.283694	ENSMUSG00000027422	Rrbp1	protein_coding	81910
3640.53	0.148488	0.0793537	0.0258777	0.283757	ENSMUSG00000026553	Copa	protein_coding	12847
23.144	-0.100676	0.266307	0.0259081	0.283757	ENSMUSG00000027326	Knl1	protein_coding	76464
424.965	0.17836	0.130807	0.025904	0.283757	ENSMUSG00000035173	Ccdc186	protein_coding	213993
769.006	0.177266	0.121922	0.02591	0.283757	ENSMUSG00000042331	Specc1	protein_coding	432572
83.5092	-0.151152	0.219914	0.0259067	0.283757	ENSMUSG00000072769	Gm10419	lincRNA	NA
771.747	0.176886	0.151251	0.0259743	0.283891	ENSMUSG00000030451	Herc2	protein_coding	15204
7.61025	0.0873347	0.283809	0.0259688	0.283891	ENSMUSG00000097707	Gm26742	lincRNA	NA
217.792	0.149984	0.221335	0.0259679	0.283891	ENSMUSG00000103749	Pcdhgb5	protein_coding	93702
20304.1	-0.172657	0.169938	0.0260417	0.284436	ENSMUSG00000059040	Eno1b	protein_coding	433182
790.732	0.151445	0.0821122	0.0261019	0.284523	ENSMUSG00000028107	Tars2	protein_coding	71807
1485.24	0.17773	0.126371	0.0260874	0.284523	ENSMUSG00000029416	Slc15a4	protein_coding	100561
6357.07	0.165112	0.096541	0.0260851	0.284523	ENSMUSG00000038324	Trpc4ap	protein_coding	56407
245.333	-0.177942	0.140044	0.0261328	0.28467	ENSMUSG00000037997	Parp11	protein_coding	101187
38.061	-0.130678	0.241149	0.0261732	0.28492	ENSMUSG00000038522	Mfsd4b1	protein_coding	215929
98.2004	0.167607	0.18367	0.0264464	0.285985	ENSMUSG00000018372	Cep95	protein_coding	320162
2230.77	-0.169071	0.102666	0.0263333	0.285985	ENSMUSG00000024099	Ndufv2	protein_coding	72900
215.881	-0.171809	0.107697	0.0263855	0.285985	ENSMUSG00000025470	Zfp511	protein_coding	69752
260.353	-0.171259	0.172286	0.0264412	0.285985	ENSMUSG00000032410	Xrn1	protein_coding	24127
70.4797	-0.157971	0.20681	0.0263092	0.285985	ENSMUSG00000034467	Dynlrb2	protein_coding	75465
128.958	0.154005	0.213565	0.0263697	0.285985	ENSMUSG00000039738	Slx4	protein_coding	52864
3033.23	-0.141525	0.0741669	0.0263962	0.285985	ENSMUSG00000040652	Oaz2	protein_coding	18247
11.3748	-0.0847228	0.286304	0.0263945	0.285985	ENSMUSG00000041552	Ptchd1	protein_coding	211612
1449.84	0.1777	0.135577	0.0264257	0.285985	ENSMUSG00000059005	Hnrnpa3	protein_coding	229279
40.6182	-0.124541	0.24542	0.026358	0.285985	ENSMUSG00000063760	Rnf217	protein_coding	268291
212.812	0.159827	0.202379	0.0264698	0.286049	ENSMUSG00000000791	Il12rb1	protein_coding	16161
987.951	0.174923	0.156891	0.0265387	0.286378	ENSMUSG00000023923	Tbc1d5	protein_coding	72238
7741.21	0.153466	0.0843602	0.0265278	0.286378	ENSMUSG00000030062	Rpn1	protein_coding	103963
58.8397	0.154316	0.212265	0.0265529	0.286378	ENSMUSG00000049687	Pheta2	protein_coding	338368
1752.11	-0.170526	0.105735	0.026609	0.286794	ENSMUSG00000026817	Ak1	protein_coding	11636
889.192	0.176844	0.143646	0.0266605	0.287159	ENSMUSG00000040265	Dnm3	protein_coding	103967
1326.31	-0.162017	0.0935917	0.0267411	0.287838	ENSMUSG00000030750	Nsmce1	protein_coding	67711
748.555	0.170343	0.105877	0.0268303	0.287848	ENSMUSG00000010936	Vac14	protein_coding	234729
3698.96	-0.158195	0.089358	0.0267966	0.287848	ENSMUSG00000031819	Emc8	protein_coding	18117
275.945	0.174498	0.156748	0.0268147	0.287848	ENSMUSG00000044562	Rasip1	protein_coding	69903
9.02026	-0.104858	0.259182	0.0268197	0.287848	ENSMUSG00000062248	Cks2	protein_coding	66197
516.115	0.176316	0.146274	0.0268025	0.287848	ENSMUSG00000074909	Ranbp6	protein_coding	240614
352.622	-0.173815	0.113775	0.0268634	0.288014	ENSMUSG00000074682	Zcchc3	protein_coding	67917
2074.44	-0.173804	0.113928	0.0269166	0.288395	ENSMUSG00000047459	Dynlrb1	protein_coding	67068
27.6865	-0.0879978	0.278225	0.0269664	0.288738	ENSMUSG00000032034	Kcnj5	protein_coding	16521
4074.94	-0.152593	0.0841069	0.0271249	0.288774	ENSMUSG00000025421	Hdhd2	protein_coding	76987
546.984	0.14051	0.22904	0.0270614	0.288774	ENSMUSG00000026193	Fn1	protein_coding	14268
3981.98	-0.176717	0.13199	0.0271226	0.288774	ENSMUSG00000027942	4933434E20Rik	protein_coding	73545
519.469	0.152742	0.0841873	0.0270616	0.288774	ENSMUSG00000028224	Nbn	protein_coding	27354
2387.16	0.175808	0.123195	0.0272044	0.288774	ENSMUSG00000028833	Ncdn	protein_coding	26562
1321.31	-0.176132	0.125305	0.0271907	0.288774	ENSMUSG00000030609	Aen	protein_coding	68048
158.888	-0.0941436	0.268906	0.0271881	0.288774	ENSMUSG00000031111	Igsf1	protein_coding	209268
535.693	0.168672	0.103511	0.0271218	0.288774	ENSMUSG00000031144	Syp	protein_coding	20977
8.89924	-0.0988963	0.263729	0.0271521	0.288774	ENSMUSG00000040770	Il25	protein_coding	140806
6.00698	0.108302	0.255066	0.027216	0.288774	ENSMUSG00000044244	Il20rb	protein_coding	213208
251.71	0.136838	0.232577	0.0271408	0.288774	ENSMUSG00000049130	C5ar1	protein_coding	12273
1037.92	-0.172877	0.112397	0.0272175	0.288774	ENSMUSG00000057388	Mrpl18	protein_coding	67681
405.338	-0.176514	0.13963	0.0271286	0.288774	ENSMUSG00000085438	1700020I14Rik	lincRNA	NA
30.9154	-0.140343	0.228788	0.0271912	0.288774	ENSMUSG00000115354	Gm49083	lincRNA	NA
1776.95	0.176471	0.129967	0.0272481	0.288842	ENSMUSG00000038077	Kcna6	protein_coding	16494
5.98649	-0.075516	0.30052	0.0272593	0.288842	ENSMUSG00000052373	Mpp3	protein_coding	13384
4.87214	0.0923228	0.270693	0.0273174	0.289024	ENSMUSG00000004842	Pou1f1	protein_coding	18736
23.8508	-0.108621	0.254419	0.0273473	0.289024	ENSMUSG00000031519	Asb5	protein_coding	76294
154.469	0.176442	0.131349	0.0273119	0.289024	ENSMUSG00000035671	Zswim4	protein_coding	212168
1878.12	0.173955	0.115971	0.0273413	0.289024	ENSMUSG00000044340	Phlpp1	protein_coding	98432
389.635	-0.176262	0.137528	0.0273951	0.289342	ENSMUSG00000045608	Dbx2	protein_coding	223843
289.826	-0.175804	0.14285	0.0274214	0.289432	ENSMUSG00000050229	Pigm	protein_coding	67556
15.5945	-0.0994136	0.262085	0.0274846	0.289912	ENSMUSG00000020701	Tmem132e	protein_coding	270893
170.632	0.155697	0.205734	0.0275094	0.289986	ENSMUSG00000063268	Parp10	protein_coding	671535
627.333	-0.176049	0.129687	0.0275539	0.290268	ENSMUSG00000044117	2900011O08Rik	protein_coding	67254
346.44	-0.173839	0.153954	0.0275804	0.290359	ENSMUSG00000033152	Podxl2	protein_coding	319655
5.5065	0.0645206	0.323493	0.0276037	0.290418	ENSMUSG00000072679	D6Ertd474e	lincRNA	NA
1286.11	-0.167672	0.102852	0.0276596	0.290444	ENSMUSG00000016344	Ppdpf	protein_coding	66496
859.205	0.172321	0.1123	0.0276535	0.290444	ENSMUSG00000029701	Rbm28	protein_coding	68272
56.2293	0.142616	0.224682	0.0276436	0.290444	ENSMUSG00000058729	Lin9	protein_coding	72568
9059.55	0.175904	0.130664	0.0276969	0.290601	ENSMUSG00000021270	Hsp90aa1	protein_coding	15519
21.2968	-0.13128	0.235926	0.027728	0.290601	ENSMUSG00000068860	Gm128	protein_coding	229588
27.721	-0.153252	0.209231	0.0277137	0.290601	ENSMUSG00000117013	CAAA01141682.1	transcribed_processed_pseudogene	NA
535.504	-0.168654	0.104837	0.0278082	0.291255	ENSMUSG00000017837	Nkiras2	protein_coding	71966
7.58919	-0.0853924	0.27867	0.0278281	0.291276	ENSMUSG00000090919	Pabpc4l	protein_coding	241989
4157.16	-0.163791	0.0973954	0.0278689	0.291516	ENSMUSG00000071172	Srsf3	protein_coding	20383
3767.05	-0.152837	0.0850971	0.0279273	0.291566	ENSMUSG00000003464	Pex19	protein_coding	19298
5867.13	-0.168174	0.104214	0.0279251	0.291566	ENSMUSG00000015478	Rnf5	protein_coding	54197
799.955	0.145095	0.078157	0.0279153	0.291566	ENSMUSG00000031169	Porcn	protein_coding	53627
287.794	-0.170772	0.164245	0.0279928	0.292062	ENSMUSG00000000247	Lhx2	protein_coding	16870
1882.31	0.168212	0.104563	0.0280673	0.292083	ENSMUSG00000002812	Flii	protein_coding	14248
855.184	0.173826	0.118952	0.028112	0.292083	ENSMUSG00000020850	Prpf8	protein_coding	192159
3275.18	0.141795	0.0755764	0.0280606	0.292083	ENSMUSG00000021484	Lman2	protein_coding	66890
337.752	0.173857	0.149661	0.0280913	0.292083	ENSMUSG00000028854	Slc9a1	protein_coding	20544
65.2819	0.129978	0.236071	0.0280651	0.292083	ENSMUSG00000034311	Kif4	protein_coding	16571
4.69747	-0.0600348	0.329496	0.0281379	0.292083	ENSMUSG00000039956	Mrap	protein_coding	77037
158.85	-0.169063	0.169483	0.0281325	0.292083	ENSMUSG00000069755	Zfp125	transcribed_unprocessed_pseudogene	NA
284.08	-0.169274	0.16899	0.028094	0.292083	ENSMUSG00000072591	5930412G12Rik	lincRNA	NA
1149.2	0.17281	0.115464	0.0281637	0.292165	ENSMUSG00000034761	Map4k5	protein_coding	399510
522.871	0.172333	0.155756	0.0283058	0.29276	ENSMUSG00000027695	Pld1	protein_coding	18805
116.245	-0.175177	0.131021	0.0282586	0.29276	ENSMUSG00000030823	9130019O22Rik	protein_coding	78921
545.751	0.174625	0.141979	0.0283108	0.29276	ENSMUSG00000043531	Sorcs1	protein_coding	58178
173.218	0.162859	0.186578	0.028305	0.29276	ENSMUSG00000061894	Zscan20	protein_coding	269585
89.6383	-0.173687	0.149143	0.0282648	0.29276	ENSMUSG00000074521	Gm14327	protein_coding	NA
460.391	0.17327	0.150161	0.0284261	0.292983	ENSMUSG00000005204	Senp3	protein_coding	80886
7.38236	0.0894548	0.270318	0.0284204	0.292983	ENSMUSG00000021388	Aspn	protein_coding	66695
21.8112	0.091443	0.267836	0.028394	0.292983	ENSMUSG00000032243	Itga11	protein_coding	319480
45.1591	-0.141339	0.223549	0.0284401	0.292983	ENSMUSG00000089941	Gm16168	antisense	NA
110.491	-0.153598	0.205999	0.028362	0.292983	ENSMUSG00000090129	Olfr287	protein_coding	634104
5.02349	0.100503	0.258104	0.0284106	0.292983	ENSMUSG00000105389	BB187690	TEC	NA
803.292	-0.159941	0.0932984	0.0284787	0.29313	ENSMUSG00000028898	Trnau1ap	protein_coding	71787
4.52294	0.0946593	0.263666	0.0285083	0.29313	ENSMUSG00000078808	Vmn1r58	protein_coding	81014
44.7201	0.167532	0.172393	0.0285029	0.29313	ENSMUSG00000102858	Gm37086	TEC	NA
365.976	-0.174658	0.136903	0.0285872	0.293203	ENSMUSG00000028145	Them4	protein_coding	75778
18805.8	-0.165082	0.10035	0.0285852	0.293203	ENSMUSG00000031633	Slc25a4	protein_coding	11739
917.946	0.173444	0.147985	0.0285628	0.293203	ENSMUSG00000052609	Plekhg3	protein_coding	263406
2453.75	0.172529	0.116089	0.028562	0.293203	ENSMUSG00000071650	Ganab	protein_coding	14376
600.137	0.173307	0.148151	0.0286386	0.293361	ENSMUSG00000035623	Rsf1	protein_coding	233532
869.475	0.173704	0.145751	0.0286235	0.293361	ENSMUSG00000047888	Tnrc6b	protein_coding	213988
556.277	-0.16648	0.102694	0.0286572	0.293368	ENSMUSG00000020831	0610010K14Rik	protein_coding	104457
119.118	-0.160549	0.190374	0.0286888	0.293507	ENSMUSG00000054893	Zfp667	protein_coding	384763
84.2837	-0.165269	0.177841	0.0287578	0.293661	ENSMUSG00000026960	Arl6ip6	protein_coding	65103
1975.28	-0.173084	0.119066	0.0287521	0.293661	ENSMUSG00000038412	Higd1a	protein_coding	56295
16.0857	-0.110329	0.249135	0.0287497	0.293661	ENSMUSG00000109599	Gm31812	lincRNA	NA
107.815	-0.156792	0.198059	0.0288077	0.293986	ENSMUSG00000020287	Mpg	protein_coding	268395
109.222	0.154807	0.201838	0.0288389	0.29412	ENSMUSG00000037622	Wdtc1	protein_coding	230796
2483.02	-0.171352	0.113626	0.0288996	0.294556	ENSMUSG00000027472	Pdrg1	protein_coding	68559
39.3227	0.102851	0.254272	0.0290142	0.294872	ENSMUSG00000021950	Anxa8	protein_coding	11752
5187.97	0.15036	0.0836863	0.0289649	0.294872	ENSMUSG00000028419	Chmp5	protein_coding	76959
141.483	-0.155585	0.199657	0.0290033	0.294872	ENSMUSG00000036334	Igsf10	protein_coding	242050
77.0243	0.158479	0.193562	0.029023	0.294872	ENSMUSG00000051339	2900026A02Rik	protein_coding	243219
480.004	0.103153	0.254021	0.0290136	0.294872	ENSMUSG00000097312	Gm26870	lincRNA	NA
157.426	-0.170089	0.160396	0.0290391	0.294872	ENSMUSG00000113029	Gm40578	antisense	NA
564.675	-0.169193	0.108744	0.0290897	0.295202	ENSMUSG00000039828	Wdr70	protein_coding	545085
1062.47	-0.162321	0.0971808	0.0291167	0.295293	ENSMUSG00000075054	Yae1d1	protein_coding	67008
383.772	0.173503	0.139645	0.0292983	0.295367	ENSMUSG00000001151	Pcnt	protein_coding	18541
183.777	0.163618	0.179862	0.0292764	0.295367	ENSMUSG00000020227	Irak3	protein_coding	73914
1497.67	-0.170477	0.157061	0.0293225	0.295367	ENSMUSG00000022982	Sod1	protein_coding	20655
27.1794	-0.144812	0.216203	0.0293231	0.295367	ENSMUSG00000025577	Cbx2	protein_coding	12416
1123.03	-0.16485	0.101114	0.0292707	0.295367	ENSMUSG00000028622	Mrpl37	protein_coding	56280
903.589	0.172511	0.119112	0.029246	0.295367	ENSMUSG00000029780	Nt5c3	protein_coding	107569
96.5198	0.156377	0.197161	0.0292219	0.295367	ENSMUSG00000033450	Tagap	protein_coding	72536
615.528	-0.162049	0.0969865	0.0292424	0.295367	ENSMUSG00000036002	Fam214b	protein_coding	230088
502.326	-0.171694	0.151572	0.0293153	0.295367	ENSMUSG00000037905	Bri3bp	protein_coding	76809
790.43	-0.166156	0.103055	0.0291586	0.295367	ENSMUSG00000074749	Kiz	protein_coding	228730
10.3756	-0.115218	0.244406	0.0291904	0.295367	ENSMUSG00000084925	1810062O18Rik	antisense	NA
1019.1	0.170742	0.155473	0.0293922	0.295881	ENSMUSG00000002325	Irf9	protein_coding	16391
535.793	0.156784	0.195504	0.0294174	0.295951	ENSMUSG00000029298	Gbp9	protein_coding	236573
977.576	-0.160073	0.0947403	0.029501	0.296538	ENSMUSG00000028884	Rpa2	protein_coding	19891
30.4302	-0.150312	0.207217	0.0295121	0.296538	ENSMUSG00000079242	C730034F03Rik	protein_coding	NA
697.446	-0.161935	0.0972767	0.0295618	0.296637	ENSMUSG00000024194	Cuta	protein_coding	67675
1372.19	0.130032	0.0677502	0.0295946	0.296637	ENSMUSG00000032733	Snx33	protein_coding	235406
340.209	0.162343	0.181766	0.0295892	0.296637	ENSMUSG00000040054	Baz2a	protein_coding	116848
592.123	-0.170556	0.113526	0.0295708	0.296637	ENSMUSG00000044709	Gemin7	protein_coding	69731
351.519	-0.164324	0.176211	0.0296227	0.296736	ENSMUSG00000032507	Fbxl2	protein_coding	72179
2316.12	-0.170678	0.153623	0.0297161	0.29723	ENSMUSG00000004902	Slc25a18	protein_coding	71803
7.18911	-0.0733651	0.29295	0.0297448	0.29723	ENSMUSG00000022408	Fam83f	protein_coding	213956
62.6861	0.159587	0.187996	0.0297189	0.29723	ENSMUSG00000034059	Ypel4	protein_coding	241525
774.271	-0.162239	0.0979378	0.0297301	0.29723	ENSMUSG00000063235	Ptpmt1	processed_transcript	66461
1469.17	-0.150588	0.0846274	0.0297748	0.297347	ENSMUSG00000024799	Tm7sf2	protein_coding	68505
199.364	0.173055	0.127202	0.0297933	0.29735	ENSMUSG00000021706	Zfyve16	protein_coding	218441
1198.29	-0.173186	0.131004	0.0298219	0.297453	ENSMUSG00000020180	Snrpd3	protein_coding	67332
257.389	-0.173017	0.127858	0.0298615	0.297667	ENSMUSG00000069844	Sco1	protein_coding	52892
425.502	0.173017	0.128302	0.0298827	0.297696	ENSMUSG00000027881	Prpf38b	protein_coding	66921
13.7548	0.0891803	0.265336	0.0299451	0.297755	ENSMUSG00000003051	Elf3	protein_coding	13710
1874.38	-0.151099	0.0853952	0.0300711	0.297755	ENSMUSG00000020308	Tpgs1	protein_coding	110012
3896.6	-0.172557	0.139629	0.0300127	0.297755	ENSMUSG00000028788	Ptp4a2	protein_coding	19244
1599.65	-0.166369	0.168161	0.0299958	0.297755	ENSMUSG00000032609	Klhdc8b	protein_coding	78267
195.738	-0.171705	0.146078	0.0300148	0.297755	ENSMUSG00000037151	Lrrc20	protein_coding	216011
434.206	-0.169405	0.157281	0.030001	0.297755	ENSMUSG00000097185	Gm26596	TEC	NA
96.5599	-0.159646	0.18639	0.0300534	0.297755	ENSMUSG00000102644	Thap6	transcribed_unitary_pseudogene	NA
5.42928	-0.0896107	0.264543	0.0300244	0.297755	ENSMUSG00000108476	Gm44974	TEC	NA
6.46833	-0.0797786	0.279117	0.0300289	0.297755	ENSMUSG00000114393	Gm47359	lincRNA	NA
4489.61	-0.165805	0.104061	0.0300366	0.297755	ENSMUSG00000115987	Vps28	protein_coding	66914
308.702	-0.172831	0.133678	0.0300931	0.297792	ENSMUSG00000036186	Fam69b	protein_coding	56279
80.2534	-0.14723	0.209869	0.0301514	0.298188	ENSMUSG00000035032	Nek11	protein_coding	208583
474.005	-0.166555	0.166543	0.0301917	0.298249	ENSMUSG00000021483	Cdk20	protein_coding	105278
624.002	0.17073	0.150099	0.0301941	0.298249	ENSMUSG00000022000	Zc3h13	protein_coding	67302
413.11	-0.17244	0.131673	0.0304299	0.299937	ENSMUSG00000015013	Trappc2l	protein_coding	59005
36.919	-0.112766	0.243144	0.0303934	0.299937	ENSMUSG00000019892	Lrriq1	protein_coding	74978
2176.9	-0.164264	0.102114	0.0304322	0.299937	ENSMUSG00000028797	Tmem234	protein_coding	76799
223.785	0.168144	0.159655	0.0304385	0.299937	ENSMUSG00000067430	Zfp763	protein_coding	73451
1220.64	0.170883	0.147243	0.030471	0.300076	ENSMUSG00000041133	Smc1a	protein_coding	24061
4.97979	-0.056986	0.324059	0.030508	0.300259	ENSMUSG00000032094	Cd3d	protein_coding	12500
182.458	0.171553	0.121985	0.0305514	0.3004	ENSMUSG00000041313	Slc7a1	protein_coding	11987
273.948	-0.172279	0.132117	0.0305591	0.3004	ENSMUSG00000044676	Zfp612	protein_coding	234725
1867.79	0.167599	0.108783	0.0305778	0.300403	ENSMUSG00000015839	Nfe2l2	protein_coding	18024
2439.35	-0.138268	0.0745517	0.030649	0.300921	ENSMUSG00000042870	Tom1	protein_coding	21968
944.719	-0.164122	0.102452	0.0307701	0.301311	ENSMUSG00000023106	Denr	protein_coding	68184
347.64	-0.171572	0.139813	0.0307574	0.301311	ENSMUSG00000024790	Sac3d1	protein_coding	66406
13368.5	0.16501	0.104018	0.0307811	0.301311	ENSMUSG00000032479	Map4	protein_coding	17758
1071.66	0.171755	0.137925	0.0307566	0.301311	ENSMUSG00000041483	Zfp281	protein_coding	226442
22.4743	0.12851	0.230058	0.0307376	0.301311	ENSMUSG00000042918	Mamstr	protein_coding	74490
26.1899	0.0906849	0.260774	0.0308229	0.301514	ENSMUSG00000028358	Zfp618	protein_coding	72701
24.7349	-0.154475	0.194462	0.0308573	0.301514	ENSMUSG00000086003	B230206L02Rik	processed_transcript	NA
11.3614	0.125511	0.232378	0.0308451	0.301514	ENSMUSG00000114722	Gm31392	lincRNA	NA
105.761	-0.161276	0.178046	0.031024	0.301975	ENSMUSG00000000901	Mmp11	protein_coding	17385
814.215	0.14293	0.212996	0.0311092	0.301975	ENSMUSG00000001870	Ltbp1	protein_coding	268977
219.014	0.171354	0.124866	0.0310559	0.301975	ENSMUSG00000003382	Etv3	protein_coding	27049
1624	-0.15047	0.0856717	0.0310653	0.301975	ENSMUSG00000010097	Nxf1	protein_coding	53319
2733.66	-0.153239	0.0884396	0.0309602	0.301975	ENSMUSG00000018287	Spag7	protein_coding	216873
337.035	-0.166746	0.161734	0.0309911	0.301975	ENSMUSG00000022099	Dmtn	protein_coding	13829
1044.31	-0.162087	0.175412	0.0311265	0.301975	ENSMUSG00000026576	Atp1b1	protein_coding	11931
1678.46	-0.169676	0.116152	0.0310987	0.301975	ENSMUSG00000027602	Map1lc3a	protein_coding	66734
209.671	-0.164536	0.16892	0.0309982	0.301975	ENSMUSG00000030125	Lrrc23	protein_coding	16977
1692.62	0.168516	0.11255	0.0311259	0.301975	ENSMUSG00000032437	Stt3b	protein_coding	68292
1655.42	0.169446	0.115441	0.0311253	0.301975	ENSMUSG00000032740	Ccdc88a	protein_coding	108686
2043.07	-0.13173	0.0697967	0.031039	0.301975	ENSMUSG00000037570	Mcrs1	protein_coding	51812
4468.01	-0.164862	0.104644	0.0312611	0.302027	ENSMUSG00000001018	Snapin	protein_coding	20615
27.4646	0.121234	0.234945	0.031203	0.302027	ENSMUSG00000006362	Cbfa2t3	protein_coding	12398
30.8034	-0.141559	0.214561	0.0312039	0.302027	ENSMUSG00000022577	Ly6h	protein_coding	23934
24.2919	0.107883	0.244569	0.0312614	0.302027	ENSMUSG00000052087	Rgs14	protein_coding	51791
173.199	0.170422	0.143867	0.0312359	0.302027	ENSMUSG00000053390	Zfp952	protein_coding	240067
132.953	0.151337	0.199073	0.0312477	0.302027	ENSMUSG00000063142	Kcnma1	protein_coding	16531
45.9908	-0.14573	0.208535	0.0312325	0.302027	ENSMUSG00000097343	9030407P20Rik	processed_transcript	NA
39.2466	-0.146292	0.207267	0.0313544	0.302746	ENSMUSG00000074215	Gm10643	protein_coding	NA
145.926	-0.150801	0.199176	0.0314927	0.30365	ENSMUSG00000021007	Spata7	protein_coding	104871
30.477	-0.144085	0.210104	0.0315068	0.30365	ENSMUSG00000022945	Chaf1b	protein_coding	110749
65.5882	-0.141712	0.213378	0.0315247	0.30365	ENSMUSG00000050122	Vwa3b	protein_coding	70853
281.398	-0.171163	0.129441	0.0314726	0.30365	ENSMUSG00000053453	Thoc7	protein_coding	66231
8.91027	-0.123985	0.231928	0.031541	0.30365	ENSMUSG00000097047	1110020A21Rik	lincRNA	NA
367.521	0.170679	0.138272	0.0315898	0.30394	ENSMUSG00000003752	Itpkc	protein_coding	233011
652.24	0.161962	0.10034	0.0316314	0.304018	ENSMUSG00000003762	Coq8b	protein_coding	76889
1376.62	-0.141578	0.0779472	0.0316352	0.304018	ENSMUSG00000018446	C1qbp	protein_coding	12261
1025.43	0.154188	0.0901904	0.0316619	0.304096	ENSMUSG00000004221	Ikbkg	protein_coding	16151
277.405	-0.156102	0.187604	0.0317333	0.304468	ENSMUSG00000036641	Ccdc148	protein_coding	227933
302.598	-0.152562	0.194962	0.031738	0.304468	ENSMUSG00000040896	Kcnd3	protein_coding	56543
940.323	-0.165514	0.10694	0.0317691	0.304588	ENSMUSG00000025208	Mrpl43	protein_coding	94067
885.65	0.170654	0.126996	0.0318207	0.304868	ENSMUSG00000029465	Arpc3	protein_coding	56378
14.3924	-0.117429	0.236343	0.0318357	0.304868	ENSMUSG00000096141	Dnah7a	protein_coding	627872
255.465	-0.166297	0.108849	0.031856	0.304883	ENSMUSG00000026972	Arrdc1	protein_coding	215705
1323.52	0.164844	0.163373	0.0319508	0.305598	ENSMUSG00000032340	Neo1	protein_coding	18007
454.511	-0.17031	0.124792	0.0319681	0.305598	ENSMUSG00000036513	Commd2	protein_coding	52245
771.841	-0.157197	0.0941787	0.032018	0.305716	ENSMUSG00000032468	Armc8	protein_coding	74125
435.281	-0.168661	0.116054	0.0320165	0.305716	ENSMUSG00000035278	Plekhj1	protein_coding	78670
186.928	0.16482	0.162981	0.0320488	0.305832	ENSMUSG00000024240	Epc1	protein_coding	13831
83.2345	-0.141537	0.211756	0.0321421	0.306386	ENSMUSG00000033491	Prss35	protein_coding	244954
26.7103	-0.110058	0.24096	0.0321444	0.306386	ENSMUSG00000045106	Ccdc73	protein_coding	211936
751.324	0.170283	0.129612	0.0322339	0.30688	ENSMUSG00000018166	Erbb3	protein_coding	13867
593.275	-0.169974	0.124313	0.0322246	0.30688	ENSMUSG00000025731	Mettl26	protein_coding	68347
17.3338	-0.103424	0.245501	0.032264	0.306988	ENSMUSG00000109598	Gm36356	lincRNA	NA
635.966	-0.167713	0.113919	0.032323	0.30737	ENSMUSG00000072694	1500011B03Rik	protein_coding	NA
11.6819	0.0823519	0.26658	0.0323764	0.307698	ENSMUSG00000084845	Tmem240	protein_coding	381582
1069.97	0.169974	0.127649	0.0324511	0.308229	ENSMUSG00000062901	Klhl24	protein_coding	75785
27.4249	-0.129868	0.224371	0.0324732	0.308259	ENSMUSG00000104415	Gm37069	TEC	NA
456.969	-0.163983	0.163316	0.0325552	0.308847	ENSMUSG00000074637	Sox2	protein_coding	20674
21.97	-0.145398	0.204738	0.0325729	0.308847	ENSMUSG00000093424	6330562C20Rik	antisense	NA
317.45	-0.169508	0.137216	0.0326327	0.309055	ENSMUSG00000043290	Zfp784	protein_coding	654801
23.3693	-0.14242	0.209054	0.0326301	0.309055	ENSMUSG00000046834	Krt1	protein_coding	16678
4480.37	0.160693	0.100019	0.032735	0.309621	ENSMUSG00000020484	Xbp1	protein_coding	22433
7325.1	0.168329	0.144776	0.0327545	0.309621	ENSMUSG00000026944	Abca2	protein_coding	11305
1089.56	0.169354	0.137132	0.0327685	0.309621	ENSMUSG00000032575	Manf	protein_coding	74840
977.389	-0.169378	0.137121	0.0327494	0.309621	ENSMUSG00000047719	Ubiad1	protein_coding	71707
9.77154	0.101846	0.24546	0.0327999	0.309739	ENSMUSG00000114163	Gm32296	lincRNA	NA
958.385	-0.166454	0.111712	0.0328205	0.309754	ENSMUSG00000017188	Coa3	protein_coding	52469
4593.34	0.159807	0.0989066	0.0329041	0.309826	ENSMUSG00000004530	Coro1c	protein_coding	23790
195.469	-0.157527	0.17974	0.0329016	0.309826	ENSMUSG00000035984	Nme5	protein_coding	75533
334.241	-0.165569	0.156431	0.0328524	0.309826	ENSMUSG00000063605	Ccdc102a	protein_coding	234582
6.61847	-0.0734579	0.279799	0.0328791	0.309826	ENSMUSG00000073538	E330020D12Rik	processed_transcript	NA
726.42	-0.167784	0.116499	0.0329633	0.309884	ENSMUSG00000024436	Mrps18b	protein_coding	66973
70.2674	-0.09488	0.250784	0.0329577	0.309884	ENSMUSG00000029563	Foxp2	protein_coding	114142
51.0928	-0.126167	0.22663	0.0329702	0.309884	ENSMUSG00000035455	Fignl1	protein_coding	60530
140.12	-0.152987	0.189592	0.0329862	0.309884	ENSMUSG00000043415	Otud1	protein_coding	71198
2120.34	-0.154499	0.0920177	0.0330554	0.310356	ENSMUSG00000040746	Rnf167	protein_coding	70510
258.838	0.168409	0.120523	0.0331849	0.311293	ENSMUSG00000055003	Lrtm2	protein_coding	211187
932.545	-0.169197	0.130352	0.0331934	0.311293	ENSMUSG00000068580	Zfyve19	protein_coding	72008
19.2671	0.0768995	0.27235	0.0332168	0.311318	ENSMUSG00000018924	Alox15	protein_coding	11687
286.402	-0.168272	0.120036	0.0332342	0.311318	ENSMUSG00000036009	Mettl25	protein_coding	216292
215.767	-0.16143	0.167991	0.0332566	0.311349	ENSMUSG00000078490	Cfap74	protein_coding	544678
348.343	0.168908	0.134973	0.0332983	0.31156	ENSMUSG00000033016	Nfatc1	protein_coding	18018
173.456	-0.160384	0.170515	0.0333607	0.311594	ENSMUSG00000033029	1700088E04Rik	protein_coding	27660
19.7376	0.136563	0.214746	0.0333629	0.311594	ENSMUSG00000033467	Crlf2	protein_coding	57914
159.315	0.168925	0.133873	0.0333432	0.311594	ENSMUSG00000052488	Cherp	protein_coding	27967
1237.98	0.168674	0.123936	0.0333783	0.311594	ENSMUSG00000062127	Cttnbp2nl	protein_coding	80281
35.6792	-0.138378	0.212351	0.0334026	0.311643	ENSMUSG00000095224	F930015N05Rik	protein_coding	NA
192.427	0.156393	0.180302	0.0334647	0.311923	ENSMUSG00000042523	Dnal1	protein_coding	105000
234.853	-0.161163	0.167828	0.0334782	0.311923	ENSMUSG00000056458	Mok	protein_coding	26448
27.5368	-0.118677	0.231684	0.03349	0.311923	ENSMUSG00000097842	9330104G04Rik	lincRNA	NA
60.8767	-0.145569	0.201441	0.0335381	0.312015	ENSMUSG00000022773	Ypel1	protein_coding	106369
510.299	0.132612	0.218873	0.0335331	0.312015	ENSMUSG00000079018	Ly6c1	protein_coding	17067
191.695	0.144664	0.202797	0.0335737	0.312168	ENSMUSG00000047414	Flrt2	protein_coding	399558
94.0702	0.160894	0.168049	0.0336113	0.312316	ENSMUSG00000033799	Fam208b	protein_coding	105203
719.212	-0.162674	0.104907	0.0336278	0.312316	ENSMUSG00000039178	Tbc1d19	protein_coding	67249
249.769	0.161384	0.166469	0.0336494	0.312339	ENSMUSG00000026116	Tmem131	protein_coding	56030
22.7201	-0.075934	0.272248	0.0337366	0.31297	ENSMUSG00000026832	Cytip	protein_coding	227929
143.156	-0.16229	0.162918	0.0338408	0.313156	ENSMUSG00000002835	Chaf1a	protein_coding	27221
125.447	-0.153315	0.185709	0.0338861	0.313156	ENSMUSG00000024899	Papss2	protein_coding	23972
79.9696	0.128165	0.222852	0.0337776	0.313156	ENSMUSG00000035476	Tab3	protein_coding	66724
658.969	-0.164416	0.10924	0.0339102	0.313156	ENSMUSG00000036850	Mrpl41	protein_coding	107733
38.0595	0.125008	0.225651	0.0338387	0.313156	ENSMUSG00000037860	Aim2	protein_coding	383619
2624.55	-0.163844	0.107885	0.0339	0.313156	ENSMUSG00000038462	Uqcrfs1	protein_coding	66694
142.203	0.167428	0.14202	0.0338658	0.313156	ENSMUSG00000050052	Tdrp	protein_coding	72148
2662.75	0.154888	0.0934252	0.033908	0.313156	ENSMUSG00000052337	Immt	protein_coding	76614
779.405	-0.152082	0.0900939	0.0339372	0.313228	ENSMUSG00000063882	Uqcrh	protein_coding	66576
870.645	0.158721	0.172491	0.0339886	0.313525	ENSMUSG00000056116	H2-T22	protein_coding	15039
177.838	-0.147945	0.195869	0.0340091	0.313537	ENSMUSG00000030498	Gas2	protein_coding	14453
4761.68	0.164435	0.154333	0.0341313	0.313954	ENSMUSG00000005514	Por	protein_coding	18984
3722.17	0.165785	0.113586	0.0341197	0.313954	ENSMUSG00000034930	Rtkn	protein_coding	20166
516.017	0.167855	0.136434	0.0341096	0.313954	ENSMUSG00000036615	Rfxap	protein_coding	170767
278.924	-0.167883	0.136194	0.0341043	0.313954	ENSMUSG00000058192	Zfp846	protein_coding	244721
203.029	0.158995	0.171	0.0341844	0.31416	ENSMUSG00000015745	Plekho1	protein_coding	67220
161.772	0.1592	0.170417	0.0341922	0.31416	ENSMUSG00000054843	Atrnl1	protein_coding	226255
328.115	0.160851	0.165607	0.0342337	0.314365	ENSMUSG00000047789	Slc38a9	protein_coding	268706
242.693	0.167367	0.121626	0.0343487	0.315053	ENSMUSG00000022849	Hspbap1	protein_coding	66667
6.16553	-0.0421219	0.327551	0.0343415	0.315053	ENSMUSG00000106775	C130093G08Rik	TEC	NA
12.4849	-0.121936	0.227142	0.0343666	0.315053	ENSMUSG00000113170	Gm36839	lincRNA	NA
332.336	-0.160183	0.166869	0.0343982	0.315103	ENSMUSG00000021277	Traf3	protein_coding	22031
4372.98	-0.16672	0.1183	0.0344106	0.315103	ENSMUSG00000022476	Polr3h	protein_coding	78929
7.15756	-0.0694893	0.281954	0.0344404	0.315198	ENSMUSG00000030905	Crym	protein_coding	12971
472.702	0.167739	0.131964	0.0344775	0.31522	ENSMUSG00000005672	Kit	protein_coding	16590
1285.81	0.162997	0.157816	0.0344814	0.31522	ENSMUSG00000071637	Cebpd	protein_coding	12609
1098.03	-0.166657	0.118804	0.0345745	0.315894	ENSMUSG00000060591	Ifitm2	protein_coding	80876
9.88751	-0.0706845	0.278854	0.0346382	0.316299	ENSMUSG00000023078	Cxcl13	protein_coding	55985
299.513	0.161772	0.160693	0.0347427	0.3163	ENSMUSG00000006276	Eps15l1	protein_coding	13859
2788.72	-0.15604	0.096097	0.0349052	0.3163	ENSMUSG00000006728	Cdk4	protein_coding	12567
600.573	-0.162091	0.105684	0.0346606	0.3163	ENSMUSG00000020956	Dtd2	protein_coding	328092
1419.5	0.152798	0.0919101	0.0349029	0.3163	ENSMUSG00000025745	Hadha	protein_coding	97212
7441.97	0.15882	0.100229	0.0349097	0.3163	ENSMUSG00000026255	Efhd1	protein_coding	98363
69.9244	0.115555	0.231339	0.0347768	0.3163	ENSMUSG00000027514	Zbp1	protein_coding	58203
43.1767	-0.10002	0.242446	0.034811	0.3163	ENSMUSG00000030677	Kif22	protein_coding	110033
588.069	0.167347	0.126421	0.0348096	0.3163	ENSMUSG00000031143	Ccdc22	protein_coding	54638
1204.94	-0.16294	0.157046	0.0346983	0.3163	ENSMUSG00000032224	Fam81a	protein_coding	76886
813.146	0.154986	0.0946207	0.0348579	0.3163	ENSMUSG00000033088	Triobp	protein_coding	110253
1600.01	-0.166864	0.138423	0.034786	0.3163	ENSMUSG00000042675	Ypel3	protein_coding	66090
76.3382	0.127625	0.220824	0.034876	0.3163	ENSMUSG00000057286	St6galnac2	protein_coding	20446
424.619	-0.165636	0.115509	0.0348341	0.3163	ENSMUSG00000068329	Htra2	protein_coding	64704
62.2629	-0.157335	0.173192	0.034747	0.3163	ENSMUSG00000107655	Gm44220	TEC	NA
60.7919	0.141501	0.20369	0.0349436	0.316431	ENSMUSG00000054027	Nt5dc3	protein_coding	103466
734.33	-0.164731	0.112924	0.0349828	0.316611	ENSMUSG00000024845	Tmem134	processed_transcript	66990
2080.8	0.145862	0.196143	0.0351096	0.317582	ENSMUSG00000028270	Gbp2	protein_coding	14469
572.161	-0.154726	0.0946235	0.0351611	0.317872	ENSMUSG00000038000	Acd	protein_coding	497652
4.54088	0.0687152	0.280783	0.0352134	0.318169	ENSMUSG00000034382	AI661453	protein_coding	224833
20.2758	-0.134137	0.21284	0.0352432	0.318261	ENSMUSG00000103532	Gm4430	TEC	NA
54.0491	0.103448	0.238791	0.0353832	0.319349	ENSMUSG00000095186	Gm10718	protein_coding	NA
473.107	-0.16663	0.133738	0.0354075	0.319392	ENSMUSG00000075227	Znhit2	protein_coding	29805
1472.58	-0.150775	0.185826	0.0354328	0.319443	ENSMUSG00000049551	Fzd9	protein_coding	14371
1411.13	0.162915	0.109235	0.0354846	0.319713	ENSMUSG00000001829	Clpb	protein_coding	20480
114.697	0.154037	0.178094	0.0356175	0.319713	ENSMUSG00000001998	Ap4e1	protein_coding	108011
585.245	-0.158583	0.100784	0.0355569	0.319713	ENSMUSG00000021606	Ndufs6	protein_coding	407785
59.2959	0.117889	0.227786	0.0356349	0.319713	ENSMUSG00000022220	Adcy4	protein_coding	104110
238.98	0.16514	0.143367	0.0356157	0.319713	ENSMUSG00000027722	Spata5	protein_coding	57815
1395.43	-0.162993	0.109794	0.0356391	0.319713	ENSMUSG00000034108	Ccs	protein_coding	12460
146.481	0.153822	0.178522	0.0356368	0.319713	ENSMUSG00000038535	Zfp280d	protein_coding	235469
158.014	-0.166666	0.130475	0.0355109	0.319713	ENSMUSG00000050552	Lamtor4	protein_coding	66096
150.916	-0.164938	0.144744	0.0355605	0.319713	ENSMUSG00000116953	9030025P20Rik	protein_coding	100041574
14.04	0.0992936	0.24122	0.0356735	0.319783	ENSMUSG00000043753	Dmrta1	protein_coding	242523
798.389	-0.161356	0.106118	0.035686	0.319783	ENSMUSG00000051650	B3gnt2	protein_coding	53625
107.422	0.123159	0.223147	0.0357287	0.319916	ENSMUSG00000022533	Atp13a3	protein_coding	224088
1228.59	0.165919	0.137404	0.0357401	0.319916	ENSMUSG00000031010	Usp9x	protein_coding	22284
497.369	0.163044	0.151655	0.0358043	0.320315	ENSMUSG00000069014	Gm5641	transcribed_processed_pseudogene	NA
223.275	0.14759	0.190842	0.0358291	0.320362	ENSMUSG00000026491	Ahctf1	protein_coding	226747
26.7472	0.147946	0.189975	0.0358929	0.320756	ENSMUSG00000086320	Gm12840	lincRNA	NA
5286.13	0.152359	0.0924733	0.035969	0.32126	ENSMUSG00000068823	Csde1	protein_coding	229663
14.5619	-0.104608	0.236755	0.0360048	0.321404	ENSMUSG00000033762	Recql4	protein_coding	79456
1458.85	0.148975	0.0886015	0.0360745	0.321675	ENSMUSG00000022698	Naa50	protein_coding	72117
787.64	-0.164874	0.11732	0.0360689	0.321675	ENSMUSG00000092607	Scnm1	protein_coding	69269
239.254	0.151715	0.181652	0.0361079	0.321796	ENSMUSG00000054051	Ercc6	protein_coding	319955
10.5343	-0.0882845	0.249443	0.0361488	0.321985	ENSMUSG00000085049	Parvaos	antisense	NA
232.57	0.135929	0.208161	0.0362145	0.322022	ENSMUSG00000015340	Cybb	protein_coding	13058
419.836	-0.16581	0.132768	0.0362319	0.322022	ENSMUSG00000038500	Prr3	protein_coding	75210
392.708	-0.165296	0.120085	0.036178	0.322022	ENSMUSG00000039231	Suv39h1	protein_coding	20937
943.826	-0.159287	0.10299	0.0362024	0.322022	ENSMUSG00000087260	Lamtor5	protein_coding	68576
310.103	-0.16399	0.145012	0.0363333	0.322221	ENSMUSG00000000823	Zfp512b	protein_coding	269401
1011.58	0.165243	0.137939	0.0362951	0.322221	ENSMUSG00000018143	Mafk	protein_coding	17135
15.2722	-0.100414	0.239199	0.0362815	0.322221	ENSMUSG00000022385	Gtse1	protein_coding	29870
346.893	-0.13938	0.203075	0.0363284	0.322221	ENSMUSG00000026676	Ccdc3	protein_coding	74186
2747.04	-0.143343	0.0830042	0.0363835	0.322491	ENSMUSG00000003199	Mpnd	protein_coding	68047
635.489	-0.165644	0.132509	0.0364033	0.322491	ENSMUSG00000087177	E130307A14Rik	antisense	NA
974.137	-0.165656	0.12631	0.0364475	0.322708	ENSMUSG00000044629	Cnrip1	protein_coding	380686
243.406	-0.165524	0.129889	0.0366165	0.324028	ENSMUSG00000055137	Sugct	protein_coding	192136
255.57	-0.163667	0.144712	0.0366714	0.324338	ENSMUSG00000045107	Saysd1	protein_coding	67509
888.435	-0.164952	0.135677	0.0368128	0.325412	ENSMUSG00000025855	Prkar1b	protein_coding	19085
170.433	-0.161678	0.152	0.036863	0.32568	ENSMUSG00000027381	Bcl2l11	protein_coding	12125
1195.14	0.161801	0.109912	0.0369872	0.326076	ENSMUSG00000033444	Specc1l	protein_coding	74392
77.0283	-0.149925	0.182684	0.0369833	0.326076	ENSMUSG00000043644	0610009L18Rik	bidirectional_promoter_lncRNA	NA
231.581	0.16365	0.143031	0.0369878	0.326076	ENSMUSG00000054520	Sh3bp2	protein_coding	24055
60.2041	0.137298	0.204454	0.0369519	0.326076	ENSMUSG00000055805	Fmnl1	protein_coding	57778
288.482	-0.163698	0.116171	0.0370292	0.326147	ENSMUSG00000023072	Cep89	protein_coding	72140
1167.46	-0.146953	0.0872235	0.0370359	0.326147	ENSMUSG00000024369	Nelfe	protein_coding	27632
54.8228	-0.129924	0.213318	0.0371219	0.326729	ENSMUSG00000099696	2900052N01Rik	lincRNA	NA
9.9394	-0.100806	0.237051	0.0372664	0.327824	ENSMUSG00000086638	4930405A21Rik	processed_transcript	NA
42.4957	-0.153407	0.173892	0.0373206	0.328123	ENSMUSG00000096956	Snhg18	lincRNA	NA
54.2348	-0.114011	0.227283	0.0374437	0.328145	ENSMUSG00000026107	Nabp1	protein_coding	109019
50.2793	0.100304	0.237242	0.0373562	0.328145	ENSMUSG00000034037	Fgd5	protein_coding	232237
659.166	0.141831	0.196395	0.0374133	0.328145	ENSMUSG00000037321	Tap1	protein_coding	21354
2223.92	-0.154445	0.171063	0.0374198	0.328145	ENSMUSG00000060002	Chpt1	protein_coding	212862
30.6671	0.0983662	0.238476	0.0374423	0.328145	ENSMUSG00000102498	Gm19445	TEC	NA
17.245	0.12677	0.216143	0.037386	0.328145	ENSMUSG00000112557	Gm47626	processed_pseudogene	NA
58.8222	-0.156392	0.165865	0.0374811	0.328297	ENSMUSG00000034845	Plvap	protein_coding	84094
6.89872	0.100151	0.237035	0.0375272	0.328524	ENSMUSG00000109195	Gm45038	processed_pseudogene	NA
813.655	0.159929	0.155097	0.0375801	0.328635	ENSMUSG00000017314	Mpp2	protein_coding	50997
894.742	-0.164207	0.121849	0.0375609	0.328635	ENSMUSG00000029560	Snx8	protein_coding	231834
198.552	0.164273	0.132759	0.0377126	0.328912	ENSMUSG00000020105	Lrig3	protein_coding	320398
332.115	0.163268	0.140843	0.0377061	0.328912	ENSMUSG00000025357	Dgka	protein_coding	13139
112.62	0.135854	0.204607	0.0376998	0.328912	ENSMUSG00000029674	Limk1	protein_coding	16885
444.016	0.158097	0.103152	0.0376711	0.328912	ENSMUSG00000036693	Nop14	protein_coding	75416
7.80916	0.0941234	0.241179	0.0376995	0.328912	ENSMUSG00000042677	Zc3h12a	protein_coding	230738
378.429	-0.164359	0.129769	0.0377694	0.329231	ENSMUSG00000063623	C230062I16Rik	processed_transcript	NA
2391.88	0.135591	0.0768804	0.0378248	0.329538	ENSMUSG00000024812	Tjp2	protein_coding	21873
424.12	0.153256	0.0957944	0.0379473	0.329678	ENSMUSG00000018572	Phf23	protein_coding	78246
160.903	0.144867	0.189395	0.0380591	0.329678	ENSMUSG00000026072	Il1r1	protein_coding	16177
1386.71	-0.159402	0.106259	0.0379601	0.329678	ENSMUSG00000029463	Fam216a	protein_coding	68948
431.313	-0.162818	0.116499	0.038063	0.329678	ENSMUSG00000035069	Oma1	protein_coding	67013
139.471	0.13897	0.199217	0.038061	0.329678	ENSMUSG00000039096	Rsad1	protein_coding	237926
1014.4	-0.162469	0.143616	0.0379529	0.329678	ENSMUSG00000057531	Dtnbp1	protein_coding	94245
169.668	0.159713	0.154112	0.0380136	0.329678	ENSMUSG00000067424	Zfp563	protein_coding	240068
1123.36	-0.155403	0.0989782	0.0379559	0.329678	ENSMUSG00000069255	Dusp22	protein_coding	105352
86.0105	-0.135616	0.204485	0.0378844	0.329678	ENSMUSG00000074867	Zfp808	protein_coding	630579
55.284	-0.152346	0.174087	0.0380377	0.329678	ENSMUSG00000101856	1700096K18Rik	lincRNA	NA
230.216	0.159328	0.155572	0.0379623	0.329678	ENSMUSG00000108358	Gm44509	TEC	NA
81.1929	-0.13011	0.210672	0.0382182	0.329863	ENSMUSG00000004127	Trmt10a	protein_coding	108943
549.858	0.163393	0.120242	0.0381967	0.329863	ENSMUSG00000022195	6030458C11Rik	protein_coding	77877
648.583	-0.160293	0.151506	0.038166	0.329863	ENSMUSG00000025157	Zdhhc16	protein_coding	74168
8579.65	0.15338	0.0962881	0.038226	0.329863	ENSMUSG00000026203	Dnajb2	protein_coding	56812
66.5067	-0.10457	0.232799	0.0381599	0.329863	ENSMUSG00000026605	Cenpf	protein_coding	108000
4640.49	0.162198	0.114291	0.0381364	0.329863	ENSMUSG00000027993	Trim2	protein_coding	80890
851.268	0.157827	0.103405	0.0381476	0.329863	ENSMUSG00000029098	Acox3	protein_coding	80911
35.9672	0.0803007	0.253262	0.0382712	0.330079	ENSMUSG00000029491	Pde6b	protein_coding	18587
31.4615	-0.0940124	0.24012	0.0383075	0.330217	ENSMUSG00000045328	Cenpe	protein_coding	229841
675.259	-0.161621	0.14552	0.0383485	0.330277	ENSMUSG00000019437	Tlcd1	protein_coding	68385
22.6851	-0.102689	0.233764	0.0383549	0.330277	ENSMUSG00000086645	Gm15743	antisense	NA
632.033	-0.15942	0.107179	0.0384195	0.330659	ENSMUSG00000062210	Tnfaip8	protein_coding	106869
1541.52	-0.150356	0.0925085	0.0384787	0.330819	ENSMUSG00000029918	Mrps33	protein_coding	14548
619.591	-0.154725	0.0985839	0.0384722	0.330819	ENSMUSG00000054942	Miga1	protein_coding	215708
88.78	0.151065	0.175476	0.0385346	0.331126	ENSMUSG00000075318	Scn2a	protein_coding	110876
569.165	-0.160214	0.1095	0.0386013	0.331524	ENSMUSG00000040952	Rps19	protein_coding	20085
448.349	0.158249	0.156253	0.0386942	0.331798	ENSMUSG00000023034	Nr4a1	protein_coding	15370
111.858	-0.14468	0.188015	0.0386852	0.331798	ENSMUSG00000059401	Mamld1	protein_coding	333639
43.2011	-0.142609	0.191738	0.038673	0.331798	ENSMUSG00000060314	Zfp941	protein_coding	407812
52.5085	0.149121	0.179133	0.0387282	0.331915	ENSMUSG00000049630	C1ql3	protein_coding	227580
1952.06	-0.163101	0.122145	0.0387695	0.332048	ENSMUSG00000025791	Pgm2	protein_coding	72157
79.5714	-0.138656	0.197887	0.0387844	0.332048	ENSMUSG00000116508	Gm49463	antisense	NA
1189.63	0.158663	0.154248	0.0388811	0.332289	ENSMUSG00000024338	Psmb8	protein_coding	16913
653.436	-0.160965	0.112392	0.0388939	0.332289	ENSMUSG00000026270	Capn10	protein_coding	23830
2356.61	0.163303	0.126007	0.0388391	0.332289	ENSMUSG00000031770	Herpud1	protein_coding	64209
72.3074	0.136095	0.201423	0.0388865	0.332289	ENSMUSG00000039518	Cdsn	protein_coding	386463
759.11	0.162875	0.12144	0.0389282	0.332407	ENSMUSG00000024566	Atp9b	protein_coding	50771
86.1818	0.146349	0.184061	0.0389731	0.332617	ENSMUSG00000030403	Vasp	protein_coding	22323
311.353	-0.160065	0.110144	0.0390514	0.33311	ENSMUSG00000041199	Rpusd1	protein_coding	106707
1141.79	0.154941	0.164323	0.0390928	0.33329	ENSMUSG00000039959	Hip1	protein_coding	215114
702.516	0.162862	0.123301	0.0391432	0.333545	ENSMUSG00000042207	Kdm5b	protein_coding	75605
526.57	0.162913	0.131045	0.0391849	0.333726	ENSMUSG00000046311	Zfp62	protein_coding	22720
869.862	-0.155476	0.100808	0.0392314	0.333948	ENSMUSG00000022972	Cfap298	protein_coding	68001
1776.74	0.155334	0.162716	0.0392638	0.333955	ENSMUSG00000024339	Tap2	protein_coding	21355
169.572	0.134124	0.203081	0.0393507	0.333955	ENSMUSG00000037872	Ackr1	protein_coding	13349
1367.63	-0.162687	0.131921	0.0393613	0.333955	ENSMUSG00000041126	H2afv	protein_coding	77605
77.4763	-0.155516	0.16206	0.0393132	0.333955	ENSMUSG00000044949	Ubtd2	protein_coding	327900
413.446	-0.147715	0.180206	0.0393755	0.333955	ENSMUSG00000046573	Lyrm4	protein_coding	380840
1315.24	0.158244	0.106346	0.039367	0.333955	ENSMUSG00000071054	Safb	protein_coding	224903
10.8924	0.101551	0.23282	0.0393584	0.333955	ENSMUSG00000108207	1810059H22Rik	processed_transcript	NA
181.021	-0.16067	0.144521	0.0394423	0.334338	ENSMUSG00000005774	Rfx5	protein_coding	53970
671.419	0.156552	0.15865	0.0394616	0.334338	ENSMUSG00000020256	Aldh1l2	protein_coding	216188
360.757	0.122135	0.216435	0.0395277	0.33455	ENSMUSG00000025498	Irf7	protein_coding	54123
3947.57	-0.150022	0.0931084	0.0395083	0.33455	ENSMUSG00000039615	Stub1	protein_coding	56424
11.7541	-0.0804731	0.250073	0.0396148	0.334767	ENSMUSG00000027398	Il1b	protein_coding	16176
4.88331	-0.0592056	0.28634	0.0396065	0.334767	ENSMUSG00000027547	Sall4	protein_coding	99377
5.34594	0.104279	0.230525	0.0395946	0.334767	ENSMUSG00000116836	AC134560.3	TEC	NA
205.518	0.158642	0.151421	0.0396517	0.334905	ENSMUSG00000042272	Sestd1	protein_coding	228071
380.197	0.162481	0.125827	0.039706	0.335079	ENSMUSG00000015748	Prpf3	protein_coding	70767
622.047	-0.159533	0.11024	0.0397134	0.335079	ENSMUSG00000041035	Gm17018	protein_coding	226162
448.677	0.161436	0.139128	0.039742	0.335147	ENSMUSG00000027995	Tlr2	protein_coding	24088
5.20356	0.0735609	0.25855	0.0398589	0.33537	ENSMUSG00000017723	Wfdc2	protein_coding	67701
3188.76	0.150772	0.172344	0.039808	0.33537	ENSMUSG00000020183	Cpm	protein_coding	70574
196.344	-0.161846	0.135857	0.0398205	0.33537	ENSMUSG00000021432	Slc35b3	protein_coding	108652
37.0153	0.109095	0.226668	0.0398529	0.33537	ENSMUSG00000047515	BC049715	protein_coding	320135
817.965	-0.159808	0.111424	0.0398712	0.33537	ENSMUSG00000050079	Rspry1	protein_coding	67610
1855.06	-0.161308	0.117148	0.0399008	0.335446	ENSMUSG00000007656	Arpp19	protein_coding	59046
84.0535	-0.155118	0.161027	0.0399646	0.335637	ENSMUSG00000029279	Brdt	protein_coding	114642
680.507	-0.162248	0.125985	0.0399612	0.335637	ENSMUSG00000070003	Ssbp4	protein_coding	76900
9.06959	-0.0363498	0.318172	0.0399946	0.335716	ENSMUSG00000109941	Exosc6	protein_coding	72544
141.084	0.144692	0.184233	0.0400854	0.336305	ENSMUSG00000030102	Itpr1	protein_coding	16438
546.384	-0.161539	0.119524	0.0401164	0.336392	ENSMUSG00000070953	Rabepk	protein_coding	227746
166.108	0.158558	0.149803	0.0401527	0.336524	ENSMUSG00000022119	Rbm26	protein_coding	74213
1686.5	-0.155211	0.101716	0.0402032	0.336774	ENSMUSG00000044408	Sptssa	protein_coding	104725
50.909	-0.144476	0.184172	0.040264	0.33711	ENSMUSG00000027324	Rpusd2	protein_coding	271842
252.788	-0.161692	0.13259	0.0403374	0.337206	ENSMUSG00000027394	Ttl	protein_coding	69737
618.308	0.160376	0.141565	0.0403374	0.337206	ENSMUSG00000028820	Sfpq	protein_coding	71514
334.082	0.161726	0.122679	0.0403272	0.337206	ENSMUSG00000034858	Fam214a	protein_coding	235493
15.1185	-0.0863706	0.242527	0.0404226	0.337302	ENSMUSG00000024791	Cdca5	protein_coding	67849
1862.71	0.159452	0.145491	0.0403811	0.337302	ENSMUSG00000030087	Klf15	protein_coding	66277
352.35	0.144927	0.182953	0.0404004	0.337302	ENSMUSG00000039456	Morc3	protein_coding	338467
34.9365	-0.123646	0.213201	0.0404316	0.337302	ENSMUSG00000057719	Sh3rf2	protein_coding	269016
110.41	0.124875	0.211804	0.0404908	0.337343	ENSMUSG00000026604	Ptpn14	protein_coding	19250
21.6721	-0.0802668	0.248456	0.0404986	0.337343	ENSMUSG00000056752	Dnah9	protein_coding	237806
19.9926	-0.115255	0.220836	0.0404755	0.337343	ENSMUSG00000097573	G730003C15Rik	antisense	NA
1074.1	0.133325	0.200612	0.0409463	0.340782	ENSMUSG00000004891	Nes	protein_coding	18008
1822.45	-0.15017	0.0948028	0.0409733	0.340782	ENSMUSG00000020225	Tmbim4	protein_coding	68212
121.003	-0.15226	0.165338	0.0409842	0.340782	ENSMUSG00000022219	Cideb	protein_coding	12684
33.3585	-0.132885	0.201065	0.0410159	0.340782	ENSMUSG00000041679	Lrrc29	protein_coding	234684
1549.95	0.161255	0.129425	0.0410097	0.340782	ENSMUSG00000054263	Lifr	protein_coding	16880
299.191	-0.161181	0.129411	0.0410903	0.340942	ENSMUSG00000029512	Ulk1	protein_coding	22241
401.73	-0.160109	0.138853	0.0411186	0.340942	ENSMUSG00000033099	Nol12	protein_coding	97961
145.526	0.16072	0.119859	0.0411011	0.340942	ENSMUSG00000040565	Btaf1	protein_coding	107182
1034.26	0.159284	0.112977	0.0410602	0.340942	ENSMUSG00000052593	Adam17	protein_coding	11491
1990.47	0.158708	0.145228	0.0411619	0.341127	ENSMUSG00000041762	Gpr155	protein_coding	68526
51.7691	0.140334	0.189278	0.0411912	0.341197	ENSMUSG00000043664	Tmem221	protein_coding	434325
905.226	0.150939	0.16737	0.0413937	0.341767	ENSMUSG00000021750	Fam107a	protein_coding	268709
1230.2	0.160127	0.117343	0.0413054	0.341767	ENSMUSG00000028309	Rnf20	protein_coding	109331
231.184	0.125196	0.209686	0.0414066	0.341767	ENSMUSG00000034438	Gbp8	protein_coding	76074
1277.82	0.157102	0.150423	0.041344	0.341767	ENSMUSG00000075254	Heg1	protein_coding	77446
5.17832	-0.0854983	0.241669	0.0413227	0.341767	ENSMUSG00000087397	Rapgef3os2	antisense	NA
75.4264	0.130864	0.202936	0.0413986	0.341767	ENSMUSG00000099021	Rn7s1	misc_RNA	NA
75.4264	0.130864	0.202936	0.0413986	0.341767	ENSMUSG00000099250	Rn7s2	misc_RNA	NA
1191.19	-0.154533	0.157749	0.0415073	0.342424	ENSMUSG00000024601	Isoc1	protein_coding	66307
999.887	-0.160552	0.121978	0.0415787	0.342667	ENSMUSG00000026495	Efcab2	protein_coding	68226
62.9943	-0.106518	0.225728	0.041565	0.342667	ENSMUSG00000038180	Spag4	protein_coding	245865
1774.95	-0.153309	0.100407	0.0416669	0.343221	ENSMUSG00000020755	Sap30bp	protein_coding	57230
571.141	0.160319	0.12125	0.0417616	0.343827	ENSMUSG00000026655	Fam107b	protein_coding	66540
62.2357	-0.131142	0.201651	0.0418415	0.344268	ENSMUSG00000101970	1810026B05Rik	processed_transcript	NA
49.292	-0.134392	0.197113	0.0418573	0.344268	ENSMUSG00000108461	AV356131	bidirectional_promoter_lncRNA	NA
19.7707	-0.0849833	0.240883	0.0420264	0.344461	ENSMUSG00000012443	Kif11	protein_coding	16551
176.363	0.155364	0.153853	0.0419676	0.344461	ENSMUSG00000024078	Ttc27	protein_coding	74196
363.808	0.160392	0.129031	0.0419695	0.344461	ENSMUSG00000031652	N4bp1	protein_coding	80750
3481.18	0.154549	0.103163	0.0420286	0.344461	ENSMUSG00000032042	Srpr	protein_coding	67398
2442.44	0.160324	0.122755	0.041916	0.344461	ENSMUSG00000038170	Pde4dip	protein_coding	83679
86.6773	-0.130972	0.201626	0.0419617	0.344461	ENSMUSG00000039187	Fanci	protein_coding	208836
122.355	0.160135	0.132518	0.041998	0.344461	ENSMUSG00000050148	Ubqln2	protein_coding	54609
1781.2	-0.156387	0.107481	0.0422448	0.344466	ENSMUSG00000005982	Naa60	protein_coding	74763
2265.41	0.140416	0.0843932	0.0423196	0.344466	ENSMUSG00000007739	Cct4	protein_coding	12464
10271.2	-0.151748	0.0986372	0.042309	0.344466	ENSMUSG00000020321	Mdh1	protein_coding	17449
665.019	-0.159336	0.117224	0.0422116	0.344466	ENSMUSG00000026433	Rab29	protein_coding	226422
6.02753	-0.0679727	0.261977	0.0421125	0.344466	ENSMUSG00000028179	Cth	protein_coding	107869
368.153	0.139686	0.188265	0.0420804	0.344466	ENSMUSG00000028444	Cntfr	protein_coding	12804
1890.78	0.152892	0.160178	0.0421833	0.344466	ENSMUSG00000035441	Myo1d	protein_coding	338367
[truncated: 19,506 more rows]

## Sheet: Upregulated genes
Upregulated genes in pairwise comparisons of ONP 7 vs 0 days (adjusted p-value < 0.05)
baseMean	log2FoldChange	lfcSE	pvalue	padj	ensembl_id	gene	gene_biotype	entrez_id
54.032	5.37978	0.944726	5.98417e-10	8.87724e-07	ENSMUSG00000058354	Krt6a	protein_coding	16687
90.3302	4.96794	0.770699	1.15082e-11	2.3474e-08	ENSMUSG00000045545	Krt14	protein_coding	16664
32.6163	4.94138	1.23096	2.23133e-07	0.000191636	ENSMUSG00000035557	Krt17	protein_coding	16667
16.7676	4.07039	0.770301	1.02381e-08	1.28512e-05	ENSMUSG00000044041	Krt13	protein_coding	16663
29.4988	3.8142	0.826314	8.06989e-08	8.23028e-05	ENSMUSG00000061527	Krt5	protein_coding	110308
21.3864	3.23321	1.78011	7.78124e-06	0.00270059	ENSMUSG00000028435	Aqp3	protein_coding	11828
12005	2.63386	0.4846	3.09668e-10	5.61462e-07	ENSMUSG00000019970	Sgk1	protein_coding	20393
42.2236	2.33827	0.35894	1.23652e-13	1.00887e-09	ENSMUSG00000026822	Lcn2	protein_coding	16819
35.6036	2.17131	1.82258	2.90766e-05	0.00608297	ENSMUSG00000030954	Gp2	protein_coding	67133
7.61719	2.02746	2.0808	4.27278e-05	0.00766189	ENSMUSG00000066170	E230001N04Rik	lincRNA	NA
29.3654	2.02429	1.54876	2.46367e-05	0.00551744	ENSMUSG00000026981	Il1rn	protein_coding	16181
5.00185	1.83098	1.98868	5.27708e-05	0.0087496	ENSMUSG00000104118	Gm37298	TEC	NA
320.921	1.72081	0.395226	7.89385e-09	1.07343e-05	ENSMUSG00000034936	Arl4d	protein_coding	80981
431.784	1.4055	0.472845	1.22719e-06	0.000801011	ENSMUSG00000090877	Hspa1b	protein_coding	15511
1280.69	1.25222	0.46376	2.9843e-06	0.00139137	ENSMUSG00000027525	Phactr3	protein_coding	74189
59.4587	1.23164	0.803542	2.46828e-05	0.00551744	ENSMUSG00000068246	Apol9b	protein_coding	71898
77.7349	1.23016	0.301392	1.17973e-07	0.00011324	ENSMUSG00000009772	Nuak2	protein_coding	74137
18.6816	1.15608	1.96533	0.000127931	0.0159357	ENSMUSG00000115918	A930001M01Rik	antisense	NA
140.54	0.918879	0.530595	3.68019e-05	0.00705445	ENSMUSG00000034579	Pla2g3	protein_coding	237625
372.864	0.884512	0.442995	2.53898e-05	0.0055988	ENSMUSG00000021913	Ogdhl	protein_coding	239017
2961.47	0.878946	0.267034	1.13999e-06	0.000775099	ENSMUSG00000021025	Nfkbia	protein_coding	18035
146.33	0.853819	0.999834	0.00014372	0.0172759	ENSMUSG00000054146	Krt15	protein_coding	16665
139.303	0.849735	0.430511	2.87807e-05	0.00608297	ENSMUSG00000020893	Per1	protein_coding	18626
151.548	0.846904	0.378962	1.65936e-05	0.00443893	ENSMUSG00000034422	Parp14	protein_coding	547253
704.811	0.84402	0.338744	9.07244e-06	0.00296088	ENSMUSG00000108621	Gm37494	lincRNA	102637087
387.516	0.829902	0.307502	5.33685e-06	0.00217717	ENSMUSG00000022508	Bcl6	protein_coding	12053
1641.37	0.816494	0.414774	3.13286e-05	0.00641468	ENSMUSG00000002910	Arrdc2	protein_coding	70807
22.9805	0.808747	0.792501	0.000127738	0.0159357	ENSMUSG00000110611	Gm20163	antisense	NA
151.755	0.779057	0.444363	5.30831e-05	0.0087496	ENSMUSG00000070327	Rnf213	protein_coding	672511
120.577	0.73171	0.558285	0.000124236	0.0157153	ENSMUSG00000017697	Ada	protein_coding	11486
116.787	0.721342	0.491875	0.000105467	0.0138791	ENSMUSG00000057596	Trim30d	protein_coding	209387
204.204	0.71321	0.359312	3.67407e-05	0.00705445	ENSMUSG00000028978	Nos3	protein_coding	18127
6.46032	0.704052	1.3187	0.000311805	0.028974	ENSMUSG00000067006	Serpinb5	protein_coding	20724
39.1752	0.687628	1.0548	0.000274949	0.0267061	ENSMUSG00000023039	Krt7	protein_coding	110310
1486.89	0.681582	0.118712	5.12062e-12	1.19369e-08	ENSMUSG00000029657	Hsph1	protein_coding	15505
144.839	0.633614	0.28708	2.15358e-05	0.00509306	ENSMUSG00000097695	Gm26905	lincRNA	NA
321.581	0.594575	0.301016	4.69762e-05	0.00806903	ENSMUSG00000027947	Il6ra	protein_coding	16194
20260.7	0.579541	0.215339	4.20514e-06	0.00180577	ENSMUSG00000026864	Hspa5	protein_coding	14828
6.46563	0.565465	1.47774	0.000370364	0.031314	ENSMUSG00000046561	Arsj	protein_coding	271970
707.807	0.550815	0.269837	4.32432e-05	0.00767003	ENSMUSG00000037820	Tgm2	protein_coding	21817
120.264	0.5469	0.503965	0.000360192	0.0307728	ENSMUSG00000073489	Ifi204	protein_coding	15951
118.231	0.541278	0.518655	0.000378947	0.0316814	ENSMUSG00000066687	Zbtb16	protein_coding	235320
2739.54	0.540404	0.231976	1.71385e-05	0.00450831	ENSMUSG00000049313	Sorl1	protein_coding	20660
1872.52	0.536258	0.377389	0.000244882	0.0250301	ENSMUSG00000026104	Stat1	protein_coding	20846
352.12	0.533101	0.280903	7.20255e-05	0.0109484	ENSMUSG00000042507	Elmsan1	protein_coding	238317
573.628	0.530147	0.239147	2.62419e-05	0.00570954	ENSMUSG00000078676	Casc3	protein_coding	192160
64.1957	0.513886	0.614495	0.000448875	0.0345507	ENSMUSG00000022519	Srl	protein_coding	106393
330.878	0.50416	0.219122	2.24308e-05	0.00522893	ENSMUSG00000037286	Stag1	protein_coding	20842
51.1869	0.500645	0.457167	0.000471232	0.0353494	ENSMUSG00000113032	Gm47578	antisense	NA
712.958	0.494379	0.266131	9.77303e-05	0.0134014	ENSMUSG00000034570	Inpp5j	protein_coding	170835
210.004	0.494116	0.369473	0.000358724	0.0307728	ENSMUSG00000009356	Lpo	protein_coding	76113
5180.44	0.490112	0.239394	5.61535e-05	0.00916313	ENSMUSG00000023019	Gpd1	protein_coding	14555
110.972	0.489842	0.50562	0.000525921	0.0372744	ENSMUSG00000039457	Ppl	protein_coding	19041
274.003	0.487435	0.247073	7.19546e-05	0.0109484	ENSMUSG00000020439	Smtn	protein_coding	29856
214.897	0.480729	0.486725	0.000557658	0.0383961	ENSMUSG00000030921	Trim30a	protein_coding	20128
2716.63	0.471578	0.159715	2.79001e-06	0.00135378	ENSMUSG00000015850	Adamtsl4	protein_coding	229595
2272.31	0.46838	0.336517	0.000375038	0.0315457	ENSMUSG00000027674	Pex5l	protein_coding	58869
78.7216	0.464908	0.415997	0.000583217	0.0388447	ENSMUSG00000058006	Mdn1	protein_coding	100019
243.449	0.4625	0.394444	0.000560078	0.0384007	ENSMUSG00000030790	Adm	protein_coding	11535
28.1207	0.458667	0.457461	0.000646885	0.0413955	ENSMUSG00000034738	Nostrin	protein_coding	329416
443.266	0.454247	0.530369	0.000649739	0.0414158	ENSMUSG00000024011	Pi16	protein_coding	74116
649.465	0.453973	0.219667	6.9058e-05	0.0107323	ENSMUSG00000001750	Tcirg1	protein_coding	27060
552.27	0.451432	0.195235	3.28574e-05	0.00661935	ENSMUSG00000033004	Mycbp2	protein_coding	105689
219.061	0.450299	0.397295	0.00063454	0.0409266	ENSMUSG00000032515	Csrnp1	protein_coding	215418
634.485	0.446069	0.243526	0.000146068	0.0173981	ENSMUSG00000020288	Ahsa2	protein_coding	268390
866.941	0.443447	0.414584	0.000701443	0.0435215	ENSMUSG00000032327	Stra6	protein_coding	20897
365.59	0.443288	0.143719	2.53914e-06	0.0012948	ENSMUSG00000038844	Kif16b	protein_coding	16558
40995	0.433201	0.121776	5.01112e-07	0.000355528	ENSMUSG00000015656	Hspa8	protein_coding	15481
84.9884	0.431592	0.398214	0.000757105	0.045294	ENSMUSG00000058290	Espl1	protein_coding	105988
1057.63	0.430887	0.255961	0.000245443	0.0250301	ENSMUSG00000066129	Kndc1	protein_coding	76484
46.6071	0.430817	0.514006	0.000758821	0.045294	ENSMUSG00000030413	Pglyrp1	protein_coding	21946
77.1055	0.430552	0.378453	0.00072663	0.0444088	ENSMUSG00000043336	Filip1l	protein_coding	78749
1300.07	0.427437	0.240608	0.000198864	0.0222265	ENSMUSG00000022797	Tfrc	protein_coding	22042
10919.5	0.421991	0.108807	1.76853e-07	0.000160327	ENSMUSG00000020048	Hsp90b1	protein_coding	22027
2780.53	0.417537	0.202665	0.000101793	0.0136152	ENSMUSG00000032193	Ldlr	protein_coding	16835
301.818	0.412711	0.200899	0.000109557	0.0141885	ENSMUSG00000028456	Unc13b	protein_coding	22249
296.583	0.405927	0.325926	0.000758752	0.045294	ENSMUSG00000062209	Erbb4	protein_coding	13869
294.336	0.401442	0.363102	0.000937384	0.0495023	ENSMUSG00000018800	Abca5	protein_coding	217265
1229.69	0.396377	0.177804	8.44024e-05	0.0119763	ENSMUSG00000039501	Znfx1	protein_coding	98999
3929.37	0.395558	0.305628	0.000763319	0.045294	ENSMUSG00000064339	mt-Rnr2	Mt_rRNA	NA
4937.47	0.394867	0.210467	0.000216776	0.0232721	ENSMUSG00000058070	Eml1	protein_coding	68519
274.361	0.393415	0.30205	0.000766649	0.0453268	ENSMUSG00000056144	Trim34a	protein_coding	94094
792.244	0.391638	0.225324	0.000314279	0.028974	ENSMUSG00000037470	Uggt1	protein_coding	320011
252.624	0.388816	0.270603	0.00062351	0.0407823	ENSMUSG00000033009	Ogfod1	protein_coding	270086
162.468	0.387754	0.262425	0.000580639	0.0388447	ENSMUSG00000031480	Thsd1	protein_coding	56229
569.891	0.386318	0.155506	4.91887e-05	0.00836105	ENSMUSG00000024219	Anks1	protein_coding	224650
441.078	0.383297	0.219402	0.000339162	0.0301986	ENSMUSG00000018339	Gpx3	protein_coding	14778
446.715	0.382885	0.306136	0.000913305	0.0493659	ENSMUSG00000032115	Hyou1	protein_coding	12282
8526.24	0.381923	0.156225	5.95145e-05	0.00952115	ENSMUSG00000020571	Pdia6	protein_coding	71853
3477.84	0.375385	0.18228	0.000180342	0.0205791	ENSMUSG00000022462	Slc38a2	protein_coding	67760
799.664	0.375195	0.255901	0.000673672	0.0422807	ENSMUSG00000025261	Huwe1	protein_coding	59026
244.324	0.375035	0.2879	0.00090427	0.0493507	ENSMUSG00000033991	Ttc37	protein_coding	218343
532.847	0.370806	0.128149	2.0822e-05	0.00507125	ENSMUSG00000020290	Xpo1	protein_coding	103573
658.008	0.369788	0.180913	0.000204231	0.0225178	ENSMUSG00000037405	Icam1	protein_coding	15894
210.91	0.366659	0.171842	0.00017354	0.0199424	ENSMUSG00000025645	Ccdc51	protein_coding	66658
266.29	0.365993	0.181069	0.000228785	0.0238961	ENSMUSG00000090112	Shprh	protein_coding	268281
257.549	0.357646	0.232199	0.000712049	0.0438461	ENSMUSG00000027799	Nbea	protein_coding	26422
154.238	0.356633	0.248471	0.000872301	0.0481883	ENSMUSG00000038759	Nup205	protein_coding	70699
284.093	0.35202	0.162307	0.000207396	0.0227133	ENSMUSG00000033792	Atp7a	protein_coding	11977
1061.7	0.349673	0.178619	0.000344218	0.0301986	ENSMUSG00000028655	Mfsd2a	protein_coding	76574
251.945	0.349012	0.228387	0.000810318	0.0470561	ENSMUSG00000022772	Senp5	protein_coding	320213
221.338	0.344935	0.178409	0.000392268	0.0321784	ENSMUSG00000061079	Zfp143	protein_coding	20841
637.374	0.344539	0.169914	0.000324386	0.0295717	ENSMUSG00000020697	Lig3	protein_coding	16882
224.157	0.342234	0.187982	0.000514489	0.0369843	ENSMUSG00000024293	Esco1	protein_coding	77805
7.33688	0.342139	1.1944	0.000694182	0.0432354	ENSMUSG00000068893	Sprr2a2	protein_coding	100303744
154.505	0.334392	0.207611	0.000854776	0.0481883	ENSMUSG00000052748	Swt1	protein_coding	66875
714.091	0.331424	0.199415	0.000817601	0.0471435	ENSMUSG00000023118	Sympk	protein_coding	68188
135.954	0.330549	0.201668	0.000861999	0.0481883	ENSMUSG00000060216	Arrb2	protein_coding	216869
204.549	0.330404	0.152043	0.00031398	0.028974	ENSMUSG00000025225	Nfkb2	protein_coding	18034
3315.62	0.324736	0.115608	8.09569e-05	0.0117951	ENSMUSG00000024163	Mapk8ip3	protein_coding	30957
1235.54	0.323681	0.15594	0.000438274	0.034134	ENSMUSG00000030494	Rhpn2	protein_coding	52428
468.712	0.3221	0.187998	0.000869855	0.0481883	ENSMUSG00000089824	Rbm12	protein_coding	75710
1147.93	0.320803	0.129813	0.000203491	0.0225178	ENSMUSG00000032504	Pdcd6ip	protein_coding	18571
5651.76	0.318871	0.0900242	1.0204e-05	0.00312812	ENSMUSG00000039630	Hnrnpu	protein_coding	51810
324.144	0.316537	0.172663	0.000783324	0.0458146	ENSMUSG00000034471	Caskin2	protein_coding	140721
2151.97	0.315673	0.18032	0.000913307	0.0493659	ENSMUSG00000019996	Map7	protein_coding	17761
1333.22	0.314992	0.159225	0.000626394	0.0407823	ENSMUSG00000058325	Dock1	protein_coding	330662
2364.71	0.312963	0.176015	0.000916895	0.0493659	ENSMUSG00000025757	Hspa4l	protein_coding	18415
638.47	0.310715	0.14673	0.0005308	0.0373186	ENSMUSG00000018401	Mtmr4	protein_coding	170749
375.488	0.309238	0.138519	0.000440251	0.034134	ENSMUSG00000040738	Ints8	protein_coding	72656
754.773	0.308707	0.137877	0.000439894	0.034134	ENSMUSG00000001229	Dpp9	protein_coding	224897
492.132	0.305543	0.103273	8.79565e-05	0.0122673	ENSMUSG00000028274	Rngtt	protein_coding	24018
607.909	0.301966	0.132598	0.000476583	0.0353494	ENSMUSG00000032352	Lrrc1	protein_coding	214345
596.333	0.298207	0.13756	0.000639247	0.0410678	ENSMUSG00000025958	Creb1	protein_coding	12912
927.947	0.296924	0.121712	0.000386385	0.0320052	ENSMUSG00000020074	Ccar1	protein_coding	67500
1787.8	0.295075	0.128111	0.000532861	0.0373186	ENSMUSG00000003402	Prkcsh	protein_coding	19089
1295.49	0.29444	0.147203	0.000928522	0.0495023	ENSMUSG00000024270	Slc39a6	protein_coding	106957
490.036	0.290618	0.138654	0.000862652	0.0481883	ENSMUSG00000003226	Ranbp2	protein_coding	19386
611.065	0.283345	0.116652	0.000549771	0.0381752	ENSMUSG00000005370	Msh6	protein_coding	17688
1106.79	0.283125	0.131677	0.000935989	0.0495023	ENSMUSG00000021314	Amph	protein_coding	218038
978.007	0.279681	0.111027	0.000496232	0.0360318	ENSMUSG00000014763	Fam120b	protein_coding	67544
3211.86	0.279532	0.106517	0.00039242	0.0321784	ENSMUSG00000017119	Nbr1	protein_coding	17966
1371.41	0.274714	0.106577	0.000491114	0.0360318	ENSMUSG00000025369	Smarcc2	protein_coding	68094
14986.7	0.273353	0.104342	0.000460352	0.0351029	ENSMUSG00000027248	Pdia3	protein_coding	14827
763.883	0.272909	0.118157	0.000897385	0.0491394	ENSMUSG00000039449	Prpf18	protein_coding	67229
7448.03	0.270219	0.102382	0.000473777	0.0353494	ENSMUSG00000030357	Fkbp4	protein_coding	14228
1225.39	0.268172	0.0990991	0.000422827	0.033657	ENSMUSG00000032481	Smarcc1	protein_coding	20588
1144.97	0.266141	0.0923006	0.000279118	0.0269505	ENSMUSG00000018379	Srsf1	protein_coding	110809
501.329	0.26523	0.107094	0.00077103	0.0454212	ENSMUSG00000027933	Ints3	protein_coding	229543
771.629	0.260377	0.10461	0.000842114	0.0479302	ENSMUSG00000034216	Vps18	protein_coding	228545
3042.3	0.253232	0.0839112	0.000252168	0.0252204	ENSMUSG00000028041	Adam15	protein_coding	11490
3947.84	0.248978	0.0933183	0.000718265	0.0440626	ENSMUSG00000031865	Dctn1	protein_coding	13191
7052.22	0.236571	0.0531076	1.44317e-06	0.000872207	ENSMUSG00000060373	Hnrnpc	protein_coding	15381
2258.96	-0.21742	0.0650804	0.000173158	0.0199424	ENSMUSG00000024767	Otub1	protein_coding	107260
4152.21	-0.218737	0.0561844	2.14798e-05	0.00509306	ENSMUSG00000031556	Tm2d2	protein_coding	69742
850.178	-0.236178	0.0867283	0.000816641	0.0471435	ENSMUSG00000055553	Kxd1	protein_coding	75620
3506.65	-0.238276	0.0702187	0.00010089	0.0136152	ENSMUSG00000020738	Sumo2	protein_coding	170930
1790.34	-0.24447	0.0914085	0.000779164	0.0457353	ENSMUSG00000015536	Mocs2	protein_coding	17434
959.038	-0.245086	0.0944452	0.000935383	0.0495023	ENSMUSG00000062963	Ufc1	protein_coding	66155
1008.18	-0.248612	0.0889482	0.000521132	0.037207	ENSMUSG00000032182	Yipf2	protein_coding	74766
2940.74	-0.259696	0.0911402	0.000353767	0.0305438	ENSMUSG00000022956	Atp5o	protein_coding	28080
2335.11	-0.262447	0.091686	0.00032117	0.029443	ENSMUSG00000020444	Guk1	protein_coding	14923
1440.43	-0.263222	0.104904	0.000753405	0.045294	ENSMUSG00000065990	Aurkaip1	protein_coding	66077
2960.14	-0.26837	0.081418	7.70149e-05	0.0114248	ENSMUSG00000020611	Gna13	protein_coding	14674
972.371	-0.269048	0.0912919	0.000219023	0.0233596	ENSMUSG00000000581	C1d	protein_coding	57316
524.056	-0.270181	0.0859499	0.000119955	0.0152923	ENSMUSG00000071654	Uqcc3	protein_coding	107197
679.39	-0.271489	0.115822	0.000869616	0.0481883	ENSMUSG00000022370	Mrpl13	protein_coding	68537
1229.46	-0.271782	0.104402	0.000496823	0.0360318	ENSMUSG00000024414	Mrpl27	protein_coding	94064
1027.07	-0.274838	0.106024	0.000473549	0.0353494	ENSMUSG00000020163	Uqcr11	protein_coding	66594
3320.92	-0.275545	0.0899452	0.000135124	0.0165785	ENSMUSG00000040374	Pex2	protein_coding	19302
1223.2	-0.275721	0.120389	0.000869645	0.0481883	ENSMUSG00000052369	Tmem106c	protein_coding	380967
5462.01	-0.280014	0.102385	0.000296967	0.0281739	ENSMUSG00000028923	Necap2	protein_coding	66147
289.107	-0.280853	0.126239	0.000866587	0.0481883	ENSMUSG00000062376	Borcs7	protein_coding	66439
605.497	-0.285092	0.13394	0.000927441	0.0495023	ENSMUSG00000040370	Etfrf1	protein_coding	67636
1768.27	-0.293957	0.131728	0.000627305	0.0407823	ENSMUSG00000054091	1810037I17Rik	protein_coding	67704
477.908	-0.296257	0.134651	0.000630121	0.0408029	ENSMUSG00000015943	Bola1	protein_coding	69168
596.868	-0.297974	0.120585	0.000352129	0.0305438	ENSMUSG00000016637	Ift27	protein_coding	67042
500.545	-0.298112	0.130937	0.000522147	0.037207	ENSMUSG00000032398	Snapc5	protein_coding	330959
486.208	-0.304541	0.143626	0.000604423	0.0399981	ENSMUSG00000021846	Peli2	protein_coding	93834
319.815	-0.305612	0.15471	0.000762452	0.045294	ENSMUSG00000036552	Ermard	protein_coding	381062
952.971	-0.31089	0.115308	0.000152403	0.018021	ENSMUSG00000090247	Bloc1s1	protein_coding	14533
161.673	-0.31208	0.148967	0.000537678	0.037495	ENSMUSG00000051671	Coa6	protein_coding	67892
826.42	-0.312408	0.105337	7.24613e-05	0.0109484	ENSMUSG00000090137	Uba52	protein_coding	22186
182.487	-0.314948	0.161321	0.000656661	0.0416941	ENSMUSG00000097320	Tmem147os	antisense	NA
828.998	-0.315025	0.099521	3.80434e-05	0.00705445	ENSMUSG00000034211	Mrps17	protein_coding	66258
1625.86	-0.31645	0.0905986	1.28497e-05	0.00367861	ENSMUSG00000018565	Elp5	protein_coding	54351
2008.4	-0.317101	0.125445	0.000195311	0.0219799	ENSMUSG00000022452	Smdt1	protein_coding	69029
863.643	-0.317379	0.177385	0.00083109	0.0477526	ENSMUSG00000044528	Tram1l1	protein_coding	229801
404.966	-0.322716	0.158719	0.00048492	0.0358051	ENSMUSG00000054499	Dedd2	protein_coding	67379
1103.7	-0.32462	0.0889033	5.98716e-06	0.00225507	ENSMUSG00000061461	Smim20	protein_coding	66278
472.408	-0.32785	0.107568	3.86555e-05	0.00708742	ENSMUSG00000030590	Fam98c	protein_coding	73833
439.908	-0.328339	0.160006	0.000418396	0.0335571	ENSMUSG00000004945	Tmem242	protein_coding	70544
1220.8	-0.330179	0.120087	8.25762e-05	0.01182	ENSMUSG00000030652	Coq7	protein_coding	12850
236.388	-0.330289	0.150561	0.000301439	0.0284328	ENSMUSG00000030545	Pex11a	protein_coding	18631
690.28	-0.331663	0.131185	0.000138227	0.0168327	ENSMUSG00000028062	Lamtor2	protein_coding	83409
1299.54	-0.333395	0.0967447	9.64345e-06	0.00308553	ENSMUSG00000029209	Gnpda2	protein_coding	67980
188.243	-0.337641	0.199522	0.000704536	0.0435478	ENSMUSG00000056612	Ppp1r14b	protein_coding	18938
1277.57	-0.346223	0.200308	0.000578799	0.0388447	ENSMUSG00000040605	Bace2	protein_coding	56175
401.783	-0.346854	0.148935	0.000158484	0.0186054	ENSMUSG00000028391	Wdr31	protein_coding	71354
1303.42	-0.34693	0.0989672	5.47719e-06	0.00217992	ENSMUSG00000030588	Yif1b	protein_coding	77254
242.475	-0.352001	0.184665	0.000369458	0.031314	ENSMUSG00000066442	Mthfs	protein_coding	107885
479.162	-0.361401	0.16064	0.000143984	0.0172759	ENSMUSG00000021891	Mettl6	protein_coding	67011
2923.33	-0.362016	0.241733	0.000732734	0.0444489	ENSMUSG00000034353	Ramp1	protein_coding	51801
165.645	-0.362137	0.208371	0.00045315	0.0347159	ENSMUSG00000031758	Cdyl2	protein_coding	75796
1312.95	-0.363708	0.171263	0.000186894	0.0211788	ENSMUSG00000023031	Cela1	protein_coding	109901
1191.93	-0.369407	0.122341	1.47008e-05	0.0040659	ENSMUSG00000036504	Phpt1	protein_coding	75454
6072.87	-0.373457	0.218991	0.000419515	0.0335571	ENSMUSG00000022323	Rida	protein_coding	15473
5.2065	-0.37579	0.895688	0.000917982	0.0493659	ENSMUSG00000026301	Iqca	protein_coding	74918
9.32955	-0.379366	0.971308	0.000891933	0.0490052	ENSMUSG00000113780	Gm33195	lincRNA	NA
244.044	-0.380841	0.27341	0.000731363	0.0444489	ENSMUSG00000002032	Tmem25	protein_coding	71687
149.284	-0.381466	0.240281	0.000492598	0.0360318	ENSMUSG00000005447	Pafah1b3	protein_coding	18476
371.285	-0.382613	0.134919	1.89903e-05	0.00476744	ENSMUSG00000045237	1110012L19Rik	protein_coding	68618
467.511	-0.384739	0.258102	0.000582462	0.0388447	ENSMUSG00000010721	Lmbr1	protein_coding	56873
1669.49	-0.387932	0.202149	0.000212731	0.0229891	ENSMUSG00000028194	Ddah1	protein_coding	69219
52.1786	-0.389122	0.30708	0.000842993	0.0479302	ENSMUSG00000050064	Zfp697	protein_coding	242109
90.1248	-0.389915	0.266011	0.000582456	0.0388447	ENSMUSG00000033739	Fkbpl	protein_coding	56299
315.968	-0.40126	0.223691	0.000246957	0.0250301	ENSMUSG00000008167	Fbxw9	protein_coding	68628
448.503	-0.40274	0.266517	0.000470345	0.0353494	ENSMUSG00000040147	Maob	protein_coding	109731
723.58	-0.405817	0.117653	1.42057e-06	0.000872207	ENSMUSG00000032615	Nt5m	protein_coding	103850
45.3858	-0.406191	0.480595	0.000919673	0.0493659	ENSMUSG00000049555	Tmie	protein_coding	20776
29.2958	-0.407958	0.401529	0.000942301	0.0496015	ENSMUSG00000003824	Syce2	protein_coding	71846
303.652	-0.416498	0.251117	0.000295793	0.0281739	ENSMUSG00000031880	Rrad	protein_coding	56437
135.19	-0.417237	0.275312	0.000410881	0.0331919	ENSMUSG00000005983	1700037C18Rik	protein_coding	73261
40.0843	-0.417675	0.413191	0.000874111	0.0481883	ENSMUSG00000056687	Gm11696	antisense	NA
436.213	-0.420751	0.223486	0.000159922	0.0186401	ENSMUSG00000022679	Mpv17l	protein_coding	93734
42.3933	-0.42345	0.435922	0.000840917	0.0479302	ENSMUSG00000022021	Diaph3	protein_coding	56419
372.972	-0.426444	0.142259	4.6496e-06	0.00194544	ENSMUSG00000023074	Mospd1	protein_coding	70380
227.884	-0.426836	0.266053	0.00030871	0.0289514	ENSMUSG00000038422	Hdhd3	protein_coding	72748
200.427	-0.427684	0.184473	4.22923e-05	0.00766189	ENSMUSG00000071658	Gng3	protein_coding	14704
223.789	-0.428835	0.16125	1.41082e-05	0.00396926	ENSMUSG00000000295	Hddc2	protein_coding	69692
101.498	-0.429417	0.41179	0.000789142	0.0459901	ENSMUSG00000020649	Rrm2	protein_coding	20135
528.734	-0.431214	0.133512	1.83916e-06	0.00103488	ENSMUSG00000069835	Sat2	protein_coding	69215
222.746	-0.432039	0.150676	6.64843e-06	0.00241087	ENSMUSG00000028295	Smim8	protein_coding	66291
909.006	-0.435465	0.159956	1.03517e-05	0.00312812	ENSMUSG00000021131	Erh	protein_coding	13877
84.8983	-0.43634	0.306313	0.000432889	0.034125	ENSMUSG00000023911	Flywch2	protein_coding	76917
7.30088	-0.448502	0.992938	0.000671347	0.0422807	ENSMUSG00000062961	Ccdc177	protein_coding	380768
86.846	-0.449332	0.42681	0.000679102	0.0424582	ENSMUSG00000010044	Zmynd10	protein_coding	114602
210.795	-0.454437	0.395995	0.000607889	0.0399981	ENSMUSG00000032221	Mns1	protein_coding	17427
4.74804	-0.454591	1.26898	0.000562755	0.0384228	ENSMUSG00000009108	Gnat2	protein_coding	14686
559.029	-0.455063	0.171757	1.02254e-05	0.00312812	ENSMUSG00000027581	Stmn3	protein_coding	20262
113.686	-0.45521	0.336713	0.00044137	0.034134	ENSMUSG00000114860	Gm49291	lincRNA	NA
23.6964	-0.455333	0.493864	0.000660193	0.0417559	ENSMUSG00000099094	Gm19569	processed_transcript	NA
793.381	-0.456268	0.247215	0.000129707	0.0160345	ENSMUSG00000001663	Gstt1	protein_coding	14871
1213.37	-0.462468	0.178948	1.17831e-05	0.00349595	ENSMUSG00000046432	Bex3	protein_coding	12070
271.279	-0.465541	0.30704	0.00028959	0.0277972	ENSMUSG00000025537	Phkg1	protein_coding	18682
57.4556	-0.465797	0.387219	0.000527661	0.0372744	ENSMUSG00000026894	Morn5	protein_coding	75495
578.603	-0.465838	0.189361	1.74497e-05	0.00450831	ENSMUSG00000031534	Smim19	protein_coding	102032
122.547	-0.46624	0.381593	0.000512695	0.0369843	ENSMUSG00000029878	Dbpht2	lincRNA	386753
24.6	-0.467617	0.506253	0.000606727	0.0399981	ENSMUSG00000100162	Gm20687	antisense	NA
1535.04	-0.469111	0.354061	0.000425363	0.0336946	ENSMUSG00000015312	Gadd45b	protein_coding	17873
26.7926	-0.470845	0.71972	0.000556228	0.0383961	ENSMUSG00000020808	Pimreg	protein_coding	109212
111.022	-0.47492	0.299228	0.000229911	0.0238961	ENSMUSG00000100594	2810414N06Rik	lincRNA	NA
22.5845	-0.486904	1.02526	0.000579057	0.0388447	ENSMUSG00000086171	Pcsk2os1	antisense	NA
64.2227	-0.496711	0.444753	0.000475449	0.0353494	ENSMUSG00000092009	Myh15	protein_coding	667772
357.861	-0.50739	0.205811	1.23934e-05	0.00361135	ENSMUSG00000032067	Pts	protein_coding	19286
68.0117	-0.52464	0.470454	0.000402053	0.0328035	ENSMUSG00000038354	Ankrd35	protein_coding	213121
31.603	-0.525891	0.484674	0.000406769	0.0330232	ENSMUSG00000084866	A930006K02Rik	processed_transcript	NA
114.375	-0.534877	0.425515	0.000326885	0.0296339	ENSMUSG00000026679	Enkur	protein_coding	71233
124.071	-0.536697	0.302232	0.000101472	0.0136152	ENSMUSG00000048355	Arxes1	protein_coding	76219
334.48	-0.537981	0.190728	2.82072e-06	0.00135378	ENSMUSG00000059540	Tcea2	protein_coding	21400
32.7969	-0.541356	0.461673	0.000348283	0.0303919	ENSMUSG00000083674	Zfp133-ps	transcribed_unitary_pseudogene	NA
187.849	-0.55227	0.495491	0.000343405	0.0301986	ENSMUSG00000041617	Ccdc74a	protein_coding	72315
339.161	-0.552486	0.385165	0.000220864	0.023403	ENSMUSG00000029084	Cd38	protein_coding	12494
75.3577	-0.553783	0.485205	0.000334046	0.0301158	ENSMUSG00000050410	Tcf19	protein_coding	106795
111.921	-0.554072	0.312265	9.52822e-05	0.0131764	ENSMUSG00000005233	Spc25	protein_coding	66442
2663.14	-0.557987	0.246405	2.02754e-05	0.00501294	ENSMUSG00000030317	Timp4	protein_coding	110595
44.9005	-0.558028	0.429516	0.000272903	0.026666	ENSMUSG00000042793	Lgr6	protein_coding	329252
434.476	-0.569674	0.275365	3.74351e-05	0.00705445	ENSMUSG00000042750	Bex2	protein_coding	12069
209.792	-0.571813	0.445403	0.000260461	0.0257588	ENSMUSG00000048442	Smim5	protein_coding	66528
236.415	-0.573111	0.30253	6.32986e-05	0.0100282	ENSMUSG00000038530	Rgs4	protein_coding	19736
222.79	-0.573983	0.456382	0.000266647	0.0262117	ENSMUSG00000022025	Cnmd	protein_coding	16840
16.8686	-0.578018	0.757047	0.000337962	0.0301986	ENSMUSG00000092536	Gm20501	bidirectional_promoter_lncRNA	NA
7.26597	-0.584048	1.51859	0.000343682	0.0301986	ENSMUSG00000036872	Abcc12	protein_coding	244562
3265.75	-0.589393	0.104768	2.2142e-12	6.0219e-09	ENSMUSG00000021087	Rtn1	protein_coding	104001
1039.53	-0.589439	0.175676	2.93274e-07	0.000239283	ENSMUSG00000000253	Gmpr	protein_coding	66355
6.66162	-0.600478	1.42648	0.000380534	0.0316814	ENSMUSG00000059674	Cdh24	protein_coding	239096
1004.11	-0.606989	0.362955	0.000104332	0.0138414	ENSMUSG00000035686	Thrsp	protein_coding	21835
38.5552	-0.611422	0.487031	0.000222598	0.0234345	ENSMUSG00000097881	Celrr	lincRNA	NA
438.133	-0.627911	0.300907	3.14483e-05	0.00641468	ENSMUSG00000021303	Gng4	protein_coding	14706
66.6376	-0.63431	0.365604	8.22797e-05	0.01182	ENSMUSG00000024352	Spata24	protein_coding	71242
28.4648	-0.640558	0.751007	0.000253471	0.0252204	ENSMUSG00000064280	Ccdc146	protein_coding	75172
98.7878	-0.645628	0.304363	2.76622e-05	0.00593937	ENSMUSG00000025813	Homer2	protein_coding	26557
89.8113	-0.661158	0.851256	0.00025167	0.0252204	ENSMUSG00000041660	Bbox1	protein_coding	170442
416.785	-0.673963	0.227751	1.74462e-06	0.00101674	ENSMUSG00000078350	Smim1	protein_coding	68859
143.437	-0.689466	0.320851	2.43714e-05	0.00551744	ENSMUSG00000100017	2410022M11Rik	bidirectional_promoter_lncRNA	NA
93.577	-0.69207	0.299102	1.50363e-05	0.00408938	ENSMUSG00000054612	Mgmt	protein_coding	17314
23.464	-0.698176	0.816793	0.000208846	0.0227197	ENSMUSG00000027306	Nusap1	protein_coding	108907
116.283	-0.711731	0.360548	3.7866e-05	0.00705445	ENSMUSG00000060579	Fhit	protein_coding	14198
332.072	-0.721823	0.288334	8.57131e-06	0.00285442	ENSMUSG00000046178	Nxph1	protein_coding	18231
1818.36	-0.74596	0.173923	1.71754e-08	2.00192e-05	ENSMUSG00000045193	Cirbp	protein_coding	12696
5872.86	-0.771418	0.223798	4.80837e-07	0.000355528	ENSMUSG00000022658	Tagln3	protein_coding	56370
38.7044	-0.774846	0.422545	4.57115e-05	0.00800293	ENSMUSG00000097787	2700046G09Rik	lincRNA	NA
977.289	-0.784578	0.308568	7.94388e-06	0.00270059	ENSMUSG00000071547	Nt5dc2	protein_coding	70021
145.054	-0.797384	0.407972	3.36287e-05	0.00664412	ENSMUSG00000022525	Hrasls	protein_coding	27281
16.7168	-0.810285	1.35967	0.000238596	0.0246418	ENSMUSG00000104213	Ighd	IG_C_gene	NA
317.879	-0.813779	0.226411	3.65475e-07	0.000283992	ENSMUSG00000040177	2310057M21Rik	protein_coding	68277
1065.94	-0.889157	0.129338	2.18922e-13	1.19079e-09	ENSMUSG00000031167	Rbm3	protein_coding	19652
72.3508	-0.895902	0.708704	7.527e-05	0.0112684	ENSMUSG00000022033	Pbk	protein_coding	52033
67.5836	-0.912617	0.692264	6.70923e-05	0.010527	ENSMUSG00000004961	Syt5	protein_coding	53420
57.3668	-1.0355	0.403013	6.08059e-06	0.00225507	ENSMUSG00000047363	Cstad	protein_coding	78617
12.7021	-1.05083	0.875192	5.79531e-05	0.00936315	ENSMUSG00000101655	2310040G24Rik	lincRNA	NA
2725.47	-1.06909	0.15003	4.54531e-14	7.41703e-10	ENSMUSG00000021134	Srsf5	protein_coding	20384
46.9828	-1.0736	0.813991	4.6101e-05	0.00800293	ENSMUSG00000026683	Nuf2	protein_coding	66977
74.5836	-1.10806	0.588726	1.76818e-05	0.00450831	ENSMUSG00000070803	Cited4	protein_coding	56222
176.489	-1.15982	0.258997	3.98175e-08	4.33161e-05	ENSMUSG00000055862	Izumo4	protein_coding	71564
135.746	-1.16812	0.40376	2.4507e-06	0.00129002	ENSMUSG00000021719	Rgs7bp	protein_coding	52882
119.037	-1.20331	0.414629	2.22961e-06	0.00121276	ENSMUSG00000053111	Fank1	protein_coding	66930
14.1237	-1.24877	1.72017	0.00011278	0.0144909	ENSMUSG00000031893	Tsnaxip1	protein_coding	72236
10.7391	-1.27142	1.38906	7.81757e-05	0.0114925	ENSMUSG00000084989	Crocc2	protein_coding	381284
4.53755	-1.29249	2.02881	0.000106654	0.013923	ENSMUSG00000023995	Tspo2	protein_coding	70026
21.853	-1.41065	1.75757	8.69884e-05	0.0122369	ENSMUSG00000020897	Aurkb	protein_coding	20877
115.203	-1.48409	0.621477	3.5665e-06	0.00157292	ENSMUSG00000026668	Ucma	protein_coding	68527
18.9176	-1.71161	0.731419	3.17143e-06	0.00143754	ENSMUSG00000084885	3010001F23Rik	processed_transcript	NA
16.9729	-1.76575	0.921869	7.4144e-06	0.00263018	ENSMUSG00000086358	Gm13270	processed_transcript	NA
9.40846	-1.86052	2.34372	5.27529e-05	0.0087496	ENSMUSG00000042453	Reln	protein_coding	19699
12.4378	-2.09127	1.86417	3.37947e-05	0.00664412	ENSMUSG00000030641	Ddias	protein_coding	74041
160.268	-2.33788	0.456288	4.01947e-10	6.55898e-07	ENSMUSG00000032532	Cck	protein_coding	12424
10.3254	-3.91307	2.20664	5.75523e-06	0.00223604	ENSMUSG00000113186	A330076C08Rik	lincRNA	NA
21.6937	-21.3379	3.05904	1.10234e-12	3.59758e-09	ENSMUSG00000092329	Gm20388	protein_coding	NA
28.7611	-21.4141	3.05855	9.11135e-13	3.59758e-09	ENSMUSG00000073878	Gm13304	protein_coding	100504346

## Sheet: Downregulated genes
Downregulated genes in pairwise comparisons of ONP 7 vs 0 days (adjusted p-value < 0.05)
baseMean	log2FoldChange	lfcSE	pvalue	padj	ensembl_id	gene	gene_biotype	entrez_id
28.7611	-21.4141	3.05855	9.11135e-13	3.59758e-09	ENSMUSG00000073878	Gm13304	protein_coding	100504346
21.6937	-21.3379	3.05904	1.10234e-12	3.59758e-09	ENSMUSG00000092329	Gm20388	protein_coding	NA
10.3254	-3.91307	2.20664	5.75523e-06	0.00223604	ENSMUSG00000113186	A330076C08Rik	lincRNA	NA
160.268	-2.33788	0.456288	4.01947e-10	6.55898e-07	ENSMUSG00000032532	Cck	protein_coding	12424
12.4378	-2.09127	1.86417	3.37947e-05	0.00664412	ENSMUSG00000030641	Ddias	protein_coding	74041
9.40846	-1.86052	2.34372	5.27529e-05	0.0087496	ENSMUSG00000042453	Reln	protein_coding	19699
16.9729	-1.76575	0.921869	7.4144e-06	0.00263018	ENSMUSG00000086358	Gm13270	processed_transcript	NA
18.9176	-1.71161	0.731419	3.17143e-06	0.00143754	ENSMUSG00000084885	3010001F23Rik	processed_transcript	NA
115.203	-1.48409	0.621477	3.5665e-06	0.00157292	ENSMUSG00000026668	Ucma	protein_coding	68527
21.853	-1.41065	1.75757	8.69884e-05	0.0122369	ENSMUSG00000020897	Aurkb	protein_coding	20877
4.53755	-1.29249	2.02881	0.000106654	0.013923	ENSMUSG00000023995	Tspo2	protein_coding	70026
10.7391	-1.27142	1.38906	7.81757e-05	0.0114925	ENSMUSG00000084989	Crocc2	protein_coding	381284
14.1237	-1.24877	1.72017	0.00011278	0.0144909	ENSMUSG00000031893	Tsnaxip1	protein_coding	72236
119.037	-1.20331	0.414629	2.22961e-06	0.00121276	ENSMUSG00000053111	Fank1	protein_coding	66930
135.746	-1.16812	0.40376	2.4507e-06	0.00129002	ENSMUSG00000021719	Rgs7bp	protein_coding	52882
176.489	-1.15982	0.258997	3.98175e-08	4.33161e-05	ENSMUSG00000055862	Izumo4	protein_coding	71564
74.5836	-1.10806	0.588726	1.76818e-05	0.00450831	ENSMUSG00000070803	Cited4	protein_coding	56222
46.9828	-1.0736	0.813991	4.6101e-05	0.00800293	ENSMUSG00000026683	Nuf2	protein_coding	66977
2725.47	-1.06909	0.15003	4.54531e-14	7.41703e-10	ENSMUSG00000021134	Srsf5	protein_coding	20384
12.7021	-1.05083	0.875192	5.79531e-05	0.00936315	ENSMUSG00000101655	2310040G24Rik	lincRNA	NA
57.3668	-1.0355	0.403013	6.08059e-06	0.00225507	ENSMUSG00000047363	Cstad	protein_coding	78617
67.5836	-0.912617	0.692264	6.70923e-05	0.010527	ENSMUSG00000004961	Syt5	protein_coding	53420
72.3508	-0.895902	0.708704	7.527e-05	0.0112684	ENSMUSG00000022033	Pbk	protein_coding	52033
1065.94	-0.889157	0.129338	2.18922e-13	1.19079e-09	ENSMUSG00000031167	Rbm3	protein_coding	19652
317.879	-0.813779	0.226411	3.65475e-07	0.000283992	ENSMUSG00000040177	2310057M21Rik	protein_coding	68277
16.7168	-0.810285	1.35967	0.000238596	0.0246418	ENSMUSG00000104213	Ighd	IG_C_gene	NA
145.054	-0.797384	0.407972	3.36287e-05	0.00664412	ENSMUSG00000022525	Hrasls	protein_coding	27281
977.289	-0.784578	0.308568	7.94388e-06	0.00270059	ENSMUSG00000071547	Nt5dc2	protein_coding	70021
38.7044	-0.774846	0.422545	4.57115e-05	0.00800293	ENSMUSG00000097787	2700046G09Rik	lincRNA	NA
5872.86	-0.771418	0.223798	4.80837e-07	0.000355528	ENSMUSG00000022658	Tagln3	protein_coding	56370
1818.36	-0.74596	0.173923	1.71754e-08	2.00192e-05	ENSMUSG00000045193	Cirbp	protein_coding	12696
332.072	-0.721823	0.288334	8.57131e-06	0.00285442	ENSMUSG00000046178	Nxph1	protein_coding	18231
116.283	-0.711731	0.360548	3.7866e-05	0.00705445	ENSMUSG00000060579	Fhit	protein_coding	14198
23.464	-0.698176	0.816793	0.000208846	0.0227197	ENSMUSG00000027306	Nusap1	protein_coding	108907
93.577	-0.69207	0.299102	1.50363e-05	0.00408938	ENSMUSG00000054612	Mgmt	protein_coding	17314
143.437	-0.689466	0.320851	2.43714e-05	0.00551744	ENSMUSG00000100017	2410022M11Rik	bidirectional_promoter_lncRNA	NA
416.785	-0.673963	0.227751	1.74462e-06	0.00101674	ENSMUSG00000078350	Smim1	protein_coding	68859
89.8113	-0.661158	0.851256	0.00025167	0.0252204	ENSMUSG00000041660	Bbox1	protein_coding	170442
98.7878	-0.645628	0.304363	2.76622e-05	0.00593937	ENSMUSG00000025813	Homer2	protein_coding	26557
28.4648	-0.640558	0.751007	0.000253471	0.0252204	ENSMUSG00000064280	Ccdc146	protein_coding	75172
66.6376	-0.63431	0.365604	8.22797e-05	0.01182	ENSMUSG00000024352	Spata24	protein_coding	71242
438.133	-0.627911	0.300907	3.14483e-05	0.00641468	ENSMUSG00000021303	Gng4	protein_coding	14706
38.5552	-0.611422	0.487031	0.000222598	0.0234345	ENSMUSG00000097881	Celrr	lincRNA	NA
1004.11	-0.606989	0.362955	0.000104332	0.0138414	ENSMUSG00000035686	Thrsp	protein_coding	21835
6.66162	-0.600478	1.42648	0.000380534	0.0316814	ENSMUSG00000059674	Cdh24	protein_coding	239096
1039.53	-0.589439	0.175676	2.93274e-07	0.000239283	ENSMUSG00000000253	Gmpr	protein_coding	66355
3265.75	-0.589393	0.104768	2.2142e-12	6.0219e-09	ENSMUSG00000021087	Rtn1	protein_coding	104001
7.26597	-0.584048	1.51859	0.000343682	0.0301986	ENSMUSG00000036872	Abcc12	protein_coding	244562
16.8686	-0.578018	0.757047	0.000337962	0.0301986	ENSMUSG00000092536	Gm20501	bidirectional_promoter_lncRNA	NA
222.79	-0.573983	0.456382	0.000266647	0.0262117	ENSMUSG00000022025	Cnmd	protein_coding	16840
236.415	-0.573111	0.30253	6.32986e-05	0.0100282	ENSMUSG00000038530	Rgs4	protein_coding	19736
209.792	-0.571813	0.445403	0.000260461	0.0257588	ENSMUSG00000048442	Smim5	protein_coding	66528
434.476	-0.569674	0.275365	3.74351e-05	0.00705445	ENSMUSG00000042750	Bex2	protein_coding	12069
44.9005	-0.558028	0.429516	0.000272903	0.026666	ENSMUSG00000042793	Lgr6	protein_coding	329252
2663.14	-0.557987	0.246405	2.02754e-05	0.00501294	ENSMUSG00000030317	Timp4	protein_coding	110595
111.921	-0.554072	0.312265	9.52822e-05	0.0131764	ENSMUSG00000005233	Spc25	protein_coding	66442
75.3577	-0.553783	0.485205	0.000334046	0.0301158	ENSMUSG00000050410	Tcf19	protein_coding	106795
339.161	-0.552486	0.385165	0.000220864	0.023403	ENSMUSG00000029084	Cd38	protein_coding	12494
187.849	-0.55227	0.495491	0.000343405	0.0301986	ENSMUSG00000041617	Ccdc74a	protein_coding	72315
32.7969	-0.541356	0.461673	0.000348283	0.0303919	ENSMUSG00000083674	Zfp133-ps	transcribed_unitary_pseudogene	NA
334.48	-0.537981	0.190728	2.82072e-06	0.00135378	ENSMUSG00000059540	Tcea2	protein_coding	21400
124.071	-0.536697	0.302232	0.000101472	0.0136152	ENSMUSG00000048355	Arxes1	protein_coding	76219
114.375	-0.534877	0.425515	0.000326885	0.0296339	ENSMUSG00000026679	Enkur	protein_coding	71233
31.603	-0.525891	0.484674	0.000406769	0.0330232	ENSMUSG00000084866	A930006K02Rik	processed_transcript	NA
68.0117	-0.52464	0.470454	0.000402053	0.0328035	ENSMUSG00000038354	Ankrd35	protein_coding	213121
357.861	-0.50739	0.205811	1.23934e-05	0.00361135	ENSMUSG00000032067	Pts	protein_coding	19286
64.2227	-0.496711	0.444753	0.000475449	0.0353494	ENSMUSG00000092009	Myh15	protein_coding	667772
22.5845	-0.486904	1.02526	0.000579057	0.0388447	ENSMUSG00000086171	Pcsk2os1	antisense	NA
111.022	-0.47492	0.299228	0.000229911	0.0238961	ENSMUSG00000100594	2810414N06Rik	lincRNA	NA
26.7926	-0.470845	0.71972	0.000556228	0.0383961	ENSMUSG00000020808	Pimreg	protein_coding	109212
1535.04	-0.469111	0.354061	0.000425363	0.0336946	ENSMUSG00000015312	Gadd45b	protein_coding	17873
24.6	-0.467617	0.506253	0.000606727	0.0399981	ENSMUSG00000100162	Gm20687	antisense	NA
122.547	-0.46624	0.381593	0.000512695	0.0369843	ENSMUSG00000029878	Dbpht2	lincRNA	386753
578.603	-0.465838	0.189361	1.74497e-05	0.00450831	ENSMUSG00000031534	Smim19	protein_coding	102032
57.4556	-0.465797	0.387219	0.000527661	0.0372744	ENSMUSG00000026894	Morn5	protein_coding	75495
271.279	-0.465541	0.30704	0.00028959	0.0277972	ENSMUSG00000025537	Phkg1	protein_coding	18682
1213.37	-0.462468	0.178948	1.17831e-05	0.00349595	ENSMUSG00000046432	Bex3	protein_coding	12070
793.381	-0.456268	0.247215	0.000129707	0.0160345	ENSMUSG00000001663	Gstt1	protein_coding	14871
23.6964	-0.455333	0.493864	0.000660193	0.0417559	ENSMUSG00000099094	Gm19569	processed_transcript	NA
113.686	-0.45521	0.336713	0.00044137	0.034134	ENSMUSG00000114860	Gm49291	lincRNA	NA
559.029	-0.455063	0.171757	1.02254e-05	0.00312812	ENSMUSG00000027581	Stmn3	protein_coding	20262
4.74804	-0.454591	1.26898	0.000562755	0.0384228	ENSMUSG00000009108	Gnat2	protein_coding	14686
210.795	-0.454437	0.395995	0.000607889	0.0399981	ENSMUSG00000032221	Mns1	protein_coding	17427
86.846	-0.449332	0.42681	0.000679102	0.0424582	ENSMUSG00000010044	Zmynd10	protein_coding	114602
7.30088	-0.448502	0.992938	0.000671347	0.0422807	ENSMUSG00000062961	Ccdc177	protein_coding	380768
84.8983	-0.43634	0.306313	0.000432889	0.034125	ENSMUSG00000023911	Flywch2	protein_coding	76917
909.006	-0.435465	0.159956	1.03517e-05	0.00312812	ENSMUSG00000021131	Erh	protein_coding	13877
222.746	-0.432039	0.150676	6.64843e-06	0.00241087	ENSMUSG00000028295	Smim8	protein_coding	66291
528.734	-0.431214	0.133512	1.83916e-06	0.00103488	ENSMUSG00000069835	Sat2	protein_coding	69215
101.498	-0.429417	0.41179	0.000789142	0.0459901	ENSMUSG00000020649	Rrm2	protein_coding	20135
223.789	-0.428835	0.16125	1.41082e-05	0.00396926	ENSMUSG00000000295	Hddc2	protein_coding	69692
200.427	-0.427684	0.184473	4.22923e-05	0.00766189	ENSMUSG00000071658	Gng3	protein_coding	14704
227.884	-0.426836	0.266053	0.00030871	0.0289514	ENSMUSG00000038422	Hdhd3	protein_coding	72748
372.972	-0.426444	0.142259	4.6496e-06	0.00194544	ENSMUSG00000023074	Mospd1	protein_coding	70380
42.3933	-0.42345	0.435922	0.000840917	0.0479302	ENSMUSG00000022021	Diaph3	protein_coding	56419
436.213	-0.420751	0.223486	0.000159922	0.0186401	ENSMUSG00000022679	Mpv17l	protein_coding	93734
40.0843	-0.417675	0.413191	0.000874111	0.0481883	ENSMUSG00000056687	Gm11696	antisense	NA
135.19	-0.417237	0.275312	0.000410881	0.0331919	ENSMUSG00000005983	1700037C18Rik	protein_coding	73261
303.652	-0.416498	0.251117	0.000295793	0.0281739	ENSMUSG00000031880	Rrad	protein_coding	56437
29.2958	-0.407958	0.401529	0.000942301	0.0496015	ENSMUSG00000003824	Syce2	protein_coding	71846
45.3858	-0.406191	0.480595	0.000919673	0.0493659	ENSMUSG00000049555	Tmie	protein_coding	20776
723.58	-0.405817	0.117653	1.42057e-06	0.000872207	ENSMUSG00000032615	Nt5m	protein_coding	103850
448.503	-0.40274	0.266517	0.000470345	0.0353494	ENSMUSG00000040147	Maob	protein_coding	109731
315.968	-0.40126	0.223691	0.000246957	0.0250301	ENSMUSG00000008167	Fbxw9	protein_coding	68628
90.1248	-0.389915	0.266011	0.000582456	0.0388447	ENSMUSG00000033739	Fkbpl	protein_coding	56299
52.1786	-0.389122	0.30708	0.000842993	0.0479302	ENSMUSG00000050064	Zfp697	protein_coding	242109
1669.49	-0.387932	0.202149	0.000212731	0.0229891	ENSMUSG00000028194	Ddah1	protein_coding	69219
467.511	-0.384739	0.258102	0.000582462	0.0388447	ENSMUSG00000010721	Lmbr1	protein_coding	56873
371.285	-0.382613	0.134919	1.89903e-05	0.00476744	ENSMUSG00000045237	1110012L19Rik	protein_coding	68618
149.284	-0.381466	0.240281	0.000492598	0.0360318	ENSMUSG00000005447	Pafah1b3	protein_coding	18476
244.044	-0.380841	0.27341	0.000731363	0.0444489	ENSMUSG00000002032	Tmem25	protein_coding	71687
9.32955	-0.379366	0.971308	0.000891933	0.0490052	ENSMUSG00000113780	Gm33195	lincRNA	NA
5.2065	-0.37579	0.895688	0.000917982	0.0493659	ENSMUSG00000026301	Iqca	protein_coding	74918
6072.87	-0.373457	0.218991	0.000419515	0.0335571	ENSMUSG00000022323	Rida	protein_coding	15473
1191.93	-0.369407	0.122341	1.47008e-05	0.0040659	ENSMUSG00000036504	Phpt1	protein_coding	75454
1312.95	-0.363708	0.171263	0.000186894	0.0211788	ENSMUSG00000023031	Cela1	protein_coding	109901
165.645	-0.362137	0.208371	0.00045315	0.0347159	ENSMUSG00000031758	Cdyl2	protein_coding	75796
2923.33	-0.362016	0.241733	0.000732734	0.0444489	ENSMUSG00000034353	Ramp1	protein_coding	51801
479.162	-0.361401	0.16064	0.000143984	0.0172759	ENSMUSG00000021891	Mettl6	protein_coding	67011
242.475	-0.352001	0.184665	0.000369458	0.031314	ENSMUSG00000066442	Mthfs	protein_coding	107885
1303.42	-0.34693	0.0989672	5.47719e-06	0.00217992	ENSMUSG00000030588	Yif1b	protein_coding	77254
401.783	-0.346854	0.148935	0.000158484	0.0186054	ENSMUSG00000028391	Wdr31	protein_coding	71354
1277.57	-0.346223	0.200308	0.000578799	0.0388447	ENSMUSG00000040605	Bace2	protein_coding	56175
188.243	-0.337641	0.199522	0.000704536	0.0435478	ENSMUSG00000056612	Ppp1r14b	protein_coding	18938
1299.54	-0.333395	0.0967447	9.64345e-06	0.00308553	ENSMUSG00000029209	Gnpda2	protein_coding	67980
690.28	-0.331663	0.131185	0.000138227	0.0168327	ENSMUSG00000028062	Lamtor2	protein_coding	83409
236.388	-0.330289	0.150561	0.000301439	0.0284328	ENSMUSG00000030545	Pex11a	protein_coding	18631
1220.8	-0.330179	0.120087	8.25762e-05	0.01182	ENSMUSG00000030652	Coq7	protein_coding	12850
439.908	-0.328339	0.160006	0.000418396	0.0335571	ENSMUSG00000004945	Tmem242	protein_coding	70544
472.408	-0.32785	0.107568	3.86555e-05	0.00708742	ENSMUSG00000030590	Fam98c	protein_coding	73833
1103.7	-0.32462	0.0889033	5.98716e-06	0.00225507	ENSMUSG00000061461	Smim20	protein_coding	66278
404.966	-0.322716	0.158719	0.00048492	0.0358051	ENSMUSG00000054499	Dedd2	protein_coding	67379
863.643	-0.317379	0.177385	0.00083109	0.0477526	ENSMUSG00000044528	Tram1l1	protein_coding	229801
2008.4	-0.317101	0.125445	0.000195311	0.0219799	ENSMUSG00000022452	Smdt1	protein_coding	69029
1625.86	-0.31645	0.0905986	1.28497e-05	0.00367861	ENSMUSG00000018565	Elp5	protein_coding	54351
828.998	-0.315025	0.099521	3.80434e-05	0.00705445	ENSMUSG00000034211	Mrps17	protein_coding	66258
182.487	-0.314948	0.161321	0.000656661	0.0416941	ENSMUSG00000097320	Tmem147os	antisense	NA
826.42	-0.312408	0.105337	7.24613e-05	0.0109484	ENSMUSG00000090137	Uba52	protein_coding	22186
161.673	-0.31208	0.148967	0.000537678	0.037495	ENSMUSG00000051671	Coa6	protein_coding	67892
952.971	-0.31089	0.115308	0.000152403	0.018021	ENSMUSG00000090247	Bloc1s1	protein_coding	14533
319.815	-0.305612	0.15471	0.000762452	0.045294	ENSMUSG00000036552	Ermard	protein_coding	381062
486.208	-0.304541	0.143626	0.000604423	0.0399981	ENSMUSG00000021846	Peli2	protein_coding	93834
500.545	-0.298112	0.130937	0.000522147	0.037207	ENSMUSG00000032398	Snapc5	protein_coding	330959
596.868	-0.297974	0.120585	0.000352129	0.0305438	ENSMUSG00000016637	Ift27	protein_coding	67042
477.908	-0.296257	0.134651	0.000630121	0.0408029	ENSMUSG00000015943	Bola1	protein_coding	69168
1768.27	-0.293957	0.131728	0.000627305	0.0407823	ENSMUSG00000054091	1810037I17Rik	protein_coding	67704
605.497	-0.285092	0.13394	0.000927441	0.0495023	ENSMUSG00000040370	Etfrf1	protein_coding	67636
289.107	-0.280853	0.126239	0.000866587	0.0481883	ENSMUSG00000062376	Borcs7	protein_coding	66439
5462.01	-0.280014	0.102385	0.000296967	0.0281739	ENSMUSG00000028923	Necap2	protein_coding	66147
1223.2	-0.275721	0.120389	0.000869645	0.0481883	ENSMUSG00000052369	Tmem106c	protein_coding	380967
3320.92	-0.275545	0.0899452	0.000135124	0.0165785	ENSMUSG00000040374	Pex2	protein_coding	19302
1027.07	-0.274838	0.106024	0.000473549	0.0353494	ENSMUSG00000020163	Uqcr11	protein_coding	66594
1229.46	-0.271782	0.104402	0.000496823	0.0360318	ENSMUSG00000024414	Mrpl27	protein_coding	94064
679.39	-0.271489	0.115822	0.000869616	0.0481883	ENSMUSG00000022370	Mrpl13	protein_coding	68537
524.056	-0.270181	0.0859499	0.000119955	0.0152923	ENSMUSG00000071654	Uqcc3	protein_coding	107197
972.371	-0.269048	0.0912919	0.000219023	0.0233596	ENSMUSG00000000581	C1d	protein_coding	57316
2960.14	-0.26837	0.081418	7.70149e-05	0.0114248	ENSMUSG00000020611	Gna13	protein_coding	14674
1440.43	-0.263222	0.104904	0.000753405	0.045294	ENSMUSG00000065990	Aurkaip1	protein_coding	66077
2335.11	-0.262447	0.091686	0.00032117	0.029443	ENSMUSG00000020444	Guk1	protein_coding	14923
2940.74	-0.259696	0.0911402	0.000353767	0.0305438	ENSMUSG00000022956	Atp5o	protein_coding	28080
1008.18	-0.248612	0.0889482	0.000521132	0.037207	ENSMUSG00000032182	Yipf2	protein_coding	74766
959.038	-0.245086	0.0944452	0.000935383	0.0495023	ENSMUSG00000062963	Ufc1	protein_coding	66155
1790.34	-0.24447	0.0914085	0.000779164	0.0457353	ENSMUSG00000015536	Mocs2	protein_coding	17434
3506.65	-0.238276	0.0702187	0.00010089	0.0136152	ENSMUSG00000020738	Sumo2	protein_coding	170930
850.178	-0.236178	0.0867283	0.000816641	0.0471435	ENSMUSG00000055553	Kxd1	protein_coding	75620
4152.21	-0.218737	0.0561844	2.14798e-05	0.00509306	ENSMUSG00000031556	Tm2d2	protein_coding	69742
2258.96	-0.21742	0.0650804	0.000173158	0.0199424	ENSMUSG00000024767	Otub1	protein_coding	107260

## Sheet: Diff. expressed pathways
Normalized enrichment scores (NES) of significant pathways identified in gene set enrichment analysis (GSEA) of ONP 7 vs 0 days (adjusted p-value < 0.05, q-value < 0.2)
ID	Description	setSize	enrichmentScore	NES	pvalue	p.adjust	qvalues	rank	leading_edge	core_enrichment
R-MMU-6805567	Keratinization	29	0.943557	2.74098	1e-10	5.135e-08	4.72105e-08	156	tags=31%, list=1%, signal=31%	ENSMUSG00000058354/ENSMUSG00000045545/ENSMUSG00000035557/ENSMUSG00000044041/ENSMUSG00000061527/ENSMUSG00000054146/ENSMUSG00000023039/ENSMUSG00000039457/ENSMUSG00000023041
R-MMU-6809371	Formation of the cornified envelope	29	0.943557	2.74098	1e-10	5.135e-08	4.72105e-08	156	tags=31%, list=1%, signal=31%	ENSMUSG00000058354/ENSMUSG00000045545/ENSMUSG00000035557/ENSMUSG00000044041/ENSMUSG00000061527/ENSMUSG00000054146/ENSMUSG00000023039/ENSMUSG00000039457/ENSMUSG00000023041
R-MMU-1266738	Developmental Biology	324	0.592981	2.43428	5.16913e-10	1.76956e-07	1.62691e-07	1616	tags=17%, list=10%, signal=16%	ENSMUSG00000058354/ENSMUSG00000045545/ENSMUSG00000035557/ENSMUSG00000044041/ENSMUSG00000061527/ENSMUSG00000054146/ENSMUSG00000023039/ENSMUSG00000039457/ENSMUSG00000000555/ENSMUSG00000058325/ENSMUSG00000023041/ENSMUSG00000025958/ENSMUSG00000026442/ENSMUSG00000057738/ENSMUSG00000001552/ENSMUSG00000023944/ENSMUSG00000023067/ENSMUSG00000028465/ENSMUSG00000001419/ENSMUSG00000020315/ENSMUSG00000027646/…
R-MMU-446107	Type I hemidesmosome assembly	10	0.938719	2.21423	1.70649e-06	0.000438141	0.000402821	5	tags=20%, list=0%, signal=20%	ENSMUSG00000045545/ENSMUSG00000061527
R-MMU-375276	Peptide ligand-binding receptors	77	-0.869266	-2.87949	5.58868e-06	0.00114792	0.00105538	5	tags=4%, list=0%, signal=4%	ENSMUSG00000007480/ENSMUSG00000032532/ENSMUSG00000073878
R-MMU-418594	G alpha (i) signalling events	175	-0.72327	-2.66423	5.88174e-05	0.00952715	0.00875914	142	tags=3%, list=1%, signal=3%	ENSMUSG00000063594/ENSMUSG00000071658/ENSMUSG00000009108/ENSMUSG00000038530/ENSMUSG00000021303/ENSMUSG00000073878
R-MMU-373076	Class A/1 (Rhodopsin-like receptors)	138	-0.791246	-2.82752	6.49368e-05	0.00952715	0.00875914	5	tags=2%, list=0%, signal=2%	ENSMUSG00000007480/ENSMUSG00000032532/ENSMUSG00000073878
R-MMU-500792	GPCR ligand binding	176	-0.732363	-2.69008	0.000116715	0.0149833	0.0137755	142	tags=4%, list=1%, signal=4%	ENSMUSG00000026387/ENSMUSG00000063594/ENSMUSG00000034353/ENSMUSG00000071658/ENSMUSG00000021303/ENSMUSG00000032532/ENSMUSG00000073878
R-MMU-913709	O-linked glycosylation of mucins	41	-0.901487	-2.7428	0.000289101	0.0287846	0.0264642	3	tags=5%, list=0%, signal=5%	ENSMUSG00000051650/ENSMUSG00000092329
R-MMU-380108	Chemokine receptors bind chemokines	28	-0.945269	-2.65035	0.00029071	0.0287846	0.0264642	2	tags=7%, list=0%, signal=7%	ENSMUSG00000073888/ENSMUSG00000073878
R-MMU-446728	Cell junction organization	60	0.707691	2.35397	0.000308306	0.0287846	0.0264642	1084	tags=17%, list=7%, signal=16%	ENSMUSG00000045545/ENSMUSG00000061527/ENSMUSG00000006219/ENSMUSG00000034101/ENSMUSG00000001552/ENSMUSG00000026131/ENSMUSG00000026639/ENSMUSG00000030403/ENSMUSG00000031328/ENSMUSG00000068699
R-MMU-1500931	Cell-Cell communication	76	0.676398	2.361	0.000373899	0.0319995	0.0294199	1084	tags=14%, list=7%, signal=14%	ENSMUSG00000045545/ENSMUSG00000061527/ENSMUSG00000006219/ENSMUSG00000034101/ENSMUSG00000030536/ENSMUSG00000001552/ENSMUSG00000026131/ENSMUSG00000026639/ENSMUSG00000030403/ENSMUSG00000031328/ENSMUSG00000068699
R-MMU-9012999	RHO GTPase cycle	420	0.409014	1.71458	0.000419308	0.0331253	0.030455	3729	tags=40%, list=23%, signal=31%	ENSMUSG00000022797/ENSMUSG00000025558/ENSMUSG00000038859/ENSMUSG00000030494/ENSMUSG00000058325/ENSMUSG00000032352/ENSMUSG00000037946/ENSMUSG00000033577/ENSMUSG00000030536/ENSMUSG00000071176/ENSMUSG00000060373/ENSMUSG00000036333/ENSMUSG00000057738/ENSMUSG00000001552/ENSMUSG00000028826/ENSMUSG00000023944/ENSMUSG00000021843/ENSMUSG00000023008/ENSMUSG00000024966/ENSMUSG00000041890/ENSMUSG00000026490/…
R-MMU-2470946	Cohesin Loading onto Chromatin	10	0.818419	1.93047	0.00121342	0.0890132	0.0818376	2813	tags=80%, list=17%, signal=66%	ENSMUSG00000037286/ENSMUSG00000034021/ENSMUSG00000041133/ENSMUSG00000025862/ENSMUSG00000031858/ENSMUSG00000022141/ENSMUSG00000041408/ENSMUSG00000022314
R-MMU-372790	Signaling by GPCR	364	-0.557827	-2.16118	0.00146837	0.100535	0.0924301	354	tags=3%, list=2%, signal=3%	ENSMUSG00000032177/ENSMUSG00000026387/ENSMUSG00000020611/ENSMUSG00000029032/ENSMUSG00000063594/ENSMUSG00000034353/ENSMUSG00000071658/ENSMUSG00000009108/ENSMUSG00000038530/ENSMUSG00000021303/ENSMUSG00000032532/ENSMUSG00000073878
R-MMU-1660517	Synthesis of PIPs at the late endosome membrane	10	0.806648	1.9027	0.00183568	0.117828	0.108329	1592	tags=60%, list=10%, signal=54%	ENSMUSG00000018401/ENSMUSG00000025949/ENSMUSG00000031918/ENSMUSG00000038417/ENSMUSG00000010936/ENSMUSG00000032571
R-MMU-388396	GPCR downstream signalling	345	-0.567816	-2.18089	0.00221429	0.133769	0.122986	354	tags=3%, list=2%, signal=3%	ENSMUSG00000032177/ENSMUSG00000026387/ENSMUSG00000020611/ENSMUSG00000029032/ENSMUSG00000063594/ENSMUSG00000034353/ENSMUSG00000071658/ENSMUSG00000009108/ENSMUSG00000038530/ENSMUSG00000021303/ENSMUSG00000032532/ENSMUSG00000073878
R-MMU-6798695	Neutrophil degranulation	407	0.368069	1.53029	0.00247775	0.141369	0.129973	2968	tags=24%, list=18%, signal=20%	ENSMUSG00000026822/ENSMUSG00000090877/ENSMUSG00000073489/ENSMUSG00000001750/ENSMUSG00000015656/ENSMUSG00000030413/ENSMUSG00000025261/ENSMUSG00000026536/ENSMUSG00000026442/ENSMUSG00000030536/ENSMUSG00000032788/ENSMUSG00000028343/ENSMUSG00000057738/ENSMUSG00000001552/ENSMUSG00000091971/ENSMUSG00000023944/ENSMUSG00000018707/ENSMUSG00000027435/ENSMUSG00000048578/ENSMUSG00000020717/ENSMUSG00000026213/…
R-MMU-3371556	Cellular response to heat stress	85	0.568051	2.00877	0.00370779	0.191174	0.175763	2428	tags=29%, list=15%, signal=25%	ENSMUSG00000090877/ENSMUSG00000029657/ENSMUSG00000026864/ENSMUSG00000015656/ENSMUSG00000038759/ENSMUSG00000025757/ENSMUSG00000003226/ENSMUSG00000030357/ENSMUSG00000091971/ENSMUSG00000023944/ENSMUSG00000021270/ENSMUSG00000028452/ENSMUSG00000030091/ENSMUSG00000037742/ENSMUSG00000053293/ENSMUSG00000021374/ENSMUSG00000014195/ENSMUSG00000114797/ENSMUSG00000020361/ENSMUSG00000039509/ENSMUSG00000025092/…
R-MMU-6811436	COPI-independent Golgi-to-ER retrograde traffic	45	-0.865874	-2.66076	0.00372297	0.191174	0.175763	112	tags=7%, list=1%, signal=7%	ENSMUSG00000031516/ENSMUSG00000005447/ENSMUSG00000092329

## Sheet: Upregulated pathways
Normalized enrichment scores (NES) of upregulated pathways identified in gene set enrichment analysis (GSEA) of ONP 7 vs 0 days (adjusted p-value < 0.05, q-value < 0.2)
ID	Description	setSize	enrichmentScore	NES	pvalue	p.adjust	qvalues	rank	leading_edge	core_enrichment
R-MMU-6805567	Keratinization	29	0.943557	2.74098	1e-10	5.135e-08	4.72105e-08	156	tags=31%, list=1%, signal=31%	ENSMUSG00000058354/ENSMUSG00000045545/ENSMUSG00000035557/ENSMUSG00000044041/ENSMUSG00000061527/ENSMUSG00000054146/ENSMUSG00000023039/ENSMUSG00000039457/ENSMUSG00000023041
R-MMU-6809371	Formation of the cornified envelope	29	0.943557	2.74098	1e-10	5.135e-08	4.72105e-08	156	tags=31%, list=1%, signal=31%	ENSMUSG00000058354/ENSMUSG00000045545/ENSMUSG00000035557/ENSMUSG00000044041/ENSMUSG00000061527/ENSMUSG00000054146/ENSMUSG00000023039/ENSMUSG00000039457/ENSMUSG00000023041
R-MMU-1266738	Developmental Biology	324	0.592981	2.43428	5.16913e-10	1.76956e-07	1.62691e-07	1616	tags=17%, list=10%, signal=16%	ENSMUSG00000058354/ENSMUSG00000045545/ENSMUSG00000035557/ENSMUSG00000044041/ENSMUSG00000061527/ENSMUSG00000054146/ENSMUSG00000023039/ENSMUSG00000039457/ENSMUSG00000000555/ENSMUSG00000058325/ENSMUSG00000023041/ENSMUSG00000025958/ENSMUSG00000026442/ENSMUSG00000057738/ENSMUSG00000001552/ENSMUSG00000023944/ENSMUSG00000023067/ENSMUSG00000028465/ENSMUSG00000001419/ENSMUSG00000020315/ENSMUSG00000027646/…
R-MMU-1500931	Cell-Cell communication	76	0.676398	2.361	0.000373899	0.0319995	0.0294199	1084	tags=14%, list=7%, signal=14%	ENSMUSG00000045545/ENSMUSG00000061527/ENSMUSG00000006219/ENSMUSG00000034101/ENSMUSG00000030536/ENSMUSG00000001552/ENSMUSG00000026131/ENSMUSG00000026639/ENSMUSG00000030403/ENSMUSG00000031328/ENSMUSG00000068699
R-MMU-446728	Cell junction organization	60	0.707691	2.35397	0.000308306	0.0287846	0.0264642	1084	tags=17%, list=7%, signal=16%	ENSMUSG00000045545/ENSMUSG00000061527/ENSMUSG00000006219/ENSMUSG00000034101/ENSMUSG00000001552/ENSMUSG00000026131/ENSMUSG00000026639/ENSMUSG00000030403/ENSMUSG00000031328/ENSMUSG00000068699
R-MMU-446107	Type I hemidesmosome assembly	10	0.938719	2.21423	1.70649e-06	0.000438141	0.000402821	5	tags=20%, list=0%, signal=20%	ENSMUSG00000045545/ENSMUSG00000061527
R-MMU-3371556	Cellular response to heat stress	85	0.568051	2.00877	0.00370779	0.191174	0.175763	2428	tags=29%, list=15%, signal=25%	ENSMUSG00000090877/ENSMUSG00000029657/ENSMUSG00000026864/ENSMUSG00000015656/ENSMUSG00000038759/ENSMUSG00000025757/ENSMUSG00000003226/ENSMUSG00000030357/ENSMUSG00000091971/ENSMUSG00000023944/ENSMUSG00000021270/ENSMUSG00000028452/ENSMUSG00000030091/ENSMUSG00000037742/ENSMUSG00000053293/ENSMUSG00000021374/ENSMUSG00000014195/ENSMUSG00000114797/ENSMUSG00000020361/ENSMUSG00000039509/ENSMUSG00000025092/…
R-MMU-2470946	Cohesin Loading onto Chromatin	10	0.818419	1.93047	0.00121342	0.0890132	0.0818376	2813	tags=80%, list=17%, signal=66%	ENSMUSG00000037286/ENSMUSG00000034021/ENSMUSG00000041133/ENSMUSG00000025862/ENSMUSG00000031858/ENSMUSG00000022141/ENSMUSG00000041408/ENSMUSG00000022314
R-MMU-1660517	Synthesis of PIPs at the late endosome membrane	10	0.806648	1.9027	0.00183568	0.117828	0.108329	1592	tags=60%, list=10%, signal=54%	ENSMUSG00000018401/ENSMUSG00000025949/ENSMUSG00000031918/ENSMUSG00000038417/ENSMUSG00000010936/ENSMUSG00000032571
R-MMU-9012999	RHO GTPase cycle	420	0.409014	1.71458	0.000419308	0.0331253	0.030455	3729	tags=40%, list=23%, signal=31%	ENSMUSG00000022797/ENSMUSG00000025558/ENSMUSG00000038859/ENSMUSG00000030494/ENSMUSG00000058325/ENSMUSG00000032352/ENSMUSG00000037946/ENSMUSG00000033577/ENSMUSG00000030536/ENSMUSG00000071176/ENSMUSG00000060373/ENSMUSG00000036333/ENSMUSG00000057738/ENSMUSG00000001552/ENSMUSG00000028826/ENSMUSG00000023944/ENSMUSG00000021843/ENSMUSG00000023008/ENSMUSG00000024966/ENSMUSG00000041890/ENSMUSG00000026490/…
R-MMU-6798695	Neutrophil degranulation	407	0.368069	1.53029	0.00247775	0.141369	0.129973	2968	tags=24%, list=18%, signal=20%	ENSMUSG00000026822/ENSMUSG00000090877/ENSMUSG00000073489/ENSMUSG00000001750/ENSMUSG00000015656/ENSMUSG00000030413/ENSMUSG00000025261/ENSMUSG00000026536/ENSMUSG00000026442/ENSMUSG00000030536/ENSMUSG00000032788/ENSMUSG00000028343/ENSMUSG00000057738/ENSMUSG00000001552/ENSMUSG00000091971/ENSMUSG00000023944/ENSMUSG00000018707/ENSMUSG00000027435/ENSMUSG00000048578/ENSMUSG00000020717/ENSMUSG00000026213/…

## Sheet: Downregulated pathways
Normalized enrichment scores (NES) of downregulated pathways identified in gene set enrichment analysis (GSEA) of ONP 7 vs 0 days (adjusted p-value < 0.05, q-value < 0.2)
ID	Description	setSize	enrichmentScore	NES	pvalue	p.adjust	qvalues	rank	leading_edge	core_enrichment
R-MMU-375276	Peptide ligand-binding receptors	77	-0.869266	-2.87949	5.58868e-06	0.00114792	0.00105538	5	tags=4%, list=0%, signal=4%	ENSMUSG00000007480/ENSMUSG00000032532/ENSMUSG00000073878
R-MMU-373076	Class A/1 (Rhodopsin-like receptors)	138	-0.791246	-2.82752	6.49368e-05	0.00952715	0.00875914	5	tags=2%, list=0%, signal=2%	ENSMUSG00000007480/ENSMUSG00000032532/ENSMUSG00000073878
R-MMU-913709	O-linked glycosylation of mucins	41	-0.901487	-2.7428	0.000289101	0.0287846	0.0264642	3	tags=5%, list=0%, signal=5%	ENSMUSG00000051650/ENSMUSG00000092329
R-MMU-500792	GPCR ligand binding	176	-0.732363	-2.69008	0.000116715	0.0149833	0.0137755	142	tags=4%, list=1%, signal=4%	ENSMUSG00000026387/ENSMUSG00000063594/ENSMUSG00000034353/ENSMUSG00000071658/ENSMUSG00000021303/ENSMUSG00000032532/ENSMUSG00000073878
R-MMU-418594	G alpha (i) signalling events	175	-0.72327	-2.66423	5.88174e-05	0.00952715	0.00875914	142	tags=3%, list=1%, signal=3%	ENSMUSG00000063594/ENSMUSG00000071658/ENSMUSG00000009108/ENSMUSG00000038530/ENSMUSG00000021303/ENSMUSG00000073878
R-MMU-6811436	COPI-independent Golgi-to-ER retrograde traffic	45	-0.865874	-2.66076	0.00372297	0.191174	0.175763	112	tags=7%, list=1%, signal=7%	ENSMUSG00000031516/ENSMUSG00000005447/ENSMUSG00000092329
R-MMU-380108	Chemokine receptors bind chemokines	28	-0.945269	-2.65035	0.00029071	0.0287846	0.0264642	2	tags=7%, list=0%, signal=7%	ENSMUSG00000073888/ENSMUSG00000073878
R-MMU-388396	GPCR downstream signalling	345	-0.567816	-2.18089	0.00221429	0.133769	0.122986	354	tags=3%, list=2%, signal=3%	ENSMUSG00000032177/ENSMUSG00000026387/ENSMUSG00000020611/ENSMUSG00000029032/ENSMUSG00000063594/ENSMUSG00000034353/ENSMUSG00000071658/ENSMUSG00000009108/ENSMUSG00000038530/ENSMUSG00000021303/ENSMUSG00000032532/ENSMUSG00000073878
R-MMU-372790	Signaling by GPCR	364	-0.557827	-2.16118	0.00146837	0.100535	0.0924301	354	tags=3%, list=2%, signal=3%	ENSMUSG00000032177/ENSMUSG00000026387/ENSMUSG00000020611/ENSMUSG00000029032/ENSMUSG00000063594/ENSMUSG00000034353/ENSMUSG00000071658/ENSMUSG00000009108/ENSMUSG00000038530/ENSMUSG00000021303/ENSMUSG00000032532/ENSMUSG00000073878
