# Supplementary material for: Astrocytes of the optic nerve exhibit a region-specific and temporally distinct response to elevated intraocular pressure
Source: Mol Neurodegener. 2023 Sep 27;18:68. doi: 10.1186/s13024-023-00658-9 (PMC10523752; doi:10.1186/s13024-023-00658-9)
Supplement: Supplementary file 9 — Additional file 9: Supplementary Table 7. Differentially expressed genes and pathways identified in ONP 30 vs 7 days. [file 13024_2023_658_MOESM9_ESM.xlsx]

## Sheet: DEGs
Differentially expressed genes in pairwise comparisons of ONP 30 vs 7 days (no criteria applied)
baseMean	log2FoldChange	lfcSE	pvalue	padj	ensembl_id	gene	gene_biotype	entrez_id
1787.04	-3.31749	0.227065	3.84133e-50	7.24628e-46	ENSMUSG00000062151	Unc13c	protein_coding	208898
162.746	-3.30556	0.227469	1.22177e-49	1.15237e-45	ENSMUSG00000029608	Rph3a	protein_coding	19894
299.732	-2.04988	0.195589	2.02652e-27	1.27427e-23	ENSMUSG00000005672	Kit	protein_coding	16590
379.242	-1.11409	0.107973	1.04956e-26	4.94974e-23	ENSMUSG00000027004	Frzb	protein_coding	20378
308.842	3.2536	0.319678	4.1051e-26	1.54877e-22	ENSMUSG00000032532	Cck	protein_coding	12424
1577.64	-1.19854	0.120392	2.22882e-25	7.00742e-22	ENSMUSG00000026131	Dst	protein_coding	13518
10347.7	-2.06503	0.220474	1.31966e-22	3.55629e-19	ENSMUSG00000074657	Kif5a	protein_coding	16572
1403.98	-0.839543	0.0933337	9.31598e-21	2.19671e-17	ENSMUSG00000035206	Sppl2b	protein_coding	73218
560.009	1.13937	0.129234	1.67872e-20	3.5186e-17	ENSMUSG00000042750	Bex2	protein_coding	12069
5518.2	0.568724	0.0633715	2.08125e-20	3.92607e-17	ENSMUSG00000001018	Snapin	protein_coding	20615
1578.93	-1.43036	0.168409	4.25111e-20	7.29027e-17	ENSMUSG00000032135	Mcam	protein_coding	84004
1131.8	0.83096	0.0948783	7.76268e-20	1.22029e-16	ENSMUSG00000026112	Coa5	protein_coding	76178
257.428	2.16611	0.25089	1.30438e-19	1.89276e-16	ENSMUSG00000029878	Dbpht2	lincRNA	386753
5066.46	-1.00714	0.120908	2.33164e-18	3.14172e-15	ENSMUSG00000026442	Nfasc	protein_coding	269116
1110.07	-0.828385	0.0992208	2.65357e-18	3.33713e-15	ENSMUSG00000041133	Smc1a	protein_coding	24061
845.136	-1.08091	0.130818	2.85575e-18	3.36693e-15	ENSMUSG00000054720	Lrrc8c	protein_coding	100604
818.169	-1.73823	0.21665	3.09973e-18	3.4396e-15	ENSMUSG00000066129	Kndc1	protein_coding	76484
116.818	-1.68549	0.212606	5.45325e-18	5.715e-15	ENSMUSG00000003863	Ppfia3	protein_coding	76787
407.425	-1.46942	0.186499	6.60214e-18	6.55489e-15	ENSMUSG00000034832	Tet3	protein_coding	194388
713.337	-1.34884	0.171324	1.11568e-17	1.05231e-14	ENSMUSG00000045954	Cavin2	protein_coding	20324
2245.78	2.20237	0.273056	1.5673e-17	1.40788e-14	ENSMUSG00000035686	Thrsp	protein_coding	21835
2304.02	-1.32653	0.169682	1.97925e-17	1.69712e-14	ENSMUSG00000032193	Ldlr	protein_coding	16835
427.079	1.21831	0.154983	2.93533e-17	2.40748e-14	ENSMUSG00000046178	Nxph1	protein_coding	18231
109.223	-2.8341	0.355345	3.66656e-17	2.88192e-14	ENSMUSG00000037872	Ackr1	protein_coding	13349
175.129	-1.8933	0.244284	5.6314e-17	4.24923e-14	ENSMUSG00000115529	9630013A20Rik	antisense	NA
909.018	-1.14659	0.147742	1.07712e-16	7.76292e-14	ENSMUSG00000028655	Mfsd2a	protein_coding	76574
150.395	4.31489	0.561076	1.11111e-16	7.76292e-14	ENSMUSG00000075224	Lrrc55	protein_coding	241528
22.6926	-5.51575	0.728614	1.37511e-16	9.2643e-14	ENSMUSG00000025650	Col7a1	protein_coding	12836
1518.18	-0.657408	0.0833883	1.50114e-16	9.76465e-14	ENSMUSG00000032740	Ccdc88a	protein_coding	108686
186.422	-1.14031	0.148298	1.96035e-16	1.23267e-13	ENSMUSG00000032657	Fam189b	protein_coding	68521
682.274	-0.730063	0.0936465	2.55478e-16	1.55463e-13	ENSMUSG00000009418	Nav1	protein_coding	215690
1417.54	-0.964456	0.124322	2.72219e-16	1.60473e-13	ENSMUSG00000030616	Sytl2	protein_coding	83671
623.582	-1.28995	0.174757	7.34593e-16	4.1992e-13	ENSMUSG00000034570	Inpp5j	protein_coding	170835
4145.69	-1.28572	0.174728	8.9734e-16	4.97865e-13	ENSMUSG00000058070	Eml1	protein_coding	68519
264.3	1.25953	0.171007	1.01174e-15	5.45299e-13	ENSMUSG00000027221	Chst1	protein_coding	76969
592.208	-1.12408	0.150462	1.15455e-15	6.04986e-13	ENSMUSG00000035566	Pcdh17	protein_coding	219228
116.759	-2.41596	0.321762	1.55835e-15	7.94504e-13	ENSMUSG00000034579	Pla2g3	protein_coding	237625
3073.67	-0.927104	0.123159	1.7333e-15	8.60447e-13	ENSMUSG00000034930	Rtkn	protein_coding	20166
3797.28	-0.863008	0.114676	1.90852e-15	9.23138e-13	ENSMUSG00000031990	Jam3	protein_coding	83964
2733.36	-1.36514	0.190471	2.36794e-15	1.09915e-12	ENSMUSG00000021025	Nfkbia	protein_coding	18035
595.859	-1.28512	0.177815	2.38894e-15	1.09915e-12	ENSMUSG00000028633	Ctps	protein_coding	51797
1885.34	-1.22448	0.168863	2.99687e-15	1.34602e-12	ENSMUSG00000027254	Map1a	protein_coding	17754
343.206	2.18255	0.296797	3.31029e-15	1.45222e-12	ENSMUSG00000018451	6330403K07Rik	lincRNA	103712
78.7477	2.82156	0.382582	3.78313e-15	1.62193e-12	ENSMUSG00000026380	Tfcp2l1	protein_coding	81879
5846.54	-1.13414	0.155412	3.92591e-15	1.64574e-12	ENSMUSG00000001467	Cyp51	protein_coding	13121
200.543	1.94319	0.270996	5.25375e-15	2.15449e-12	ENSMUSG00000021719	Rgs7bp	protein_coding	52882
183.8	-1.68938	0.240438	5.37252e-15	2.15632e-12	ENSMUSG00000024754	Tmem2	protein_coding	83921
598.762	-1.24183	0.173798	5.7833e-15	2.27284e-12	ENSMUSG00000091971	Hspa1a	protein_coding	193740
258.87	2.60039	0.356241	7.4495e-15	2.8679e-12	ENSMUSG00000021260	Hhipl1	protein_coding	214305
110.11	3.47532	0.483094	7.93005e-15	2.99185e-12	ENSMUSG00000020891	Alox8	protein_coding	11688
768.358	2.2407	0.310668	1.03943e-14	3.84467e-12	ENSMUSG00000029084	Cd38	protein_coding	12494
1995.7	-0.783988	0.107789	1.32134e-14	4.79342e-12	ENSMUSG00000034586	Hid1	protein_coding	217310
196.372	1.53572	0.224327	1.56639e-14	5.57515e-12	ENSMUSG00000022525	Hrasls	protein_coding	27281
40842.5	-0.652873	0.0899478	1.89542e-14	6.62132e-12	ENSMUSG00000015656	Hspa8	protein_coding	15481
3201.51	-1.04008	0.145465	1.94041e-14	6.65526e-12	ENSMUSG00000029482	Aacs	protein_coding	78894
4832.65	0.786092	0.109094	2.16879e-14	7.30571e-12	ENSMUSG00000003038	Hmgn2	protein_coding	15331
54.576	7.90717	1.27843	2.49889e-14	8.27001e-12	ENSMUSG00000106775	C130093G08Rik	TEC	NA
1560.37	1.63082	0.242663	4.06396e-14	1.32177e-11	ENSMUSG00000071547	Nt5dc2	protein_coding	70021
2850.02	-0.576221	0.0804556	5.64249e-14	1.80407e-11	ENSMUSG00000004460	Dnajb11	protein_coding	67838
39.8232	-3.4015	0.493741	7.35601e-14	2.27663e-11	ENSMUSG00000020396	Nefh	protein_coding	380684
9755.29	-0.521947	0.0727289	7.36188e-14	2.27663e-11	ENSMUSG00000025130	P4hb	protein_coding	18453
178.67	-1.21199	0.17799	7.62177e-14	2.31899e-11	ENSMUSG00000034163	Zfc3h1	protein_coding	216345
742.348	-1.23403	0.18198	8.0184e-14	2.40094e-11	ENSMUSG00000001870	Ltbp1	protein_coding	268977
11663.3	-2.76133	0.398363	9.33187e-14	2.73023e-11	ENSMUSG00000019970	Sgk1	protein_coding	20393
20110.5	-0.852254	0.121842	9.40759e-14	2.73023e-11	ENSMUSG00000026864	Hspa5	protein_coding	14828
726.938	-0.727383	0.103888	1.01077e-13	2.88898e-11	ENSMUSG00000041638	Gcn1l1	protein_coding	231659
4163.34	1.19838	0.176936	1.07018e-13	2.9688e-11	ENSMUSG00000033350	Chst2	protein_coding	54371
96.7078	2.53574	0.366339	1.056e-13	2.9688e-11	ENSMUSG00000107667	C530044C16Rik	lincRNA	NA
454.827	0.965578	0.139609	1.33372e-13	3.64628e-11	ENSMUSG00000032067	Pts	protein_coding	19286
3188.94	-0.94586	0.136779	1.41607e-13	3.7101e-11	ENSMUSG00000022462	Slc38a2	protein_coding	67760
1146.09	-1.01523	0.147475	1.40337e-13	3.7101e-11	ENSMUSG00000030739	Myh14	protein_coding	71960
316.554	-3.45289	0.508596	1.40838e-13	3.7101e-11	ENSMUSG00000031170	Slc38a5	protein_coding	209837
489.101	0.942622	0.136433	1.48983e-13	3.84988e-11	ENSMUSG00000078350	Smim1	protein_coding	68859
287.148	0.777748	0.112957	2.15847e-13	5.50236e-11	ENSMUSG00000066442	Mthfs	protein_coding	107885
420.369	-1.81528	0.277183	2.22975e-13	5.60827e-11	ENSMUSG00000000627	Sema4f	protein_coding	20355
111.175	2.78623	0.410071	2.3414e-13	5.81161e-11	ENSMUSG00000044461	Shisa2	protein_coding	219134
1005.82	2.3894	0.352266	2.45772e-13	6.0211e-11	ENSMUSG00000026676	Ccdc3	protein_coding	74186
476.918	-1.11402	0.165744	2.58913e-13	6.26171e-11	ENSMUSG00000031558	Slit2	protein_coding	20563
1192.16	-0.607184	0.0877479	2.70125e-13	6.45017e-11	ENSMUSG00000024290	Rock1	protein_coding	19877
903.964	0.804354	0.117567	2.85844e-13	6.74019e-11	ENSMUSG00000042873	Lhfpl4	protein_coding	269788
9047.82	-0.610201	0.0889182	3.97825e-13	9.15471e-11	ENSMUSG00000003534	Ddr1	protein_coding	12305
4802.43	-1.03995	0.154858	3.97947e-13	9.15471e-11	ENSMUSG00000023019	Gpd1	protein_coding	14555
842.462	2.15242	0.324664	4.29726e-13	9.7667e-11	ENSMUSG00000024526	Cidea	protein_coding	12683
940.201	-0.638895	0.0937249	4.79437e-13	1.07668e-10	ENSMUSG00000025224	Gbf1	protein_coding	107338
2769.75	-1.26508	0.195334	5.16885e-13	1.14712e-10	ENSMUSG00000036529	Sbf1	protein_coding	77980
4571.01	-0.87542	0.130016	5.61312e-13	1.23123e-10	ENSMUSG00000014602	Kif1a	protein_coding	16560
114.226	3.5297	0.537426	5.88645e-13	1.26238e-10	ENSMUSG00000022132	Cldn10	protein_coding	58187
84.9476	2.04883	0.313668	5.88899e-13	1.26238e-10	ENSMUSG00000042793	Lgr6	protein_coding	329252
82.0409	1.78906	0.281157	6.85424e-13	1.45279e-10	ENSMUSG00000023064	Sncg	protein_coding	20618
310.773	1.26057	0.196298	7.62e-13	1.59715e-10	ENSMUSG00000025213	Kazald1	protein_coding	107250
3827.55	-0.560418	0.0823985	8.17805e-13	1.69528e-10	ENSMUSG00000021910	Nisch	protein_coding	64652
1135.25	-0.693854	0.103406	8.34261e-13	1.7106e-10	ENSMUSG00000022843	Clcn2	protein_coding	12724
238.729	2.83268	0.43126	1.01769e-12	2.06426e-10	ENSMUSG00000026668	Ucma	protein_coding	68527
1261.8	-0.691864	0.103694	1.08652e-12	2.18044e-10	ENSMUSG00000007655	Cav1	protein_coding	12389
403.786	1.56948	0.253444	1.31247e-12	2.60616e-10	ENSMUSG00000070366	Plpp4	protein_coding	381925
686.033	-0.627148	0.0939333	1.3293e-12	2.61207e-10	ENSMUSG00000031314	Taf1	protein_coding	270627
1200.95	-0.635832	0.095765	1.64634e-12	3.20172e-10	ENSMUSG00000028405	Aco1	protein_coding	11428
562.08	0.926222	0.141314	1.70059e-12	3.27346e-10	ENSMUSG00000025545	Clybl	protein_coding	69634
1177.95	2.2249	0.345585	1.72571e-12	3.28827e-10	ENSMUSG00000027875	Hmgcs2	protein_coding	15360
182.099	1.76267	0.285504	2.10954e-12	3.97943e-10	ENSMUSG00000025813	Homer2	protein_coding	26557
107.239	4.04822	0.641987	2.25338e-12	4.20869e-10	ENSMUSG00000027400	Pdyn	protein_coding	18610
3801.64	0.751733	0.115067	2.46792e-12	4.56421e-10	ENSMUSG00000021087	Rtn1	protein_coding	104001
1506.12	-1.07461	0.167656	2.51062e-12	4.59809e-10	ENSMUSG00000033904	Ccp110	protein_coding	101565
28052.4	-0.81385	0.124912	2.58216e-12	4.65052e-10	ENSMUSG00000023944	Hsp90ab1	protein_coding	15516
1367.59	0.547467	0.0823694	2.58855e-12	4.65052e-10	ENSMUSG00000030652	Coq7	protein_coding	12850
2250.8	1.08132	0.169188	2.72749e-12	4.8539e-10	ENSMUSG00000022982	Sod1	protein_coding	20655
57.652	2.57717	0.401404	2.80123e-12	4.93855e-10	ENSMUSG00000112121	C230072F16Rik	lincRNA	NA
671.329	1.29726	0.210319	3.1747e-12	5.54513e-10	ENSMUSG00000033022	Cdo1	protein_coding	12583
653.578	0.629984	0.096299	3.26485e-12	5.65028e-10	ENSMUSG00000034729	Mrps10	protein_coding	64657
368.629	-1.07396	0.169528	4.05724e-12	6.95779e-10	ENSMUSG00000033083	Tbc1d4	protein_coding	210789
321.119	-1.16702	0.187069	4.39065e-12	7.46174e-10	ENSMUSG00000042507	Elmsan1	protein_coding	238317
4017.02	-0.992641	0.155762	4.55744e-12	7.67603e-10	ENSMUSG00000040268	Plekha1	protein_coding	101476
1306.21	-1.39195	0.230625	4.78424e-12	7.98671e-10	ENSMUSG00000038608	Dock10	protein_coding	210293
1691.98	-1.68391	0.281241	5.54074e-12	9.02477e-10	ENSMUSG00000002504	Slc9a3r2	protein_coding	65962
4071.93	-0.845387	0.132198	5.48474e-12	9.02477e-10	ENSMUSG00000021703	Serinc5	protein_coding	218442
1694.26	-0.765442	0.119464	5.54958e-12	9.02477e-10	ENSMUSG00000045983	Eif4g1	protein_coding	208643
112.802	1.47022	0.245993	5.60068e-12	9.03002e-10	ENSMUSG00000005716	Pvalb	protein_coding	19293
1033.74	-0.916095	0.144125	6.2809e-12	1.00409e-09	ENSMUSG00000039686	Zer1	protein_coding	227693
429.699	0.902277	0.142077	6.69132e-12	1.06071e-09	ENSMUSG00000053553	3110082I17Rik	protein_coding	73212
54.8627	7.01826	1.26265	6.91607e-12	1.08721e-09	ENSMUSG00000042453	Reln	protein_coding	19699
2031.66	-0.814602	0.128419	7.92487e-12	1.23549e-09	ENSMUSG00000028328	Tmod1	protein_coding	21916
788.159	1.13664	0.184336	8.26874e-12	1.27854e-09	ENSMUSG00000035964	Tmem59l	protein_coding	67937
581.576	-0.758652	0.119952	9.58121e-12	1.46943e-09	ENSMUSG00000002980	Bcam	protein_coding	57278
1146.33	-2.12345	0.34827	1.06724e-11	1.62358e-09	ENSMUSG00000027525	Phactr3	protein_coding	74189
56.8208	1.88852	0.316191	1.08324e-11	1.63473e-09	ENSMUSG00000085042	Abhd11os	transcribed_unitary_pseudogene	NA
359.712	-1.45746	0.250317	1.48869e-11	2.18677e-09	ENSMUSG00000021913	Ogdhl	protein_coding	239017
1177.3	0.910368	0.14637	1.507e-11	2.18677e-09	ENSMUSG00000031167	Rbm3	protein_coding	19652
1226.48	-1.40134	0.239709	1.49807e-11	2.18677e-09	ENSMUSG00000033960	Jcad	protein_coding	240185
752.702	0.612811	0.0968638	1.46981e-11	2.18677e-09	ENSMUSG00000042831	Alkbh6	protein_coding	233065
23.6458	20.5957	3.12269	1.48332e-11	2.18677e-09	ENSMUSG00000043346	Gm6741	protein_coding	NA
1265.7	0.887278	0.142757	1.61811e-11	2.33008e-09	ENSMUSG00000000253	Gmpr	protein_coding	66355
1472.23	0.651819	0.103765	1.65265e-11	2.36179e-09	ENSMUSG00000023031	Cela1	protein_coding	109901
457.853	-0.849486	0.137259	2.02262e-11	2.84737e-09	ENSMUSG00000025060	Slk	protein_coding	20874
627.755	-3.94911	0.662596	2.01659e-11	2.84737e-09	ENSMUSG00000037095	Lrg1	protein_coding	76905
1215.63	-1.0672	0.17625	2.38292e-11	3.32974e-09	ENSMUSG00000022629	Kif21a	protein_coding	16564
152.524	1.21305	0.205016	2.41049e-11	3.34349e-09	ENSMUSG00000100594	2810414N06Rik	lincRNA	NA
8422.13	0.441988	0.0687483	2.44846e-11	3.37137e-09	ENSMUSG00000062397	Zfp706	protein_coding	68036
148.125	1.91057	0.327699	2.68981e-11	3.67685e-09	ENSMUSG00000045763	Basp1	protein_coding	70350
144.877	-1.48491	0.259843	2.72251e-11	3.69478e-09	ENSMUSG00000053025	Sv2b	protein_coding	64176
233.806	0.905149	0.147822	2.77087e-11	3.73354e-09	ENSMUSG00000027381	Bcl2l11	protein_coding	12125
48.7074	2.11444	0.357398	2.98414e-11	3.9924e-09	ENSMUSG00000058420	Syt17	protein_coding	110058
6890.39	-0.559374	0.0893119	3.02021e-11	4.0122e-09	ENSMUSG00000026255	Efhd1	protein_coding	98363
446.882	-1.94975	0.335558	3.40453e-11	4.49112e-09	ENSMUSG00000048978	Nrsn1	protein_coding	22360
800.184	1.58182	0.279399	3.54339e-11	4.64184e-09	ENSMUSG00000040147	Maob	protein_coding	109731
450.477	-2.27981	0.383679	3.67884e-11	4.78604e-09	ENSMUSG00000020218	Wif1	protein_coding	24117
721.333	-0.990269	0.164057	3.71637e-11	4.80176e-09	ENSMUSG00000044674	Fzd1	protein_coding	14362
2846.05	0.571138	0.0920216	4.02616e-11	5.16664e-09	ENSMUSG00000024767	Otub1	protein_coding	107260
791.033	-1.33288	0.232935	4.10969e-11	5.23819e-09	ENSMUSG00000043259	Fam13c	protein_coding	71721
635.995	-1.19487	0.204683	4.29514e-11	5.43782e-09	ENSMUSG00000005534	Insr	protein_coding	16337
31.5893	6.85636	1.30213	4.4608e-11	5.6099e-09	ENSMUSG00000036872	Abcc12	protein_coding	244562
794.172	0.501539	0.0802203	4.88921e-11	6.10794e-09	ENSMUSG00000022681	Ntan1	protein_coding	18203
87.8129	1.66121	0.295949	5.06516e-11	6.28613e-09	ENSMUSG00000033249	Hsf4	protein_coding	26386
232.044	1.534	0.275082	5.88307e-11	7.25348e-09	ENSMUSG00000055862	Izumo4	protein_coding	71564
2919.98	-0.824215	0.137318	6.6308e-11	8.12231e-09	ENSMUSG00000019055	Plod1	protein_coding	18822
525.999	-0.866798	0.144708	6.70159e-11	8.15605e-09	ENSMUSG00000033004	Mycbp2	protein_coding	105689
858.201	0.748725	0.124646	7.21225e-11	8.72128e-09	ENSMUSG00000028062	Lamtor2	protein_coding	83409
160.846	1.26785	0.223443	7.46456e-11	8.95441e-09	ENSMUSG00000073478	D730003I15Rik	lincRNA	NA
550.051	0.843631	0.141137	7.49999e-11	8.95441e-09	ENSMUSG00000085438	1700020I14Rik	lincRNA	NA
794.944	-0.821935	0.137476	7.67188e-11	9.05305e-09	ENSMUSG00000030287	Itpr2	protein_coding	16439
1399.59	0.739403	0.123246	7.67858e-11	9.05305e-09	ENSMUSG00000046432	Bex3	protein_coding	12070
13.4329	19.8284	3.1398	8.05837e-11	9.4418e-09	ENSMUSG00000097872	Gm26702	lincRNA	NA
605.434	1.13213	0.195765	8.46584e-11	9.858e-09	ENSMUSG00000046573	Lyrm4	protein_coding	380840
127.364	-3.17329	0.547385	8.99582e-11	1.04109e-08	ENSMUSG00000048572	Tmem252	protein_coding	226040
270.871	1.10594	0.19089	9.19123e-11	1.05722e-08	ENSMUSG00000056612	Ppp1r14b	protein_coding	18938
455.702	-0.737742	0.123677	9.50996e-11	1.08725e-08	ENSMUSG00000068699	Flnc	protein_coding	68794
395.172	-2.13686	0.373953	9.78957e-11	1.11247e-08	ENSMUSG00000090877	Hspa1b	protein_coding	15511
179.522	-0.973458	0.165669	1.02257e-10	1.15508e-08	ENSMUSG00000025280	Polr3a	protein_coding	218832
6560.26	-0.994865	0.169782	1.04348e-10	1.17168e-08	ENSMUSG00000059743	Fdps	protein_coding	110196
36.5353	6.38903	1.22218	1.23289e-10	1.37617e-08	ENSMUSG00000113186	A330076C08Rik	lincRNA	NA
415.421	0.903676	0.15416	1.34237e-10	1.48955e-08	ENSMUSG00000059540	Tcea2	protein_coding	21400
7387.82	1.09212	0.190463	1.39432e-10	1.53816e-08	ENSMUSG00000022658	Tagln3	protein_coding	56370
1631.94	0.816049	0.139023	1.48972e-10	1.63384e-08	ENSMUSG00000052369	Tmem106c	protein_coding	380967
21744.5	1.35684	0.247603	1.52326e-10	1.66097e-08	ENSMUSG00000017009	Sdc4	protein_coding	20971
116.143	1.10425	0.193994	1.66192e-10	1.80175e-08	ENSMUSG00000054612	Mgmt	protein_coding	17314
1653.32	-0.518918	0.0860213	1.71605e-10	1.8498e-08	ENSMUSG00000029657	Hsph1	protein_coding	15505
1777.71	-0.858765	0.14747	1.83667e-10	1.96857e-08	ENSMUSG00000006517	Mvd	protein_coding	192156
76.09	2.64947	0.464428	1.84942e-10	1.97104e-08	ENSMUSG00000029032	Arhgef16	protein_coding	230972
176.776	1.48826	0.276772	1.94168e-10	2.05775e-08	ENSMUSG00000114860	Gm49291	lincRNA	NA
3721.32	-0.687584	0.117552	2.17254e-10	2.28954e-08	ENSMUSG00000020917	Acly	protein_coding	104112
1689.08	-0.599344	0.101616	2.33474e-10	2.44681e-08	ENSMUSG00000040537	Adam22	protein_coding	11496
19428.5	-0.492963	0.0820271	2.39444e-10	2.48179e-08	ENSMUSG00000031996	Aplp2	protein_coding	11804
23.3218	2.54505	0.450319	2.39065e-10	2.48179e-08	ENSMUSG00000084883	Ccdc85c	protein_coding	668158
2791.29	-0.757089	0.130424	2.40925e-10	2.4835e-08	ENSMUSG00000033577	Myo6	protein_coding	17920
442.604	-0.952133	0.16629	2.61497e-10	2.68091e-08	ENSMUSG00000022096	Hr	protein_coding	15460
200.494	-0.940193	0.164064	2.63153e-10	2.68331e-08	ENSMUSG00000108358	Gm44509	TEC	NA
3259.72	-0.600387	0.102203	2.68043e-10	2.71848e-08	ENSMUSG00000024163	Mapk8ip3	protein_coding	30957
1769.81	0.4266	0.0704469	2.99233e-10	3.01857e-08	ENSMUSG00000018565	Elp5	protein_coding	54351
1848.79	-0.455725	0.0759252	3.33352e-10	3.34487e-08	ENSMUSG00000024426	Atat1	protein_coding	73242
2553.67	0.800913	0.139634	3.36461e-10	3.3582e-08	ENSMUSG00000021134	Srsf5	protein_coding	20384
1389.83	-0.913584	0.160397	3.44464e-10	3.41998e-08	ENSMUSG00000070733	Fryl	protein_coding	72313
303.053	-0.634152	0.109743	4.04401e-10	3.99405e-08	ENSMUSG00000032264	Zw10	protein_coding	26951
195.996	1.30467	0.244491	4.23585e-10	4.16172e-08	ENSMUSG00000024087	Cyp1b1	protein_coding	13078
575.169	1.23719	0.230023	4.65751e-10	4.55229e-08	ENSMUSG00000001665	Gstt3	protein_coding	103140
187.65	0.83074	0.146568	4.7533e-10	4.62197e-08	ENSMUSG00000040767	Snrnp25	protein_coding	78372
3409.08	0.488425	0.0828558	5.00252e-10	4.83936e-08	ENSMUSG00000018677	Slc25a39	protein_coding	68066
145.102	0.961687	0.17174	5.18491e-10	4.99021e-08	ENSMUSG00000048355	Arxes1	protein_coding	76219
1295.27	0.652029	0.114014	5.34749e-10	5.12056e-08	ENSMUSG00000023020	Cox14	protein_coding	66379
128.817	-1.58824	0.306785	5.61189e-10	5.3466e-08	ENSMUSG00000043850	Clrn1	protein_coding	229320
1053.85	0.643504	0.112652	5.75377e-10	5.45423e-08	ENSMUSG00000050732	Vamp8	protein_coding	22320
102.11	1.00627	0.181343	5.86139e-10	5.50096e-08	ENSMUSG00000023911	Flywch2	protein_coding	76917
9893.64	-0.860339	0.153022	5.85944e-10	5.50096e-08	ENSMUSG00000033595	Lgi3	protein_coding	213469
75.1038	2.97216	0.544803	6.51652e-10	6.08553e-08	ENSMUSG00000040694	Apobec2	protein_coding	11811
240.738	1.2704	0.240351	6.55325e-10	6.08968e-08	ENSMUSG00000031562	Dctd	protein_coding	320685
3827.3	-0.398404	0.066886	6.77974e-10	6.25281e-08	ENSMUSG00000024507	Hsd17b4	protein_coding	15488
13614.5	-0.705699	0.124948	6.79509e-10	6.25281e-08	ENSMUSG00000026421	Csrp1	protein_coding	13007
430.365	1.81479	0.349791	7.28659e-10	6.67253e-08	ENSMUSG00000032890	Rims3	protein_coding	242662
20.2481	2.565	0.471861	7.43495e-10	6.7755e-08	ENSMUSG00000101655	2310040G24Rik	lincRNA	NA
2603.18	0.592892	0.104131	8.21769e-10	7.45281e-08	ENSMUSG00000033933	Vhl	protein_coding	22346
704.348	1.31668	0.25313	8.38378e-10	7.56706e-08	ENSMUSG00000022679	Mpv17l	protein_coding	93734
1282.04	-0.633182	0.112031	8.58102e-10	7.70821e-08	ENSMUSG00000024270	Slc39a6	protein_coding	106957
7298.03	-0.711697	0.127287	9.28708e-10	8.30291e-08	ENSMUSG00000063077	Kif1b	protein_coding	16561
8545.24	-0.648083	0.115407	9.94651e-10	8.85052e-08	ENSMUSG00000020571	Pdia6	protein_coding	71853
181.658	0.935566	0.170429	1.03439e-09	9.16093e-08	ENSMUSG00000116895	Gm3435	protein_coding	100041621
684.18	1.68274	0.331539	1.04291e-09	9.19316e-08	ENSMUSG00000052310	Slc39a1	protein_coding	30791
4258.53	1.38493	0.27099	1.06733e-09	9.36466e-08	ENSMUSG00000033720	Sfxn5	protein_coding	94282
1803.3	0.569366	0.100444	1.09452e-09	9.55878e-08	ENSMUSG00000041571	Selenow	protein_coding	20364
136.398	-1.62408	0.321339	1.10548e-09	9.56595e-08	ENSMUSG00000037161	Mgarp	protein_coding	67749
1224.03	-0.669232	0.119854	1.10415e-09	9.56595e-08	ENSMUSG00000037999	Arap2	protein_coding	212285
7230.98	-0.469612	0.0812334	1.14323e-09	9.84741e-08	ENSMUSG00000029106	Add1	protein_coding	11518
9591.16	-0.575122	0.101819	1.18776e-09	1.01845e-07	ENSMUSG00000006740	Kif5b	protein_coding	16573
46.4734	1.66032	0.330246	1.31041e-09	1.11854e-07	ENSMUSG00000024177	Nme4	protein_coding	56520
5626.76	0.514192	0.0904041	1.42021e-09	1.20679e-07	ENSMUSG00000031839	Hsbp1	protein_coding	68196
2928.89	-0.415339	0.0714668	1.43667e-09	1.21531e-07	ENSMUSG00000020719	Ddx5	protein_coding	13207
255.069	-1.83485	0.362261	1.44562e-09	1.21742e-07	ENSMUSG00000029602	Rasal1	protein_coding	19415
566.143	-0.631837	0.113741	1.51357e-09	1.26898e-07	ENSMUSG00000032777	Gtf3c1	protein_coding	233863
3581.33	-0.721754	0.13133	1.56262e-09	1.3043e-07	ENSMUSG00000041801	Phlda3	protein_coding	27280
614.931	-0.984071	0.183096	1.64854e-09	1.3672e-07	ENSMUSG00000025558	Dock9	protein_coding	105445
3553.67	-0.376457	0.0645219	1.65246e-09	1.3672e-07	ENSMUSG00000026553	Copa	protein_coding	12847
664.598	-0.994016	0.185379	1.69915e-09	1.39969e-07	ENSMUSG00000036158	Prickle1	protein_coding	106042
511.308	0.569144	0.101936	1.79838e-09	1.47323e-07	ENSMUSG00000031023	Akip1	protein_coding	57373
75.1382	1.55297	0.313132	1.80405e-09	1.47323e-07	ENSMUSG00000047363	Cstad	protein_coding	78617
1633.6	-0.671001	0.122313	1.92045e-09	1.56152e-07	ENSMUSG00000031825	Crispld2	protein_coding	78892
852.725	0.774108	0.142427	1.96116e-09	1.58778e-07	ENSMUSG00000033157	Abhd10	protein_coding	213012
3907.25	-0.913918	0.170265	2.13079e-09	1.71774e-07	ENSMUSG00000028399	Ptprd	protein_coding	19266
108.088	2.73784	0.524524	2.25363e-09	1.80904e-07	ENSMUSG00000026051	1500015O10Rik	protein_coding	78896
949.574	0.819807	0.152107	2.31535e-09	1.85071e-07	ENSMUSG00000045658	Pid1	protein_coding	98496
3012.37	-0.673688	0.123686	2.37508e-09	1.89045e-07	ENSMUSG00000003316	Glg1	protein_coding	20340
413.598	-0.721149	0.133362	2.57022e-09	2.03717e-07	ENSMUSG00000039384	Dusp10	protein_coding	63953
805.118	0.699781	0.129208	2.59883e-09	2.04268e-07	ENSMUSG00000044117	2900011O08Rik	protein_coding	67254
20.8107	2.89742	0.558678	2.59164e-09	2.04268e-07	ENSMUSG00000113771	Gm36529	antisense	NA
30.0821	6.49716	1.44935	3.00187e-09	2.34968e-07	ENSMUSG00000075217	4833423E24Rik	protein_coding	228151
2928.49	-0.393932	0.0690488	3.14963e-09	2.45515e-07	ENSMUSG00000068039	Tcp1	protein_coding	21454
25.0015	2.33057	0.457608	3.28838e-09	2.55276e-07	ENSMUSG00000084885	3010001F23Rik	processed_transcript	NA
623.148	-1.16065	0.228282	3.30477e-09	2.55497e-07	ENSMUSG00000021097	Clmn	protein_coding	94040
3653.67	0.840282	0.158249	3.43566e-09	2.64532e-07	ENSMUSG00000040681	Hmgn1	protein_coding	15312
143.856	1.42992	0.294289	3.55474e-09	2.72588e-07	ENSMUSG00000097059	Fam120aos	lincRNA	NA
137.849	1.29407	0.262202	3.7261e-09	2.84571e-07	ENSMUSG00000115099	AC114585.1	lincRNA	NA
1091.8	0.453482	0.0811106	3.9314e-09	2.9904e-07	ENSMUSG00000062963	Ufc1	protein_coding	66155
1679.42	-0.955718	0.182996	4.06362e-09	3.07856e-07	ENSMUSG00000023026	Dip2b	protein_coding	239667
664.136	-0.779462	0.147186	4.17576e-09	3.15086e-07	ENSMUSG00000018166	Erbb3	protein_coding	13867
4440.75	1.24149	0.250517	4.24934e-09	3.19361e-07	ENSMUSG00000034353	Ramp1	protein_coding	51801
523.865	-1.17472	0.234046	4.28491e-09	3.20756e-07	ENSMUSG00000029552	Tes	protein_coding	21753
952.558	0.951937	0.182618	4.33168e-09	3.22976e-07	ENSMUSG00000099881	2810013P06Rik	bidirectional_promoter_lncRNA	NA
2436.83	1.11095	0.218766	4.39213e-09	3.26193e-07	ENSMUSG00000028194	Ddah1	protein_coding	69219
186.385	2.26759	0.4527	4.49142e-09	3.32259e-07	ENSMUSG00000026765	Lypd6b	protein_coding	71897
11265.6	-0.526129	0.0961779	4.55957e-09	3.35984e-07	ENSMUSG00000020048	Hsp90b1	protein_coding	22027
2019.09	0.498221	0.0905735	4.6967e-09	3.44741e-07	ENSMUSG00000015804	Med28	protein_coding	66999
290.717	-0.872987	0.166768	4.78606e-09	3.49939e-07	ENSMUSG00000015202	Cnksr3	protein_coding	215748
132.943	1.57265	0.330173	4.93872e-09	3.59707e-07	ENSMUSG00000019803	Nr2e1	protein_coding	21907
664.159	-0.624332	0.11669	4.98362e-09	3.6158e-07	ENSMUSG00000037003	Tns2	protein_coding	209039
108.497	-2.24442	0.450897	5.02846e-09	3.63436e-07	ENSMUSG00000025701	Alox5	protein_coding	11689
2390.79	-0.868249	0.167019	5.85609e-09	4.21639e-07	ENSMUSG00000033105	Lss	protein_coding	16987
677.315	-0.725304	0.138112	5.9967e-09	4.30121e-07	ENSMUSG00000026219	Trip12	protein_coding	14897
1860.43	0.374134	0.0667665	6.51851e-09	4.65777e-07	ENSMUSG00000028394	Pole3	protein_coding	59001
945.289	-0.960957	0.18748	6.59119e-09	4.69193e-07	ENSMUSG00000034926	Dhcr24	protein_coding	74754
584.499	0.973061	0.190222	6.65954e-09	4.72277e-07	ENSMUSG00000045608	Dbx2	protein_coding	223843
1600.69	0.753186	0.144318	6.68708e-09	4.72454e-07	ENSMUSG00000079056	Kcnip3	protein_coding	56461
5551.45	0.599508	0.112783	6.84846e-09	4.8205e-07	ENSMUSG00000026249	Serpine2	protein_coding	20720
72.7209	-1.16566	0.23634	6.94234e-09	4.86841e-07	ENSMUSG00000061762	Tac1	protein_coding	21333
403.827	-1.07227	0.213568	7.08355e-09	4.94904e-07	ENSMUSG00000032036	Kirrel3	protein_coding	67703
174.563	-1.57897	0.336671	7.12004e-09	4.95618e-07	ENSMUSG00000028978	Nos3	protein_coding	18127
37.808	4.19603	0.871188	7.21212e-09	4.99835e-07	ENSMUSG00000027656	Wisp2	protein_coding	22403
2165.83	0.668719	0.127398	7.23362e-09	4.99835e-07	ENSMUSG00000040048	Ndufb10	protein_coding	68342
4320.76	-0.597438	0.112606	7.31834e-09	5.03844e-07	ENSMUSG00000025809	Itgb1	protein_coding	16412
333.004	-1.64635	0.351834	7.64675e-09	5.24539e-07	ENSMUSG00000034936	Arl4d	protein_coding	80981
139.494	-1.64408	0.35145	7.68688e-09	5.25382e-07	ENSMUSG00000071984	Fndc1	protein_coding	68655
647.269	-0.747286	0.143884	7.76168e-09	5.28579e-07	ENSMUSG00000020288	Ahsa2	protein_coding	268390
1297.28	1.09317	0.219538	7.87742e-09	5.34531e-07	ENSMUSG00000067279	Ppp1r3c	protein_coding	53412
4954.14	-0.426894	0.077636	8.13518e-09	5.50043e-07	ENSMUSG00000025544	Tm9sf2	protein_coding	68059
82.9455	1.50683	0.324011	9.00182e-09	6.06465e-07	ENSMUSG00000096956	Snhg18	lincRNA	NA
1797.08	-0.879134	0.172279	9.3836e-09	6.29937e-07	ENSMUSG00000021670	Hmgcr	protein_coding	15357
155.193	2.44218	0.499796	9.46523e-09	6.30926e-07	ENSMUSG00000038233	Fam198a	protein_coding	245050
3761.53	0.472014	0.0872245	9.44756e-09	6.30926e-07	ENSMUSG00000044600	Smim7	protein_coding	66818
116.84	1.13278	0.231227	9.63929e-09	6.40266e-07	ENSMUSG00000040653	Ppp1r14c	protein_coding	76142
185.839	0.927959	0.183609	1.05511e-08	6.98374e-07	ENSMUSG00000005447	Pafah1b3	protein_coding	18476
4928.5	0.564131	0.10699	1.06401e-08	7.018e-07	ENSMUSG00000019923	Zwint	protein_coding	52696
127.173	1.845	0.396251	1.10223e-08	7.24478e-07	ENSMUSG00000102234	Gm37885	antisense	NA
727.933	0.875796	0.172813	1.13277e-08	7.41967e-07	ENSMUSG00000031534	Smim19	protein_coding	102032
444.304	-0.950226	0.189577	1.21287e-08	7.91678e-07	ENSMUSG00000032115	Hyou1	protein_coding	12282
518.315	0.834142	0.1645	1.22816e-08	7.96069e-07	ENSMUSG00000027452	Acss1	protein_coding	68738
3230.17	-0.813978	0.160279	1.23225e-08	7.96069e-07	ENSMUSG00000027605	Acss2	protein_coding	60525
1120.17	-0.916399	0.182173	1.23032e-08	7.96069e-07	ENSMUSG00000034390	Cmip	protein_coding	74440
1540.82	-1.40147	0.303181	1.24132e-08	7.99193e-07	ENSMUSG00000002910	Arrdc2	protein_coding	70807
593.826	-0.855391	0.169139	1.2549e-08	8.05188e-07	ENSMUSG00000066113	Adamtsl1	protein_coding	77739
237.889	0.995138	0.200341	1.29098e-08	8.25047e-07	ENSMUSG00000050538	B230217C12Rik	protein_coding	68127
3300.74	-0.422562	0.0779378	1.2946e-08	8.25047e-07	ENSMUSG00000057193	Slc44a2	protein_coding	68682
153.594	-1.91095	0.411343	1.29959e-08	8.25434e-07	ENSMUSG00000000791	Il12rb1	protein_coding	16161
734.127	0.677446	0.132054	1.3317e-08	8.40172e-07	ENSMUSG00000016637	Ift27	protein_coding	67042
795.678	-0.810769	0.160076	1.33136e-08	8.40172e-07	ENSMUSG00000040265	Dnm3	protein_coding	103967
1546.48	0.60422	0.116454	1.33693e-08	8.40661e-07	ENSMUSG00000029432	Nipsnap2	protein_coding	14467
72.678	1.98565	0.425442	1.34638e-08	8.43789e-07	ENSMUSG00000049555	Tmie	protein_coding	20776
418.525	-0.753875	0.148232	1.35387e-08	8.45678e-07	ENSMUSG00000021140	Pcnx	protein_coding	54604
1964.09	0.765036	0.150771	1.40204e-08	8.72873e-07	ENSMUSG00000045193	Cirbp	protein_coding	12696
2531.9	-0.859079	0.171052	1.48763e-08	9.23115e-07	ENSMUSG00000015850	Adamtsl4	protein_coding	229595
572.674	0.437217	0.0814495	1.56534e-08	9.68147e-07	ENSMUSG00000025920	Stau2	protein_coding	29819
15024.6	-0.486412	0.0917986	1.58255e-08	9.75595e-07	ENSMUSG00000027248	Pdia3	protein_coding	14827
752.321	-0.750156	0.148585	1.65828e-08	1.01895e-06	ENSMUSG00000020850	Prpf8	protein_coding	192159
113.956	-1.13098	0.23628	1.67823e-08	1.02786e-06	ENSMUSG00000050244	Heatr1	protein_coding	217995
1778.87	-0.956126	0.193556	1.70541e-08	1.04113e-06	ENSMUSG00000036985	Zdhhc9	protein_coding	208884
716.59	0.44644	0.0836871	1.75522e-08	1.06808e-06	ENSMUSG00000032381	Fam96a	protein_coding	68250
467.764	-0.688953	0.136236	1.88472e-08	1.14226e-06	ENSMUSG00000003226	Ranbp2	protein_coding	19386
186.511	0.945821	0.192003	1.88924e-08	1.14226e-06	ENSMUSG00000087174	5530601H04Rik	processed_transcript	NA
558.89	-1.10116	0.229944	1.91917e-08	1.15665e-06	ENSMUSG00000000275	Trim25	protein_coding	217069
1213.95	-0.801977	0.160598	1.95736e-08	1.17591e-06	ENSMUSG00000030747	Dgat2	protein_coding	67800
604.864	-0.646601	0.127467	2.03265e-08	1.21726e-06	ENSMUSG00000038058	Nod1	protein_coding	107607
5267.89	0.751159	0.15029	2.15066e-08	1.28386e-06	ENSMUSG00000027942	4933434E20Rik	protein_coding	73545
949.501	-0.49041	0.0936967	2.18503e-08	1.28808e-06	ENSMUSG00000020074	Ccar1	protein_coding	67500
567.385	-0.773866	0.155236	2.17858e-08	1.28808e-06	ENSMUSG00000031273	Col4a6	protein_coding	94216
182.192	2.94603	0.624868	2.17668e-08	1.28808e-06	ENSMUSG00000041660	Bbox1	protein_coding	170442
165.606	1.72379	0.385161	2.16933e-08	1.28808e-06	ENSMUSG00000117003	CT010496.1	bidirectional_promoter_lncRNA	NA
572.658	-1.03694	0.215118	2.21967e-08	1.30086e-06	ENSMUSG00000022094	Slc39a14	protein_coding	213053
9238.72	1.18516	0.253643	2.22194e-08	1.30086e-06	ENSMUSG00000022323	Rida	protein_coding	15473
4727.29	0.542574	0.105121	2.2343e-08	1.30086e-06	ENSMUSG00000024712	Rfk	protein_coding	54391
664.426	0.816862	0.164638	2.23015e-08	1.30086e-06	ENSMUSG00000027499	Pkia	protein_coding	18767
2274.61	0.560765	0.10917	2.26905e-08	1.31703e-06	ENSMUSG00000007656	Arpp19	protein_coding	59046
505.828	-0.723955	0.144927	2.34116e-08	1.35472e-06	ENSMUSG00000039509	Nup133	protein_coding	234865
801.623	-0.787273	0.158763	2.41689e-08	1.39426e-06	ENSMUSG00000038370	Pcp4l1	protein_coding	66425
1559.89	-0.625223	0.123654	2.43911e-08	1.40279e-06	ENSMUSG00000024772	Ehd1	protein_coding	13660
86.2381	-2.71028	0.578699	2.52872e-08	1.4499e-06	ENSMUSG00000025902	Sox17	protein_coding	20671
108.056	1.01379	0.210651	2.54124e-08	1.45168e-06	ENSMUSG00000022112	Gpc5	protein_coding	103978
1262.51	1.12141	0.23816	2.54721e-08	1.45168e-06	ENSMUSG00000028167	Bdh2	protein_coding	69772
487.361	-0.730413	0.146939	2.61006e-08	1.47857e-06	ENSMUSG00000022141	Nipbl	protein_coding	71175
241.794	-1.44037	0.323624	2.60561e-08	1.47857e-06	ENSMUSG00000026678	Rgs5	protein_coding	19737
1366.83	-0.421362	0.0796024	2.6555e-08	1.4998e-06	ENSMUSG00000036026	Tmem63b	protein_coding	224807
30.0417	1.80013	0.406215	2.90854e-08	1.63294e-06	ENSMUSG00000040794	C1qtnf4	protein_coding	67445
254.415	1.59675	0.363058	2.90735e-08	1.63294e-06	ENSMUSG00000041617	Ccdc74a	protein_coding	72315
1491.26	0.612209	0.12179	3.03423e-08	1.69845e-06	ENSMUSG00000023904	Hcfc1r1	protein_coding	353502
210.058	1.12855	0.242084	3.06618e-08	1.71126e-06	ENSMUSG00000021752	Kctd6	protein_coding	71393
133.938	1.71824	0.391278	3.18259e-08	1.76577e-06	ENSMUSG00000040164	Kcns1	protein_coding	16538
1777.49	-0.55838	0.110002	3.17675e-08	1.76577e-06	ENSMUSG00000044340	Phlpp1	protein_coding	98432
18.7354	5.77777	1.41097	3.235e-08	1.78959e-06	ENSMUSG00000029697	Fezf1	protein_coding	73191
3902.69	0.477586	0.0922337	3.25089e-08	1.79312e-06	ENSMUSG00000005354	Txn2	protein_coding	56551
1156.14	-0.40607	0.077146	3.49054e-08	1.91412e-06	ENSMUSG00000026797	Stxbp1	protein_coding	20910
233.823	-1.22377	0.269633	3.48382e-08	1.91412e-06	ENSMUSG00000030790	Adm	protein_coding	11535
82.0649	-1.8009	0.410745	3.59871e-08	1.96771e-06	ENSMUSG00000074217	2210011C24Rik	protein_coding	70134
298.246	0.988029	0.207567	3.61944e-08	1.97333e-06	ENSMUSG00000030125	Lrrc23	protein_coding	16977
52.9507	-1.99529	0.448745	3.64642e-08	1.98231e-06	ENSMUSG00000070369	Itgad	protein_coding	381924
158.182	-0.878396	0.181854	3.69134e-08	2.00096e-06	ENSMUSG00000055670	Zzef1	protein_coding	195018
398.661	-0.812068	0.167038	3.72471e-08	2.01326e-06	ENSMUSG00000026837	Col5a1	protein_coding	12831
82.5177	1.16295	0.253879	3.79104e-08	2.04326e-06	ENSMUSG00000064202	4430402I18Rik	protein_coding	381218
291.877	-0.662313	0.134104	3.83765e-08	2.06249e-06	ENSMUSG00000025145	Lrrc45	protein_coding	217366
996.034	-0.684454	0.139249	3.99345e-08	2.14012e-06	ENSMUSG00000057738	Sptan1	protein_coding	20740
1163.56	0.903989	0.188633	4.12917e-08	2.20659e-06	ENSMUSG00000007415	Gatad1	protein_coding	67210
1038.22	1.00301	0.212584	4.15543e-08	2.21435e-06	ENSMUSG00000001663	Gstt1	protein_coding	14871
1047.74	-0.688208	0.140388	4.21624e-08	2.22889e-06	ENSMUSG00000021314	Amph	protein_coding	218038
63.1255	-1.78201	0.410298	4.22997e-08	2.22889e-06	ENSMUSG00000043336	Filip1l	protein_coding	78749
99.5431	1.68386	0.38947	4.2217e-08	2.22889e-06	ENSMUSG00000052631	Sh2d6	protein_coding	71130
1335.35	-0.906759	0.18946	4.2217e-08	2.22889e-06	ENSMUSG00000058454	Dhcr7	protein_coding	13360
1103.37	-0.627281	0.126916	4.37299e-08	2.29783e-06	ENSMUSG00000033228	Scaf11	protein_coding	72193
49.7986	2.66639	0.587245	4.50615e-08	2.36122e-06	ENSMUSG00000000440	Pparg	protein_coding	19016
1283.17	0.481388	0.0941946	4.52576e-08	2.36493e-06	ENSMUSG00000075054	Yae1d1	protein_coding	67008
40.1759	-2.96342	0.654714	4.69325e-08	2.44568e-06	ENSMUSG00000022220	Adcy4	protein_coding	104110
2259.05	0.440274	0.0853819	4.82553e-08	2.49394e-06	ENSMUSG00000025825	Iscu	protein_coding	66383
5974.9	0.423437	0.0817361	4.81164e-08	2.49394e-06	ENSMUSG00000028923	Necap2	protein_coding	66147
95.987	-1.86299	0.429566	4.82307e-08	2.49394e-06	ENSMUSG00000056296	Synpr	protein_coding	72003
99.4497	0.855036	0.178976	5.07421e-08	2.6153e-06	ENSMUSG00000082229	Nap1l2	protein_coding	17954
452.493	1.37481	0.317049	5.1479e-08	2.64605e-06	ENSMUSG00000032607	Amt	protein_coding	434437
4518.85	0.259367	0.0484807	5.20089e-08	2.66141e-06	ENSMUSG00000009863	Sdhb	protein_coding	67680
3062.48	-0.927362	0.196111	5.20601e-08	2.66141e-06	ENSMUSG00000025153	Fasn	protein_coding	14104
338.586	0.670901	0.137721	5.2439e-08	2.67354e-06	ENSMUSG00000027327	1700037H04Rik	protein_coding	67326
17176.5	0.695444	0.143405	5.3793e-08	2.73518e-06	ENSMUSG00000030246	Ldhb	protein_coding	16832
2386.41	-0.521154	0.103876	5.54783e-08	2.81329e-06	ENSMUSG00000032485	Scap	protein_coding	235623
113.941	1.9852	0.457786	5.74223e-08	2.90406e-06	ENSMUSG00000020890	Gucy2e	protein_coding	14919
242.536	1.82582	0.427104	6.02224e-08	3.03753e-06	ENSMUSG00000090129	Olfr287	protein_coding	634104
214.179	-1.26817	0.290124	6.23453e-08	3.13622e-06	ENSMUSG00000027799	Nbea	protein_coding	26422
715.52	-0.891463	0.189215	6.30836e-08	3.15652e-06	ENSMUSG00000001435	Col18a1	protein_coding	12822
1240.13	0.917598	0.195439	6.29801e-08	3.15652e-06	ENSMUSG00000020077	Srgn	protein_coding	19073
3504.91	1.02915	0.223847	6.51538e-08	3.25149e-06	ENSMUSG00000030317	Timp4	protein_coding	110595
1185.37	1.15168	0.257583	6.58758e-08	3.27884e-06	ENSMUSG00000059974	Ntm	protein_coding	235106
161.571	-1.48784	0.352055	6.84598e-08	3.39849e-06	ENSMUSG00000027994	Mcub	protein_coding	66815
1589.71	-0.750284	0.157405	6.93556e-08	3.43392e-06	ENSMUSG00000060012	Kif13b	protein_coding	16554
1343.52	0.465122	0.0920969	7.01615e-08	3.46473e-06	ENSMUSG00000003559	As3mt	protein_coding	57344
1235.59	-0.854705	0.181564	7.11051e-08	3.50216e-06	ENSMUSG00000039328	Rnf122	protein_coding	68867
1979.52	0.491086	0.0981852	7.45959e-08	3.66452e-06	ENSMUSG00000015217	Hmgb3	protein_coding	15354
4724.85	0.626345	0.129714	7.85615e-08	3.83959e-06	ENSMUSG00000028788	Ptp4a2	protein_coding	19244
34.5612	4.22804	1.00183	7.86379e-08	3.83959e-06	ENSMUSG00000033080	Vsx1	protein_coding	114889
154.251	-1.33537	0.31294	7.87703e-08	3.83959e-06	ENSMUSG00000035258	Abi3bp	protein_coding	320712
3033.69	-0.788217	0.167128	8.05561e-08	3.91652e-06	ENSMUSG00000032788	Pdxk	protein_coding	216134
11246.7	0.756485	0.160044	8.29957e-08	4.02476e-06	ENSMUSG00000102869	2900097C17Rik	lincRNA	NA
415.745	-0.825455	0.176122	8.46037e-08	4.09222e-06	ENSMUSG00000032280	Tle3	protein_coding	21887
1546.83	0.939102	0.203769	8.77712e-08	4.23457e-06	ENSMUSG00000026495	Efcab2	protein_coding	68226
2389.6	1.16815	0.266459	9.01057e-08	4.319e-06	ENSMUSG00000020607	Fam84a	protein_coding	105005
135.837	1.19628	0.274646	9.00438e-08	4.319e-06	ENSMUSG00000026679	Enkur	protein_coding	71233
699.541	-0.742476	0.157391	9.02082e-08	4.319e-06	ENSMUSG00000034602	Mon2	protein_coding	67074
273.008	-1.21972	0.281573	9.04759e-08	4.32085e-06	ENSMUSG00000011256	Adam19	protein_coding	11492
4524.03	-0.371795	0.0725034	9.18576e-08	4.37576e-06	ENSMUSG00000001416	Cct3	protein_coding	12462
285.079	0.986529	0.216524	9.36981e-08	4.4522e-06	ENSMUSG00000078572	Ndufaf8	protein_coding	208501
1693.33	-1.15054	0.262207	9.59548e-08	4.54797e-06	ENSMUSG00000069601	Ank3	protein_coding	11735
89.7021	1.13393	0.25748	9.64937e-08	4.56205e-06	ENSMUSG00000039676	Capsl	protein_coding	75568
740.737	-0.493455	0.0997795	9.79963e-08	4.6215e-06	ENSMUSG00000024566	Atp9b	protein_coding	50771
971.212	-1.10373	0.249309	1.00141e-07	4.71088e-06	ENSMUSG00000004891	Nes	protein_coding	18008
154.934	1.62941	0.396	1.04779e-07	4.91678e-06	ENSMUSG00000053111	Fank1	protein_coding	66930
243.315	0.639167	0.134334	1.05625e-07	4.9442e-06	ENSMUSG00000000884	Gnb1l	protein_coding	13972
67.8487	-2.2556	0.528858	1.05933e-07	4.94636e-06	ENSMUSG00000027435	Cd93	protein_coding	17064
752.818	-0.584117	0.121467	1.08077e-07	5.03397e-06	ENSMUSG00000001229	Dpp9	protein_coding	224897
39.1438	2.20186	0.519519	1.11668e-07	5.18842e-06	ENSMUSG00000007030	Vwa7	protein_coding	27762
1544.61	0.514037	0.10512	1.12286e-07	5.20435e-06	ENSMUSG00000030609	Aen	protein_coding	68048
1257.61	-0.763819	0.164082	1.15244e-07	5.32832e-06	ENSMUSG00000058325	Dock1	protein_coding	330662
9.5367	-2.83066	0.659427	1.17156e-07	5.40352e-06	ENSMUSG00000029361	Nos1	protein_coding	18125
763.37	-0.50835	0.104094	1.20781e-07	5.55711e-06	ENSMUSG00000023025	Larp4	protein_coding	207214
1669	1.17326	0.272433	1.23679e-07	5.67661e-06	ENSMUSG00000026576	Atp1b1	protein_coding	11931
453.072	-0.685976	0.146336	1.24331e-07	5.69265e-06	ENSMUSG00000040720	Virma	protein_coding	66185
40.8815	2.1685	0.516254	1.25066e-07	5.71245e-06	ENSMUSG00000001260	Gabrg1	protein_coding	14405
854.035	0.683757	0.145925	1.26558e-07	5.76666e-06	ENSMUSG00000027245	Hypk	protein_coding	67693
420.107	2.93452	0.689469	1.31638e-07	5.98365e-06	ENSMUSG00000031111	Igsf1	protein_coding	209268
4719.98	-0.593775	0.124898	1.34752e-07	6.1105e-06	ENSMUSG00000005514	Por	protein_coding	18984
1300.57	-0.709926	0.15257	1.35855e-07	6.14572e-06	ENSMUSG00000033392	Clasp2	protein_coding	76499
1502.8	0.602264	0.127075	1.38519e-07	6.25126e-06	ENSMUSG00000035824	Tk2	protein_coding	57813
242.908	4.54456	1.1399	1.39091e-07	6.2621e-06	ENSMUSG00000026697	Myoc	protein_coding	17926
945.144	-0.446234	0.0903411	1.43505e-07	6.44542e-06	ENSMUSG00000027680	Fxr1	protein_coding	14359
3496.98	0.528487	0.109825	1.50664e-07	6.74954e-06	ENSMUSG00000022956	Atp5o	protein_coding	28080
2868.13	0.243789	0.0471929	1.50992e-07	6.74954e-06	ENSMUSG00000036748	Cuedc2	protein_coding	67116
469.908	-0.568984	0.119563	1.51675e-07	6.76407e-06	ENSMUSG00000034021	Pds5b	protein_coding	100710
1384	-0.399605	0.0800125	1.52398e-07	6.76432e-06	ENSMUSG00000025745	Hadha	protein_coding	97212
2682.66	-0.333343	0.0656341	1.5216e-07	6.76432e-06	ENSMUSG00000052337	Immt	protein_coding	76614
2001.65	-1.31095	0.317614	1.57129e-07	6.94028e-06	ENSMUSG00000027674	Pex5l	protein_coding	58869
683.834	-0.678684	0.146121	1.57466e-07	6.94028e-06	ENSMUSG00000050310	Rictor	protein_coding	78757
434.421	0.616375	0.131155	1.57011e-07	6.94028e-06	ENSMUSG00000074671	Tspyl3	protein_coding	241732
329.91	-0.580525	0.122558	1.58202e-07	6.95648e-06	ENSMUSG00000061778	Mospd2	protein_coding	76763
2984.54	-0.732665	0.159071	1.59201e-07	6.9841e-06	ENSMUSG00000039621	Prex1	protein_coding	277360
105.02	1.69602	0.42229	1.63032e-07	7.13557e-06	ENSMUSG00000099696	2900052N01Rik	lincRNA	NA
350.632	-0.970061	0.218204	1.63923e-07	7.15797e-06	ENSMUSG00000022946	Dopey2	protein_coding	70028
83.869	1.42264	0.351415	1.66271e-07	7.24373e-06	ENSMUSG00000026894	Morn5	protein_coding	75495
386.753	0.996492	0.225757	1.69876e-07	7.38373e-06	ENSMUSG00000055137	Sugct	protein_coding	192136
7349.39	-0.280237	0.0548377	1.72179e-07	7.46665e-06	ENSMUSG00000060373	Hnrnpc	protein_coding	15381
28.9396	3.1813	0.768573	1.84536e-07	7.98416e-06	ENSMUSG00000074852	Hpse2	protein_coding	545291
6106.86	-0.548159	0.11555	1.85948e-07	8.01496e-06	ENSMUSG00000003814	Calr	protein_coding	12317
528.353	0.855467	0.190047	1.86098e-07	8.01496e-06	ENSMUSG00000022228	Zscan26	protein_coding	432731
710.072	-0.725441	0.158679	1.91527e-07	8.22998e-06	ENSMUSG00000056220	Pla2g4a	protein_coding	18783
223.077	-1.1343	0.267322	1.93569e-07	8.29884e-06	ENSMUSG00000026475	Rgs16	protein_coding	19734
652.585	0.723007	0.15828	1.96535e-07	8.37846e-06	ENSMUSG00000021591	Glrx	protein_coding	93692
2700.81	-1.08542	0.252912	1.96305e-07	8.37846e-06	ENSMUSG00000028967	Errfi1	protein_coding	74155
21.5969	4.80304	1.26208	1.96759e-07	8.37846e-06	ENSMUSG00000093672	Gm20655	antisense	NA
211.52	-0.922426	0.207949	2.03292e-07	8.63715e-06	ENSMUSG00000054434	Tmem120b	protein_coding	330189
595.121	-0.650941	0.141106	2.04651e-07	8.67535e-06	ENSMUSG00000028402	Mpdz	protein_coding	17475
2874.68	0.797094	0.176781	2.10702e-07	8.91184e-06	ENSMUSG00000024347	Psd2	protein_coding	74002
1920.52	-0.557538	0.118585	2.16018e-07	9.11624e-06	ENSMUSG00000032187	Smarca4	protein_coding	20586
543.83	-0.537914	0.113826	2.17465e-07	9.15683e-06	ENSMUSG00000020290	Xpo1	protein_coding	103573
284.287	-0.945429	0.214944	2.21233e-07	9.29474e-06	ENSMUSG00000044791	Setd2	protein_coding	235626
499.091	0.645174	0.140236	2.22831e-07	9.34105e-06	ENSMUSG00000041353	Tmem29	protein_coding	382245
281.105	0.947975	0.215965	2.28041e-07	9.53121e-06	ENSMUSG00000038530	Rgs4	protein_coding	19736
45.171	-1.69229	0.430049	2.28377e-07	9.53121e-06	ENSMUSG00000113032	Gm47578	antisense	NA
3515.87	-0.421795	0.0863948	2.30207e-07	9.58635e-06	ENSMUSG00000001924	Uba1	protein_coding	22201
4277.19	0.519959	0.109792	2.3356e-07	9.70455e-06	ENSMUSG00000020738	Sumo2	protein_coding	170930
1160.46	0.651867	0.142228	2.35508e-07	9.76402e-06	ENSMUSG00000040771	Oard1	protein_coding	106821
907.304	0.441207	0.0910193	2.37673e-07	9.8224e-06	ENSMUSG00000034211	Mrps17	protein_coding	66258
1126.19	-0.849757	0.190917	2.37958e-07	9.8224e-06	ENSMUSG00000075254	Heg1	protein_coding	77446
4637.72	-0.654538	0.143047	2.41554e-07	9.94908e-06	ENSMUSG00000035828	Pim3	protein_coding	223775
633.671	-0.421884	0.0866912	2.49003e-07	1.02335e-05	ENSMUSG00000036435	Exoc1	protein_coding	69940
602.84	-0.61479	0.133679	2.58638e-07	1.06064e-05	ENSMUSG00000037475	Thoc2	protein_coding	331401
8645.93	0.337754	0.0679682	2.61709e-07	1.07091e-05	ENSMUSG00000026123	Plekhb2	protein_coding	226971
2900.52	-0.934648	0.213977	2.62857e-07	1.07096e-05	ENSMUSG00000024597	Slc12a2	protein_coding	20496
615.956	0.728115	0.161688	2.62797e-07	1.07096e-05	ENSMUSG00000048040	Arxes2	protein_coding	76976
14375.9	-0.857298	0.19388	2.65547e-07	1.07959e-05	ENSMUSG00000027858	Tspan2	protein_coding	70747
1829.45	0.520384	0.110561	2.68789e-07	1.09042e-05	ENSMUSG00000026021	Sumo1	protein_coding	22218
845.758	-0.451702	0.0939796	2.70001e-07	1.09298e-05	ENSMUSG00000029701	Rbm28	protein_coding	68272
7203.04	0.547545	0.11756	2.85485e-07	1.15319e-05	ENSMUSG00000020265	Sumo3	protein_coding	20610
5656.11	-0.46414	0.0972	2.8764e-07	1.15941e-05	ENSMUSG00000004040	Stat3	protein_coding	20848
285.529	1.05885	0.250651	2.94018e-07	1.18259e-05	ENSMUSG00000114133	Gm20075	protein_coding	NA
1085.72	0.468983	0.0985905	3.03746e-07	1.21912e-05	ENSMUSG00000034744	Nagk	protein_coding	56174
1512.02	0.749376	0.16813	3.05858e-07	1.22499e-05	ENSMUSG00000036504	Phpt1	protein_coding	75454
109.886	-2.51081	0.626048	3.10181e-07	1.23967e-05	ENSMUSG00000011751	Sptbn4	protein_coding	80297
4617.15	0.952299	0.220758	3.11954e-07	1.24412e-05	ENSMUSG00000029836	Cbx3	protein_coding	12417
2443.18	1.09972	0.264232	3.18295e-07	1.26673e-05	ENSMUSG00000026227	2810459M11Rik	protein_coding	72792
21.0077	4.25771	1.12796	3.21199e-07	1.2756e-05	ENSMUSG00000086905	Gm13716	antisense	NA
1112.3	1.15712	0.282436	3.23478e-07	1.28195e-05	ENSMUSG00000064246	Chil1	protein_coding	12654
55.0607	3.20486	0.812854	3.5124e-07	1.38905e-05	ENSMUSG00000026904	Slc4a10	protein_coding	94229
174.841	-1.37585	0.353629	3.57482e-07	1.41078e-05	ENSMUSG00000016356	Col20a1	protein_coding	73368
745.831	0.933769	0.217402	3.61736e-07	1.42459e-05	ENSMUSG00000020175	Rab36	protein_coding	76877
404.668	0.546449	0.118559	3.63865e-07	1.42873e-05	ENSMUSG00000023074	Mospd1	protein_coding	70380
441.606	0.586404	0.128626	3.64301e-07	1.42873e-05	ENSMUSG00000031458	Coprs	protein_coding	66423
18728.2	0.391481	0.0811499	3.83325e-07	1.49711e-05	ENSMUSG00000000346	Dazap2	protein_coding	23994
302.699	0.786449	0.179344	3.82808e-07	1.49711e-05	ENSMUSG00000030545	Pex11a	protein_coding	18631
1686.89	-0.340639	0.0696897	3.89402e-07	1.5177e-05	ENSMUSG00000022614	Lmf2	protein_coding	105847
8239.16	-0.698278	0.157292	3.90381e-07	1.51838e-05	ENSMUSG00000021270	Hsp90aa1	protein_coding	15519
539.1	-0.6836	0.153687	3.95154e-07	1.53378e-05	ENSMUSG00000024807	Syvn1	protein_coding	74126
3603.05	0.487819	0.104393	3.9967e-07	1.54813e-05	ENSMUSG00000025204	Ndufb8	protein_coding	67264
741.431	0.456694	0.0968013	4.03282e-07	1.55892e-05	ENSMUSG00000024844	Banf1	protein_coding	23825
5061.62	0.461026	0.0979244	4.09905e-07	1.58128e-05	ENSMUSG00000031776	Arl2bp	protein_coding	107566
677.567	-1.15397	0.285579	4.12996e-07	1.58995e-05	ENSMUSG00000000125	Wnt3	protein_coding	22415
489.753	-0.867165	0.201063	4.179e-07	1.60555e-05	ENSMUSG00000004360	9330159F19Rik	protein_coding	212448
846.643	-0.692545	0.156786	4.41707e-07	1.69357e-05	ENSMUSG00000020532	Acaca	protein_coding	107476
538.679	-0.846628	0.196317	4.4545e-07	1.70446e-05	ENSMUSG00000035189	Ano4	protein_coding	320091
946.91	0.399146	0.0834644	4.47459e-07	1.70868e-05	ENSMUSG00000020778	Ten1	protein_coding	69535
25.1267	1.84695	0.487832	4.52873e-07	1.72586e-05	ENSMUSG00000085586	Gm11613	processed_transcript	NA
486.465	0.822267	0.190256	4.59103e-07	1.74607e-05	ENSMUSG00000054474	Thnsl2	protein_coding	232078
77.9892	0.961169	0.228162	4.6397e-07	1.76103e-05	ENSMUSG00000026708	Cenpl	protein_coding	70454
1075.65	-0.391846	0.0818977	4.65702e-07	1.76406e-05	ENSMUSG00000030835	Nomo1	protein_coding	211548
7645.31	0.706977	0.161069	4.7789e-07	1.80299e-05	ENSMUSG00000029064	Gnb1	protein_coding	14688
228.343	-1.00036	0.239994	4.77503e-07	1.80299e-05	ENSMUSG00000040447	Spns2	protein_coding	216892
2626.41	-0.466272	0.0998993	4.80639e-07	1.80974e-05	ENSMUSG00000053510	Nrd1	protein_coding	230598
2196.82	-0.376911	0.0785514	4.82458e-07	1.81297e-05	ENSMUSG00000001440	Kpnb1	protein_coding	16211
205.213	1.19493	0.301925	4.8807e-07	1.83041e-05	ENSMUSG00000022219	Cideb	protein_coding	12684
78.8989	1.47747	0.392074	4.92512e-07	1.8434e-05	ENSMUSG00000078898	Zfp968	protein_coding	100043914
6200.89	-0.352654	0.0730842	4.94885e-07	1.84862e-05	ENSMUSG00000002015	Bcap31	protein_coding	27061
7306.76	-0.520003	0.113545	4.99568e-07	1.86242e-05	ENSMUSG00000030357	Fkbp4	protein_coding	14228
14.8993	2.91434	0.755176	5.0474e-07	1.87799e-05	ENSMUSG00000117004	CT573017.1	antisense	NA
298.439	0.776847	0.179476	5.0817e-07	1.88028e-05	ENSMUSG00000017453	Pipox	protein_coding	19193
304.468	1.15898	0.290811	5.06373e-07	1.88028e-05	ENSMUSG00000018500	Adora2b	protein_coding	11541
1123.68	0.986699	0.236809	5.08345e-07	1.88028e-05	ENSMUSG00000025969	Nrp2	protein_coding	18187
209.239	-1.52316	0.406438	5.10218e-07	1.88351e-05	ENSMUSG00000025608	Podxl	protein_coding	27205
714.813	0.943702	0.224886	5.30868e-07	1.95592e-05	ENSMUSG00000002341	Ncan	protein_coding	13004
2257.78	0.512053	0.112009	5.48894e-07	2.01839e-05	ENSMUSG00000025978	Rftn2	protein_coding	74013
121.51	-0.839089	0.196608	5.54208e-07	2.03397e-05	ENSMUSG00000025591	Tma16	protein_coding	66282
110.882	1.26355	0.327578	5.6629e-07	2.07427e-05	ENSMUSG00000034467	Dynlrb2	protein_coding	75465
251.626	-2.11362	0.559802	5.74345e-07	2.0997e-05	ENSMUSG00000020154	Ptprb	protein_coding	19263
664.096	-0.679687	0.155584	5.79402e-07	2.11166e-05	ENSMUSG00000026764	Kif5c	protein_coding	16574
672.762	-0.95958	0.230624	5.79856e-07	2.11166e-05	ENSMUSG00000032501	Trib1	protein_coding	211770
1142.15	-1.28328	0.335031	5.9099e-07	2.14806e-05	ENSMUSG00000021943	Gdf10	protein_coding	14560
67.3486	1.62042	0.438468	5.97189e-07	2.16226e-05	ENSMUSG00000029211	Gabra4	protein_coding	14397
35.1516	-1.86132	0.500893	5.96114e-07	2.16226e-05	ENSMUSG00000030406	Gipr	protein_coding	381853
1897.09	0.397406	0.0841114	6.01548e-07	2.16997e-05	ENSMUSG00000026895	Ndufa8	protein_coding	68375
2577.91	0.666957	0.152581	6.0162e-07	2.16997e-05	ENSMUSG00000038412	Higd1a	protein_coding	56295
1168.59	0.528773	0.116785	6.03348e-07	2.17205e-05	ENSMUSG00000017188	Coa3	protein_coding	52469
225.918	0.95168	0.228997	6.10088e-07	2.19213e-05	ENSMUSG00000002012	Pnck	protein_coding	93843
349.209	-1.09106	0.272566	6.33063e-07	2.27036e-05	ENSMUSG00000069072	Slc7a14	protein_coding	241919
45.3478	-1.73876	0.472372	6.39629e-07	2.28956e-05	ENSMUSG00000015053	Gata2	protein_coding	14461
100.947	4.28216	1.22151	6.48154e-07	2.31568e-05	ENSMUSG00000026976	Pax8	protein_coding	18510
1449.48	-1.07511	0.267883	6.5109e-07	2.31739e-05	ENSMUSG00000037736	Limch1	protein_coding	77569
54.5544	1.78955	0.486055	6.50941e-07	2.31739e-05	ENSMUSG00000104415	Gm37069	TEC	NA
364.443	-0.861742	0.204541	6.55066e-07	2.32715e-05	ENSMUSG00000026812	Tsc1	protein_coding	64930
1247.4	-0.448308	0.0968328	6.58893e-07	2.33196e-05	ENSMUSG00000033732	Sf3b3	protein_coding	101943
77.7648	1.09542	0.27465	6.58195e-07	2.33196e-05	ENSMUSG00000107741	Gm2011	transcribed_unprocessed_pseudogene	NA
1176.15	-0.628804	0.14344	6.69542e-07	2.36482e-05	ENSMUSG00000033769	Exoc6b	protein_coding	75914
440.297	-0.491063	0.107674	6.70683e-07	2.36482e-05	ENSMUSG00000039585	Myo9a	protein_coding	270163
171.085	0.907668	0.217752	6.79966e-07	2.39113e-05	ENSMUSG00000023153	Tmem52	protein_coding	69671
23041.5	-0.741634	0.173006	6.80682e-07	2.39113e-05	ENSMUSG00000093930	Hmgcs1	protein_coding	208715
140.064	1.08223	0.271201	6.91417e-07	2.42433e-05	ENSMUSG00000066196	Spag8	protein_coding	433700
388.012	-0.491064	0.107906	7.02822e-07	2.45975e-05	ENSMUSG00000007827	Ankrd26	protein_coding	232339
5734.5	0.47316	0.103405	7.10641e-07	2.48251e-05	ENSMUSG00000071533	Pcnp	protein_coding	76302
21417.8	0.58348	0.132118	7.26811e-07	2.5343e-05	ENSMUSG00000033208	S100b	protein_coding	20203
1769.54	-0.567595	0.127967	7.28756e-07	2.53639e-05	ENSMUSG00000003402	Prkcsh	protein_coding	19089
114.39	1.13201	0.289062	7.48392e-07	2.59994e-05	ENSMUSG00000020052	Ascl1	protein_coding	17172
3058.42	-0.612295	0.139905	7.50072e-07	2.60098e-05	ENSMUSG00000032086	Bace1	protein_coding	23821
379.361	0.705117	0.164314	7.51758e-07	2.60205e-05	ENSMUSG00000040459	Arglu1	protein_coding	234023
4926.09	0.62339	0.142894	7.57438e-07	2.61691e-05	ENSMUSG00000032199	Polr2m	protein_coding	28015
857.033	-0.566992	0.128117	7.65955e-07	2.64149e-05	ENSMUSG00000040407	Akap9	protein_coding	100986
196.561	-0.664214	0.153896	7.83226e-07	2.69613e-05	ENSMUSG00000053289	Ddx10	protein_coding	77591
6116.8	-0.948509	0.231558	7.89932e-07	2.71426e-05	ENSMUSG00000026944	Abca2	protein_coding	11305
91.1001	0.938171	0.228571	7.93933e-07	2.72305e-05	ENSMUSG00000063714	Sp3os	antisense	NA
2659.6	0.45287	0.0988532	8.03858e-07	2.75208e-05	ENSMUSG00000020444	Guk1	protein_coding	14923
3226.84	0.2772	0.0576318	8.17968e-07	2.79532e-05	ENSMUSG00000006418	Rnf114	protein_coding	81018
2263.53	0.534638	0.12004	8.22348e-07	2.80282e-05	ENSMUSG00000022452	Smdt1	protein_coding	69029
575.168	-0.540166	0.121497	8.23134e-07	2.80282e-05	ENSMUSG00000032637	Atxn2l	protein_coding	233871
564.736	0.569984	0.129393	8.27966e-07	2.81419e-05	ENSMUSG00000035171	1110059E24Rik	protein_coding	66206
2930.27	0.800585	0.190819	8.51517e-07	2.88903e-05	ENSMUSG00000063480	Snu13	protein_coding	20826
586.027	-0.632835	0.146263	8.54346e-07	2.89343e-05	ENSMUSG00000023022	Lima1	protein_coding	65970
193.204	-0.708006	0.16671	9.08285e-07	3.06165e-05	ENSMUSG00000025821	Zfp282	protein_coding	101095
1904.18	0.99605	0.248101	9.08887e-07	3.06165e-05	ENSMUSG00000029821	Gsdme	protein_coding	54722
560.183	-1.02195	0.256246	9.06097e-07	3.06165e-05	ENSMUSG00000064325	Hhip	protein_coding	15245
1268.33	0.378819	0.0812632	9.31268e-07	3.12588e-05	ENSMUSG00000026031	Cflar	protein_coding	12633
24.2268	1.70668	0.476706	9.31097e-07	3.12588e-05	ENSMUSG00000073073	Gm8098	processed_transcript	NA
29.582	1.55324	0.433349	9.49662e-07	3.18196e-05	ENSMUSG00000037636	Slc25a43	protein_coding	194744
2780.51	-0.899431	0.219947	9.72547e-07	3.25286e-05	ENSMUSG00000027298	Tyro3	protein_coding	22174
510.394	0.546545	0.124227	9.80475e-07	3.27357e-05	ENSMUSG00000068391	Chrac1	protein_coding	93696
1642.43	0.48056	0.106936	9.92494e-07	3.30785e-05	ENSMUSG00000065990	Aurkaip1	protein_coding	66077
399.646	0.418915	0.0913309	1.0048e-06	3.3416e-05	ENSMUSG00000037296	Lsm1	protein_coding	67207
669.055	-0.499133	0.111848	1.00616e-06	3.3416e-05	ENSMUSG00000039357	Fut11	protein_coding	73068
776.76	0.853614	0.207327	1.00938e-06	3.34639e-05	ENSMUSG00000037306	Man1c1	protein_coding	230815
270.792	0.737341	0.175549	1.01327e-06	3.35338e-05	ENSMUSG00000000295	Hddc2	protein_coding	69692
3597.47	-0.662603	0.155535	1.01533e-06	3.35433e-05	ENSMUSG00000045962	Wnk1	protein_coding	232341
16.1225	3.06213	0.851535	1.05166e-06	3.46828e-05	ENSMUSG00000040856	Dlk1	protein_coding	13386
1745.75	-0.515847	0.116565	1.06513e-06	3.50655e-05	ENSMUSG00000037669	Ldah	protein_coding	68832
5426.34	-0.667917	0.157397	1.07079e-06	3.51907e-05	ENSMUSG00000022351	Sqle	protein_coding	20775
1573.27	0.595602	0.137952	1.07294e-06	3.51999e-05	ENSMUSG00000028207	Asph	protein_coding	65973
544.164	1.13922	0.298696	1.08173e-06	3.53652e-05	ENSMUSG00000024033	Rsph1	protein_coding	22092
1209.78	0.430279	0.0944866	1.0816e-06	3.53652e-05	ENSMUSG00000061461	Smim20	protein_coding	66278
1319.04	-0.735814	0.175885	1.09573e-06	3.56994e-05	ENSMUSG00000037679	Inf2	protein_coding	70435
98.3398	1.27619	0.346882	1.09529e-06	3.56994e-05	ENSMUSG00000101970	1810026B05Rik	processed_transcript	NA
711.746	-0.726826	0.173546	1.10608e-06	3.59744e-05	ENSMUSG00000037487	Ubr5	protein_coding	70790
1581.92	-0.452496	0.100271	1.11551e-06	3.62185e-05	ENSMUSG00000021133	Susd6	protein_coding	217684
2000.02	-0.720861	0.172118	1.12793e-06	3.6559e-05	ENSMUSG00000031918	Mtmr2	protein_coding	77116
1143.25	-0.509339	0.115215	1.13825e-06	3.68302e-05	ENSMUSG00000002279	Lmf1	protein_coding	76483
499.426	0.825813	0.201429	1.18649e-06	3.83251e-05	ENSMUSG00000040649	Rimklb	protein_coding	108653
3126.41	0.453809	0.100916	1.1901e-06	3.83761e-05	ENSMUSG00000060675	Pla2g16	protein_coding	225845
221.863	1.45099	0.408736	1.20801e-06	3.88511e-05	ENSMUSG00000021536	Adcy2	protein_coding	210044
115.004	1.20266	0.32335	1.20895e-06	3.88511e-05	ENSMUSG00000049404	Rarres1	protein_coding	109222
1673.83	0.599843	0.13999	1.21662e-06	3.90312e-05	ENSMUSG00000067787	Blcap	protein_coding	53619
1602.13	-0.490475	0.110752	1.25375e-06	4.0154e-05	ENSMUSG00000042105	Inpp5f	protein_coding	101490
195.638	1.38575	0.388211	1.25628e-06	4.0167e-05	ENSMUSG00000027408	Cpxm1	protein_coding	56264
242.933	1.25307	0.342566	1.27944e-06	4.0838e-05	ENSMUSG00000027360	Hdc	protein_coding	15186
33992.2	0.794779	0.193671	1.28491e-06	4.09435e-05	ENSMUSG00000029580	Actb	protein_coding	11461
39.082	1.2788	0.351924	1.2924e-06	4.11128e-05	ENSMUSG00000050822	Slc29a4	protein_coding	243328
377.817	-0.981839	0.249198	1.29593e-06	4.11557e-05	ENSMUSG00000003746	Man1a	protein_coding	17155
429.922	0.769301	0.186793	1.30618e-06	4.14115e-05	ENSMUSG00000022099	Dmtn	protein_coding	13829
382.025	1.488	0.42414	1.34897e-06	4.26474e-05	ENSMUSG00000025784	Clec3b	protein_coding	21922
580.289	0.514891	0.117673	1.34969e-06	4.26474e-05	ENSMUSG00000027581	Stmn3	protein_coding	20262
135.772	-1.23306	0.337142	1.37184e-06	4.32027e-05	ENSMUSG00000020893	Per1	protein_coding	18626
15577.9	0.325277	0.0699156	1.37004e-06	4.32027e-05	ENSMUSG00000030057	Cnbp	protein_coding	12785
512.576	0.601919	0.14146	1.37745e-06	4.3307e-05	ENSMUSG00000049672	Zbtb14	protein_coding	22666
903.586	-0.621412	0.146832	1.38409e-06	4.34434e-05	ENSMUSG00000038056	Kmt2c	protein_coding	231051
291.446	1.19059	0.322504	1.40573e-06	4.40494e-05	ENSMUSG00000014164	Klhl3	protein_coding	100503085
420.999	1.11353	0.295178	1.41273e-06	4.41221e-05	ENSMUSG00000036641	Ccdc148	protein_coding	227933
990.929	0.460199	0.103408	1.41175e-06	4.41221e-05	ENSMUSG00000055553	Kxd1	protein_coding	75620
508.939	0.908284	0.227957	1.44427e-06	4.50325e-05	ENSMUSG00000021303	Gng4	protein_coding	14706
15.9546	-2.58326	0.732491	1.45166e-06	4.51883e-05	ENSMUSG00000020357	Flt4	protein_coding	14257
2773.39	-0.425253	0.0945321	1.45692e-06	4.52029e-05	ENSMUSG00000032763	Ilvbl	protein_coding	216136
1130.81	-0.851998	0.211396	1.45636e-06	4.52029e-05	ENSMUSG00000039501	Znfx1	protein_coding	98999
211.206	-0.720635	0.174521	1.46074e-06	4.52469e-05	ENSMUSG00000039414	Heatr5b	protein_coding	320473
360.642	-0.86139	0.214222	1.46677e-06	4.53591e-05	ENSMUSG00000039908	Slc26a11	protein_coding	268512
639.349	-0.646462	0.154237	1.47913e-06	4.56668e-05	ENSMUSG00000042207	Kdm5b	protein_coding	75605
1916.93	-0.59597	0.140563	1.52195e-06	4.6912e-05	ENSMUSG00000020150	Gamt	protein_coding	14431
530.523	1.31255	0.368707	1.55168e-06	4.77503e-05	ENSMUSG00000028527	Ak4	protein_coding	11639
53.6152	2.26664	0.64852	1.55856e-06	4.78059e-05	ENSMUSG00000015957	Wnt11	protein_coding	22411
168.416	-0.816139	0.201913	1.55815e-06	4.78059e-05	ENSMUSG00000053754	Chd8	protein_coding	67772
243.829	-0.55264	0.128851	1.56619e-06	4.7962e-05	ENSMUSG00000020459	Mtif2	protein_coding	76784
756.13	0.503731	0.115558	1.57271e-06	4.80057e-05	ENSMUSG00000027679	Dnajc19	protein_coding	67713
1838.58	-1.08281	0.286553	1.57174e-06	4.80057e-05	ENSMUSG00000056222	Spock1	protein_coding	20745
32.3294	-2.1681	0.622649	1.57893e-06	4.81178e-05	ENSMUSG00000113924	Gm48493	processed_pseudogene	NA
17.8041	3.11195	0.905842	1.59408e-06	4.85011e-05	ENSMUSG00000042515	Mum1l1	protein_coding	245631
140.636	-1.21492	0.334773	1.62723e-06	4.93507e-05	ENSMUSG00000036523	Greb1	protein_coding	268527
446.21	1.1698	0.318352	1.62488e-06	4.93507e-05	ENSMUSG00000090122	Kcne1l	protein_coding	66240
2255.64	-0.536227	0.124678	1.64685e-06	4.98656e-05	ENSMUSG00000021843	Ktn1	protein_coding	16709
162.927	-0.708959	0.172628	1.67648e-06	5.03864e-05	ENSMUSG00000021279	Cdc42bpb	protein_coding	217866
411.859	-1.14185	0.308841	1.66859e-06	5.03864e-05	ENSMUSG00000027654	Fam83d	protein_coding	71878
1087.95	-0.460408	0.104335	1.67741e-06	5.03864e-05	ENSMUSG00000035247	Hectd1	protein_coding	207304
16226.7	-0.39944	0.0885968	1.67407e-06	5.03864e-05	ENSMUSG00000039542	Ncam1	protein_coding	17967
333.348	0.641465	0.153881	1.67312e-06	5.03864e-05	ENSMUSG00000056267	Cep70	protein_coding	68121
386.203	-1.11823	0.300566	1.68586e-06	5.05597e-05	ENSMUSG00000022861	Dgkg	protein_coding	110197
452.448	0.528882	0.122992	1.73405e-06	5.19223e-05	ENSMUSG00000046404	Yod1	protein_coding	226418
865.453	-0.445165	0.100558	1.75718e-06	5.25315e-05	ENSMUSG00000045576	St7l	protein_coding	229681
2222.19	-1.00945	0.263654	1.77855e-06	5.30864e-05	ENSMUSG00000036098	Myrf	protein_coding	225908
519.567	-0.741708	0.182406	1.7848e-06	5.31889e-05	ENSMUSG00000004880	Lbr	protein_coding	98386
387.123	0.63955	0.153972	1.80231e-06	5.36259e-05	ENSMUSG00000036186	Fam69b	protein_coding	56279
654.978	-0.499635	0.115314	1.82504e-06	5.42166e-05	ENSMUSG00000039220	Ppp1r10	protein_coding	52040
653.735	-0.580185	0.137574	1.83709e-06	5.44888e-05	ENSMUSG00000101698	Gm29562	lincRNA	NA
258.924	0.800052	0.199368	1.85106e-06	5.4817e-05	ENSMUSG00000038605	Samd10	protein_coding	229011
425.362	0.526069	0.122697	1.87028e-06	5.51266e-05	ENSMUSG00000002477	Snrpd1	protein_coding	20641
31.1027	-1.3091	0.372664	1.8687e-06	5.51266e-05	ENSMUSG00000006445	Epha2	protein_coding	13836
610.425	-0.694321	0.169572	1.86493e-06	5.51266e-05	ENSMUSG00000048546	Tob2	protein_coding	57259
141.994	-1.02145	0.269259	1.93226e-06	5.68645e-05	ENSMUSG00000062480	Acat3	protein_coding	224530
77.5664	-2.64038	0.772132	1.95582e-06	5.74477e-05	ENSMUSG00000025804	Ccr1	protein_coding	12768
1492.1	-0.407718	0.0913685	1.95817e-06	5.74477e-05	ENSMUSG00000028343	Erp44	protein_coding	76299
117.822	-0.922472	0.236902	1.96246e-06	5.74842e-05	ENSMUSG00000031486	Adgra2	protein_coding	78560
85.6592	1.23296	0.34662	1.99888e-06	5.84602e-05	ENSMUSG00000027357	Crls1	protein_coding	66586
5465.44	0.535609	0.12585	2.02572e-06	5.91537e-05	ENSMUSG00000070493	Chchd2	protein_coding	14004
1385.99	-0.855169	0.216776	2.04046e-06	5.94919e-05	ENSMUSG00000020099	Unc5b	protein_coding	107449
831.834	-0.786954	0.196856	2.05755e-06	5.98977e-05	ENSMUSG00000022762	Ncam2	protein_coding	17968
16.9929	3.6442	1.13683	2.06381e-06	5.99872e-05	ENSMUSG00000113780	Gm33195	lincRNA	NA
756.71	-0.832724	0.21037	2.08345e-06	6.04649e-05	ENSMUSG00000037470	Uggt1	protein_coding	320011
584.833	-0.490611	0.113677	2.10081e-06	6.08751e-05	ENSMUSG00000002718	Cse1l	protein_coding	110750
792.623	0.584815	0.139998	2.13832e-06	6.18671e-05	ENSMUSG00000041035	Gm17018	protein_coding	226162
272.689	0.911224	0.23495	2.1759e-06	6.28577e-05	ENSMUSG00000064036	Mro	protein_coding	71263
61.8207	-2.62066	0.775776	2.20311e-06	6.35268e-05	ENSMUSG00000051669	AU021092	protein_coding	239691
446.729	-0.900126	0.231669	2.20579e-06	6.35268e-05	ENSMUSG00000071379	Hpcal1	protein_coding	53602
1599.84	0.46521	0.107267	2.29246e-06	6.59223e-05	ENSMUSG00000024248	Cox7a2l	protein_coding	20463
906.624	-0.533053	0.125994	2.3055e-06	6.61588e-05	ENSMUSG00000024140	Epas1	protein_coding	13819
12564	0.33757	0.074556	2.3077e-06	6.61588e-05	ENSMUSG00000031812	Map1lc3b	protein_coding	67443
2221.44	-0.577061	0.138437	2.32365e-06	6.6414e-05	ENSMUSG00000020668	Kif3c	protein_coding	16570
541.039	-0.915468	0.237322	2.32313e-06	6.6414e-05	ENSMUSG00000031104	Rab33a	protein_coding	19337
442.644	0.498506	0.116491	2.34292e-06	6.67626e-05	ENSMUSG00000020526	Znhit3	protein_coding	448850
876.8	0.549668	0.130761	2.34068e-06	6.67626e-05	ENSMUSG00000066456	Hmgn3	protein_coding	94353
1660.31	0.883818	0.227839	2.39908e-06	6.82598e-05	ENSMUSG00000028944	Prkag2	protein_coding	108099
3007.78	0.760352	0.191061	2.41778e-06	6.86882e-05	ENSMUSG00000047557	Lxn	protein_coding	17035
1040.31	-0.552354	0.131923	2.47897e-06	7.03209e-05	ENSMUSG00000040356	Skiv2l	protein_coding	108077
3639.72	-0.410199	0.0930846	2.48789e-06	7.04678e-05	ENSMUSG00000047126	Cltc	protein_coding	67300
1962.81	1.17364	0.330191	2.49766e-06	7.06384e-05	ENSMUSG00000049422	Chchd10	protein_coding	103172
212.911	0.718963	0.179856	2.58321e-06	7.29487e-05	ENSMUSG00000023826	Prkn	protein_coding	50873
111.831	-1.60516	0.485853	2.61203e-06	7.36521e-05	ENSMUSG00000017697	Ada	protein_coding	11486
313.567	-0.664415	0.164376	2.63084e-06	7.40719e-05	ENSMUSG00000057337	Chst3	protein_coding	53374
108.172	-0.836236	0.214733	2.6665e-06	7.49433e-05	ENSMUSG00000025727	A930017K11Rik	protein_coding	100034748
83.3168	-1.6597	0.504185	2.66974e-06	7.49433e-05	ENSMUSG00000040298	Btbd16	protein_coding	330660
702.931	-0.739648	0.186215	2.67522e-06	7.49858e-05	ENSMUSG00000073802	Cdkn2b	protein_coding	12579
33.3356	3.54004	1.13544	2.69737e-06	7.54944e-05	ENSMUSG00000020897	Aurkb	protein_coding	20877
667.886	0.678699	0.168776	2.71352e-06	7.57975e-05	ENSMUSG00000022677	Fopnl	protein_coding	66086
2153.12	0.861387	0.222705	2.71624e-06	7.57975e-05	ENSMUSG00000032609	Klhdc8b	protein_coding	78267
382.004	0.841279	0.216568	2.72465e-06	7.59199e-05	ENSMUSG00000037196	Pacrg	protein_coding	69310
53.7311	-1.81913	0.55482	2.77438e-06	7.71915e-05	ENSMUSG00000021263	Degs2	protein_coding	70059
514.962	-0.985678	0.264581	2.90123e-06	8.06019e-05	ENSMUSG00000034205	Loxl2	protein_coding	94352
1216.65	0.520596	0.124094	2.93265e-06	8.13551e-05	ENSMUSG00000106379	Lhfpl3	protein_coding	269629
5133.66	-0.466788	0.109127	2.96407e-06	8.21062e-05	ENSMUSG00000095595	Fam177a	protein_coding	73385
18.1082	-2.91362	0.902979	2.98123e-06	8.24602e-05	ENSMUSG00000029082	Bst1	protein_coding	12182
83.8685	1.46289	0.443066	2.98711e-06	8.25019e-05	ENSMUSG00000070803	Cited4	protein_coding	56222
2793.8	-0.470489	0.1102	2.99175e-06	8.25092e-05	ENSMUSG00000040249	Lrp1	protein_coding	16971
2286.22	-0.286009	0.0631071	3.01656e-06	8.30721e-05	ENSMUSG00000033793	Atp6v1h	protein_coding	108664
207.906	0.836537	0.216652	3.03936e-06	8.35781e-05	ENSMUSG00000061013	Mkx	protein_coding	210719
3238.73	-0.378826	0.0859254	3.07138e-06	8.4213e-05	ENSMUSG00000039753	Fbxl5	protein_coding	242960
1847.64	0.751025	0.191126	3.07077e-06	8.4213e-05	ENSMUSG00000042834	Nrep	protein_coding	27528
497.097	0.824787	0.213227	3.0775e-06	8.42582e-05	ENSMUSG00000032121	Tmem218	protein_coding	66279
1796.27	0.695367	0.175018	3.12035e-06	8.53075e-05	ENSMUSG00000041126	H2afv	protein_coding	77605
3741.43	-0.551219	0.133298	3.13575e-06	8.56046e-05	ENSMUSG00000031865	Dctn1	protein_coding	13191
803.906	0.507653	0.121047	3.2205e-06	8.77912e-05	ENSMUSG00000070003	Ssbp4	protein_coding	76900
1816.12	-0.54389	0.13141	3.23031e-06	8.78047e-05	ENSMUSG00000004846	Plod3	protein_coding	26433
5309.44	0.359532	0.0812332	3.22845e-06	8.78047e-05	ENSMUSG00000020946	Gosr2	protein_coding	56494
2261.9	1.10865	0.312065	3.25039e-06	8.82235e-05	ENSMUSG00000049551	Fzd9	protein_coding	14371
7.38615	4.2306	1.54272	3.30624e-06	8.96106e-05	ENSMUSG00000090891	D6Ertd527e	protein_coding	52372
3300.09	-0.754551	0.193128	3.3282e-06	9.00763e-05	ENSMUSG00000001552	Jup	protein_coding	16480
1576.56	-0.995006	0.271044	3.41291e-06	9.19731e-05	ENSMUSG00000035441	Myo1d	protein_coding	338367
3899.24	-0.70974	0.180177	3.41076e-06	9.19731e-05	ENSMUSG00000038034	Igsf8	protein_coding	140559
32.3411	3.06675	0.976231	3.40561e-06	9.19731e-05	ENSMUSG00000086171	Pcsk2os1	antisense	NA
22.6802	-3.01289	0.957344	3.45573e-06	9.2994e-05	ENSMUSG00000026890	Lhx6	protein_coding	16874
3753.55	0.541121	0.131302	3.55209e-06	9.54511e-05	ENSMUSG00000004897	Hdgf	protein_coding	15191
132.311	1.07297	0.300744	3.57077e-06	9.58166e-05	ENSMUSG00000002733	Plekha3	protein_coding	83435
890.557	-0.557164	0.136022	3.58687e-06	9.59756e-05	ENSMUSG00000007029	Vars	protein_coding	22321
31.1449	-2.02082	0.629616	3.5827e-06	9.59756e-05	ENSMUSG00000020583	Matn3	protein_coding	17182
663.116	1.28429	0.383305	3.61375e-06	9.65579e-05	ENSMUSG00000039706	Ldb2	protein_coding	16826
104.261	1.92521	0.602233	3.68062e-06	9.82055e-05	ENSMUSG00000022033	Pbk	protein_coding	52033
1619.07	-0.724995	0.185564	3.68837e-06	9.82731e-05	ENSMUSG00000041220	Elovl6	protein_coding	170439
152.162	-0.87212	0.230946	3.73516e-06	9.93794e-05	ENSMUSG00000031822	Gse1	protein_coding	382034
712.918	-0.499885	0.119827	3.74674e-06	9.95471e-05	ENSMUSG00000026289	Atg16l1	protein_coding	77040
102.848	0.998117	0.274334	3.79662e-06	0.000100589	ENSMUSG00000027323	Rad51	protein_coding	19361
114.03	1.15124	0.332546	3.79554e-06	0.000100589	ENSMUSG00000085315	A430018G15Rik	processed_transcript	NA
38.9644	1.29093	0.387727	3.82471e-06	0.000101191	ENSMUSG00000003824	Syce2	protein_coding	71846
508.79	0.835858	0.219882	3.85586e-06	0.000101872	ENSMUSG00000073433	Arhgdig	protein_coding	14570
381.254	0.78213	0.203527	3.93165e-06	0.00010373	ENSMUSG00000045257	Morn2	protein_coding	378462
1583.59	-0.840102	0.22155	3.94194e-06	0.000103856	ENSMUSG00000021594	Srd5a1	protein_coding	78925
5.51907	3.98737	1.44459	3.9507e-06	0.000103942	ENSMUSG00000023070	Rgn	protein_coding	19733
314.439	-0.684724	0.174518	4.00309e-06	0.000105173	ENSMUSG00000062906	Hdac10	protein_coding	170787
599.353	0.628327	0.157915	4.04508e-06	0.000105981	ENSMUSG00000027890	Gstm4	protein_coding	14865
215.12	-1.35281	0.413553	4.04105e-06	0.000105981	ENSMUSG00000029478	Ncor2	protein_coding	20602
837.064	-0.340095	0.0772661	4.08525e-06	0.000106769	ENSMUSG00000002748	Baz1b	protein_coding	22385
106.673	1.28837	0.388913	4.08649e-06	0.000106769	ENSMUSG00000026224	4933407L21Rik	protein_coding	NA
239.655	-0.942626	0.256196	4.10723e-06	0.000107163	ENSMUSG00000002028	Kmt2a	protein_coding	214162
2310.48	-0.643953	0.162732	4.12632e-06	0.000107512	ENSMUSG00000019647	Sema6a	protein_coding	20358
48.5124	1.84912	0.585575	4.1442e-06	0.000107829	ENSMUSG00000045106	Ccdc73	protein_coding	211936
1675.52	-0.889743	0.238536	4.17528e-06	0.000108488	ENSMUSG00000003410	Elavl3	protein_coding	15571
789.149	-0.637992	0.161108	4.18811e-06	0.000108672	ENSMUSG00000022893	Adamts1	protein_coding	11504
159.088	0.964459	0.26438	4.21657e-06	0.00010926	ENSMUSG00000057455	Rit2	protein_coding	19762
2866.95	0.808589	0.212714	4.2384e-06	0.000109675	ENSMUSG00000060002	Chpt1	protein_coding	212862
1688.34	-0.8998	0.24251	4.32841e-06	0.000111851	ENSMUSG00000027422	Rrbp1	protein_coding	81910
349.967	0.732094	0.189691	4.37098e-06	0.000112797	ENSMUSG00000073436	Eme2	protein_coding	193838
2277.91	1.00992	0.2817	4.37986e-06	0.000112871	ENSMUSG00000030256	Bhlhe41	protein_coding	79362
189.176	-1.03673	0.292013	4.42836e-06	0.000113965	ENSMUSG00000022672	Prkdc	protein_coding	19090
374.503	-0.893703	0.240963	4.45484e-06	0.000114035	ENSMUSG00000022887	Masp1	protein_coding	17174
294.459	0.698724	0.179838	4.44327e-06	0.000114035	ENSMUSG00000046807	Lrrc75b	protein_coding	192734
127.252	0.922453	0.25067	4.44072e-06	0.000114035	ENSMUSG00000060579	Fhit	protein_coding	14198
18.2165	-2.59861	0.834071	4.45524e-06	0.000114035	ENSMUSG00000074004	B3gnt6	protein_coding	272411
2939.96	0.482689	0.116101	4.50048e-06	0.000114881	ENSMUSG00000027472	Pdrg1	protein_coding	68559
894.436	0.772343	0.202309	4.4973e-06	0.000114881	ENSMUSG00000043162	Pyurf	protein_coding	66459
516.328	-0.754368	0.196963	4.5535e-06	0.000115921	ENSMUSG00000034574	Daam1	protein_coding	208846
1610.74	0.540386	0.132934	4.55322e-06	0.000115921	ENSMUSG00000044792	Isca1	protein_coding	69046
1113.93	-0.572166	0.142357	4.57387e-06	0.000116282	ENSMUSG00000040354	Mars	protein_coding	216443
347.851	-0.819972	0.21746	4.59441e-06	0.000116647	ENSMUSG00000059921	Unc5c	protein_coding	22253
295.098	1.32626	0.408095	4.62764e-06	0.000117333	ENSMUSG00000022025	Cnmd	protein_coding	16840
294.097	-0.615045	0.155286	4.66045e-06	0.000118006	ENSMUSG00000040651	Fam208a	protein_coding	218850
1848.47	0.636309	0.161787	4.72971e-06	0.0001196	ENSMUSG00000029128	Rab28	protein_coding	100972
4408.06	0.601267	0.151319	4.73641e-06	0.000119609	ENSMUSG00000074884	Serf2	protein_coding	378702
232.877	0.693607	0.179081	4.76425e-06	0.000120151	ENSMUSG00000071658	Gng3	protein_coding	14704
365.947	-0.810774	0.215697	4.96783e-06	0.000125118	ENSMUSG00000045482	Trrap	protein_coding	100683
1628.57	-0.904127	0.246508	4.99182e-06	0.000125437	ENSMUSG00000024190	Dusp1	protein_coding	19252
96.9238	-1.87963	0.606445	4.9938e-06	0.000125437	ENSMUSG00000046470	Sox18	protein_coding	20672
400.546	-0.700875	0.181867	5.01646e-06	0.000125838	ENSMUSG00000029108	Pcdh7	protein_coding	54216
1603.71	0.38934	0.0909124	5.06327e-06	0.000126844	ENSMUSG00000031516	Dctn6	protein_coding	22428
219.221	-0.857811	0.231327	5.10496e-06	0.000127719	ENSMUSG00000005442	Cic	protein_coding	71722
1200.28	-0.398262	0.0934829	5.25509e-06	0.000131301	ENSMUSG00000016018	Skiv2l2	protein_coding	72198
952.935	0.580544	0.146072	5.27951e-06	0.000131616	ENSMUSG00000027122	Arl14ep	protein_coding	212772
73.2218	0.981488	0.275216	5.28165e-06	0.000131616	ENSMUSG00000073888	Ccl27a	protein_coding	20301
190.729	-0.700318	0.182358	5.31089e-06	0.00013217	ENSMUSG00000010830	Kdelr3	protein_coding	105785
2214.79	-0.787807	0.209455	5.33087e-06	0.000132492	ENSMUSG00000023011	Faim2	protein_coding	72393
676.032	-0.660982	0.170495	5.35726e-06	0.000132973	ENSMUSG00000050840	Cdh20	protein_coding	23836
546.199	0.650362	0.167407	5.42543e-06	0.000134488	ENSMUSG00000039795	Zfand1	protein_coding	66361
85.3213	0.967413	0.270722	5.45794e-06	0.000135116	ENSMUSG00000004791	Pgf	protein_coding	18654
148.928	1.16417	0.348256	5.48571e-06	0.000135626	ENSMUSG00000028885	Smpdl3b	protein_coding	100340
596.492	-0.576854	0.14538	5.5402e-06	0.000136625	ENSMUSG00000028820	Sfpq	protein_coding	71514
52.13	1.27098	0.392351	5.54062e-06	0.000136625	ENSMUSG00000056687	Gm11696	antisense	NA
63.5015	0.906765	0.24937	5.55195e-06	0.000136726	ENSMUSG00000078896	Zfp965	protein_coding	100503949
2075.17	0.583455	0.147402	5.56085e-06	0.000136766	ENSMUSG00000020733	Slc9a3r1	protein_coding	26941
585.79	0.732221	0.192869	5.63549e-06	0.000138422	ENSMUSG00000053332	Gas5	processed_transcript	NA
126.025	0.571697	0.143986	5.64321e-06	0.000138431	ENSMUSG00000036315	Znrd1	protein_coding	66136
638.868	0.842383	0.227969	5.67411e-06	0.000138828	ENSMUSG00000003279	Dlgap1	protein_coding	224997
238.666	1.29536	0.403091	5.67063e-06	0.000138828	ENSMUSG00000046818	Ddit4l	protein_coding	73284
1562.03	-0.523229	0.129537	5.68495e-06	0.000138913	ENSMUSG00000026490	Cdc42bpa	protein_coding	226751
1255.2	0.492235	0.120462	5.73589e-06	0.000139977	ENSMUSG00000025264	Tsr2	protein_coding	69499
306.823	0.579056	0.146407	5.77549e-06	0.000140761	ENSMUSG00000079427	Mthfsl	protein_coding	100039707
2127.79	-0.537574	0.133975	5.8074e-06	0.000141356	ENSMUSG00000028962	Slc4a2	protein_coding	20535
65.729	1.3065	0.40905	5.89648e-06	0.000143339	ENSMUSG00000054934	Kcnmb4	protein_coding	58802
71.7105	0.878922	0.240976	5.93146e-06	0.000144004	ENSMUSG00000024352	Spata24	protein_coding	71242
4767.9	0.658897	0.171262	6.10571e-06	0.000148044	ENSMUSG00000087679	Tmem250-ps	lincRNA	109299
948.027	-0.479046	0.117172	6.23589e-06	0.000151006	ENSMUSG00000015461	Atf6b	protein_coding	12915
24.7105	-1.80641	0.596391	6.26559e-06	0.000151531	ENSMUSG00000050234	Gja4	protein_coding	14612
2712.64	0.529869	0.13228	6.28173e-06	0.000151727	ENSMUSG00000002660	Clpp	protein_coding	53895
1910.67	0.505433	0.125011	6.30081e-06	0.000151993	ENSMUSG00000036564	Ndrg4	protein_coding	234593
45.3376	-1.12075	0.334548	6.30984e-06	0.000152016	ENSMUSG00000063531	Sema3e	protein_coding	20349
1258.99	0.684742	0.179905	6.4891e-06	0.000156136	ENSMUSG00000031683	Lsm6	protein_coding	78651
3562.62	-0.228949	0.0517753	6.5021e-06	0.000156249	ENSMUSG00000032383	Ppib	protein_coding	19035
5295.76	-0.734884	0.195703	6.58416e-06	0.000157819	ENSMUSG00000025137	Pcyt2	protein_coding	68671
1676.67	-0.890517	0.246869	6.57906e-06	0.000157819	ENSMUSG00000041762	Gpr155	protein_coding	68526
317.469	1.40114	0.45226	6.7037e-06	0.000160481	ENSMUSG00000054477	Kcnn2	protein_coding	140492
7156.01	-0.58929	0.150907	6.7361e-06	0.000160945	ENSMUSG00000021288	Klc1	protein_coding	16593
35.1169	1.06362	0.313006	6.74017e-06	0.000160945	ENSMUSG00000083674	Zfp133-ps	transcribed_unitary_pseudogene	NA
515.611	0.5178	0.129279	6.81059e-06	0.000162421	ENSMUSG00000028470	Hint2	protein_coding	68917
1340.05	0.716961	0.190657	6.8846e-06	0.000163979	ENSMUSG00000063428	Ddo	protein_coding	70503
530.663	-0.918429	0.257892	6.96495e-06	0.000165683	ENSMUSG00000030016	Zfp638	protein_coding	18139
4326.68	-0.419332	0.100756	6.9779e-06	0.000165782	ENSMUSG00000027309	4930402H24Rik	protein_coding	228602
28773.1	-0.716807	0.190962	7.07864e-06	0.000167964	ENSMUSG00000027375	Mal	protein_coding	17153
399.372	0.492724	0.122089	7.09752e-06	0.000167989	ENSMUSG00000074211	Sdhaf1	protein_coding	68332
794.671	0.451695	0.110058	7.09211e-06	0.000167989	ENSMUSG00000095677	Dynlt1f	protein_coding	100040531
73.9562	-1.46963	0.482026	7.13949e-06	0.000168771	ENSMUSG00000058290	Espl1	protein_coding	105988
336.169	-0.798135	0.217186	7.1839e-06	0.000169185	ENSMUSG00000020282	Rhbdf1	protein_coding	13650
810.116	0.422906	0.101922	7.18246e-06	0.000169185	ENSMUSG00000025218	Poll	protein_coding	56626
101.351	0.68705	0.181795	7.16799e-06	0.000169185	ENSMUSG00000106019	Gm43672	lincRNA	NA
20.9261	1.93487	0.649672	7.22155e-06	0.00016986	ENSMUSG00000092536	Gm20501	bidirectional_promoter_lncRNA	NA
420.156	0.712947	0.190048	7.24731e-06	0.000170253	ENSMUSG00000032652	Crebl2	protein_coding	232430
1752.34	-0.750973	0.20219	7.29953e-06	0.000171266	ENSMUSG00000030554	Synm	protein_coding	233335
97.8479	0.895518	0.250707	7.33867e-06	0.000171971	ENSMUSG00000000296	Tpd52l1	protein_coding	21987
3179.7	-0.589986	0.151969	7.37663e-06	0.000172432	ENSMUSG00000023832	Acat2	protein_coding	110460
56.5948	1.41231	0.460879	7.37289e-06	0.000172432	ENSMUSG00000107412	Gm20383	lincRNA	NA
477.8	0.549764	0.139691	7.45004e-06	0.000173933	ENSMUSG00000026811	St6galnac6	protein_coding	50935
2560.64	-0.397931	0.0951803	7.48119e-06	0.000174229	ENSMUSG00000054008	Ndst1	protein_coding	15531
55.4449	1.57563	0.524712	7.47398e-06	0.000174229	ENSMUSG00000097622	A330033J07Rik	antisense	NA
349.783	-1.80436	0.607329	7.5132e-06	0.000174758	ENSMUSG00000030237	Slco1a4	protein_coding	28250
293.343	-0.55804	0.14232	7.53079e-06	0.000174952	ENSMUSG00000028476	Reck	protein_coding	53614
1942.06	-0.648298	0.170307	7.55566e-06	0.000175314	ENSMUSG00000074170	Plekhf1	protein_coding	72287
385.305	0.554999	0.141468	7.60246e-06	0.000176183	ENSMUSG00000050188	Lsm10	protein_coding	116748
144.292	-2.04395	0.692573	7.72762e-06	0.000178864	ENSMUSG00000039167	Adgrl4	protein_coding	170757
834.64	-0.445932	0.108939	7.74477e-06	0.000179041	ENSMUSG00000031129	Slc9a9	protein_coding	331004
5531.98	0.305406	0.070946	7.76705e-06	0.000179336	ENSMUSG00000039105	Atp6v1g1	protein_coding	66290
59.2121	1.53065	0.510676	7.91601e-06	0.000182552	ENSMUSG00000037735	2810032G03Rik	lincRNA	NA
226.162	0.922829	0.26239	8.01809e-06	0.000184455	ENSMUSG00000022114	Spry2	protein_coding	24064
31.4527	1.2598	0.401146	8.00911e-06	0.000184455	ENSMUSG00000106951	5930430L01Rik	lincRNA	NA
1960.66	0.487725	0.121488	8.04318e-06	0.000184807	ENSMUSG00000030301	Ccdc91	protein_coding	67015
298.707	0.506715	0.127328	8.18095e-06	0.000187744	ENSMUSG00000021619	Atg10	protein_coding	66795
101.915	-1.35759	0.443465	8.24208e-06	0.000188917	ENSMUSG00000027347	Rasgrp1	protein_coding	19419
6.26032	3.85371	1.62282	8.39488e-06	0.000192186	ENSMUSG00000023995	Tspo2	protein_coding	70026
851.223	-0.346803	0.0819971	8.51002e-06	0.000194586	ENSMUSG00000028479	Gne	protein_coding	50798
1165.1	-0.574278	0.148468	8.53968e-06	0.000195027	ENSMUSG00000019907	Ppp1r12a	protein_coding	17931
85.3391	0.8923	0.252695	8.6131e-06	0.000196466	ENSMUSG00000022468	Endou	protein_coding	19011
688.417	-0.750194	0.204317	8.63804e-06	0.000196797	ENSMUSG00000023118	Sympk	protein_coding	68188
299.198	0.777885	0.213464	8.69011e-06	0.000197745	ENSMUSG00000020639	Pfn4	protein_coding	382562
1296.58	0.468138	0.116222	8.72986e-06	0.00019841	ENSMUSG00000020219	Timm13	protein_coding	30055
202.25	1.43478	0.478344	8.84191e-06	0.000200715	ENSMUSG00000033717	Adra2a	protein_coding	11551
2345.47	0.385119	0.0925584	8.92512e-06	0.000202117	ENSMUSG00000004285	Atp6v1f	protein_coding	66144
6150.84	-0.449134	0.110757	8.916e-06	0.000202117	ENSMUSG00000022463	Srebf2	protein_coding	20788
221.053	0.623173	0.164348	9.02501e-06	0.000204134	ENSMUSG00000005774	Rfx5	protein_coding	53970
1838.56	-0.37777	0.0906635	9.14724e-06	0.000206651	ENSMUSG00000016554	Eif3d	protein_coding	55944
982.363	0.476634	0.119207	9.31541e-06	0.000210198	ENSMUSG00000054723	Vmac	protein_coding	106639
614.688	-0.520421	0.132567	9.35812e-06	0.00021091	ENSMUSG00000032352	Lrrc1	protein_coding	214345
242.61	0.641285	0.170621	9.47997e-06	0.000213401	ENSMUSG00000091811	Inafm1	protein_coding	66300
1106.51	0.547814	0.141215	9.53277e-06	0.000214334	ENSMUSG00000090247	Bloc1s1	protein_coding	14533
63.7294	0.995338	0.294605	9.59669e-06	0.000215514	ENSMUSG00000052415	Tchh	protein_coding	99681
41547.9	-0.564509	0.146528	9.63068e-06	0.00021602	ENSMUSG00000068923	Syt11	protein_coding	229521
5.68544	3.7511	1.60192	9.71458e-06	0.000217644	ENSMUSG00000016150	Tenm1	protein_coding	23963
782.65	0.534827	0.137373	9.75849e-06	0.000218368	ENSMUSG00000028243	Ubxn2b	protein_coding	68053
4800.75	-0.351648	0.0839338	9.83509e-06	0.000219821	ENSMUSG00000022234	Cct5	protein_coding	12465
573.516	0.375497	0.0904141	9.8579e-06	0.00022007	ENSMUSG00000071654	Uqcc3	protein_coding	107197
1141.11	-0.342099	0.0814374	9.94596e-06	0.000221774	ENSMUSG00000021832	Psmc6	protein_coding	67089
334.599	-1.62942	0.561982	1.00669e-05	0.000224206	ENSMUSG00000001946	Esam	protein_coding	69524
9.5906	2.87037	1.0594	1.00807e-05	0.000224247	ENSMUSG00000062961	Ccdc177	protein_coding	380768
753.902	0.674619	0.182023	1.01007e-05	0.000224429	ENSMUSG00000040370	Etfrf1	protein_coding	67636
655.353	0.413127	0.10114	1.01841e-05	0.000226015	ENSMUSG00000001056	Nhp2	protein_coding	52530
1548.02	-0.438987	0.108655	1.0225e-05	0.000226655	ENSMUSG00000038816	Ctnnal1	protein_coding	54366
5605.88	-0.621362	0.1652	1.03043e-05	0.000228147	ENSMUSG00000035093	Secisbp2l	protein_coding	70354
7156.48	0.448842	0.111641	1.03571e-05	0.000228871	ENSMUSG00000023861	Mpc1	protein_coding	55951
76.1462	1.57073	0.541007	1.03735e-05	0.000228871	ENSMUSG00000037683	Armc3	protein_coding	70882
202.955	0.990838	0.294781	1.03726e-05	0.000228871	ENSMUSG00000062542	Syt9	protein_coding	60510
307.353	-0.70599	0.192554	1.04105e-05	0.000229421	ENSMUSG00000042246	Tmc7	protein_coding	209760
1358.34	0.425115	0.10474	1.04416e-05	0.000229837	ENSMUSG00000024414	Mrpl27	protein_coding	94064
10325.2	-0.625646	0.166757	1.04828e-05	0.000230476	ENSMUSG00000015714	Cers2	protein_coding	76893
106.549	1.18189	0.377448	1.05214e-05	0.000231055	ENSMUSG00000010044	Zmynd10	protein_coding	114602
37.0534	-1.62736	0.564237	1.0579e-05	0.000232049	ENSMUSG00000021803	Cdhr1	protein_coding	170677
3653.18	-0.684948	0.186071	1.06901e-05	0.000234213	ENSMUSG00000052727	Map1b	protein_coding	17755
307.45	0.745243	0.205842	1.07178e-05	0.000234549	ENSMUSG00000063632	Sox11	protein_coding	20666
122.578	-1.49956	0.515424	1.09111e-05	0.000238501	ENSMUSG00000022055	Nefl	protein_coding	18039
66.2403	1.68646	0.588992	1.09245e-05	0.000238519	ENSMUSG00000090439	Gm17455	protein_coding	100302688
2955.54	-0.478575	0.120993	1.10082e-05	0.000239914	ENSMUSG00000028041	Adam15	protein_coding	11490
510.529	-0.473585	0.119481	1.10139e-05	0.000239914	ENSMUSG00000034274	Thoc5	protein_coding	107829
3970.48	-0.531498	0.13742	1.10798e-05	0.000240793	ENSMUSG00000030207	Fam234b	protein_coding	74525
1014.44	-0.410406	0.100841	1.10674e-05	0.000240793	ENSMUSG00000039523	Cep104	protein_coding	230967
29.5622	3.83739	1.75512	1.11105e-05	0.0002411	ENSMUSG00000030882	Dnhd1	protein_coding	77505
60.8478	2.5423	0.924554	1.11217e-05	0.0002411	ENSMUSG00000032034	Kcnj5	protein_coding	16521
602.328	-0.364868	0.0881014	1.11322e-05	0.0002411	ENSMUSG00000041438	Utp4	protein_coding	21771
908.551	0.468085	0.117912	1.11649e-05	0.000241531	ENSMUSG00000055745	Rtl6	protein_coding	223732
112.536	-0.920365	0.268735	1.11999e-05	0.00024201	ENSMUSG00000115422	4930452G13Rik	lincRNA	NA
2092.49	0.319299	0.0759524	1.12474e-05	0.000242551	ENSMUSG00000018322	Tomm34	protein_coding	67145
1648.01	-0.753109	0.209191	1.12507e-05	0.000242551	ENSMUSG00000034751	Mast4	protein_coding	328329
2579.45	0.615219	0.164394	1.14635e-05	0.000246858	ENSMUSG00000023147	Wrb	protein_coding	71446
326.307	-0.609457	0.162605	1.15316e-05	0.000247889	ENSMUSG00000028854	Slc9a1	protein_coding	20544
3805.82	-0.337689	0.0809204	1.15377e-05	0.000247889	ENSMUSG00000056234	Ncoa4	protein_coding	27057
2351.26	0.661764	0.179549	1.15738e-05	0.000248382	ENSMUSG00000033488	Cryzl2	protein_coding	226527
436.879	0.900804	0.262517	1.18534e-05	0.000253883	ENSMUSG00000036894	Rap2b	protein_coding	74012
2290.33	-0.408115	0.100583	1.1857e-05	0.000253883	ENSMUSG00000052997	Uba2	protein_coding	50995
227.028	0.546662	0.142883	1.19588e-05	0.000255772	ENSMUSG00000037151	Lrrc20	protein_coding	216011
4167.67	-0.623747	0.167666	1.20143e-05	0.000256668	ENSMUSG00000044708	Kcnj10	protein_coding	16513
1956.45	-0.712173	0.196649	1.21012e-05	0.000258232	ENSMUSG00000034235	Usp54	protein_coding	78787
7968.52	-0.554466	0.145542	1.21877e-05	0.000259784	ENSMUSG00000018411	Mapt	protein_coding	17762
310.771	-0.831658	0.238008	1.24383e-05	0.000264528	ENSMUSG00000021994	Wnt5a	protein_coding	22418
280.859	0.542449	0.141896	1.24289e-05	0.000264528	ENSMUSG00000041609	Bicdl1	protein_coding	75665
1312.38	0.867842	0.251228	1.24706e-05	0.000264915	ENSMUSG00000027239	Mdk	protein_coding	17242
284.188	0.907382	0.26625	1.25196e-05	0.000265562	ENSMUSG00000022489	Pde1b	protein_coding	18574
190.037	-0.644294	0.174827	1.25292e-05	0.000265562	ENSMUSG00000044072	Eml6	protein_coding	237711
1068.25	-0.865854	0.25064	1.25606e-05	0.00026593	ENSMUSG00000030064	Frmd4b	protein_coding	232288
76.9962	1.09892	0.347604	1.29003e-05	0.000272815	ENSMUSG00000104674	Gm42756	antisense	NA
291.037	-0.549876	0.144814	1.31874e-05	0.000278575	ENSMUSG00000037134	Prmt9	protein_coding	102182
312.796	-0.418117	0.104153	1.32496e-05	0.000279575	ENSMUSG00000079555	Haus3	protein_coding	231123
1414.6	-0.504755	0.130621	1.34001e-05	0.000282434	ENSMUSG00000022770	Dlg1	protein_coding	13383
235.22	0.520632	0.135686	1.34824e-05	0.000283852	ENSMUSG00000038742	Angptl6	protein_coding	70726
20.852	1.38016	0.47648	1.35613e-05	0.000285195	ENSMUSG00000045008	9030612E09Rik	protein_coding	NA
1385.15	0.728767	0.203932	1.36399e-05	0.000286529	ENSMUSG00000020163	Uqcr11	protein_coding	66594
747.342	0.625055	0.169647	1.37641e-05	0.000288817	ENSMUSG00000049760	2410015M20Rik	protein_coding	224904
1042.83	-0.416318	0.103878	1.38064e-05	0.00028936	ENSMUSG00000000148	Brat1	protein_coding	231841
32.5647	1.71483	0.616418	1.38207e-05	0.00028936	ENSMUSG00000064280	Ccdc146	protein_coding	75172
1853.05	0.571962	0.152439	1.38919e-05	0.000290528	ENSMUSG00000021811	Dnajc9	protein_coding	108671
337.615	-0.499299	0.129221	1.39262e-05	0.000290923	ENSMUSG00000025759	Mfsd8	protein_coding	72175
839.199	0.443422	0.112077	1.40929e-05	0.000293555	ENSMUSG00000024436	Mrps18b	protein_coding	66973
14610.2	-0.427579	0.107331	1.40884e-05	0.000293555	ENSMUSG00000032186	Tmod2	protein_coding	50876
3087.68	-0.530459	0.139211	1.40989e-05	0.000293555	ENSMUSG00000068566	Myadm	protein_coding	50918
81.087	1.12105	0.361695	1.44913e-05	0.000301393	ENSMUSG00000078607	1810010H24Rik	protein_coding	69066
9.966	2.17927	0.806522	1.46279e-05	0.000303899	ENSMUSG00000104850	Gm42901	antisense	NA
1114.84	0.713653	0.199904	1.46632e-05	0.000304297	ENSMUSG00000038646	Rammet	protein_coding	67148
395.192	0.471049	0.120824	1.46963e-05	0.00030465	ENSMUSG00000045237	1110012L19Rik	protein_coding	68618
1821.07	-0.461546	0.117904	1.47205e-05	0.000304817	ENSMUSG00000030662	Ipo5	protein_coding	70572
367.507	0.921199	0.275507	1.47491e-05	0.000305073	ENSMUSG00000032356	Rasgrf1	protein_coding	19417
3514.41	0.338261	0.0822124	1.48276e-05	0.000306361	ENSMUSG00000046671	Mtfr1l	protein_coding	76824
253.549	-0.773814	0.220876	1.49614e-05	0.000308788	ENSMUSG00000033009	Ogfod1	protein_coding	270086
2217.53	0.357586	0.0875773	1.50143e-05	0.000309541	ENSMUSG00000034189	Hsdl1	protein_coding	72552
2533.1	-0.549353	0.145899	1.50487e-05	0.000309912	ENSMUSG00000047945	Marcksl1	protein_coding	17357
1394.16	-0.425406	0.107121	1.50778e-05	0.000310173	ENSMUSG00000034101	Ctnnd1	protein_coding	12388
169.739	-2.05502	0.759454	1.51459e-05	0.000311232	ENSMUSG00000020717	Pecam1	protein_coding	18613
117.334	-1.06677	0.338607	1.51788e-05	0.000311232	ENSMUSG00000030235	Slco1c1	protein_coding	58807
1854.67	0.629508	0.172258	1.51681e-05	0.000311232	ENSMUSG00000034424	Gcsh	protein_coding	68133
4.89459	3.51498	1.60471	1.52014e-05	0.000311357	ENSMUSG00000116760	AC164314.1	processed_transcript	NA
2370.17	-0.765409	0.218382	1.53568e-05	0.000314198	ENSMUSG00000024176	Sox8	protein_coding	20681
128.815	1.59358	0.574813	1.53796e-05	0.000314325	ENSMUSG00000061517	Sox21	protein_coding	223227
1642.44	-0.322505	0.0781417	1.54293e-05	0.000314997	ENSMUSG00000068882	Ssb	protein_coding	20823
108.376	1.16055	0.382515	1.55118e-05	0.000316341	ENSMUSG00000107655	Gm44220	TEC	NA
523.778	-0.511496	0.134004	1.55374e-05	0.00031652	ENSMUSG00000022710	Usp7	protein_coding	252870
827.449	0.599794	0.16286	1.57307e-05	0.000320111	ENSMUSG00000060935	Tmem263	protein_coding	103266
1084.45	0.614744	0.167866	1.58187e-05	0.00032121	ENSMUSG00000017639	Rab11fip4	protein_coding	268451
184.514	0.696999	0.195365	1.58088e-05	0.00032121	ENSMUSG00000032322	Pstpip1	protein_coding	19200
352.292	0.643809	0.177551	1.58548e-05	0.000321596	ENSMUSG00000026492	Tfb2m	protein_coding	15278
5.09127	3.51756	1.6337	1.59901e-05	0.000323993	ENSMUSG00000066438	Plekhd1	protein_coding	217682
1336.13	0.402884	0.100854	1.6043e-05	0.000324608	ENSMUSG00000028675	Pnrc2	protein_coding	52830
1120.99	0.383096	0.0951275	1.60592e-05	0.000324608	ENSMUSG00000032463	Faim	protein_coding	23873
979.56	0.882085	0.262099	1.60721e-05	0.000324608	ENSMUSG00000076441	Ass1	protein_coding	11898
143.292	0.679534	0.189743	1.6121e-05	0.0003249	ENSMUSG00000005983	1700037C18Rik	protein_coding	73261
5311.57	0.524466	0.138489	1.61134e-05	0.0003249	ENSMUSG00000022476	Polr3h	protein_coding	78929
388.513	0.573969	0.154808	1.64125e-05	0.000330421	ENSMUSG00000034285	Nipsnap1	protein_coding	18082
779.593	0.468749	0.121013	1.65636e-05	0.000333109	ENSMUSG00000107002	0610012G03Rik	protein_coding	NA
331.256	-0.660674	0.183793	1.66057e-05	0.000333599	ENSMUSG00000025949	Pikfyve	protein_coding	18711
287.866	0.706973	0.199544	1.66859e-05	0.000334853	ENSMUSG00000056458	Mok	protein_coding	26448
5506.02	0.444978	0.113763	1.67935e-05	0.000336656	ENSMUSG00000034158	Lrrc58	protein_coding	320184
4515.79	0.306289	0.0741984	1.68635e-05	0.000337699	ENSMUSG00000056820	Tsnax	protein_coding	53424
1392.7	-0.749309	0.214479	1.7022e-05	0.000340513	ENSMUSG00000049044	Rapgef4	protein_coding	56508
1853.51	0.335201	0.0820288	1.70469e-05	0.00034065	ENSMUSG00000039770	Ypel5	protein_coding	383295
43.6171	1.15002	0.381592	1.71584e-05	0.000342513	ENSMUSG00000097131	D230017M19Rik	lincRNA	NA
40.2907	1.02794	0.325498	1.73614e-05	0.000346201	ENSMUSG00000032735	Ablim3	protein_coding	319713
77.863	-1.89374	0.707736	1.7427e-05	0.000347089	ENSMUSG00000027985	Lef1	protein_coding	16842
41.1863	0.916525	0.277784	1.74612e-05	0.000347089	ENSMUSG00000039546	Ajap1	protein_coding	230959
58.6402	0.921267	0.279713	1.74557e-05	0.000347089	ENSMUSG00000109147	4930431P19Rik	transcribed_processed_pseudogene	NA
3321.92	-0.407687	0.102821	1.75619e-05	0.000347307	ENSMUSG00000017119	Nbr1	protein_coding	17966
1619.79	0.790955	0.229809	1.75531e-05	0.000347307	ENSMUSG00000032224	Fam81a	protein_coding	76886
11.3813	2.54363	0.998838	1.75586e-05	0.000347307	ENSMUSG00000032936	Camkv	protein_coding	235604
813.401	0.400879	0.100794	1.75095e-05	0.000347307	ENSMUSG00000041629	Fam104a	protein_coding	28081
36.3939	3.03817	1.28473	1.75642e-05	0.000347307	ENSMUSG00000049420	Tmem200a	protein_coding	77220
262.874	1.10748	0.362559	1.75947e-05	0.000347546	ENSMUSG00000032221	Mns1	protein_coding	17427
25.1275	1.69498	0.627362	1.77557e-05	0.000350358	ENSMUSG00000113170	Gm36839	lincRNA	NA
65.2079	1.98918	0.749845	1.78748e-05	0.000352342	ENSMUSG00000021364	Elovl2	protein_coding	54326
782.445	0.525155	0.139968	1.84768e-05	0.000363827	ENSMUSG00000106847	Peg13	sense_intronic	353342
175.434	0.63544	0.176701	1.85202e-05	0.000364302	ENSMUSG00000054426	A930005H10Rik	processed_transcript	NA
1352.36	-0.815175	0.239741	1.85529e-05	0.000364565	ENSMUSG00000043456	Zfp536	protein_coding	243937
1214.97	0.558291	0.150948	1.86312e-05	0.000365723	ENSMUSG00000039715	Wdr34	protein_coding	71820
49.6269	-1.26477	0.440035	1.87878e-05	0.000368412	ENSMUSG00000026822	Lcn2	protein_coding	16819
10.997	3.33245	1.54053	1.88636e-05	0.000369515	ENSMUSG00000067780	Pi15	protein_coding	94227
46.0787	1.47821	0.538859	1.89543e-05	0.000370395	ENSMUSG00000026683	Nuf2	protein_coding	66977
5.87224	3.51557	1.73461	1.89557e-05	0.000370395	ENSMUSG00000042256	Ptchd4	protein_coding	627626
18.8869	2.48621	0.983662	1.89674e-05	0.000370395	ENSMUSG00000054901	Arhgef33	protein_coding	381112
1877.01	-0.653618	0.18322	1.90354e-05	0.000371338	ENSMUSG00000070436	Serpinh1	protein_coding	12406
162.217	0.871258	0.261806	1.91046e-05	0.000372303	ENSMUSG00000047342	Zfp286	protein_coding	192651
380.821	-0.545504	0.146986	1.913e-05	0.000372413	ENSMUSG00000005198	Polr2a	protein_coding	20020
2569.87	-0.68149	0.192916	1.92657e-05	0.000374238	ENSMUSG00000020758	Itgb4	protein_coding	192897
82.3689	-1.3938	0.501728	1.92833e-05	0.000374238	ENSMUSG00000022844	Pdia5	protein_coding	72599
225.494	-0.618742	0.171556	1.92728e-05	0.000374238	ENSMUSG00000041215	Yeats2	protein_coding	208146
1274.43	-0.891634	0.27019	1.93195e-05	0.000374557	ENSMUSG00000018707	Dync1h1	protein_coding	13424
68.8901	0.801011	0.235517	1.95412e-05	0.000378466	ENSMUSG00000078879	Zfp973	protein_coding	545490
4465.61	-0.478378	0.125385	1.96251e-05	0.000379701	ENSMUSG00000027993	Trim2	protein_coding	80890
64.9196	-1.33597	0.476199	1.97432e-05	0.000381594	ENSMUSG00000068246	Apol9b	protein_coding	71898
3013.44	-0.548152	0.148211	1.9808e-05	0.000382454	ENSMUSG00000071176	Arhgef10	protein_coding	234094
75.3443	1.11453	0.371423	2.03122e-05	0.000391789	ENSMUSG00000092009	Myh15	protein_coding	667772
63.9115	-1.43876	0.526097	2.05375e-05	0.00039573	ENSMUSG00000024268	Celf4	protein_coding	108013
1327.01	0.415117	0.10608	2.0646e-05	0.000397414	ENSMUSG00000020284	1810043G02Rik	protein_coding	67884
1386.35	-0.815343	0.242035	2.07216e-05	0.000398463	ENSMUSG00000029581	Fscn1	protein_coding	14086
303.095	0.543195	0.147057	2.08014e-05	0.000399448	ENSMUSG00000027394	Ttl	protein_coding	69737
5747.46	-0.441147	0.114114	2.08151e-05	0.000399448	ENSMUSG00000039630	Hnrnpu	protein_coding	51810
6611.19	-0.449436	0.116735	2.0922e-05	0.00040109	ENSMUSG00000021957	Tkt	protein_coding	21881
1065.25	-0.514979	0.137806	2.09631e-05	0.000401471	ENSMUSG00000002052	Supt6	protein_coding	20926
95.3613	1.07914	0.355789	2.09932e-05	0.000401638	ENSMUSG00000038539	Atf5	protein_coding	107503
566.312	0.700939	0.200988	2.10699e-05	0.000402698	ENSMUSG00000074637	Sox2	protein_coding	20674
961.751	-0.348471	0.0867825	2.12172e-05	0.000405103	ENSMUSG00000006676	Usp19	protein_coding	71472
213.169	1.19148	0.41105	2.14729e-05	0.00040957	ENSMUSG00000042707	Dnali1	protein_coding	75563
3260.26	0.299759	0.073509	2.16816e-05	0.000413134	ENSMUSG00000060450	Rnf14	protein_coding	56736
501.187	-1.67422	0.634897	2.17704e-05	0.000414406	ENSMUSG00000075602	Ly6a	protein_coding	110454
32.4768	-3.2034	1.49338	2.19271e-05	0.000416969	ENSMUSG00000035557	Krt17	protein_coding	16667
20.6539	2.04879	0.799186	2.19907e-05	0.000417228	ENSMUSG00000024936	Kcnk7	protein_coding	16530
1174.04	0.439014	0.113841	2.19686e-05	0.000417228	ENSMUSG00000039168	Dap	protein_coding	223453
655.411	0.633371	0.178214	2.20071e-05	0.000417228	ENSMUSG00000084957	Bbip1	protein_coding	100503572
455.843	0.408173	0.104582	2.26342e-05	0.000428686	ENSMUSG00000023094	Msrb2	protein_coding	76467
10968.7	0.360101	0.0904439	2.27026e-05	0.00042955	ENSMUSG00000021427	Ssr1	protein_coding	107513
698.934	0.494485	0.131885	2.28888e-05	0.00043264	ENSMUSG00000025731	Mettl26	protein_coding	68347
4512.94	0.350946	0.0879044	2.30136e-05	0.000434564	ENSMUSG00000039615	Stub1	protein_coding	56424
2674.65	-0.785101	0.232943	2.31835e-05	0.000437333	ENSMUSG00000049313	Sorl1	protein_coding	20660
8.50236	2.84803	1.24302	2.34929e-05	0.000442726	ENSMUSG00000046518	Ferd3l	protein_coding	114712
797.047	-0.522401	0.141352	2.35313e-05	0.000443009	ENSMUSG00000038648	Creb3l2	protein_coding	208647
464.46	0.437652	0.113939	2.36039e-05	0.000443933	ENSMUSG00000086316	Nbdy	protein_coding	70123
765.681	-0.557066	0.153039	2.36423e-05	0.000444211	ENSMUSG00000038084	Opa1	protein_coding	74143
17.1037	-1.90571	0.744553	2.37907e-05	0.000446034	ENSMUSG00000025383	Il23a	protein_coding	83430
161.845	-0.927225	0.290515	2.38339e-05	0.000446034	ENSMUSG00000041268	Dmxl2	protein_coding	235380
994.547	-0.639622	0.181424	2.38236e-05	0.000446034	ENSMUSG00000041483	Zfp281	protein_coding	226442
221.956	0.942866	0.297258	2.37796e-05	0.000446034	ENSMUSG00000087143	A830082K12Rik	antisense	NA
287.546	0.9595	0.304757	2.38925e-05	0.000446688	ENSMUSG00000053141	Ptprt	protein_coding	19281
185.983	0.622529	0.17558	2.39524e-05	0.000447364	ENSMUSG00000116953	9030025P20Rik	protein_coding	100041574
1107.35	-0.504929	0.135741	2.39966e-05	0.000447746	ENSMUSG00000057541	Pus7	protein_coding	78697
3190.47	-0.798485	0.239309	2.47733e-05	0.000461782	ENSMUSG00000033161	Atp1a1	protein_coding	11928
699.313	-0.707894	0.206093	2.49031e-05	0.000463744	ENSMUSG00000033054	Npat	protein_coding	244879
377.347	0.485829	0.129834	2.502e-05	0.00046546	ENSMUSG00000002043	Trappc6a	protein_coding	67091
1283.15	0.494254	0.13265	2.51603e-05	0.000467609	ENSMUSG00000048701	Ccdc6	protein_coding	76551
1843.97	0.382187	0.0975233	2.53905e-05	0.000471424	ENSMUSG00000030842	Lamtor1	protein_coding	66508
68.2949	1.12272	0.385383	2.58549e-05	0.000479574	ENSMUSG00000026107	Nabp1	protein_coding	109019
27.3043	2.13053	0.858745	2.59065e-05	0.000480059	ENSMUSG00000051727	Kctd14	protein_coding	233529
1004.98	-0.43437	0.113764	2.65178e-05	0.00049088	ENSMUSG00000025586	Cpeb1	protein_coding	12877
34.2401	-2.23557	0.914263	2.6553e-05	0.00049088	ENSMUSG00000038188	Scarf1	protein_coding	380713
6.88141	3.41634	1.87354	2.65685e-05	0.00049088	ENSMUSG00000103800	Pcdha8	protein_coding	353235
1542.64	0.445491	0.117423	2.70045e-05	0.000497959	ENSMUSG00000010376	Nedd8	protein_coding	18002
17.2086	-2.15521	0.876742	2.69895e-05	0.000497959	ENSMUSG00000042817	Flt3	protein_coding	14255
134.092	-0.782719	0.235293	2.73061e-05	0.000500586	ENSMUSG00000022568	Scrib	protein_coding	105782
2056.12	0.609485	0.172736	2.72989e-05	0.000500586	ENSMUSG00000030862	Cpxm2	protein_coding	55987
1117.33	-0.692109	0.201886	2.72363e-05	0.000500586	ENSMUSG00000039361	Picalm	protein_coding	233489
1331.19	-0.750436	0.223139	2.72548e-05	0.000500586	ENSMUSG00000041073	Nacad	protein_coding	192950
2204.25	0.581231	0.1629	2.72401e-05	0.000500586	ENSMUSG00000044408	Sptssa	protein_coding	104725
21.8372	-1.92131	0.767024	2.72699e-05	0.000500586	ENSMUSG00000056025	Clca3a1	protein_coding	12722
44.6738	1.32648	0.490209	2.73818e-05	0.000501486	ENSMUSG00000023935	Spats1	protein_coding	71020
1369.18	-0.43212	0.113376	2.76956e-05	0.000506741	ENSMUSG00000043962	Thrap3	protein_coding	230753
167.865	-0.601597	0.170345	2.80841e-05	0.000513351	ENSMUSG00000035024	Ncapd3	protein_coding	78658
90.8291	1.1702	0.413128	2.81513e-05	0.000514081	ENSMUSG00000097326	A330048O09Rik	lincRNA	NA
62.384	1.04299	0.349481	2.81878e-05	0.000514251	ENSMUSG00000099655	2310034G01Rik	protein_coding	NA
2034.74	0.709027	0.208583	2.82414e-05	0.000514731	ENSMUSG00000026643	Nmt2	protein_coding	18108
218.921	-0.734502	0.217935	2.82981e-05	0.000514769	ENSMUSG00000038406	Scaf1	protein_coding	233208
303.124	-0.538291	0.148563	2.82788e-05	0.000514769	ENSMUSG00000051316	Taf7	protein_coding	24074
3436.85	0.755105	0.225619	2.83546e-05	0.000515299	ENSMUSG00000020846	Rflnb	protein_coding	76566
286.007	0.91529	0.290308	2.84289e-05	0.000515832	ENSMUSG00000030111	A2m	protein_coding	232345
279.671	-0.644026	0.185418	2.84386e-05	0.000515832	ENSMUSG00000102712	Gm37758	TEC	NA
1302.53	-0.599407	0.169794	2.85643e-05	0.000517616	ENSMUSG00000026675	Hsd17b7	protein_coding	15490
70.0417	0.924888	0.294867	2.87496e-05	0.000520064	ENSMUSG00000031860	Pbx4	protein_coding	80720
100.327	-1.19302	0.425762	2.87546e-05	0.000520064	ENSMUSG00000041741	Pde3a	protein_coding	54611
773.212	-0.4241	0.111138	2.87901e-05	0.000520207	ENSMUSG00000042331	Specc1	protein_coding	432572
5789.58	-0.483977	0.130521	2.89877e-05	0.000523277	ENSMUSG00000031748	Gnao1	protein_coding	14681
2213.9	0.380013	0.0978681	2.98765e-05	0.000538805	ENSMUSG00000004667	Polr2e	protein_coding	66420
168.282	0.639335	0.184589	3.01591e-05	0.000543382	ENSMUSG00000078877	Gm14295	protein_coding	100039123
5156.76	-0.619994	0.177831	3.03753e-05	0.000546756	ENSMUSG00000033335	Dnm2	protein_coding	13430
632.879	0.975615	0.319886	3.04548e-05	0.000547664	ENSMUSG00000022656	Nectin3	protein_coding	58998
58.753	0.955012	0.310467	3.06344e-05	0.000550369	ENSMUSG00000009670	Tex11	protein_coding	83558
1257.13	0.498374	0.136008	3.12118e-05	0.000560196	ENSMUSG00000032905	Atg12	protein_coding	67526
29.4266	2.18902	0.916978	3.12408e-05	0.000560196	ENSMUSG00000104117	Gm20743	processed_transcript	NA
411.202	-0.568894	0.16025	3.12847e-05	0.00056045	ENSMUSG00000059890	Ube4a	protein_coding	140630
4.67373	3.20537	1.69926	3.13495e-05	0.000561079	ENSMUSG00000042724	Map3k9	protein_coding	338372
921.461	-0.673012	0.197442	3.17633e-05	0.000567946	ENSMUSG00000037172	E330009J07Rik	protein_coding	243780
318.5	-1.40387	0.538121	3.17968e-05	0.000568006	ENSMUSG00000001930	Vwf	protein_coding	22371
680.293	0.338671	0.08613	3.19475e-05	0.00056962	ENSMUSG00000040822	1700123O20Rik	protein_coding	58248
755.205	0.475363	0.12852	3.19235e-05	0.00056962	ENSMUSG00000072694	1500011B03Rik	protein_coding	NA
4641.04	-0.629496	0.181954	3.20749e-05	0.000571352	ENSMUSG00000017344	Vtn	protein_coding	22370
72.9958	1.26368	0.467976	3.21713e-05	0.000572527	ENSMUSG00000035896	Rnase1	protein_coding	19752
1571.72	-0.374245	0.0966256	3.23287e-05	0.000574787	ENSMUSG00000001441	Npepps	protein_coding	19155
534.762	-0.443435	0.11826	3.27e-05	0.000580841	ENSMUSG00000074909	Ranbp6	protein_coding	240614
9.54669	-1.98075	0.81848	3.27634e-05	0.000580873	ENSMUSG00000026639	Lamb3	protein_coding	16780
89.5991	1.44364	0.559886	3.27397e-05	0.000580873	ENSMUSG00000041923	Nol4	protein_coding	319211
4699.22	-0.254184	0.063045	3.29957e-05	0.000584442	ENSMUSG00000029447	Cct6a	processed_transcript	12466
419.762	0.744597	0.224668	3.31901e-05	0.000587334	ENSMUSG00000033068	Entpd6	protein_coding	12497
119.434	1.09288	0.381384	3.33302e-05	0.000589261	ENSMUSG00000072769	Gm10419	lincRNA	NA
8417.27	-0.321602	0.0815023	3.34308e-05	0.000590485	ENSMUSG00000041889	Shisa4	protein_coding	77552
1103.86	-0.544117	0.15241	3.35292e-05	0.00059167	ENSMUSG00000005609	Ctr9	protein_coding	22083
1346.62	0.408758	0.107486	3.38333e-05	0.000596477	ENSMUSG00000021033	Gstz1	protein_coding	14874
1482.72	0.761945	0.23193	3.4271e-05	0.000603631	ENSMUSG00000010064	Slc38a3	protein_coding	76257
501.029	-0.426591	0.113234	3.43677e-05	0.000604769	ENSMUSG00000030521	Mphosph10	protein_coding	67973
29.167	-1.99742	0.833668	3.44356e-05	0.000605398	ENSMUSG00000025386	Pde6g	protein_coding	18588
4619.73	0.422625	0.112037	3.46735e-05	0.000609014	ENSMUSG00000038967	Pdk2	protein_coding	18604
180.763	0.853121	0.269081	3.48672e-05	0.000611847	ENSMUSG00000057054	Inca1	protein_coding	103844
335.213	0.930765	0.303762	3.52764e-05	0.000618452	ENSMUSG00000031174	Rpgr	protein_coding	19893
282.676	0.472238	0.128375	3.53152e-05	0.000618556	ENSMUSG00000079677	Fdx1l	protein_coding	68165
49.4716	1.22024	0.450752	3.53491e-05	0.000618576	ENSMUSG00000053574	4930563E22Rik	processed_transcript	75304
1826.09	-0.458652	0.123885	3.54043e-05	0.000618968	ENSMUSG00000022607	Ptk2	protein_coding	14083
265.598	0.633095	0.184671	3.54483e-05	0.000619163	ENSMUSG00000029049	Morn1	protein_coding	76866
53.3118	1.54248	0.615295	3.56644e-05	0.000622362	ENSMUSG00000040543	Pitpnm3	protein_coding	327958
1055.91	0.440114	0.117894	3.57488e-05	0.000623259	ENSMUSG00000035642	Aamdc	protein_coding	66273
195.967	0.601579	0.173499	3.58443e-05	0.00062386	ENSMUSG00000028251	Tstd3	protein_coding	77032
528.463	-0.546574	0.154018	3.58495e-05	0.00062386	ENSMUSG00000034168	Irf2bpl	protein_coding	238330
744.414	0.576037	0.164519	3.61808e-05	0.000628466	ENSMUSG00000034345	Gtf2h5	protein_coding	66467
181.383	-1.00178	0.33865	3.61709e-05	0.000628466	ENSMUSG00000035506	Slc12a8	protein_coding	171286
489.759	-0.495763	0.136554	3.62355e-05	0.000628838	ENSMUSG00000024817	Uhrf2	protein_coding	109113
207.247	0.849242	0.268511	3.63427e-05	0.000630118	ENSMUSG00000020083	Fam241b	protein_coding	69894
3717.57	-0.769283	0.236209	3.67265e-05	0.000636188	ENSMUSG00000038486	Sv2a	protein_coding	64051
19305.6	-0.415044	0.110088	3.68982e-05	0.00063799	ENSMUSG00000036503	Rnf13	protein_coding	24017
127.258	0.532761	0.1495	3.6868e-05	0.00063799	ENSMUSG00000100017	2410022M11Rik	bidirectional_promoter_lncRNA	NA
3334.45	0.36271	0.094002	3.70465e-05	0.000639382	ENSMUSG00000022451	Twf1	protein_coding	19230
770.008	-0.464726	0.126285	3.70199e-05	0.000639382	ENSMUSG00000038143	Stox2	protein_coding	71069
40.8743	1.83387	0.761997	3.71351e-05	0.000640326	ENSMUSG00000050625	Ccdc121	protein_coding	403180
152.844	-1.72572	0.708903	3.71798e-05	0.000640478	ENSMUSG00000033191	Tie1	protein_coding	21846
53.156	0.975032	0.326559	3.72118e-05	0.000640478	ENSMUSG00000074215	Gm10643	protein_coding	NA
439.509	0.50193	0.139011	3.75389e-05	0.000645518	ENSMUSG00000064284	Cdpf1	protein_coding	72355
276.382	0.498608	0.137952	3.78484e-05	0.000650247	ENSMUSG00000027076	Timm10	protein_coding	30059
69.6226	0.750798	0.229706	3.79972e-05	0.00065221	ENSMUSG00000101856	1700096K18Rik	lincRNA	NA
1964.41	0.363612	0.0944455	3.81303e-05	0.000653901	ENSMUSG00000026817	Ak1	protein_coding	11636
1011.16	0.402718	0.106448	3.81944e-05	0.000654404	ENSMUSG00000028608	0610037L13Rik	protein_coding	74098
39.8537	0.92598	0.304109	3.82385e-05	0.000654565	ENSMUSG00000079242	C730034F03Rik	protein_coding	NA
5291.85	0.228605	0.0568463	3.83347e-05	0.000655617	ENSMUSG00000019804	Snx3	protein_coding	54198
70.179	0.797304	0.248326	3.8371e-05	0.000655644	ENSMUSG00000097574	C920006O11Rik	lincRNA	NA
366.758	1.00693	0.343534	3.84313e-05	0.00065608	ENSMUSG00000025537	Phkg1	protein_coding	18682
384.265	-1.65753	0.67927	3.86103e-05	0.000658539	ENSMUSG00000079018	Ly6c1	protein_coding	17067
2950.85	0.338675	0.0871755	3.87755e-05	0.000660759	ENSMUSG00000001100	Poldip2	protein_coding	67811
1894.55	0.545546	0.154639	3.90679e-05	0.000664526	ENSMUSG00000034875	Nudt19	protein_coding	110959
114.092	1.1695	0.429366	3.90984e-05	0.000664526	ENSMUSG00000035486	Plk5	protein_coding	216166
117.588	0.716245	0.217007	3.91022e-05	0.000664526	ENSMUSG00000074521	Gm14327	protein_coding	NA
977.056	0.498133	0.138123	3.91472e-05	0.000664692	ENSMUSG00000045410	Akr1e1	protein_coding	56043
7259.55	1.20271	0.448411	4.00092e-05	0.000677815	ENSMUSG00000021379	Id4	protein_coding	15904
25.1736	-1.0961	0.391404	4.00032e-05	0.000677815	ENSMUSG00000032487	Ptgs2	protein_coding	19225
237.134	0.757807	0.233509	4.00279e-05	0.000677815	ENSMUSG00000071103	1700029J07Rik	protein_coding	69479
81.8846	1.16015	0.425842	4.02045e-05	0.000680195	ENSMUSG00000038354	Ankrd35	protein_coding	213121
20.2775	2.51484	1.1694	4.03574e-05	0.00068217	ENSMUSG00000036510	Cdh8	protein_coding	12564
1103.38	0.834651	0.265067	4.04271e-05	0.000682736	ENSMUSG00000025911	Adhfe1	protein_coding	76187
158.93	-0.946509	0.315919	4.07249e-05	0.00068715	ENSMUSG00000070327	Rnf213	protein_coding	672511
520.168	-0.542665	0.154158	4.09362e-05	0.000690099	ENSMUSG00000031841	Cdh13	protein_coding	12554
157.249	-0.964404	0.325162	4.13623e-05	0.000696129	ENSMUSG00000036019	Tmtc2	protein_coding	278279
54.9007	-2.37294	1.07997	4.13677e-05	0.000696129	ENSMUSG00000046613	Vwa5b2	protein_coding	328643
385.174	0.537181	0.152525	4.20591e-05	0.000707133	ENSMUSG00000025722	Wdr73	protein_coding	71968
4531.83	0.298388	0.0760935	4.2171e-05	0.000708383	ENSMUSG00000027423	Snx5	protein_coding	69178
228.615	-0.536925	0.152515	4.23578e-05	0.00071046	ENSMUSG00000049504	Proser1	protein_coding	212127
15.0253	-1.34206	0.52646	4.237e-05	0.00071046	ENSMUSG00000070345	Hsf5	protein_coding	327992
3587.52	0.351739	0.0915634	4.26269e-05	0.000714134	ENSMUSG00000023150	Ivns1abp	protein_coding	117198
905.857	-0.36629	0.0959473	4.26882e-05	0.000714525	ENSMUSG00000031536	Polb	protein_coding	18970
483.276	0.647266	0.192752	4.29462e-05	0.000717966	ENSMUSG00000028391	Wdr31	protein_coding	71354
1519.8	0.558159	0.160256	4.29698e-05	0.000717966	ENSMUSG00000066705	Fxyd6	protein_coding	59095
584.799	0.641413	0.190635	4.30879e-05	0.0007193	ENSMUSG00000049960	Mrps16	protein_coding	66242
1623.46	-0.84486	0.271278	4.3337e-05	0.00072282	ENSMUSG00000031328	Flna	protein_coding	192176
46.8714	1.15817	0.428962	4.34739e-05	0.000724462	ENSMUSG00000113845	Gm39473	lincRNA	NA
851.904	-0.413463	0.110873	4.38875e-05	0.000730152	ENSMUSG00000024231	Cul2	protein_coding	71745
5682.87	0.345858	0.0899855	4.38927e-05	0.000730152	ENSMUSG00000062014	Gmfb	protein_coding	63985
617.636	0.818561	0.260519	4.41967e-05	0.000734562	ENSMUSG00000016427	Ndufa1	protein_coding	54405
1288.89	0.601833	0.176494	4.43539e-05	0.000735876	ENSMUSG00000025486	Sirt3	protein_coding	64384
73.2075	-1.44439	0.583785	4.43517e-05	0.000735876	ENSMUSG00000041445	Mmrn2	protein_coding	105450
818.381	0.67865	0.205052	4.44155e-05	0.000736251	ENSMUSG00000023156	Rpp14	protein_coding	67053
213.727	-0.582722	0.169567	4.44938e-05	0.000736902	ENSMUSG00000025645	Ccdc51	protein_coding	66658
2845.43	-0.753176	0.233936	4.45674e-05	0.000737474	ENSMUSG00000048537	Phldb1	protein_coding	102693
2436.16	0.539283	0.153967	4.4676e-05	0.000738623	ENSMUSG00000028945	Rheb	protein_coding	19744
71.4151	0.850809	0.274749	4.47443e-05	0.000739104	ENSMUSG00000040714	Klc3	protein_coding	232943
72919.9	-0.484495	0.134881	4.53938e-05	0.000749177	ENSMUSG00000018593	Sparc	protein_coding	20692
371.458	0.81668	0.260438	4.54674e-05	0.000749735	ENSMUSG00000067847	Romo1	protein_coding	67067
856.582	-0.538899	0.154084	4.56608e-05	0.000752267	ENSMUSG00000028760	Eif4g3	protein_coding	230861
280.009	0.857108	0.278402	4.61514e-05	0.000759685	ENSMUSG00000044835	Ankrd45	protein_coding	73844
17.0009	2.74265	1.40509	4.62757e-05	0.000761069	ENSMUSG00000031893	Tsnaxip1	protein_coding	72236
42.8135	1.19717	0.453967	4.63954e-05	0.000762372	ENSMUSG00000107277	Gm10461	TEC	NA
211.799	0.704735	0.215839	4.65122e-05	0.000763625	ENSMUSG00000004031	Brinp2	protein_coding	240843
1133.11	0.600335	0.176639	4.66067e-05	0.000764512	ENSMUSG00000051579	Tceal8	protein_coding	66684
650.431	0.481157	0.13405	4.69136e-05	0.000768877	ENSMUSG00000021906	Oxnad1	protein_coding	218885
3.62958	2.92464	1.6215	4.72244e-05	0.0007733	ENSMUSG00000105489	Gm38562	antisense	NA
7.33239	3.11221	1.98833	4.72765e-05	0.000773481	ENSMUSG00000028571	Cyp2j13	protein_coding	230459
3575.52	-0.346197	0.0905267	4.73364e-05	0.000773789	ENSMUSG00000030082	Sec61a1	protein_coding	53421
241.106	-0.935222	0.316	4.77883e-05	0.0007805	ENSMUSG00000040850	Psme4	protein_coding	103554
437.422	0.57702	0.168512	4.8073e-05	0.000784366	ENSMUSG00000008435	Rdh13	protein_coding	108841
926.234	0.818337	0.262588	4.81081e-05	0.000784366	ENSMUSG00000033998	Kcnk1	protein_coding	16525
967.603	0.571001	0.166337	4.81561e-05	0.000784471	ENSMUSG00000014294	Ndufa2	protein_coding	17991
1040.19	-0.330992	0.0861589	4.84693e-05	0.000788255	ENSMUSG00000048799	Cep120	protein_coding	225523
5907.63	-0.812166	0.260143	4.8472e-05	0.000788255	ENSMUSG00000053024	Cntn2	protein_coding	21367
70.4843	-0.696152	0.213394	4.87254e-05	0.000791693	ENSMUSG00000037552	Plekhg2	protein_coding	101497
836.152	0.589566	0.173365	4.89681e-05	0.000794391	ENSMUSG00000048644	Ctxn1	protein_coding	330695
4125.15	-0.658478	0.199086	4.89757e-05	0.000794391	ENSMUSG00000050121	Opalin	protein_coding	226115
48.5539	1.30615	0.517621	4.91597e-05	0.00079669	ENSMUSG00000100811	Gm29083	antisense	NA
958.777	0.785374	0.249296	4.93331e-05	0.000798814	ENSMUSG00000085133	B930095G15Rik	sense_intronic	NA
554.485	-0.596874	0.176194	4.944e-05	0.00079986	ENSMUSG00000070047	Fat1	protein_coding	14107
4.4613	2.97456	1.73542	4.95159e-05	0.000800401	ENSMUSG00000115641	Gm9891	TEC	NA
296.241	-0.482223	0.134997	4.97572e-05	0.000803613	ENSMUSG00000061665	Cd2ap	protein_coding	12488
24556	-0.523059	0.149612	5.06674e-05	0.000817613	ENSMUSG00000005125	Ndrg1	protein_coding	17988
2887.53	-0.712139	0.220486	5.09992e-05	0.000822264	ENSMUSG00000028059	Arhgef2	protein_coding	16800
13523.1	-0.348081	0.0915818	5.14045e-05	0.000828091	ENSMUSG00000032479	Map4	protein_coding	17758
10624.6	-0.311898	0.0809365	5.16388e-05	0.000830486	ENSMUSG00000028452	Vcp	protein_coding	269523
5779.5	-0.588085	0.173554	5.16412e-05	0.000830486	ENSMUSG00000055421	Pcdh9	protein_coding	211712
2128.53	-0.648156	0.19629	5.23799e-05	0.000841648	ENSMUSG00000027962	Vcam1	protein_coding	22329
1004.31	0.44225	0.121812	5.25633e-05	0.000843876	ENSMUSG00000021241	Isca2	protein_coding	74316
155.613	-0.51684	0.147815	5.26384e-05	0.00084402	ENSMUSG00000021431	Snrnp48	protein_coding	67797
3479.76	0.410376	0.111266	5.26618e-05	0.00084402	ENSMUSG00000030663	1110004F10Rik	protein_coding	56372
72.6957	1.8191	0.800035	5.27658e-05	0.000844701	ENSMUSG00000022212	Cpne6	protein_coding	12891
340.228	0.655825	0.199342	5.27938e-05	0.000844701	ENSMUSG00000097431	Gm26782	antisense	NA
3158.13	-0.382092	0.102322	5.35106e-05	0.000855443	ENSMUSG00000024966	Stip1	protein_coding	20867
3179.58	-0.4576	0.127278	5.40266e-05	0.000862231	ENSMUSG00000028525	Pde4b	protein_coding	18578
59.3444	-0.825881	0.26893	5.39881e-05	0.000862231	ENSMUSG00000096002	Vmn2r53	protein_coding	637908
1971.44	-0.789406	0.2535	5.47114e-05	0.000872422	ENSMUSG00000019996	Map7	protein_coding	17761
684.432	-0.768657	0.244835	5.48233e-05	0.000872856	ENSMUSG00000030451	Herc2	protein_coding	15204
313.44	-0.860004	0.284747	5.48311e-05	0.000872856	ENSMUSG00000063450	Syne2	protein_coding	319565
80.9622	-0.703863	0.218818	5.53074e-05	0.000879695	ENSMUSG00000034616	Ssh3	protein_coding	245857
296.076	0.676276	0.208085	5.5488e-05	0.000881825	ENSMUSG00000052605	Isoc2b	protein_coding	67441
18.4419	-2.50463	1.26555	5.57757e-05	0.000885651	ENSMUSG00000029414	Kntc1	protein_coding	208628
323.608	-0.708944	0.221058	5.59542e-05	0.000887738	ENSMUSG00000033326	Kdm4a	protein_coding	230674
874.342	0.792443	0.255646	5.66089e-05	0.000896616	ENSMUSG00000009927	Rps25	protein_coding	75617
668.988	0.534888	0.155181	5.65813e-05	0.000896616	ENSMUSG00000041143	Tmco4	protein_coding	77056
1313.04	0.381837	0.102649	5.67238e-05	0.000897359	ENSMUSG00000012422	Tmem167	protein_coding	66074
16179.2	-0.579654	0.171731	5.67509e-05	0.000897359	ENSMUSG00000021091	Serpina3n	protein_coding	20716
124.691	-1.04035	0.377944	5.68369e-05	0.000897966	ENSMUSG00000066687	Zbtb16	protein_coding	235320
409.007	0.453874	0.126501	5.70459e-05	0.000900513	ENSMUSG00000028145	Them4	protein_coding	75778
10.5481	2.21975	1.05797	5.74504e-05	0.00090614	ENSMUSG00000114521	Gm48050	processed_transcript	NA
3293.05	0.337114	0.0890148	5.81273e-05	0.000916051	ENSMUSG00000001768	Rin2	protein_coding	74030
76.0745	1.00289	0.358826	5.84795e-05	0.000920832	ENSMUSG00000070315	4930581F22Rik	processed_transcript	NA
726.845	0.489768	0.139304	5.85294e-05	0.00092085	ENSMUSG00000042380	Smim12	protein_coding	80284
3187.78	0.32968	0.0868455	5.86694e-05	0.000922283	ENSMUSG00000026393	Nek7	protein_coding	59125
1464.35	0.396201	0.10755	5.91536e-05	0.00092912	ENSMUSG00000016946	Kctd5	protein_coding	69259
16.5851	-1.29217	0.523583	5.9409e-05	0.000932356	ENSMUSG00000045534	Kcna5	protein_coding	16493
399.623	-0.597018	0.178943	5.95966e-05	0.000934522	ENSMUSG00000053007	Creb5	protein_coding	231991
455.859	0.706578	0.221477	5.98884e-05	0.000938318	ENSMUSG00000021754	Map3k1	protein_coding	26401
765.136	0.586452	0.175086	6.01055e-05	0.000940157	ENSMUSG00000021226	Acot2	protein_coding	171210
7.973	2.9718	2.05457	6.01011e-05	0.000940157	ENSMUSG00000021613	Hapln1	protein_coding	12950
280.877	0.589267	0.176259	6.05791e-05	0.00094678	ENSMUSG00000028088	Fmo5	protein_coding	14263
221.972	0.557382	0.164341	6.06566e-05	0.000947207	ENSMUSG00000072258	Taf1a	protein_coding	21339
202.886	0.755068	0.241552	6.07133e-05	0.000947309	ENSMUSG00000006586	Runx1t1	protein_coding	12395
41.2777	-1.62294	0.710604	6.09373e-05	0.000949234	ENSMUSG00000030413	Pglyrp1	protein_coding	21946
769.752	0.449974	0.125764	6.09144e-05	0.000949234	ENSMUSG00000032615	Nt5m	protein_coding	103850
3381.3	-0.963196	0.339457	6.10103e-05	0.000949586	ENSMUSG00000037206	Islr	protein_coding	26968
187.78	0.777112	0.251273	6.17802e-05	0.000960776	ENSMUSG00000012126	Ubxn11	protein_coding	67586
3536.59	0.496608	0.142349	6.191e-05	0.000962002	ENSMUSG00000020611	Gna13	protein_coding	14674
75.9065	1.29884	0.530688	6.20594e-05	0.000963529	ENSMUSG00000060429	Sntb1	protein_coding	20649
9885.39	-0.509164	0.146928	6.21727e-05	0.000964494	ENSMUSG00000021477	Ctsl	protein_coding	13039
140.08	1.23598	0.494711	6.22347e-05	0.000964664	ENSMUSG00000028871	Rspo1	protein_coding	192199
4940.13	-0.448781	0.125586	6.24693e-05	0.000967505	ENSMUSG00000048388	Fam171b	protein_coding	241520
55.3769	-1.60478	0.704058	6.28303e-05	0.000972297	ENSMUSG00000046280	She	protein_coding	214547
4849.19	-0.214496	0.0548753	6.47224e-05	0.00100076	ENSMUSG00000025613	Cct8	protein_coding	12469
866.797	0.389271	0.106039	6.52332e-05	0.001007	ENSMUSG00000022571	Pycrl	protein_coding	66194
986.275	0.827324	0.27488	6.51898e-05	0.001007	ENSMUSG00000029348	Asphd2	protein_coding	72898
809.461	0.414978	0.114528	6.55482e-05	0.00101043	ENSMUSG00000024959	Bad	protein_coding	12015
412.475	0.843002	0.282279	6.55623e-05	0.00101043	ENSMUSG00000068854	Hist2h2be	protein_coding	319190
110.976	0.530936	0.155538	6.5618e-05	0.00101046	ENSMUSG00000056899	Immp2l	protein_coding	93757
1157.03	-0.278043	0.0724437	6.58554e-05	0.00101329	ENSMUSG00000028271	Gtf2b	protein_coding	229906
1631.02	0.528443	0.154676	6.59309e-05	0.00101363	ENSMUSG00000072772	Grcc10	protein_coding	14790
732.937	-0.480779	0.137362	6.60069e-05	0.00101397	ENSMUSG00000024201	Kdm4b	protein_coding	193796
662.909	0.502809	0.145316	6.61094e-05	0.00101472	ENSMUSG00000044550	Tceal3	protein_coding	594844
868.521	0.398816	0.10926	6.62014e-05	0.0010153	ENSMUSG00000036860	Mrpl55	protein_coding	67212
16.9555	2.74846	1.62865	6.64869e-05	0.00101885	ENSMUSG00000037681	Esyt3	protein_coding	272636
487.062	0.56922	0.170086	6.68137e-05	0.00102303	ENSMUSG00000033862	Cdk10	protein_coding	234854
846.436	0.483018	0.138308	6.69247e-05	0.0010239	ENSMUSG00000061758	Akr1b10	protein_coding	67861
603.856	-0.593461	0.179358	6.71048e-05	0.00102499	ENSMUSG00000039318	Rab3gap2	protein_coding	98732
533.248	0.484561	0.13889	6.71032e-05	0.00102499	ENSMUSG00000090000	Ier3ip1	protein_coding	66191
132.124	0.550958	0.163381	6.76428e-05	0.00103237	ENSMUSG00000030271	Ogg1	protein_coding	18294
1336.05	0.68615	0.215744	6.77265e-05	0.00103282	ENSMUSG00000022253	Nadk2	protein_coding	68646
9258.78	-0.67956	0.213143	6.78566e-05	0.00103313	ENSMUSG00000023827	Agpat4	protein_coding	68262
1147.51	-0.546702	0.161827	6.78506e-05	0.00103313	ENSMUSG00000043154	Ppp2r3a	protein_coding	235542
267.233	0.546141	0.16172	6.83867e-05	0.00104036	ENSMUSG00000057604	Lmcd1	protein_coding	30937
5.92346	2.86264	1.91696	6.84541e-05	0.00104055	ENSMUSG00000072487	Mroh5	protein_coding	268816
371.542	0.435075	0.121741	6.87436e-05	0.00104354	ENSMUSG00000006395	Hyi	polymorphic_pseudogene	NA
280.838	-0.813652	0.270189	6.87615e-05	0.00104354	ENSMUSG00000037946	Fgd3	protein_coding	30938
6898.99	-0.58884	0.178012	6.90178e-05	0.00104659	ENSMUSG00000031604	Msmo1	protein_coding	66234
1330.62	0.504876	0.146608	6.9313e-05	0.00105022	ENSMUSG00000087259	2610035D17Rik	lincRNA	NA
1179.17	-0.383618	0.104683	6.95267e-05	0.00105261	ENSMUSG00000047921	Trappc9	protein_coding	76510
490.743	0.579908	0.174723	6.9592e-05	0.00105275	ENSMUSG00000033099	Nol12	protein_coding	97961
29738.6	-0.648554	0.201339	6.96875e-05	0.00105335	ENSMUSG00000026728	Vim	protein_coding	22352
1622.31	0.416802	0.115656	6.97466e-05	0.0010534	ENSMUSG00000024454	Hdac3	protein_coding	15183
734.424	-0.462486	0.131445	6.98875e-05	0.00105469	ENSMUSG00000001248	Gramd1a	protein_coding	52857
1158.27	0.505675	0.147029	7.00976e-05	0.00105617	ENSMUSG00000000581	C1d	protein_coding	57316
6177.82	0.439741	0.123517	7.00447e-05	0.00105617	ENSMUSG00000038615	Nfe2l1	protein_coding	18023
55.795	-1.11693	0.43378	7.12404e-05	0.00107167	ENSMUSG00000028804	Csmd2	protein_coding	329942
9.29632	2.83194	1.8923	7.12054e-05	0.00107167	ENSMUSG00000045349	Sh2d5	protein_coding	230863
2756.19	0.633074	0.195662	7.13208e-05	0.00107203	ENSMUSG00000037601	Nme1	protein_coding	18102
81.471	-0.779798	0.256276	7.1855e-05	0.00107677	ENSMUSG00000006307	Kmt2b	protein_coding	75410
1594.9	-0.607635	0.185858	7.18028e-05	0.00107677	ENSMUSG00000020231	Dip2a	protein_coding	64451
86.2472	0.829061	0.2785	7.17242e-05	0.00107677	ENSMUSG00000053297	AI854703	protein_coding	NA
30.7424	1.18359	0.473875	7.18648e-05	0.00107677	ENSMUSG00000081670	Gm15697	unprocessed_pseudogene	NA
626.77	-0.633357	0.195925	7.1957e-05	0.0010773	ENSMUSG00000032913	Lrig2	protein_coding	269473
2163.19	-0.246395	0.064013	7.28792e-05	0.00108909	ENSMUSG00000029156	Sgcb	protein_coding	24051
1039.93	-0.545489	0.162329	7.29752e-05	0.00108909	ENSMUSG00000041926	Rnpep	protein_coding	215615
42.8464	1.86747	0.879023	7.29414e-05	0.00108909	ENSMUSG00000087479	Gm16835	processed_transcript	NA
222.821	0.681261	0.215245	7.29718e-05	0.00108909	ENSMUSG00000100164	2610306M01Rik	bidirectional_promoter_lncRNA	NA
800.308	-0.394851	0.108748	7.32962e-05	0.00109301	ENSMUSG00000063273	Naa15	protein_coding	74838
29.5117	-1.95631	0.936743	7.33956e-05	0.00109363	ENSMUSG00000025494	Sigirr	protein_coding	24058
1952.09	0.432991	0.121643	7.36385e-05	0.00109638	ENSMUSG00000018770	Atp5g3	protein_coding	228033
1376.6	-0.58923	0.179314	7.45052e-05	0.00110754	ENSMUSG00000022961	Son	protein_coding	20658
3951.96	-0.231281	0.0599316	7.44808e-05	0.00110754	ENSMUSG00000027187	Cat	protein_coding	12359
54.9529	0.823639	0.277287	7.49318e-05	0.001113	ENSMUSG00000097343	9030407P20Rik	processed_transcript	NA
1199.54	-0.535492	0.158971	7.52793e-05	0.00111729	ENSMUSG00000043940	Wdfy3	protein_coding	72145
18.3191	-1.81018	0.849916	7.57359e-05	0.00112318	ENSMUSG00000015134	Aldh1a3	protein_coding	56847
11.8501	1.74451	0.810342	7.60058e-05	0.0011263	ENSMUSG00000075270	Pde11a	protein_coding	241489
688.575	0.47996	0.138592	7.62038e-05	0.00112834	ENSMUSG00000040952	Rps19	protein_coding	20085
1429.19	0.620251	0.191803	7.64376e-05	0.00113041	ENSMUSG00000015312	Gadd45b	protein_coding	17873
29.4308	1.70731	0.788809	7.64632e-05	0.00113041	ENSMUSG00000027306	Nusap1	protein_coding	108907
48.9598	1.28407	0.539768	7.76578e-05	0.00114717	ENSMUSG00000024261	Syt4	protein_coding	20983
386.023	0.704377	0.22615	7.82597e-05	0.00115516	ENSMUSG00000036825	Ssx2ip	protein_coding	99167
3.69697	2.69507	1.69242	7.86765e-05	0.0011604	ENSMUSG00000107902	Gm32592	antisense	NA
70.9324	1.19868	0.489327	7.87586e-05	0.0011607	ENSMUSG00000072893	4933439C10Rik	processed_transcript	NA
1236.86	0.476263	0.137619	7.88386e-05	0.00116098	ENSMUSG00000031983	2310022B05Rik	protein_coding	69551
52.5024	-0.741963	0.242589	8.0216e-05	0.00118034	ENSMUSG00000009876	Cox4i2	protein_coding	84682
272.232	0.706325	0.227598	8.05981e-05	0.00118504	ENSMUSG00000047632	Fgfbp3	protein_coding	72514
445.315	-0.909413	0.322452	8.09355e-05	0.00118907	ENSMUSG00000019947	Arid5b	protein_coding	71371
23.9228	-1.22384	0.506762	8.10939e-05	0.00119047	ENSMUSG00000097583	6430590A07Rik	processed_transcript	NA
5790.61	-0.31516	0.0844162	8.20027e-05	0.00120288	ENSMUSG00000021218	Gdi2	protein_coding	14569
441.324	0.526433	0.156679	8.21468e-05	0.00120405	ENSMUSG00000020877	Scrn2	protein_coding	217140
655.268	-0.363462	0.0994542	8.27306e-05	0.00121073	ENSMUSG00000037993	Dhx38	protein_coding	64340
4171.48	0.243429	0.063707	8.2695e-05	0.00121073	ENSMUSG00000060073	Psma3	protein_coding	19167
383.917	0.689656	0.221273	8.28993e-05	0.00121226	ENSMUSG00000045777	Ifitm10	protein_coding	320802
133.454	1.14529	0.46109	8.37382e-05	0.00122358	ENSMUSG00000020649	Rrm2	protein_coding	20135
6220.25	-0.684222	0.219284	8.39301e-05	0.00122448	ENSMUSG00000025375	Aatk	protein_coding	11302
398.837	0.364677	0.0999447	8.3924e-05	0.00122448	ENSMUSG00000059355	Wdr83os	protein_coding	414077
267.243	0.660748	0.209683	8.40009e-05	0.00122457	ENSMUSG00000028295	Smim8	protein_coding	66291
1912.86	0.485612	0.141765	8.42946e-05	0.0012279	ENSMUSG00000030245	Golt1b	protein_coding	66964
344.185	0.578056	0.176875	8.4409e-05	0.00122862	ENSMUSG00000028601	Echdc2	protein_coding	52430
2286.56	0.265869	0.0701365	8.45184e-05	0.00122926	ENSMUSG00000006423	C330007P06Rik	protein_coding	77644
110.89	0.785355	0.263263	8.4901e-05	0.00123388	ENSMUSG00000028100	Nudt17	protein_coding	78373
189.047	0.626275	0.196072	8.52969e-05	0.00123868	ENSMUSG00000014243	Zswim7	protein_coding	69747
221.818	-1.44794	0.648141	8.60871e-05	0.00124731	ENSMUSG00000030109	Slc6a12	protein_coding	14411
2600.75	-0.694525	0.224075	8.59964e-05	0.00124731	ENSMUSG00000048707	Tprn	protein_coding	97031
4.37113	2.68776	1.79101	8.60898e-05	0.00124731	ENSMUSG00000087117	Gm11523	processed_transcript	NA
155.716	-0.954486	0.349879	8.68e-05	0.00125567	ENSMUSG00000032012	Nectin1	protein_coding	58235
227.268	0.796567	0.269036	8.67809e-05	0.00125567	ENSMUSG00000045031	Cetn4	protein_coding	207175
140.262	-0.861367	0.300507	8.7252e-05	0.00126124	ENSMUSG00000097695	Gm26905	lincRNA	NA
1754.67	0.61613	0.192485	8.76039e-05	0.00126536	ENSMUSG00000035285	Nat14	protein_coding	269854
1512	-0.346821	0.0945774	8.77691e-05	0.00126678	ENSMUSG00000039218	Srrm2	protein_coding	75956
1656.06	0.741262	0.244669	8.84236e-05	0.00127525	ENSMUSG00000056666	Retsat	protein_coding	67442
2293.17	-0.476602	0.13901	8.85953e-05	0.00127675	ENSMUSG00000024104	Washc2	protein_coding	28006
13735.8	-0.731487	0.240533	8.88507e-05	0.00127839	ENSMUSG00000013523	Bcas1	protein_coding	76960
236.692	-0.512771	0.15252	8.89127e-05	0.00127839	ENSMUSG00000024293	Esco1	protein_coding	77805
293.676	-1.11972	0.449345	8.88669e-05	0.00127839	ENSMUSG00000026814	Eng	protein_coding	13805
528.586	0.37431	0.103523	8.9378e-05	0.0012841	ENSMUSG00000039450	Dcxr	protein_coding	67880
4385.44	-0.479833	0.140338	8.97274e-05	0.00128814	ENSMUSG00000029426	Scarb2	protein_coding	12492
824.386	-0.312206	0.0840616	9.00118e-05	0.00129124	ENSMUSG00000037364	Srrt	protein_coding	83701
1253.77	0.377922	0.104894	9.16176e-05	0.00131328	ENSMUSG00000038982	Bloc1s5	protein_coding	17828
200.942	0.716366	0.234935	9.23908e-05	0.00132235	ENSMUSG00000026344	Lypd1	protein_coding	72585
118.939	0.772762	0.259861	9.23526e-05	0.00132235	ENSMUSG00000030584	Dpf1	protein_coding	29861
37.2563	-2.12029	1.11225	9.24843e-05	0.00132269	ENSMUSG00000023039	Krt7	protein_coding	110310
24.3659	2.38575	1.36698	9.29117e-05	0.00132779	ENSMUSG00000097890	4930547M16Rik	bidirectional_promoter_lncRNA	NA
1309.08	-0.251324	0.0664341	9.31234e-05	0.00132981	ENSMUSG00000042688	Mapk6	protein_coding	50772
146.107	0.779544	0.26326	9.33307e-05	0.00133176	ENSMUSG00000026387	Sctr	protein_coding	319229
37.3536	1.36205	0.604208	9.36416e-05	0.00133519	ENSMUSG00000071265	1700086L19Rik	transcribed_unitary_pseudogene	NA
1054.94	0.287592	0.077017	9.50722e-05	0.00135169	ENSMUSG00000031820	Babam1	protein_coding	68251
168.321	-0.917908	0.333577	9.50619e-05	0.00135169	ENSMUSG00000058806	Col13a1	protein_coding	12817
469.377	0.440892	0.126813	9.50145e-05	0.00135169	ENSMUSG00000063849	Ppcdc	protein_coding	66812
738.88	-0.831178	0.288406	9.50852e-05	0.00135169	ENSMUSG00000108621	Gm37494	lincRNA	102637087
281.446	-0.505261	0.150536	9.52448e-05	0.00135294	ENSMUSG00000090112	Shprh	protein_coding	268281
9.08117	2.19686	1.1889	9.56075e-05	0.00135707	ENSMUSG00000103966	Gm37120	TEC	NA
737.014	0.349879	0.0961324	9.57313e-05	0.0013578	ENSMUSG00000043284	Tmem11	protein_coding	216821
16.6336	1.59343	0.751786	9.64222e-05	0.00136657	ENSMUSG00000086358	Gm13270	processed_transcript	NA
1430.5	-0.422184	0.120418	9.71843e-05	0.00137634	ENSMUSG00000031974	Abcb10	protein_coding	56199
229.614	-0.52727	0.159551	9.97836e-05	0.00141103	ENSMUSG00000022849	Hspbap1	protein_coding	66667
6.34063	2.63697	1.97342	9.97277e-05	0.00141103	ENSMUSG00000032942	Ucp3	protein_coding	22229
458.999	0.445024	0.128796	9.99251e-05	0.00141198	ENSMUSG00000022217	Emc9	protein_coding	85308
186.722	-0.894345	0.323543	0.000101726	0.00143635	ENSMUSG00000027611	Procr	protein_coding	19124
63.1736	0.913736	0.334229	0.000101865	0.00143724	ENSMUSG00000113440	Gm46404	lincRNA	NA
598.533	-0.442669	0.128162	0.000102069	0.00143903	ENSMUSG00000026663	Atf6	protein_coding	226641
123.488	0.757941	0.255934	0.000102396	0.00144257	ENSMUSG00000005233	Spc25	protein_coding	66442
160.466	0.634614	0.202876	0.000102921	0.00144889	ENSMUSG00000039478	Micu3	protein_coding	78506
1957.81	-0.382867	0.10748	0.000103384	0.00145431	ENSMUSG00000024335	Brd2	protein_coding	14312
69.5939	1.26102	0.55011	0.00010366	0.00145711	ENSMUSG00000075437	Gm11681	lincRNA	NA
815.262	-0.74902	0.252479	0.000104714	0.00146973	ENSMUSG00000026418	Tnni1	protein_coding	21952
15.6621	2.06262	1.10143	0.000104647	0.00146973	ENSMUSG00000112054	Gm33680	lincRNA	NA
978.123	0.672826	0.21924	0.000105089	0.00147306	ENSMUSG00000038803	Ost4	protein_coding	67695
201.045	0.910787	0.333942	0.000105107	0.00147306	ENSMUSG00000050856	Atp5k	protein_coding	11958
757.993	-0.502066	0.150586	0.000105437	0.00147659	ENSMUSG00000057335	Cep170	protein_coding	545389
69.4629	0.956778	0.36043	0.000105632	0.00147822	ENSMUSG00000026226	Spata3	protein_coding	70060
49.6482	-1.03223	0.40694	0.000107436	0.00150125	ENSMUSG00000020151	Ptprr	protein_coding	19279
1898.35	0.598367	0.188833	0.000107404	0.00150125	ENSMUSG00000056698	Elmod3	protein_coding	232089
422.327	-0.468654	0.138248	0.000107749	0.0015045	ENSMUSG00000030138	Bms1	protein_coding	213895
1744.73	-0.567757	0.176604	0.000108003	0.00150582	ENSMUSG00000026778	Prkcq	protein_coding	18761
142.776	-1.52479	0.723424	0.000107967	0.00150582	ENSMUSG00000078922	Tgtp1	protein_coding	21822
469.93	0.595499	0.18778	0.000108097	0.00150601	ENSMUSG00000024208	Uqcc2	protein_coding	67267
88.0174	-0.837971	0.296338	0.000108526	0.00151087	ENSMUSG00000030539	Sema4b	protein_coding	20352
922.803	0.668433	0.218439	0.00011046	0.00153666	ENSMUSG00000026875	Traf1	protein_coding	22029
10352.6	0.282523	0.0763123	0.000110634	0.00153796	ENSMUSG00000039347	Atp6v0e2	protein_coding	76252
1377.77	0.548421	0.169291	0.000110716	0.00153796	ENSMUSG00000085793	Lin52	protein_coding	217708
1862.48	0.304544	0.0829787	0.000111525	0.00154805	ENSMUSG00000061046	Haghl	protein_coding	68977
874.168	0.38647	0.109348	0.00011205	0.0015542	ENSMUSG00000030726	Pold3	protein_coding	67967
1184.55	-0.473893	0.140696	0.000112497	0.00155838	ENSMUSG00000032220	Myo1e	protein_coding	71602
347.29	-0.458402	0.134932	0.000112599	0.00155838	ENSMUSG00000034471	Caskin2	protein_coding	140721
1470.74	0.900729	0.331278	0.00011252	0.00155838	ENSMUSG00000040055	Gjb6	protein_coding	14623
269.105	-0.841037	0.299311	0.00011285	0.0015607	ENSMUSG00000022390	Zc3h7b	protein_coding	20286
5.05433	2.46339	1.62231	0.000113829	0.00157309	ENSMUSG00000091387	Gcnt4	protein_coding	218476
993.335	-0.449285	0.131748	0.000114445	0.00158023	ENSMUSG00000021488	Nsd1	protein_coding	18193
6.92745	-1.9788	1.05787	0.000114513	0.00158023	ENSMUSG00000097707	Gm26742	lincRNA	NA
78.8894	0.835597	0.297342	0.000115508	0.0015928	ENSMUSG00000116594	AC133488.1	protein_coding	NA
1680.25	0.465381	0.137841	0.000115838	0.00159618	ENSMUSG00000021395	Spin1	protein_coding	20729
547.214	0.459598	0.135747	0.000116481	0.00160387	ENSMUSG00000032398	Snapc5	protein_coding	330959
937.464	0.458735	0.135437	0.000116587	0.00160415	ENSMUSG00000033186	Mzt1	protein_coding	76789
735.084	0.476692	0.142224	0.000117174	0.00161106	ENSMUSG00000022822	Abcc5	protein_coding	27416
22.8128	1.43856	0.678628	0.000117986	0.00162104	ENSMUSG00000108513	Gm30075	lincRNA	NA
149.705	-0.669048	0.220208	0.00011845	0.00162623	ENSMUSG00000024245	Tmem178	protein_coding	68027
491.617	0.48015	0.143725	0.00011906	0.00163315	ENSMUSG00000005804	Bloc1s6	protein_coding	18457
259.559	0.605577	0.193604	0.000119127	0.00163315	ENSMUSG00000038085	Cnbd2	protein_coding	70873
8459.37	0.64088	0.208514	0.000120203	0.0016467	ENSMUSG00000041548	Hspb8	protein_coding	80888
278.762	-0.528793	0.162759	0.000120577	0.00164961	ENSMUSG00000020827	Mink1	protein_coding	50932
30.3776	-1.20672	0.528074	0.00012059	0.00164961	ENSMUSG00000022054	Nefm	protein_coding	18040
4115.26	0.32096	0.0885606	0.000121262	0.00165759	ENSMUSG00000020271	Fbxw11	protein_coding	103583
2091.96	0.338353	0.0940889	0.000121551	0.00166035	ENSMUSG00000002550	Uck1	protein_coding	22245
49.1439	1.04568	0.423076	0.00012164	0.00166036	ENSMUSG00000022021	Diaph3	protein_coding	56419
3019.21	-0.392915	0.112291	0.000122269	0.00166774	ENSMUSG00000068739	Sars	protein_coding	20226
82.8041	1.00101	0.395256	0.000122744	0.00167301	ENSMUSG00000090996	Gm20458	protein_coding	NA
5423.12	-0.591777	0.188477	0.000122957	0.00167469	ENSMUSG00000058258	Idi1	protein_coding	319554
293.425	0.949773	0.364019	0.00012333	0.00167857	ENSMUSG00000072640	Lyrm9	protein_coding	66274
360.886	0.591775	0.18869	0.000124476	0.00169217	ENSMUSG00000026154	Sdhaf4	protein_coding	68002
2802.8	-0.46424	0.138231	0.000124508	0.00169217	ENSMUSG00000031955	Bcar1	protein_coding	12927
337.536	0.536381	0.166306	0.000125139	0.00169951	ENSMUSG00000062376	Borcs7	protein_coding	66439
482.179	-0.519168	0.159533	0.000125632	0.00170498	ENSMUSG00000053470	Kdm3a	protein_coding	104263
47.0664	0.931394	0.354261	0.000126365	0.0017137	ENSMUSG00000020905	Usp43	protein_coding	216835
26.8492	1.49261	0.724069	0.000126779	0.00171807	ENSMUSG00000109599	Gm31812	lincRNA	NA
174.829	0.74278	0.254876	0.000127002	0.00171986	ENSMUSG00000035274	Tpbg	protein_coding	21983
1496.62	-0.415697	0.120763	0.000128746	0.00174223	ENSMUSG00000029227	Fip1l1	protein_coding	66899
38.0215	1.2672	0.574728	0.000129085	0.00174556	ENSMUSG00000019775	Rgs17	protein_coding	56533
4.4237	2.45839	1.81827	0.000129672	0.00175224	ENSMUSG00000085069	Gm13111	antisense	NA
1535.91	-0.474323	0.142609	0.000130574	0.00176316	ENSMUSG00000052914	Cyp2j6	protein_coding	13110
17.0571	-2.18788	1.30955	0.000130766	0.0017645	ENSMUSG00000044041	Krt13	protein_coding	16663
252.88	0.705594	0.238642	0.00013098	0.00176612	ENSMUSG00000004748	Mtfp1	protein_coding	67900
2749.1	0.503937	0.15418	0.000131679	0.00177428	ENSMUSG00000022205	Sub1	protein_coding	20024
821.095	0.444603	0.131539	0.000131948	0.00177663	ENSMUSG00000060475	Wtap	protein_coding	60532
215.041	-0.966194	0.377726	0.000132216	0.00177898	ENSMUSG00000032515	Csrnp1	protein_coding	215418
397.221	-0.57499	0.182876	0.000132704	0.00178299	ENSMUSG00000038369	Ncoa6	protein_coding	56406
1427.26	-0.357688	0.101026	0.000132634	0.00178299	ENSMUSG00000066306	Numa1	protein_coding	101706
297.545	0.794662	0.281423	0.000133162	0.00178661	ENSMUSG00000030708	Dnajb13	protein_coding	69387
16.3763	1.26423	0.575794	0.000133134	0.00178661	ENSMUSG00000105139	Gm19391	processed_transcript	NA
689.662	-0.433024	0.127407	0.000133674	0.00179093	ENSMUSG00000028649	Macf1	protein_coding	11426
4.91731	2.37565	1.61192	0.000133623	0.00179093	ENSMUSG00000059674	Cdh24	protein_coding	239096
6.74293	2.43091	1.77688	0.00013401	0.00179416	ENSMUSG00000061578	Ksr2	protein_coding	333050
1975.13	-0.368972	0.104922	0.000134698	0.00180119	ENSMUSG00000022391	Rangap1	protein_coding	19387
25.2781	2.27173	1.4363	0.000134727	0.00180119	ENSMUSG00000031293	Rs1	protein_coding	20147
1062.79	-0.382481	0.109652	0.000136757	0.00182317	ENSMUSG00000015750	Aph1a	protein_coding	226548
626.454	0.386714	0.111103	0.00013659	0.00182317	ENSMUSG00000020899	Pfas	protein_coding	237823
538.54	-0.416067	0.121469	0.000136648	0.00182317	ENSMUSG00000024579	Pcyox1l	protein_coding	240334
888.382	0.567714	0.180374	0.00013666	0.00182317	ENSMUSG00000079111	Kdelr2	protein_coding	66913
1857.53	0.354463	0.10023	0.000137509	0.0018319	ENSMUSG00000005510	Ndufs3	protein_coding	68349
48.7781	-0.920688	0.352113	0.000137716	0.00183336	ENSMUSG00000033377	Palmd	protein_coding	114301
4.04699	2.41267	1.77686	0.000138368	0.00184075	ENSMUSG00000048485	Zbtb8b	protein_coding	215627
17841.2	0.621435	0.203114	0.000138672	0.00184332	ENSMUSG00000007872	Id3	protein_coding	15903
1184.95	0.43485	0.128466	0.000138757	0.00184332	ENSMUSG00000090935	Synj2bp	protein_coding	24071
140.189	1.1118	0.476286	0.000139241	0.00184845	ENSMUSG00000036699	Zcchc12	protein_coding	72693
1418.19	-0.492351	0.150446	0.000139991	0.0018571	ENSMUSG00000025509	Pnpla2	protein_coding	66853
20.2087	1.0657	0.446471	0.000141591	0.001877	ENSMUSG00000091994	E130317F20Rik	bidirectional_promoter_lncRNA	NA
25.122	1.12925	0.489854	0.000142266	0.00188462	ENSMUSG00000087381	Gm16008	antisense	NA
18975.8	-0.531815	0.166392	0.000142471	0.00188601	ENSMUSG00000046160	Olig1	protein_coding	50914
1195.16	0.479493	0.145675	0.000142616	0.00188661	ENSMUSG00000022420	Dnal4	protein_coding	54152
160.669	-0.51846	0.161079	0.000143056	0.0018911	ENSMUSG00000039704	Lmbrd2	protein_coding	320506
1209.54	0.274102	0.0752053	0.000144311	0.00190636	ENSMUSG00000028622	Mrpl37	protein_coding	56280
5.9284	2.39827	1.94802	0.000144797	0.00191144	ENSMUSG00000045655	Fam216b	protein_coding	219170
721.177	-0.525529	0.164289	0.000146733	0.00193565	ENSMUSG00000035168	Tanc1	protein_coding	66860
1241.68	-0.377184	0.108435	0.000146925	0.00193682	ENSMUSG00000004567	Mcoln1	protein_coding	94178
588.204	0.435144	0.129209	0.000147337	0.0019409	ENSMUSG00000024902	Mrpl11	protein_coding	66419
1300.81	-0.591899	0.191787	0.000147601	0.00194302	ENSMUSG00000032340	Neo1	protein_coding	18007
69.3276	0.999084	0.405156	0.000147731	0.00194337	ENSMUSG00000005470	Asf1b	protein_coding	66929
234.544	0.576846	0.185584	0.000148571	0.00195306	ENSMUSG00000037493	Cib2	protein_coding	56506
629.879	0.885146	0.334912	0.000149153	0.00195391	ENSMUSG00000003604	Aven	protein_coding	74268
432.056	0.77097	0.273247	0.000149018	0.00195391	ENSMUSG00000015766	Eps8	protein_coding	13860
1167.51	-0.56394	0.180268	0.000149093	0.00195391	ENSMUSG00000031010	Usp9x	protein_coding	22284
5.64205	2.34682	1.68519	0.000149035	0.00195391	ENSMUSG00000090291	Lrrc10b	protein_coding	278795
4.61663	2.38021	1.8392	0.000148778	0.00195391	ENSMUSG00000091556	Gm14569	protein_coding	101055983
1696.14	0.4693	0.142323	0.000149638	0.00195889	ENSMUSG00000021306	Gpr137b	protein_coding	83924
5.22528	2.37877	1.89239	0.000149791	0.00195954	ENSMUSG00000009108	Gnat2	protein_coding	14686
1043.83	-0.476621	0.145287	0.00015118	0.0019736	ENSMUSG00000002496	Tsc2	protein_coding	22084
2900.39	-0.661783	0.22246	0.000151017	0.0019736	ENSMUSG00000017132	Cyth1	protein_coding	19157
173.518	0.614666	0.20192	0.000151133	0.0019736	ENSMUSG00000099034	2810039B14Rik	transcribed_unitary_pseudogene	NA
648.909	-0.652052	0.218288	0.000151923	0.00198171	ENSMUSG00000032737	Inppl1	protein_coding	16332
388.696	0.438306	0.130723	0.000152011	0.00198171	ENSMUSG00000047067	Dusp28	protein_coding	67446
612.612	-0.610909	0.200467	0.000152356	0.00198484	ENSMUSG00000055065	Ddx17	protein_coding	67040
162.732	0.708931	0.244142	0.000152732	0.00198836	ENSMUSG00000092260	Zfp963	protein_coding	620419
273.336	0.533443	0.168116	0.000152864	0.00198871	ENSMUSG00000026922	Agpat2	protein_coding	67512
17.6167	1.1511	0.511443	0.000153719	0.00199845	ENSMUSG00000054945	Gm9958	protein_coding	NA
945.309	0.531668	0.167515	0.00015411	0.00200215	ENSMUSG00000059713	Rcan3	protein_coding	53902
2430.54	-0.328489	0.092589	0.000154984	0.00201074	ENSMUSG00000024991	Eif3a	protein_coding	13669
489.091	-0.657637	0.221205	0.000154951	0.00201074	ENSMUSG00000027695	Pld1	protein_coding	18805
1803.82	-0.670422	0.227043	0.000155779	0.00201966	ENSMUSG00000026360	Rgs2	protein_coding	19735
21.5228	1.32138	0.633248	0.00015699	0.00203397	ENSMUSG00000048652	Samd13	protein_coding	75015
32.6008	1.81323	1.0055	0.000157177	0.002035	ENSMUSG00000056215	Lrguk	protein_coding	74354
78.5618	0.96749	0.388884	0.000158523	0.00205102	ENSMUSG00000024228	Nudt12	protein_coding	67993
297.991	0.53622	0.169851	0.000158906	0.00205456	ENSMUSG00000029363	Rfc5	protein_coding	72151
1617.8	0.37951	0.109973	0.000160061	0.00206808	ENSMUSG00000010054	Tusc2	protein_coding	80385
1824.6	0.398732	0.116778	0.000160359	0.00207051	ENSMUSG00000029918	Mrps33	protein_coding	14548
212.548	0.824793	0.30397	0.000160608	0.0020723	ENSMUSG00000057322	Rpl38	protein_coding	67671
435.998	-0.582491	0.189393	0.000161001	0.00207596	ENSMUSG00000023034	Nr4a1	protein_coding	15370
756.375	-0.81172	0.29705	0.000161247	0.00207771	ENSMUSG00000025261	Huwe1	protein_coding	59026
1568.14	0.389542	0.113584	0.000161676	0.00208182	ENSMUSG00000021550	2210016F16Rik	protein_coding	70153
623.891	-0.738028	0.259585	0.000161788	0.00208183	ENSMUSG00000001750	Tcirg1	protein_coding	27060
1281.84	-0.515596	0.161775	0.000162608	0.00209096	ENSMUSG00000006005	Tpr	protein_coding	108989
1254.66	-0.36029	0.103506	0.000162884	0.00209309	ENSMUSG00000024556	Me2	protein_coding	107029
225.518	-0.654246	0.220914	0.000163451	0.00209693	ENSMUSG00000020592	Sdc1	protein_coding	20969
1417.05	-0.373682	0.108127	0.00016341	0.00209693	ENSMUSG00000026641	Usf1	protein_coding	22278
421.634	0.340794	0.0969991	0.000163517	0.00209693	ENSMUSG00000045251	Zfp688	protein_coding	69234
1082.72	0.690458	0.237431	0.000163923	0.00210071	ENSMUSG00000022665	Ccdc80	protein_coding	67896
6914.49	-0.761722	0.271757	0.000164266	0.00210368	ENSMUSG00000026519	Tmem63a	protein_coding	208795
285.654	0.816673	0.300567	0.000164866	0.00210993	ENSMUSG00000064307	Lrrc51	protein_coding	69358
457.858	-0.483079	0.14898	0.000165507	0.0021167	ENSMUSG00000029166	Mapre3	protein_coding	100732
1163.08	0.500235	0.155835	0.000165652	0.00211712	ENSMUSG00000044629	Cnrip1	protein_coding	380686
1671.06	0.286284	0.0797007	0.000166148	0.00212201	ENSMUSG00000027430	Dtd1	protein_coding	66044
905.479	-0.722164	0.252759	0.000166448	0.00212297	ENSMUSG00000034560	Washc4	protein_coding	319277
7.01527	2.11379	1.34484	0.000166415	0.00212297	ENSMUSG00000112945	Gm32151	bidirectional_promoter_lncRNA	102634611
402.242	-0.722665	0.253021	0.000166574	0.00212314	ENSMUSG00000029802	Abcg2	protein_coding	26357
270.047	-0.558276	0.179897	0.000167764	0.00213687	ENSMUSG00000032571	Pik3r4	protein_coding	75669
76482.3	-0.441401	0.132988	0.0001679	0.00213715	ENSMUSG00000025203	Scd2	protein_coding	20250
1753.84	0.518121	0.163327	0.000168485	0.00214234	ENSMUSG00000022340	Sybu	protein_coding	319613
194.772	0.651249	0.220274	0.000168534	0.00214234	ENSMUSG00000033318	Gstt2	protein_coding	14872
7375.92	-0.379231	0.110343	0.000168852	0.00214494	ENSMUSG00000013921	Clip3	protein_coding	76686
441.308	0.393182	0.115362	0.000170392	0.00216158	ENSMUSG00000039231	Suv39h1	protein_coding	20937
86.9131	-2.29588	1.92574	0.000170324	0.00216158	ENSMUSG00000045545	Krt14	protein_coding	16664
72.0179	1.27456	0.609652	0.000170863	0.0021661	ENSMUSG00000066720	Cldn9	protein_coding	56863
18.3346	1.39518	0.69763	0.000171443	0.002172	ENSMUSG00000047419	Cmya5	protein_coding	76469
3102.2	-0.312261	0.0880603	0.000171656	0.00217324	ENSMUSG00000060261	Gtf2i	protein_coding	14886
25.9292	1.92316	1.13615	0.000171823	0.00217389	ENSMUSG00000053963	Stum	protein_coding	381310
85.9962	-0.732609	0.25885	0.000172463	0.00218053	ENSMUSG00000044149	Nkrf	protein_coding	77286
221.174	0.717934	0.252095	0.000174609	0.00220618	ENSMUSG00000033029	1700088E04Rik	protein_coding	27660
477.199	-0.415211	0.123617	0.000174834	0.00220754	ENSMUSG00000026349	Ccnt2	protein_coding	72949
888.388	0.369989	0.107433	0.000175047	0.00220875	ENSMUSG00000063235	Ptpmt1	processed_transcript	66461
10.3693	-1.72735	0.960856	0.000175757	0.00221476	ENSMUSG00000015405	Ace2	protein_coding	70008
774.713	0.372441	0.108317	0.000175694	0.00221476	ENSMUSG00000061313	Ddhd2	protein_coding	72108
117.398	-0.608407	0.202333	0.000176656	0.0022246	ENSMUSG00000071862	Lrrtm2	protein_coding	107065
904.128	-0.583094	0.191406	0.000177082	0.00222813	ENSMUSG00000020576	Nbas	protein_coding	71169
1485.51	0.431676	0.129905	0.000177173	0.00222813	ENSMUSG00000047989	Ino80c	protein_coding	225280
3049.89	0.542167	0.174206	0.000178826	0.00224742	ENSMUSG00000062661	Ncs1	protein_coding	14299
3909.92	0.321829	0.0915322	0.000181672	0.00228116	ENSMUSG00000019494	Cops6	protein_coding	26893
1770.53	-0.355049	0.102604	0.000181753	0.00228116	ENSMUSG00000033295	Ptprf	protein_coding	19268
164.061	-1.30498	0.639791	0.000182651	0.00229091	ENSMUSG00000021647	Cartpt	protein_coding	27220
5145.74	0.504305	0.158886	0.000182844	0.00229181	ENSMUSG00000026664	Phyh	protein_coding	16922
90.8573	0.925681	0.37052	0.000184173	0.00230693	ENSMUSG00000003354	Ccdc65	protein_coding	105833
424.814	-0.696383	0.243408	0.000185024	0.00231606	ENSMUSG00000022508	Bcl6	protein_coding	12053
1567.92	0.298983	0.0843795	0.000186729	0.0023334	ENSMUSG00000020133	2310011J03Rik	protein_coding	66374
55.4764	0.946154	0.384703	0.000186781	0.0023334	ENSMUSG00000026831	1700007K13Rik	protein_coding	69327
472.909	-0.350659	0.101326	0.000186717	0.0023334	ENSMUSG00000035401	Emsy	protein_coding	233545
747.28	-0.681489	0.236707	0.000187307	0.00233843	ENSMUSG00000017314	Mpp2	protein_coding	50997
103.231	-1.55758	0.837471	0.000189294	0.00236011	ENSMUSG00000044258	Ctla2a	protein_coding	13024
154.063	-0.498892	0.157174	0.000189263	0.00236011	ENSMUSG00000051067	Lingo3	protein_coding	237403
796.978	0.461318	0.142128	0.000189574	0.00236204	ENSMUSG00000035268	Pkig	protein_coding	18769
450.324	0.415255	0.124485	0.000189822	0.00236357	ENSMUSG00000025532	Crcp	protein_coding	12909
363.173	0.65286	0.223952	0.000191167	0.00237874	ENSMUSG00000044676	Zfp612	protein_coding	234725
3622.45	-0.594085	0.197845	0.000193067	0.00240081	ENSMUSG00000024413	Npc1	protein_coding	18145
316.218	0.390307	0.115531	0.000193609	0.00240596	ENSMUSG00000031879	Fam96b	protein_coding	68523
990.693	0.607353	0.203893	0.000194956	0.0024211	ENSMUSG00000022562	Oplah	protein_coding	75475
518.564	-0.682258	0.238165	0.00019529	0.00242365	ENSMUSG00000045629	Sh3tc2	protein_coding	225608
1084.6	-0.633231	0.215534	0.00019545	0.00242405	ENSMUSG00000031385	Plxnb3	protein_coding	140571
877.087	0.422559	0.127556	0.000195819	0.00242702	ENSMUSG00000041912	Tdrkh	protein_coding	72634
159.864	0.765936	0.279838	0.000195973	0.00242733	ENSMUSG00000024899	Papss2	protein_coding	23972
795.926	-0.491436	0.154653	0.000196286	0.00242962	ENSMUSG00000041235	Chd7	protein_coding	320790
161.098	-1.37772	0.704074	0.00019644	0.00242993	ENSMUSG00000042379	Esm1	protein_coding	71690
49.598	1.06677	0.472502	0.000196895	0.00243396	ENSMUSG00000038522	Mfsd4b1	protein_coding	215929
9.50753	1.92964	1.20361	0.000199644	0.00246634	ENSMUSG00000013483	Card14	protein_coding	170720
7.35479	1.72511	0.993207	0.000200177	0.0024713	ENSMUSG00000093436	Gm20646	sense_overlapping	NA
17.109	1.94216	1.22178	0.00020102	0.00248008	ENSMUSG00000031698	Mylk3	protein_coding	213435
4.83997	2.19206	1.85649	0.000203029	0.00250322	ENSMUSG00000021751	Acox2	protein_coding	93732
4421.03	-0.481314	0.15105	0.000203599	0.00250861	ENSMUSG00000017754	Pltp	protein_coding	18830
110.403	-0.659705	0.228725	0.000204184	0.00251066	ENSMUSG00000029381	Shroom3	protein_coding	27428
49.2697	0.778636	0.288015	0.000203912	0.00251066	ENSMUSG00000036815	Dpp10	protein_coding	269109
23062.1	0.757688	0.276959	0.000204297	0.00251066	ENSMUSG00000041556	Fbxo2	protein_coding	230904
6.23109	2.17185	1.94994	0.000204089	0.00251066	ENSMUSG00000111203	Gm48719	antisense	NA
2064.32	-0.543083	0.176847	0.000204616	0.00251294	ENSMUSG00000000631	Myo18a	protein_coding	360013
936.255	-0.69426	0.245288	0.000205496	0.0025221	ENSMUSG00000021662	Arhgef28	protein_coding	110596
311.34	-0.483084	0.151917	0.000205798	0.00252417	ENSMUSG00000108348	Gm42372	protein_coding	105247240
250.406	0.602091	0.202745	0.000206439	0.00252875	ENSMUSG00000002032	Tmem25	protein_coding	71687
1793.63	-0.483024	0.151935	0.000206436	0.00252875	ENSMUSG00000036333	Kidins220	protein_coding	77480
49.819	0.99297	0.423402	0.000206876	0.00253245	ENSMUSG00000028558	Calr4	protein_coding	108802
1837.85	-0.279743	0.0789791	0.00020761	0.00253978	ENSMUSG00000031753	Cog4	protein_coding	102339
1139.48	-0.622624	0.212129	0.00020799	0.00254279	ENSMUSG00000039899	Fgl2	protein_coding	14190
32381.2	-0.845445	0.327079	0.000209273	0.00255682	ENSMUSG00000026879	Gsn	protein_coding	227753
542.635	0.563219	0.185975	0.000209964	0.0025636	ENSMUSG00000023089	Ndufa5	protein_coding	68202
688.188	0.665281	0.232186	0.000211135	0.00257623	ENSMUSG00000056486	Chn1	protein_coding	108699
764.09	-0.624795	0.213536	0.000211939	0.00258209	ENSMUSG00000030516	Tjp1	protein_coding	21872
328.93	0.427828	0.13044	0.000211997	0.00258209	ENSMUSG00000035215	Lsm7	protein_coding	66094
1503.03	0.615536	0.209347	0.000212026	0.00258209	ENSMUSG00000093674	Rpl41	protein_coding	67945
3033.37	0.32235	0.0928148	0.000212428	0.00258428	ENSMUSG00000009549	Srp14	protein_coding	20813
309.478	-0.461173	0.143522	0.000212546	0.00258428	ENSMUSG00000020064	Herc4	protein_coding	67345
4930.72	-0.377439	0.111781	0.000212617	0.00258428	ENSMUSG00000039682	Lap3	protein_coding	66988
2513.91	-0.467495	0.146067	0.000212776	0.00258456	ENSMUSG00000034377	Tulp4	protein_coding	68842
248.355	-0.459356	0.14285	0.000213405	0.00258924	ENSMUSG00000024773	Atg2a	protein_coding	329015
132.088	-0.728634	0.263437	0.000213436	0.00258924	ENSMUSG00000057143	Trim12c	protein_coding	319236
350.372	-0.605242	0.20494	0.000214307	0.00259812	ENSMUSG00000041658	Rragb	protein_coding	245670
3003.83	0.374715	0.110897	0.000214729	0.00260151	ENSMUSG00000004056	Akt2	protein_coding	11652
615.155	0.522757	0.169021	0.000214862	0.00260151	ENSMUSG00000021339	Mrs2	protein_coding	380836
95.2101	-0.753079	0.276358	0.000215332	0.00260554	ENSMUSG00000026315	Serpinb8	protein_coding	20725
595.024	0.265849	0.0749255	0.000217117	0.00262545	ENSMUSG00000020831	0610010K14Rik	protein_coding	104457
39.9511	0.833688	0.321828	0.000217484	0.0026282	ENSMUSG00000111888	Gm46212	antisense	NA
160.562	0.697723	0.248644	0.000217925	0.00263184	ENSMUSG00000097061	9330151L19Rik	bidirectional_promoter_lncRNA	NA
1092.99	0.407802	0.123155	0.000218081	0.00263204	ENSMUSG00000079317	Trappc2	protein_coding	66226
502.453	-0.475182	0.149652	0.000220461	0.00265781	ENSMUSG00000001632	Brpf1	protein_coding	78783
404.903	0.584999	0.196485	0.000220498	0.00265781	ENSMUSG00000036975	Tmem177	protein_coding	66343
154.483	-1.41164	0.749124	0.000221253	0.00266521	ENSMUSG00000006386	Tek	protein_coding	21687
22.3718	1.83339	2.24552	0.000223138	0.0026862	ENSMUSG00000115022	Gm49387	protein_coding	NA
493.168	-0.356203	0.104723	0.000223709	0.00269136	ENSMUSG00000032952	Ap4b1	protein_coding	67489
2376.53	-0.349192	0.102357	0.000225572	0.00271203	ENSMUSG00000018481	Appbp2	protein_coding	66884
3395.91	0.224006	0.0624867	0.000226116	0.00271684	ENSMUSG00000022193	Psmb5	protein_coding	19173
642.125	-0.324104	0.0938758	0.00022677	0.00272165	ENSMUSG00000020918	Kat2a	protein_coding	14534
329.683	0.501383	0.160874	0.000226804	0.00272165	ENSMUSG00000024592	C330018D20Rik	protein_coding	77422
79.8894	1.03424	0.460439	0.000227201	0.00272468	ENSMUSG00000026207	Speg	protein_coding	11790
706.405	0.446726	0.138754	0.00022959	0.00275158	ENSMUSG00000037971	1110032A03Rik	protein_coding	68721
1704.79	-0.212749	0.0592403	0.000230089	0.0027558	ENSMUSG00000027170	Eif3m	protein_coding	98221
16236	-0.274845	0.0781012	0.000231853	0.00277518	ENSMUSG00000019087	Atp6ap1	protein_coding	54411
248.97	0.581769	0.196188	0.000233387	0.00279	ENSMUSG00000100691	2010320M18Rik	lincRNA	NA
60.3337	1.14236	0.544957	0.000233266	0.00279	ENSMUSG00000114959	G630093K05Rik	lincRNA	NA
147.213	-1.33157	0.693666	0.000233579	0.00279053	ENSMUSG00000075014	Gm10800	protein_coding	NA
3153.54	0.407843	0.123938	0.000234441	0.00279905	ENSMUSG00000021124	Vti1b	protein_coding	53612
154.373	-0.789194	0.299278	0.000234718	0.00280058	ENSMUSG00000036661	Dennd3	protein_coding	105841
2754.02	-0.695605	0.249879	0.00023565	0.00280992	ENSMUSG00000060716	Plekhh1	protein_coding	211945
1335.34	0.390768	0.117659	0.000236751	0.00282102	ENSMUSG00000001383	Zmat2	protein_coding	66492
822.446	-0.400502	0.121285	0.00023688	0.00282102	ENSMUSG00000029501	Ankle2	protein_coding	71782
298.463	-1.21158	0.601484	0.000238586	0.00283955	ENSMUSG00000041378	Cldn5	protein_coding	12741
338.211	-0.496334	0.159541	0.000238828	0.00284064	ENSMUSG00000020464	Pnpt1	protein_coding	71701
56.7449	0.972618	0.419356	0.000239482	0.00284483	ENSMUSG00000004961	Syt5	protein_coding	53420
497.58	0.505135	0.163282	0.000239353	0.00284483	ENSMUSG00000038500	Prr3	protein_coding	75210
845.029	-0.395283	0.119488	0.000240378	0.00285282	ENSMUSG00000021468	Sptlc1	protein_coding	268656
913.755	0.321691	0.0935044	0.000240457	0.00285282	ENSMUSG00000053012	Krcc1	protein_coding	57896
94.4573	-0.845824	0.334018	0.000240723	0.00285418	ENSMUSG00000022438	Parvb	protein_coding	170736
93.1755	-0.841338	0.331272	0.000240885	0.0028543	ENSMUSG00000112622	Gm47164	TEC	NA
1138.03	0.526948	0.17272	0.00024119	0.00285613	ENSMUSG00000079658	Eloc	protein_coding	67923
1387.33	0.409995	0.125088	0.00024181	0.00286167	ENSMUSG00000036880	Acaa2	protein_coding	52538
7170.31	0.38597	0.116131	0.000242553	0.00286867	ENSMUSG00000005161	Prdx2	protein_coding	21672
333.345	-0.791209	0.301886	0.000243271	0.00287536	ENSMUSG00000005621	Zfp592	protein_coding	233410
6.87993	1.97953	1.3924	0.000244134	0.00288374	ENSMUSG00000074284	Gm10658	antisense	NA
37.3745	0.845515	0.334599	0.000244509	0.00288637	ENSMUSG00000086914	Gm16124	antisense	NA
166.319	0.867542	0.348882	0.000245949	0.00290156	ENSMUSG00000043311	D17H6S53E	protein_coding	114585
86.8034	0.663421	0.235331	0.000246172	0.00290237	ENSMUSG00000085408	C530005A16Rik	processed_transcript	NA
4665.24	0.333583	0.0977092	0.000246416	0.00290239	ENSMUSG00000025421	Hdhd2	protein_coding	76987
74.7321	-1.42844	0.781794	0.000246482	0.00290239	ENSMUSG00000055148	Klf2	protein_coding	16598
2735.27	0.443779	0.138495	0.000247021	0.00290692	ENSMUSG00000039452	Snx22	protein_coding	382083
71.5013	-0.929149	0.390797	0.000247838	0.00291472	ENSMUSG00000104329	Gm37324	TEC	NA
1492.31	-0.3536	0.1047	0.000248171	0.00291682	ENSMUSG00000036667	Tcaf1	protein_coding	77574
18.189	-0.919784	0.384813	0.000249915	0.00293549	ENSMUSG00000101462	Gm3052	transcribed_processed_pseudogene	NA
41.323	1.0542	0.483832	0.000250305	0.00293824	ENSMUSG00000001508	Sgca	protein_coding	20391
2324.87	0.405107	0.123696	0.000252454	0.00296162	ENSMUSG00000005732	Ranbp1	protein_coding	19385
414.235	0.895379	0.369261	0.00025472	0.00298449	ENSMUSG00000017493	Igfbp4	protein_coding	16010
1534.35	-0.585034	0.19945	0.000254646	0.00298449	ENSMUSG00000058589	Anks1b	protein_coding	77531
390.581	-0.653646	0.231659	0.000256072	0.00299662	ENSMUSG00000020961	Ston2	protein_coding	108800
879.36	0.57673	0.195794	0.000255944	0.00299662	ENSMUSG00000066595	Flvcr1	protein_coding	226844
637.445	-0.356225	0.105919	0.000256652	0.00300154	ENSMUSG00000072501	Phf20l1	protein_coding	239510
600.078	-0.28881	0.083181	0.000257165	0.00300567	ENSMUSG00000026698	Pigc	protein_coding	67292
8776.69	0.285242	0.0820461	0.000257644	0.00300941	ENSMUSG00000035242	Oaz1	protein_coding	18245
3589.34	-0.272853	0.0781226	0.000258431	0.00301468	ENSMUSG00000025950	Idh1	protein_coding	15926
134.261	-0.769016	0.291752	0.000258575	0.00301468	ENSMUSG00000039096	Rsad1	protein_coding	237926
5302.17	0.347029	0.102737	0.000258291	0.00301468	ENSMUSG00000061904	Slc25a3	protein_coding	18674
33.0159	-1.2318	0.627989	0.000259004	0.00301782	ENSMUSG00000027896	Slc16a4	protein_coding	229699
964.366	-0.494994	0.160246	0.000259545	0.00302226	ENSMUSG00000017721	Pigt	protein_coding	78928
33.7241	-1.26216	0.654165	0.000261881	0.00304758	ENSMUSG00000050105	Grrp1	protein_coding	72690
179.196	0.83097	0.329383	0.000264377	0.00307283	ENSMUSG00000025789	St8sia2	protein_coding	20450
77.2765	-0.86591	0.351727	0.000264319	0.00307283	ENSMUSG00000047428	Dlk2	protein_coding	106565
428.624	-0.441767	0.138578	0.000265039	0.00307862	ENSMUSG00000026939	Tmem141	protein_coding	51875
3866.8	-0.231603	0.0655571	0.00026728	0.00310275	ENSMUSG00000038429	Usp5	protein_coding	22225
473.116	0.613661	0.213828	0.000268487	0.00311293	ENSMUSG00000030030	1700003E16Rik	protein_coding	71837
929.183	-0.374268	0.112825	0.000268427	0.00311293	ENSMUSG00000032604	Qars	protein_coding	97541
671.022	-0.379644	0.114818	0.000268951	0.0031164	ENSMUSG00000051236	Msrb3	protein_coding	320183
2344.6	-0.242113	0.0688159	0.000270323	0.00312845	ENSMUSG00000029405	G3bp2	protein_coding	23881
296.971	0.621168	0.217514	0.000270227	0.00312845	ENSMUSG00000074738	Fndc10	protein_coding	230991
547.842	-0.452178	0.143059	0.000270753	0.0031315	ENSMUSG00000038831	Ralgps1	protein_coding	241308
450.932	-0.567028	0.192595	0.000271391	0.00313696	ENSMUSG00000030409	Dmpk	protein_coding	13400
1682.33	0.267797	0.0768357	0.00027215	0.0031438	ENSMUSG00000047215	Rpl9	protein_coding	20005
196.372	-0.583361	0.200193	0.000273493	0.00315738	ENSMUSG00000031790	Mmp15	protein_coding	17388
5.55117	2.01865	1.68761	0.000273686	0.00315768	ENSMUSG00000020703	5530401A14Rik	protein_coding	NA
14.226	1.77654	1.1572	0.000273966	0.00315899	ENSMUSG00000032514	Ttc21a	protein_coding	74052
582.95	0.445444	0.140499	0.00027431	0.00316102	ENSMUSG00000047045	Tmem164	protein_coding	209497
2464.12	0.316971	0.0929106	0.000274589	0.0031623	ENSMUSG00000015575	Atp6v0e	protein_coding	11974
63477	-0.776006	0.298326	0.000275831	0.00317467	ENSMUSG00000036634	Mag	protein_coding	17136
249.939	-0.726365	0.270887	0.000276841	0.00318435	ENSMUSG00000055485	Soga1	protein_coding	320706
986.455	0.299098	0.0870418	0.000277611	0.00318616	ENSMUSG00000002329	Mdp1	protein_coding	67881
97.2561	-0.752453	0.28524	0.000277674	0.00318616	ENSMUSG00000044749	Abca6	protein_coding	76184
123.378	0.748437	0.28295	0.000277229	0.00318616	ENSMUSG00000081824	BC002163	processed_pseudogene	NA
29.0724	1.09014	0.521867	0.000277345	0.00318616	ENSMUSG00000086873	Gm15672	processed_transcript	NA
22.1112	-1.54954	0.916069	0.000277996	0.00318792	ENSMUSG00000034738	Nostrin	protein_coding	329416
57.4952	1.14672	0.568036	0.000278697	0.00319401	ENSMUSG00000026686	Lmx1a	protein_coding	110648
91.4471	-1.17696	0.5929	0.000279139	0.00319689	ENSMUSG00000037578	Pkd2l1	protein_coding	329064
198.174	0.463576	0.148168	0.000279437	0.00319689	ENSMUSG00000042198	Chchd7	protein_coding	66433
1744.86	0.623976	0.219662	0.000279457	0.00319689	ENSMUSG00000067377	Tspan6	protein_coding	56496
242.666	-0.590479	0.203963	0.000279769	0.00319852	ENSMUSG00000103749	Pcdhgb5	protein_coding	93702
4.85468	1.99201	1.83503	0.000281058	0.00321132	ENSMUSG00000110937	Gm47629	antisense	NA
72.2397	0.863266	0.353844	0.000283349	0.00323188	ENSMUSG00000016239	Lonrf3	protein_coding	74365
91.2478	-0.753723	0.286727	0.000283372	0.00323188	ENSMUSG00000042699	Dhx9	protein_coding	13211
12.5745	1.6074	0.978504	0.000283239	0.00323188	ENSMUSG00000100599	1700120C14Rik	processed_transcript	NA
497.541	-0.390683	0.119551	0.000285731	0.00325682	ENSMUSG00000060402	Chst8	protein_coding	68947
1465.89	-0.264762	0.0761752	0.000286142	0.00325953	ENSMUSG00000079108	Srp54c	protein_coding	100101806
172.941	0.50613	0.166618	0.000286939	0.00326527	ENSMUSG00000025732	Mcrip2	protein_coding	68241
4.27491	1.97596	1.57436	0.000287062	0.00326527	ENSMUSG00000071332	E230015B07Rik	bidirectional_promoter_lncRNA	NA
8.98384	1.88504	2.00976	0.000287165	0.00326527	ENSMUSG00000075427	Olfr288	protein_coding	545140
857.394	0.302106	0.0882958	0.000288152	0.00327255	ENSMUSG00000004268	Emg1	protein_coding	14791
892.361	0.355326	0.106625	0.000288049	0.00327255	ENSMUSG00000074749	Kiz	protein_coding	228730
1007.26	0.547435	0.184987	0.000288942	0.00327866	ENSMUSG00000021131	Erh	protein_coding	13877
218.097	-0.500692	0.164383	0.000289038	0.00327866	ENSMUSG00000033396	Spg11	protein_coding	214585
340.675	-0.450528	0.143383	0.000291762	0.00330741	ENSMUSG00000031278	Acsl4	protein_coding	50790
218.659	-0.662917	0.239793	0.000291923	0.00330741	ENSMUSG00000053293	Pom121	protein_coding	107939
377.015	-0.727154	0.273195	0.000292101	0.00330744	ENSMUSG00000044308	Ubr3	protein_coding	68795
474.831	-0.453342	0.144581	0.000292661	0.00331179	ENSMUSG00000037331	Larp1	protein_coding	73158
425718	-0.686869	0.252093	0.000293559	0.00331996	ENSMUSG00000031425	Plp1	protein_coding	18823
1659.12	0.320877	0.0947608	0.0002942	0.00332522	ENSMUSG00000029198	Grpel1	protein_coding	17713
335.091	0.461694	0.148137	0.000294779	0.00332976	ENSMUSG00000019590	Cyb561	protein_coding	13056
247.288	0.58773	0.203861	0.000295104	0.00333144	ENSMUSG00000097820	E530011L22Rik	antisense	NA
149.243	0.522605	0.17435	0.000295799	0.00333729	ENSMUSG00000097729	2310015A10Rik	processed_transcript	NA
53.2014	0.641562	0.22966	0.000296457	0.00334272	ENSMUSG00000050064	Zfp697	protein_coding	242109
535.449	-0.475285	0.153992	0.000297931	0.00335733	ENSMUSG00000021466	Ptch1	protein_coding	19206
304.459	0.597231	0.208539	0.000298146	0.00335774	ENSMUSG00000022040	Ephx2	protein_coding	13850
166.388	0.844314	0.344873	0.000302404	0.00340367	ENSMUSG00000038836	Agbl3	protein_coding	76223
54.0951	-1.41359	0.809371	0.000303544	0.00341447	ENSMUSG00000026938	Fcna	protein_coding	14133
707.509	0.367337	0.111488	0.000304186	0.00341965	ENSMUSG00000071014	Ndufb6	protein_coding	230075
5.65306	1.92548	1.87567	0.000304704	0.00342343	ENSMUSG00000020264	Slc36a2	protein_coding	246049
527.107	0.370341	0.112625	0.000305165	0.00342657	ENSMUSG00000069835	Sat2	protein_coding	69215
1533.8	-0.311107	0.0917496	0.000306195	0.00343608	ENSMUSG00000019943	Atp2b1	protein_coding	67972
718.947	0.448194	0.143088	0.0003065	0.00343747	ENSMUSG00000057069	Ero1lb	protein_coding	67475
974.069	-0.311647	0.091979	0.000308113	0.0034535	ENSMUSG00000060279	Ap2a1	protein_coding	11771
1557.6	0.523949	0.175702	0.000308648	0.00345744	ENSMUSG00000017631	Abr	protein_coding	109934
6734.29	0.349157	0.105097	0.000310775	0.00347921	ENSMUSG00000002332	Dhrs1	protein_coding	52585
1079.79	-0.516656	0.172677	0.000312377	0.00349299	ENSMUSG00000027603	Ggt7	protein_coding	207182
1683.02	-0.303122	0.0892108	0.000312291	0.00349299	ENSMUSG00000032480	Dhx30	protein_coding	72831
228.435	-1.12102	0.560233	0.0003126	0.00349341	ENSMUSG00000001247	Lsr	protein_coding	54135
740.93	0.407674	0.127108	0.000313741	0.00350409	ENSMUSG00000022370	Mrpl13	protein_coding	68537
566.551	0.558402	0.19167	0.0003149	0.00351159	ENSMUSG00000021846	Peli2	protein_coding	93834
240.342	-0.428815	0.135549	0.00031497	0.00351159	ENSMUSG00000029438	Bcl7a	protein_coding	77045
52.7568	0.795473	0.315719	0.000314721	0.00351159	ENSMUSG00000074219	Gm10644	protein_coding	NA
2556.92	0.729574	0.277309	0.000315468	0.00351506	ENSMUSG00000020037	Rfx4	protein_coding	71137
100.222	-0.946046	0.420196	0.000315666	0.00351519	ENSMUSG00000026604	Ptpn14	protein_coding	19250
637.864	-0.573348	0.198658	0.000316042	0.00351523	ENSMUSG00000020697	Lig3	protein_coding	16882
1289.05	0.37065	0.113079	0.000315931	0.00351523	ENSMUSG00000042210	Abhd14a	protein_coding	68644
117.585	0.581632	0.202609	0.000317205	0.00352608	ENSMUSG00000115423	AL731706.1	protein_coding	NA
187.703	0.532996	0.180325	0.0003184	0.0035349	ENSMUSG00000025777	Gdap1	protein_coding	14545
46524	-0.670593	0.246209	0.00031834	0.0035349	ENSMUSG00000027562	Car2	protein_coding	12349
5079.58	-0.703531	0.263473	0.000318561	0.0035349	ENSMUSG00000045087	S1pr5	protein_coding	94226
369.864	-0.518564	0.173917	0.000319403	0.00354216	ENSMUSG00000023977	Ubr2	protein_coding	224826
54.7303	0.911493	0.395328	0.000320086	0.00354765	ENSMUSG00000021565	Slc6a19	protein_coding	74338
2288.28	-0.247747	0.0714812	0.00032062	0.00355149	ENSMUSG00000039536	Stau1	protein_coding	20853
34293.7	0.567233	0.196142	0.000320915	0.00355266	ENSMUSG00000026385	Dbi	protein_coding	13167
944.009	-0.621857	0.222258	0.000322872	0.00357223	ENSMUSG00000031441	Atp11a	protein_coding	50770
73.7553	-0.763649	0.297719	0.000323135	0.00357305	ENSMUSG00000049281	Scn3b	protein_coding	235281
705.772	-0.422336	0.13332	0.000324577	0.0035857	ENSMUSG00000038213	Tapbpl	protein_coding	213233
24.9706	-1.69812	1.13191	0.00032466	0.0035857	ENSMUSG00000052516	Robo2	protein_coding	268902
41.5422	1.09411	0.542264	0.000325231	0.00358991	ENSMUSG00000029177	Cenpa	protein_coding	12615
124.907	-0.796341	0.317896	0.00032586	0.00359055	ENSMUSG00000005917	Otx1	protein_coding	18423
11641.6	-0.598568	0.211236	0.000325762	0.00359055	ENSMUSG00000025503	Taldo1	protein_coding	21351
874.845	-0.534084	0.181237	0.000325601	0.00359055	ENSMUSG00000034275	Igsf9b	protein_coding	235086
585.721	0.483728	0.158998	0.000326432	0.00359475	ENSMUSG00000027935	Rab13	protein_coding	68328
3522.76	0.351181	0.106279	0.000326795	0.00359595	ENSMUSG00000021576	Pdcd6	protein_coding	18570
8.46366	1.58453	0.99859	0.000326922	0.00359595	ENSMUSG00000097716	1700026J14Rik	lincRNA	NA
9.54104	1.80834	1.30297	0.000327252	0.00359749	ENSMUSG00000030641	Ddias	protein_coding	74041
3146.04	0.464496	0.150846	0.000328007	0.00360368	ENSMUSG00000039611	Tmem246	protein_coding	67063
427.142	-0.419604	0.132415	0.000329621	0.00361931	ENSMUSG00000044519	Zfp488	protein_coding	382867
1637.2	-0.399292	0.124474	0.000331776	0.00364012	ENSMUSG00000027312	Atrn	protein_coding	11990
327.518	-0.463668	0.150669	0.000331903	0.00364012	ENSMUSG00000053641	Dennd4a	protein_coding	102442
294.905	0.718772	0.273284	0.000332762	0.00364743	ENSMUSG00000095930	Nim1k	protein_coding	245269
10.6706	1.67077	1.10751	0.000332987	0.00364778	ENSMUSG00000097466	D430036J16Rik	antisense	NA
27.9628	1.02395	0.486586	0.000333216	0.00364816	ENSMUSG00000114457	Gm36346	lincRNA	NA
5.70855	1.79401	1.29299	0.000334553	0.00366068	ENSMUSG00000072884	Gm10433	processed_transcript	NA
1129.33	0.432764	0.137932	0.000334796	0.00366122	ENSMUSG00000021102	Glrx5	protein_coding	73046
30.2404	0.961622	0.437101	0.00033552	0.003667	ENSMUSG00000086915	Gm16365	antisense	NA
111956	-0.675385	0.250334	0.000335932	0.00366938	ENSMUSG00000032517	Mobp	protein_coding	17433
457.735	-0.583558	0.20488	0.000337079	0.0036774	ENSMUSG00000004677	Myo9b	protein_coding	17925
62.1587	0.738387	0.284801	0.000337205	0.0036774	ENSMUSG00000020519	Sap30l	protein_coding	50724
3420.38	0.284752	0.0836566	0.000337251	0.0036774	ENSMUSG00000040652	Oaz2	protein_coding	18247
1242	-0.410229	0.12901	0.00033873	0.0036914	ENSMUSG00000032435	Dync1li1	protein_coding	235661
139.345	0.653984	0.239632	0.000339557	0.00369827	ENSMUSG00000004233	Wars2	protein_coding	70560
1468.81	0.79562	0.320123	0.000344532	0.00375029	ENSMUSG00000061518	Cox5b	protein_coding	12859
546.657	-0.46834	0.153264	0.000345704	0.00376088	ENSMUSG00000032402	Smad3	protein_coding	17127
406.976	-0.36616	0.112317	0.000346235	0.00376232	ENSMUSG00000001909	Trmt1	protein_coding	212528
8.22921	1.70819	1.17643	0.000346189	0.00376232	ENSMUSG00000074981	Dcdc5	transcribed_unitary_pseudogene	329482
149.58	1.042	0.506105	0.000348671	0.0037866	ENSMUSG00000006567	Atp7b	protein_coding	11979
42.4642	-0.827842	0.341793	0.000349229	0.00379048	ENSMUSG00000108434	Gm45768	lincRNA	NA
59.2768	0.923814	0.411424	0.00035164	0.00381334	ENSMUSG00000049154	Fam183b	protein_coding	75429
22.6973	-0.990622	0.464441	0.000351739	0.00381334	ENSMUSG00000102782	Gm37625	TEC	NA
1147.89	0.401966	0.126207	0.000352294	0.00381715	ENSMUSG00000006412	Pfdn2	protein_coding	18637
3.15821	1.87924	1.6545	0.000352674	0.00381909	ENSMUSG00000031861	Lpar2	protein_coding	53978
731.312	0.341123	0.1034	0.000354807	0.00383998	ENSMUSG00000026433	Rab29	protein_coding	226422
183.01	-1.07251	0.534042	0.000355559	0.00384591	ENSMUSG00000045930	Clec14a	protein_coding	66864
242.74	-0.877418	0.377727	0.000356763	0.00385672	ENSMUSG00000020439	Smtn	protein_coding	29856
2038.78	-0.431358	0.13822	0.000357657	0.00386417	ENSMUSG00000039194	Rlbp1	protein_coding	19771
28.5021	-0.882796	0.381878	0.000357953	0.00386515	ENSMUSG00000115144	Gm7968	TEC	NA
277.995	0.399207	0.125316	0.00035826	0.00386626	ENSMUSG00000075467	Dnlz	protein_coding	52838
4687.83	0.234727	0.068073	0.000361739	0.00390157	ENSMUSG00000051853	Arf3	protein_coding	11842
34.4663	-1.3135	0.752933	0.000364099	0.00392478	ENSMUSG00000039678	Tbc1d13	protein_coding	70296
117.158	1.04974	0.517363	0.000364506	0.00392625	ENSMUSG00000033966	Cdkl4	protein_coding	381113
384.83	0.554797	0.193037	0.000364652	0.00392625	ENSMUSG00000073702	Rpl31	protein_coding	114641
58.1973	1.26928	0.71223	0.000364921	0.0039269	ENSMUSG00000020000	Moxd1	protein_coding	59012
41.9574	0.881075	0.38196	0.000365196	0.00392762	ENSMUSG00000087184	Gm11650	processed_transcript	NA
260.032	0.674223	0.252459	0.000366267	0.00393691	ENSMUSG00000070407	Hs3st3b1	protein_coding	54710
882.547	0.418055	0.133125	0.000367034	0.00394289	ENSMUSG00000036980	Taf6	protein_coding	21343
575.352	0.527093	0.180442	0.000369161	0.00396349	ENSMUSG00000025505	Tmem80	protein_coding	71448
4438.41	-0.491942	0.164619	0.000369686	0.00396687	ENSMUSG00000056966	Gjc3	protein_coding	118446
164.755	-0.683191	0.257649	0.000370776	0.00397631	ENSMUSG00000020435	Osbp2	protein_coding	74309
3565.58	0.597622	0.213982	0.000371983	0.00398698	ENSMUSG00000024423	Impact	protein_coding	16210
266.187	-0.660901	0.245991	0.00037272	0.00399261	ENSMUSG00000098132	Rassf10	protein_coding	78748
1445.34	0.332308	0.100689	0.000373013	0.00399348	ENSMUSG00000026755	Arpc5l	protein_coding	74192
8702.23	-0.686608	0.25984	0.000374616	0.00400675	ENSMUSG00000032854	Ugt8a	protein_coding	22239
673.005	0.343829	0.104867	0.000374677	0.00400675	ENSMUSG00000051007	Gatd1	protein_coding	213350
884.51	-0.429115	0.137977	0.000376612	0.00402517	ENSMUSG00000022557	Bop1	protein_coding	12181
883.263	0.612299	0.221655	0.000378473	0.00404276	ENSMUSG00000028199	Cryz	protein_coding	12972
734.038	0.738339	0.289444	0.000378872	0.00404473	ENSMUSG00000028150	Rorc	protein_coding	19885
1152.82	0.263719	0.0775581	0.000379176	0.00404568	ENSMUSG00000037353	Letmd1	protein_coding	68614
1869.88	-0.608795	0.22005	0.000380447	0.00405695	ENSMUSG00000038526	Car14	protein_coding	23831
300.881	-0.482253	0.160879	0.000381994	0.00406885	ENSMUSG00000024392	Bag6	protein_coding	224727
118.978	0.776781	0.313194	0.000381934	0.00406885	ENSMUSG00000085227	6330418K02Rik	antisense	NA
313.281	0.522126	0.17885	0.00038265	0.00407354	ENSMUSG00000078713	Tomm5	protein_coding	68512
1864.72	-0.435223	0.140748	0.000383335	0.00407853	ENSMUSG00000031661	Nkd1	protein_coding	93960
483.777	-0.516045	0.176245	0.000386292	0.00410767	ENSMUSG00000040481	Bptf	protein_coding	207165
1396.16	-0.54117	0.187891	0.000386967	0.00411254	ENSMUSG00000029416	Slc15a4	protein_coding	100561
7531.78	0.788184	0.321795	0.000392387	0.00416544	ENSMUSG00000020644	Id2	protein_coding	15902
3.0303	1.8219	1.63221	0.000392303	0.00416544	ENSMUSG00000047143	Dmrta2	protein_coding	242620
248.761	0.718695	0.279508	0.000393282	0.00417259	ENSMUSG00000035984	Nme5	protein_coding	75533
1313.69	-0.348264	0.106981	0.000395205	0.00418829	ENSMUSG00000063904	Dpp3	protein_coding	75221
1334.04	-0.559724	0.197089	0.000395024	0.00418829	ENSMUSG00000069808	Fam57a	protein_coding	116972
627.956	-0.423288	0.136253	0.000396536	0.00419932	ENSMUSG00000005370	Msh6	protein_coding	17688
234.99	0.555703	0.195266	0.000396691	0.00419932	ENSMUSG00000070737	Tmem35b	protein_coding	100039968
200.41	0.70323	0.271236	0.000398839	0.00421969	ENSMUSG00000087413	Gm11266	antisense	NA
256.077	-0.650058	0.242437	0.000399507	0.00422438	ENSMUSG00000044562	Rasip1	protein_coding	69903
744.025	-0.476431	0.15916	0.000402378	0.00425187	ENSMUSG00000004267	Eno2	protein_coding	13807
14.46	1.23895	0.701179	0.000402766	0.00425187	ENSMUSG00000085338	2410004I01Rik	lincRNA	NA
12.8195	-1.02417	0.506154	0.000402783	0.00425187	ENSMUSG00000103234	Gm37158	TEC	NA
9.00916	1.56067	1.04498	0.00040349	0.00425695	ENSMUSG00000028179	Cth	protein_coding	107869
813.8	-0.331483	0.101089	0.000403907	0.00425897	ENSMUSG00000033088	Triobp	protein_coding	110253
663.532	-0.506223	0.172602	0.00040424	0.0042601	ENSMUSG00000028053	Ash1l	protein_coding	192195
17.2857	1.68439	1.22922	0.000405445	0.00427042	ENSMUSG00000072693	Gm10401	protein_coding	NA
877.322	0.446261	0.146206	0.000405954	0.00427116	ENSMUSG00000031601	Cnot7	protein_coding	18983
863.667	-0.40251	0.128102	0.000405968	0.00427116	ENSMUSG00000040463	Mybbp1a	protein_coding	18432
373.512	0.535841	0.186477	0.000408019	0.00428778	ENSMUSG00000037938	Chchd5	protein_coding	66170
46.6721	0.719296	0.281316	0.00040823	0.00428778	ENSMUSG00000074476	Spc24	protein_coding	67629
5.06984	1.80092	1.62593	0.000408055	0.00428778	ENSMUSG00000116604	AC087898.2	lincRNA	NA
99.5703	0.87737	0.387183	0.000410017	0.00430415	ENSMUSG00000032204	Aqp9	protein_coding	64008
2157.98	0.587938	0.211723	0.000411604	0.00431841	ENSMUSG00000054091	1810037I17Rik	protein_coding	67704
301.995	-0.756564	0.304311	0.00041405	0.00434165	ENSMUSG00000012296	Tjap1	protein_coding	74094
1131.03	0.351681	0.108698	0.000414427	0.00434319	ENSMUSG00000024993	Fam45a	protein_coding	67894
530.238	-0.402308	0.128307	0.000415673	0.00435383	ENSMUSG00000023088	Abcc1	protein_coding	17250
18.211	-1.15443	0.627293	0.000415928	0.00435409	ENSMUSG00000011305	Plin5	protein_coding	66968
69.4992	0.667601	0.253195	0.000417835	0.00437162	ENSMUSG00000041907	Gpr45	protein_coding	93690
5.32828	1.73947	1.80962	0.000418324	0.00437431	ENSMUSG00000049908	Gja8	protein_coding	14616
317.385	-0.609442	0.223185	0.000423308	0.00442398	ENSMUSG00000047789	Slc38a9	protein_coding	268706
1714.23	0.427789	0.139007	0.00042373	0.00442593	ENSMUSG00000049670	Morn4	protein_coding	226123
3170.98	0.239559	0.0705018	0.000426079	0.00444801	ENSMUSG00000032612	Usp4	protein_coding	22258
12180.1	-0.647771	0.243298	0.000427353	0.00445884	ENSMUSG00000039904	Gpr37	protein_coding	14763
1815.69	-0.415662	0.134141	0.000429122	0.0044732	ENSMUSG00000024787	Snx15	protein_coding	69024
155.562	-0.644791	0.241854	0.000429203	0.0044732	ENSMUSG00000042185	Nfrkb	protein_coding	235134
28196.7	-0.357618	0.111272	0.000429529	0.00447412	ENSMUSG00000073418	C4b	protein_coding	12268
1955.16	-0.753115	0.303909	0.000430143	0.00447757	ENSMUSG00000026104	Stat1	protein_coding	20846
3.96512	1.76735	1.52295	0.000430335	0.00447757	ENSMUSG00000090957	Gm7535	processed_pseudogene	NA
3328.79	0.560858	0.199598	0.000431302	0.00448516	ENSMUSG00000038552	Fndc4	protein_coding	64339
52.4838	0.966497	0.46383	0.00043303	0.00450065	ENSMUSG00000106887	A930005G22Rik	TEC	NA
5691.32	-0.296471	0.0894628	0.00043745	0.00454409	ENSMUSG00000003528	Slc25a1	protein_coding	13358
349.199	0.352934	0.109756	0.000440101	0.0045691	ENSMUSG00000050705	2310061I04Rik	protein_coding	69662
1144.75	-0.511609	0.176682	0.000440502	0.00457075	ENSMUSG00000032504	Pdcd6ip	protein_coding	18571
2907.39	-0.504523	0.17343	0.000441078	0.00457421	ENSMUSG00000004951	Hspb1	protein_coding	15507
1519.66	0.367491	0.115354	0.000443387	0.00459311	ENSMUSG00000032305	Fam219b	protein_coding	78323
941.103	-0.330784	0.101666	0.000443309	0.00459311	ENSMUSG00000040688	Tbl3	protein_coding	213773
869.121	0.514941	0.17841	0.000444598	0.00459315	ENSMUSG00000024143	Rhoq	protein_coding	104215
1634.74	0.316164	0.0964494	0.000444222	0.00459315	ENSMUSG00000024160	Spsb3	protein_coding	79043
150.585	-0.804377	0.339297	0.000444608	0.00459315	ENSMUSG00000031480	Thsd1	protein_coding	56229
622.649	0.466377	0.156316	0.000444136	0.00459315	ENSMUSG00000042709	Atpaf2	protein_coding	246782
4.01899	1.75197	1.52537	0.000444496	0.00459315	ENSMUSG00000079593	Gm14597	protein_coding	71159
981.691	0.457507	0.15245	0.000445203	0.00459677	ENSMUSG00000036390	Gadd45a	protein_coding	13197
28.1754	-1.00951	0.504362	0.000445965	0.00460213	ENSMUSG00000002799	Jag2	protein_coding	16450
2562.97	0.288421	0.0868691	0.00044669	0.00460709	ENSMUSG00000029649	Pomp	protein_coding	66537
3112.88	0.302755	0.0918154	0.000447897	0.00461576	ENSMUSG00000003039	Fam32a	protein_coding	67922
481.019	0.501158	0.17217	0.000448021	0.00461576	ENSMUSG00000026798	Coq4	protein_coding	227683
8637.72	-0.309193	0.0940702	0.000448364	0.00461678	ENSMUSG00000019877	Serinc1	protein_coding	56442
2575.26	0.388943	0.123926	0.000450743	0.00463784	ENSMUSG00000024099	Ndufv2	protein_coding	72900
3184.2	0.496456	0.170128	0.000450901	0.00463784	ENSMUSG00000073889	Il11ra1	protein_coding	16157
2989.93	0.261933	0.0780888	0.000451398	0.00464043	ENSMUSG00000018287	Spag7	protein_coding	216873
332.872	0.492217	0.168238	0.000452157	0.00464569	ENSMUSG00000032526	Ss18l2	protein_coding	26901
333.768	0.396115	0.126931	0.000455773	0.00467782	ENSMUSG00000021018	Polr2h	protein_coding	245841
8.66039	-1.3127	0.798971	0.00045578	0.00467782	ENSMUSG00000107136	Gm42466	TEC	NA
2916.85	-0.721956	0.287585	0.000458174	0.00469983	ENSMUSG00000020183	Cpm	protein_coding	70574
20.1872	-0.841885	0.368185	0.000458903	0.00470475	ENSMUSG00000116975	AC097366.1	lincRNA	NA
111.295	0.81637	0.349858	0.000461091	0.00472462	ENSMUSG00000020027	Socs2	protein_coding	216233
23.3418	1.25658	0.745726	0.000465492	0.00476712	ENSMUSG00000100009	Gm7967	lincRNA	NA
4573.94	-0.459557	0.15413	0.000467767	0.00478782	ENSMUSG00000032018	Sc5d	protein_coding	235293
148.203	0.712201	0.282728	0.000469177	0.00479965	ENSMUSG00000019853	Hebp2	protein_coding	56016
2654.86	0.304782	0.0929172	0.000470603	0.00481163	ENSMUSG00000027406	Idh3b	protein_coding	170718
412.105	-0.526399	0.185101	0.000474246	0.00484362	ENSMUSG00000028134	Ptbp2	protein_coding	56195
33.1774	1.35941	0.858824	0.000474001	0.00484362	ENSMUSG00000046743	Fat4	protein_coding	329628
17.2932	1.09694	0.592604	0.000474704	0.00484568	ENSMUSG00000045275	Lca5l	protein_coding	385668
964.904	0.336469	0.104449	0.000478706	0.00488389	ENSMUSG00000020650	Bcap29	protein_coding	12033
237.772	0.580486	0.211806	0.000479176	0.00488529	ENSMUSG00000017943	Gdap1l1	protein_coding	228858
149.238	0.87681	0.398253	0.000479361	0.00488529	ENSMUSG00000040877	Wdr25	protein_coding	212198
126.383	0.565267	0.204381	0.000482594	0.00491558	ENSMUSG00000025466	Fuom	protein_coding	69064
69.8224	-0.87677	0.400399	0.000493058	0.00501488	ENSMUSG00000025491	Ifitm1	protein_coding	68713
87.5336	0.599615	0.222273	0.000492623	0.00501488	ENSMUSG00000045519	Zfp560	protein_coding	434377
16.8724	1.26873	0.770423	0.00049314	0.00501488	ENSMUSG00000086638	4930405A21Rik	processed_transcript	NA
700.815	0.427545	0.141019	0.000493474	0.00501557	ENSMUSG00000021606	Ndufs6	protein_coding	407785
263.723	0.562904	0.203814	0.000494978	0.00502815	ENSMUSG00000034192	Lsm3	protein_coding	67678
6.46602	1.60239	1.82195	0.000497262	0.00504863	ENSMUSG00000022286	Grhl2	protein_coding	252973
1869.91	-0.376566	0.120188	0.000498848	0.00505928	ENSMUSG00000002812	Flii	protein_coding	14248
208.805	0.849587	0.379756	0.00049874	0.00505928	ENSMUSG00000033361	Prrg3	protein_coding	208748
6014.48	-0.655511	0.252562	0.000499957	0.00506781	ENSMUSG00000033579	Fa2h	protein_coding	338521
15.4542	1.35721	0.871313	0.000500905	0.00507469	ENSMUSG00000022362	Gm29394	protein_coding	NA
35897.3	0.599087	0.222747	0.000506213	0.00511747	ENSMUSG00000004558	Ndrg2	protein_coding	29811
802.593	-0.352497	0.110996	0.000505804	0.00511747	ENSMUSG00000032531	Amotl2	protein_coding	56332
42.3292	-1.31371	0.825035	0.000506126	0.00511747	ENSMUSG00000034037	Fgd5	protein_coding	232237
81.852	0.91486	0.434164	0.000505869	0.00511747	ENSMUSG00000050410	Tcf19	protein_coding	106795
658.289	0.365667	0.11616	0.00051018	0.00515481	ENSMUSG00000024346	Pfdn1	protein_coding	67199
137.696	-1.30861	0.822086	0.000511656	0.00516696	ENSMUSG00000034837	Gnat1	protein_coding	14685
4149.04	-0.588791	0.217773	0.00051255	0.00517045	ENSMUSG00000030774	Pak1	protein_coding	18479
226.039	-0.581153	0.213861	0.000512437	0.00517045	ENSMUSG00000057637	Prdm2	protein_coding	110593
4388.17	-0.388776	0.125438	0.000514531	0.00518766	ENSMUSG00000028032	Papss1	protein_coding	23971
695.349	0.514195	0.181005	0.000515812	0.00519502	ENSMUSG00000024039	Cbs	protein_coding	12411
130.255	0.779873	0.330663	0.000515719	0.00519502	ENSMUSG00000102644	Thap6	transcribed_unitary_pseudogene	NA
129.675	0.643499	0.247031	0.000516686	0.00520105	ENSMUSG00000087269	D330023K18Rik	processed_transcript	NA
832.865	-0.65543	0.253664	0.000517109	0.00520253	ENSMUSG00000052609	Plekhg3	protein_coding	263406
602.16	-0.514104	0.181304	0.000524581	0.00527489	ENSMUSG00000027593	Raly	protein_coding	19383
2634.02	0.563774	0.205711	0.00052573	0.00528362	ENSMUSG00000040612	Ildr2	protein_coding	100039795
414.435	0.416846	0.137398	0.000527459	0.00529818	ENSMUSG00000029911	Ssbp1	protein_coding	381760
15.8835	1.31517	0.839221	0.000531522	0.00533616	ENSMUSG00000029819	Npy	protein_coding	109648
153.473	1.01702	0.531952	0.000532197	0.00534009	ENSMUSG00000073424	Cyp4f15	protein_coding	106648
405.168	0.719003	0.292302	0.00053306	0.0053459	ENSMUSG00000028234	Rps20	protein_coding	67427
3.52987	1.64516	1.65375	0.000536382	0.00535757	ENSMUSG00000009185	Ccl8	protein_coding	20307
31232	-0.595105	0.222211	0.000535098	0.00535757	ENSMUSG00000022892	App	protein_coding	11820
820.235	0.377048	0.121212	0.000536168	0.00535757	ENSMUSG00000024007	Ppil1	protein_coding	68816
626.168	-0.794297	0.34308	0.000536024	0.00535757	ENSMUSG00000028108	Ecm1	protein_coding	13601
32.354	0.980841	0.498824	0.000535797	0.00535757	ENSMUSG00000031220	Awat2	protein_coding	245532
550.245	-0.36672	0.11711	0.000535665	0.00535757	ENSMUSG00000031310	Zmym3	protein_coding	56364
53.3923	1.22485	0.741612	0.000535522	0.00535757	ENSMUSG00000085398	4931406G06Rik	antisense	NA
5.30762	-1.56629	1.19856	0.000536496	0.00535757	ENSMUSG00000104118	Gm37298	TEC	NA
118.106	0.675624	0.266498	0.000536781	0.00535758	ENSMUSG00000027635	Dsn1	protein_coding	66934
51.9582	1.35714	0.891678	0.00053776	0.00536452	ENSMUSG00000020892	Aloxe3	protein_coding	23801
5.89903	1.65019	1.4486	0.000539292	0.00537477	ENSMUSG00000033634	Nat8f2	protein_coding	93673
86.0357	-0.980487	0.499249	0.000539357	0.00537477	ENSMUSG00000034653	Ythdc2	protein_coding	240255
191.059	-0.450686	0.152485	0.000540043	0.00537876	ENSMUSG00000061894	Zscan20	protein_coding	269585
1045.89	0.320654	0.0998347	0.000544368	0.00541898	ENSMUSG00000037499	Nenf	protein_coding	66208
126.8	0.649238	0.252036	0.000545604	0.00542841	ENSMUSG00000070858	Gm1673	protein_coding	381633
821.654	-0.516164	0.18317	0.00054738	0.00544321	ENSMUSG00000029016	Clcn6	protein_coding	26372
214.562	-0.572581	0.211204	0.000547688	0.00544341	ENSMUSG00000035845	Alg12	protein_coding	223774
325.802	-0.427244	0.142415	0.000548619	0.00544979	ENSMUSG00000059883	Irak4	protein_coding	266632
13.9712	1.47434	1.05644	0.000550171	0.00546233	ENSMUSG00000049985	Ankrd55	protein_coding	77318
13612.5	-0.383919	0.124292	0.000550563	0.00546334	ENSMUSG00000015149	Sirt2	protein_coding	64383
3246.15	0.350225	0.111018	0.000551287	0.00546765	ENSMUSG00000078923	Ube2v1	protein_coding	66589
2197.37	0.628364	0.240903	0.000552505	0.00547686	ENSMUSG00000028982	Slc25a33	protein_coding	70556
58.1237	0.901674	0.430824	0.000552801	0.00547691	ENSMUSG00000096847	Tmem151b	protein_coding	210573
1304.57	0.447343	0.151379	0.000553245	0.00547843	ENSMUSG00000020107	Anapc16	protein_coding	52717
3.47189	1.62932	1.6449	0.000553553	0.00547861	ENSMUSG00000015619	Gata3	protein_coding	14462
233.182	-0.744181	0.3104	0.000555307	0.00549309	ENSMUSG00000022836	Mylk	protein_coding	107589
12051.4	-0.475618	0.164302	0.000555807	0.00549515	ENSMUSG00000032412	Atp1b3	protein_coding	11933
726.783	0.584885	0.218135	0.000559981	0.00553352	ENSMUSG00000036611	Eepd1	protein_coding	67484
8690.14	-0.307918	0.0954821	0.000560376	0.00553452	ENSMUSG00000026203	Dnajb2	protein_coding	56812
2238.32	0.483311	0.168048	0.000561012	0.0055379	ENSMUSG00000035885	Cox8a	protein_coding	12868
633.755	0.532524	0.191721	0.000562112	0.00554586	ENSMUSG00000030753	Thap12	protein_coding	72981
739.58	0.473399	0.163492	0.000562555	0.00554732	ENSMUSG00000003955	Fam162a	protein_coding	70186
1806.83	0.684164	0.273357	0.000562962	0.00554844	ENSMUSG00000036502	Tmem255a	protein_coding	245386
186.882	-0.539697	0.195388	0.000565001	0.00556563	ENSMUSG00000021706	Zfyve16	protein_coding	218441
978.045	-0.652097	0.254928	0.000566165	0.00557418	ENSMUSG00000027238	Frmd5	protein_coding	228564
21.7265	1.06271	0.584888	0.00056682	0.00557497	ENSMUSG00000041798	Gck	protein_coding	103988
11.3128	-1.25675	0.789199	0.000566836	0.00557497	ENSMUSG00000050014	Apol10b	protein_coding	328561
1108.52	0.413379	0.13697	0.000568823	0.00559159	ENSMUSG00000062797	Hikeshi	protein_coding	67669
256.378	0.650103	0.253991	0.000569302	0.00559339	ENSMUSG00000086158	Ccpg1os	protein_coding	546143
3624.54	-0.567959	0.209897	0.000570753	0.00560473	ENSMUSG00000047976	Kcna1	protein_coding	16485
164.451	-0.5587	0.205252	0.000572556	0.00561951	ENSMUSG00000038759	Nup205	protein_coding	70699
30.0888	-0.832922	0.376663	0.000573073	0.00562166	ENSMUSG00000046008	Pnlip	protein_coding	69060
7.25936	-1.26137	0.797349	0.000573745	0.00562533	ENSMUSG00000069804	Gm10277	protein_coding	NA
340.091	-0.501868	0.177303	0.000575012	0.00563131	ENSMUSG00000001240	Ramp2	protein_coding	54409
138.86	0.617611	0.236309	0.000575251	0.00563131	ENSMUSG00000052584	Serp2	protein_coding	72661
353.625	0.549828	0.200861	0.000574835	0.00563131	ENSMUSG00000056214	Pard6g	protein_coding	93737
136.045	0.668282	0.264877	0.000576075	0.00563645	ENSMUSG00000097166	9330179D12Rik	antisense	NA
793.558	0.41062	0.135995	0.000577096	0.00564352	ENSMUSG00000057497	Fam136a	protein_coding	66488
794.199	0.471468	0.163076	0.000577842	0.00564788	ENSMUSG00000024975	Pdcd4	protein_coding	18569
34.8026	0.758074	0.322073	0.00058034	0.00566936	ENSMUSG00000107994	D830050J10Rik	bidirectional_promoter_lncRNA	NA
621.668	0.444499	0.150949	0.000583146	0.00569382	ENSMUSG00000054823	Nsd3	protein_coding	234135
900.649	0.68669	0.276365	0.000584288	0.00569612	ENSMUSG00000037686	Aspg	protein_coding	104816
900.947	-0.658987	0.259973	0.000583846	0.00569612	ENSMUSG00000049907	Rasl11b	protein_coding	68939
1560.63	-0.396861	0.130359	0.000584125	0.00569612	ENSMUSG00000066441	Rdh11	protein_coding	17252
97.2446	-0.618701	0.23756	0.000587518	0.00572466	ENSMUSG00000018372	Cep95	protein_coding	320162
748.22	0.390202	0.127691	0.000588544	0.0057317	ENSMUSG00000060938	Rpl26	protein_coding	19941
1613.03	-0.546977	0.200072	0.000590556	0.00574536	ENSMUSG00000019916	P4ha1	protein_coding	18451
15.3682	-1.34826	0.909782	0.000590545	0.00574536	ENSMUSG00000034452	Slc24a1	protein_coding	214111
1636.82	0.517444	0.185412	0.000590967	0.00574639	ENSMUSG00000066877	Nck2	protein_coding	17974
645.214	-0.333056	0.105231	0.000592775	0.005761	ENSMUSG00000024219	Anks1	protein_coding	224650
289.123	0.393491	0.129218	0.00059609	0.00579023	ENSMUSG00000030615	Tmem126a	protein_coding	66271
210.115	-0.531473	0.192549	0.000596762	0.00579378	ENSMUSG00000036057	Ptpn23	protein_coding	104831
16.3834	-1.16508	0.701689	0.00060309	0.00585221	ENSMUSG00000034435	Tmem30b	protein_coding	238257
2.66371	1.59937	1.54603	0.000604269	0.00586063	ENSMUSG00000039106	Htr5a	protein_coding	15563
4424.66	0.432146	0.146043	0.000605643	0.00587094	ENSMUSG00000000594	Gm2a	protein_coding	14667
2209.06	-0.414752	0.138499	0.000608001	0.00589077	ENSMUSG00000113424	Gm48161	sense_intronic	NA
1585.81	-0.334478	0.106055	0.000610259	0.00590962	ENSMUSG00000020658	Efr3b	protein_coding	668212
170.513	0.63866	0.250087	0.000613366	0.00593666	ENSMUSG00000051736	Fam229b	protein_coding	66337
26.8302	-1.07438	0.60889	0.000613786	0.00593767	ENSMUSG00000092021	Gbp11	polymorphic_pseudogene	634650
4443.75	-0.461094	0.159366	0.000614516	0.00594168	ENSMUSG00000018171	Vmp1	protein_coding	75909
688.703	-0.732718	0.308059	0.000617022	0.00596286	ENSMUSG00000037820	Tgm2	protein_coding	21817
49.7207	-0.895056	0.436053	0.000622784	0.00601242	ENSMUSG00000023959	Clic5	protein_coding	224796
184.356	-0.474333	0.16577	0.000622787	0.00601242	ENSMUSG00000037813	D630003M21Rik	protein_coding	228846
454.402	-0.533267	0.194462	0.000623764	0.00601876	ENSMUSG00000021945	Zmym2	protein_coding	76007
43.8102	0.730016	0.307027	0.000626612	0.00604315	ENSMUSG00000060380	C030014I23Rik	lincRNA	NA
1148.64	-0.495633	0.176165	0.000630776	0.0060802	ENSMUSG00000054277	Arfgap3	protein_coding	66251
615.976	-0.37454	0.122148	0.000631699	0.00608599	ENSMUSG00000073600	Prob1	protein_coding	381148
1774.81	0.340567	0.108737	0.00063243	0.00608992	ENSMUSG00000024608	Rps14	protein_coding	20044
919.98	-0.431717	0.14656	0.000633999	0.00609259	ENSMUSG00000007817	Zmiz1	protein_coding	328365
2596.72	0.248697	0.0759195	0.000633681	0.00609259	ENSMUSG00000045503	Sys1	protein_coding	66460
710.039	-0.412286	0.138032	0.000633993	0.00609259	ENSMUSG00000089872	Rps6kc1	protein_coding	320119
12.0611	1.39485	0.999454	0.000633282	0.00609259	ENSMUSG00000093456	Gm20662	protein_coding	NA
956.99	0.310913	0.0976716	0.000635468	0.0061036	ENSMUSG00000038812	Trmt112	protein_coding	67674
23.0252	-0.902268	0.44472	0.000636726	0.00611257	ENSMUSG00000031734	Irx3	protein_coding	16373
263.215	0.567271	0.212482	0.000638733	0.00612872	ENSMUSG00000038884	A230050P20Rik	protein_coding	319278
275.806	-0.437786	0.149414	0.000639589	0.00613045	ENSMUSG00000033909	Usp36	protein_coding	72344
446.941	-0.498175	0.177676	0.00063957	0.00613045	ENSMUSG00000053716	Dusp7	protein_coding	235584
19873	-0.643202	0.254167	0.000639888	0.00613045	ENSMUSG00000076439	Mog	protein_coding	17441
4775.21	0.283834	0.0880322	0.000640358	0.00613183	ENSMUSG00000018286	Psmb6	protein_coding	19175
26.4561	0.842486	0.393205	0.000642997	0.00615398	ENSMUSG00000086814	Gm15677	antisense	NA
2366.19	-0.362629	0.117659	0.000648691	0.00620347	ENSMUSG00000025982	Sf3b1	protein_coding	81898
517.016	-0.383419	0.126129	0.000649154	0.00620347	ENSMUSG00000027933	Ints3	protein_coding	229543
187.68	0.613605	0.237897	0.000648879	0.00620347	ENSMUSG00000028621	Cyb5rl	protein_coding	230582
351.327	-0.548126	0.202997	0.000649843	0.00620691	ENSMUSG00000026558	Uck2	protein_coding	80914
1351.09	-0.58473	0.222288	0.000651821	0.00622265	ENSMUSG00000018796	Acsl1	protein_coding	14081
604.718	0.38667	0.127564	0.000653428	0.00623483	ENSMUSG00000044018	Mrpl50	protein_coding	28028
261.584	0.657945	0.263782	0.000657225	0.00626789	ENSMUSG00000115317	Gm32618	lincRNA	NA
412.38	0.456985	0.158649	0.000657646	0.00626874	ENSMUSG00000062944	9130023H24Rik	protein_coding	100043133
1208.51	-0.265722	0.0819776	0.000660555	0.00629329	ENSMUSG00000061244	Exoc5	protein_coding	105504
96.2459	-0.602188	0.232316	0.00066405	0.00632339	ENSMUSG00000026825	Dnm1	protein_coding	13429
1845.53	0.457624	0.159192	0.000666963	0.00634679	ENSMUSG00000022890	Atp5j	protein_coding	11957
808.523	-0.39792	0.132579	0.00066718	0.00634679	ENSMUSG00000055204	Ankrd17	protein_coding	81702
5.65898	1.53058	1.6073	0.000669846	0.00636894	ENSMUSG00000063239	Grm4	protein_coding	268934
702.869	-0.390069	0.129383	0.000673532	0.00639754	ENSMUSG00000024687	Osbp	protein_coding	76303
773.814	0.392769	0.13052	0.000673451	0.00639754	ENSMUSG00000069763	Tmem100	protein_coding	67888
1874.74	-0.545882	0.202956	0.000679491	0.00644441	ENSMUSG00000026842	Abl1	protein_coding	11350
36.14	-1.51008	1.27148	0.000679327	0.00644441	ENSMUSG00000030954	Gp2	protein_coding	67133
1115	0.60695	0.235663	0.000679389	0.00644441	ENSMUSG00000075486	Commd6	protein_coding	66200
416.421	0.505404	0.182584	0.000682595	0.00647059	ENSMUSG00000005893	Nr2c2	protein_coding	22026
273.746	-0.524082	0.191996	0.00068475	0.00648776	ENSMUSG00000027829	Ccnl1	protein_coding	56706
895.826	0.493263	0.176794	0.000688451	0.00651955	ENSMUSG00000036775	Decr2	protein_coding	26378
15.5914	0.904442	0.455529	0.000694089	0.00656964	ENSMUSG00000109975	Gm19196	transcribed_unprocessed_pseudogene	NA
3169.73	0.259835	0.0803264	0.000695163	0.0065765	ENSMUSG00000034432	Cops8	protein_coding	108679
12675.5	0.276397	0.0860714	0.000695627	0.00657759	ENSMUSG00000032959	Pebp1	protein_coding	23980
453.95	0.67053	0.273694	0.00069642	0.0065818	ENSMUSG00000029167	Ppargc1a	protein_coding	19017
2253.13	0.324786	0.103708	0.000697352	0.0065873	ENSMUSG00000028857	Tmem222	protein_coding	52174
376.374	0.369937	0.121491	0.00069853	0.00659513	ENSMUSG00000023939	Mrpl14	protein_coding	68463
[truncated: 19,506 more rows]

## Sheet: Upregulated genes
Upregulated genes in pairwise comparisons of ONP 30 vs 7 days (adjusted p-value < 0.05)
baseMean	log2FoldChange	lfcSE	pvalue	padj	ensembl_id	gene	gene_biotype	entrez_id
23.6458	20.5957	3.12269	1.48332e-11	2.18677e-09	ENSMUSG00000043346	Gm6741	protein_coding	NA
13.4329	19.8284	3.1398	8.05837e-11	9.4418e-09	ENSMUSG00000097872	Gm26702	lincRNA	NA
54.576	7.90717	1.27843	2.49889e-14	8.27001e-12	ENSMUSG00000106775	C130093G08Rik	TEC	NA
54.8627	7.01826	1.26265	6.91607e-12	1.08721e-09	ENSMUSG00000042453	Reln	protein_coding	19699
31.5893	6.85636	1.30213	4.4608e-11	5.6099e-09	ENSMUSG00000036872	Abcc12	protein_coding	244562
30.0821	6.49716	1.44935	3.00187e-09	2.34968e-07	ENSMUSG00000075217	4833423E24Rik	protein_coding	228151
36.5353	6.38903	1.22218	1.23289e-10	1.37617e-08	ENSMUSG00000113186	A330076C08Rik	lincRNA	NA
18.7354	5.77777	1.41097	3.235e-08	1.78959e-06	ENSMUSG00000029697	Fezf1	protein_coding	73191
21.5969	4.80304	1.26208	1.96759e-07	8.37846e-06	ENSMUSG00000093672	Gm20655	antisense	NA
242.908	4.54456	1.1399	1.39091e-07	6.2621e-06	ENSMUSG00000026697	Myoc	protein_coding	17926
150.395	4.31489	0.561076	1.11111e-16	7.76292e-14	ENSMUSG00000075224	Lrrc55	protein_coding	241528
100.947	4.28216	1.22151	6.48154e-07	2.31568e-05	ENSMUSG00000026976	Pax8	protein_coding	18510
21.0077	4.25771	1.12796	3.21199e-07	1.2756e-05	ENSMUSG00000086905	Gm13716	antisense	NA
7.38615	4.2306	1.54272	3.30624e-06	8.96106e-05	ENSMUSG00000090891	D6Ertd527e	protein_coding	52372
34.5612	4.22804	1.00183	7.86379e-08	3.83959e-06	ENSMUSG00000033080	Vsx1	protein_coding	114889
37.808	4.19603	0.871188	7.21212e-09	4.99835e-07	ENSMUSG00000027656	Wisp2	protein_coding	22403
107.239	4.04822	0.641987	2.25338e-12	4.20869e-10	ENSMUSG00000027400	Pdyn	protein_coding	18610
5.51907	3.98737	1.44459	3.9507e-06	0.000103942	ENSMUSG00000023070	Rgn	protein_coding	19733
6.26032	3.85371	1.62282	8.39488e-06	0.000192186	ENSMUSG00000023995	Tspo2	protein_coding	70026
29.5622	3.83739	1.75512	1.11105e-05	0.0002411	ENSMUSG00000030882	Dnhd1	protein_coding	77505
5.68544	3.7511	1.60192	9.71458e-06	0.000217644	ENSMUSG00000016150	Tenm1	protein_coding	23963
16.9929	3.6442	1.13683	2.06381e-06	5.99872e-05	ENSMUSG00000113780	Gm33195	lincRNA	NA
33.3356	3.54004	1.13544	2.69737e-06	7.54944e-05	ENSMUSG00000020897	Aurkb	protein_coding	20877
114.226	3.5297	0.537426	5.88645e-13	1.26238e-10	ENSMUSG00000022132	Cldn10	protein_coding	58187
5.09127	3.51756	1.6337	1.59901e-05	0.000323993	ENSMUSG00000066438	Plekhd1	protein_coding	217682
5.87224	3.51557	1.73461	1.89557e-05	0.000370395	ENSMUSG00000042256	Ptchd4	protein_coding	627626
4.89459	3.51498	1.60471	1.52014e-05	0.000311357	ENSMUSG00000116760	AC164314.1	processed_transcript	NA
110.11	3.47532	0.483094	7.93005e-15	2.99185e-12	ENSMUSG00000020891	Alox8	protein_coding	11688
6.88141	3.41634	1.87354	2.65685e-05	0.00049088	ENSMUSG00000103800	Pcdha8	protein_coding	353235
10.997	3.33245	1.54053	1.88636e-05	0.000369515	ENSMUSG00000067780	Pi15	protein_coding	94227
308.842	3.2536	0.319678	4.1051e-26	1.54877e-22	ENSMUSG00000032532	Cck	protein_coding	12424
4.67373	3.20537	1.69926	3.13495e-05	0.000561079	ENSMUSG00000042724	Map3k9	protein_coding	338372
55.0607	3.20486	0.812854	3.5124e-07	1.38905e-05	ENSMUSG00000026904	Slc4a10	protein_coding	94229
28.9396	3.1813	0.768573	1.84536e-07	7.98416e-06	ENSMUSG00000074852	Hpse2	protein_coding	545291
7.33239	3.11221	1.98833	4.72765e-05	0.000773481	ENSMUSG00000028571	Cyp2j13	protein_coding	230459
17.8041	3.11195	0.905842	1.59408e-06	4.85011e-05	ENSMUSG00000042515	Mum1l1	protein_coding	245631
32.3411	3.06675	0.976231	3.40561e-06	9.19731e-05	ENSMUSG00000086171	Pcsk2os1	antisense	NA
16.1225	3.06213	0.851535	1.05166e-06	3.46828e-05	ENSMUSG00000040856	Dlk1	protein_coding	13386
36.3939	3.03817	1.28473	1.75642e-05	0.000347307	ENSMUSG00000049420	Tmem200a	protein_coding	77220
4.4613	2.97456	1.73542	4.95159e-05	0.000800401	ENSMUSG00000115641	Gm9891	TEC	NA
75.1038	2.97216	0.544803	6.51652e-10	6.08553e-08	ENSMUSG00000040694	Apobec2	protein_coding	11811
7.973	2.9718	2.05457	6.01011e-05	0.000940157	ENSMUSG00000021613	Hapln1	protein_coding	12950
182.192	2.94603	0.624868	2.17668e-08	1.28808e-06	ENSMUSG00000041660	Bbox1	protein_coding	170442
420.107	2.93452	0.689469	1.31638e-07	5.98365e-06	ENSMUSG00000031111	Igsf1	protein_coding	209268
3.62958	2.92464	1.6215	4.72244e-05	0.0007733	ENSMUSG00000105489	Gm38562	antisense	NA
14.8993	2.91434	0.755176	5.0474e-07	1.87799e-05	ENSMUSG00000117004	CT573017.1	antisense	NA
20.8107	2.89742	0.558678	2.59164e-09	2.04268e-07	ENSMUSG00000113771	Gm36529	antisense	NA
9.5906	2.87037	1.0594	1.00807e-05	0.000224247	ENSMUSG00000062961	Ccdc177	protein_coding	380768
5.92346	2.86264	1.91696	6.84541e-05	0.00104055	ENSMUSG00000072487	Mroh5	protein_coding	268816
8.50236	2.84803	1.24302	2.34929e-05	0.000442726	ENSMUSG00000046518	Ferd3l	protein_coding	114712
238.729	2.83268	0.43126	1.01769e-12	2.06426e-10	ENSMUSG00000026668	Ucma	protein_coding	68527
9.29632	2.83194	1.8923	7.12054e-05	0.00107167	ENSMUSG00000045349	Sh2d5	protein_coding	230863
78.7477	2.82156	0.382582	3.78313e-15	1.62193e-12	ENSMUSG00000026380	Tfcp2l1	protein_coding	81879
111.175	2.78623	0.410071	2.3414e-13	5.81161e-11	ENSMUSG00000044461	Shisa2	protein_coding	219134
16.9555	2.74846	1.62865	6.64869e-05	0.00101885	ENSMUSG00000037681	Esyt3	protein_coding	272636
17.0009	2.74265	1.40509	4.62757e-05	0.000761069	ENSMUSG00000031893	Tsnaxip1	protein_coding	72236
108.088	2.73784	0.524524	2.25363e-09	1.80904e-07	ENSMUSG00000026051	1500015O10Rik	protein_coding	78896
3.69697	2.69507	1.69242	7.86765e-05	0.0011604	ENSMUSG00000107902	Gm32592	antisense	NA
4.37113	2.68776	1.79101	8.60898e-05	0.00124731	ENSMUSG00000087117	Gm11523	processed_transcript	NA
49.7986	2.66639	0.587245	4.50615e-08	2.36122e-06	ENSMUSG00000000440	Pparg	protein_coding	19016
76.09	2.64947	0.464428	1.84942e-10	1.97104e-08	ENSMUSG00000029032	Arhgef16	protein_coding	230972
6.34063	2.63697	1.97342	9.97277e-05	0.00141103	ENSMUSG00000032942	Ucp3	protein_coding	22229
258.87	2.60039	0.356241	7.4495e-15	2.8679e-12	ENSMUSG00000021260	Hhipl1	protein_coding	214305
57.652	2.57717	0.401404	2.80123e-12	4.93855e-10	ENSMUSG00000112121	C230072F16Rik	lincRNA	NA
20.2481	2.565	0.471861	7.43495e-10	6.7755e-08	ENSMUSG00000101655	2310040G24Rik	lincRNA	NA
23.3218	2.54505	0.450319	2.39065e-10	2.48179e-08	ENSMUSG00000084883	Ccdc85c	protein_coding	668158
11.3813	2.54363	0.998838	1.75586e-05	0.000347307	ENSMUSG00000032936	Camkv	protein_coding	235604
60.8478	2.5423	0.924554	1.11217e-05	0.0002411	ENSMUSG00000032034	Kcnj5	protein_coding	16521
96.7078	2.53574	0.366339	1.056e-13	2.9688e-11	ENSMUSG00000107667	C530044C16Rik	lincRNA	NA
20.2775	2.51484	1.1694	4.03574e-05	0.00068217	ENSMUSG00000036510	Cdh8	protein_coding	12564
18.8869	2.48621	0.983662	1.89674e-05	0.000370395	ENSMUSG00000054901	Arhgef33	protein_coding	381112
5.05433	2.46339	1.62231	0.000113829	0.00157309	ENSMUSG00000091387	Gcnt4	protein_coding	218476
4.4237	2.45839	1.81827	0.000129672	0.00175224	ENSMUSG00000085069	Gm13111	antisense	NA
155.193	2.44218	0.499796	9.46523e-09	6.30926e-07	ENSMUSG00000038233	Fam198a	protein_coding	245050
6.74293	2.43091	1.77688	0.00013401	0.00179416	ENSMUSG00000061578	Ksr2	protein_coding	333050
4.04699	2.41267	1.77686	0.000138368	0.00184075	ENSMUSG00000048485	Zbtb8b	protein_coding	215627
5.9284	2.39827	1.94802	0.000144797	0.00191144	ENSMUSG00000045655	Fam216b	protein_coding	219170
1005.82	2.3894	0.352266	2.45772e-13	6.0211e-11	ENSMUSG00000026676	Ccdc3	protein_coding	74186
24.3659	2.38575	1.36698	9.29117e-05	0.00132779	ENSMUSG00000097890	4930547M16Rik	bidirectional_promoter_lncRNA	NA
4.61663	2.38021	1.8392	0.000148778	0.00195391	ENSMUSG00000091556	Gm14569	protein_coding	101055983
5.22528	2.37877	1.89239	0.000149791	0.00195954	ENSMUSG00000009108	Gnat2	protein_coding	14686
4.91731	2.37565	1.61192	0.000133623	0.00179093	ENSMUSG00000059674	Cdh24	protein_coding	239096
5.64205	2.34682	1.68519	0.000149035	0.00195391	ENSMUSG00000090291	Lrrc10b	protein_coding	278795
25.0015	2.33057	0.457608	3.28838e-09	2.55276e-07	ENSMUSG00000084885	3010001F23Rik	processed_transcript	NA
25.2781	2.27173	1.4363	0.000134727	0.00180119	ENSMUSG00000031293	Rs1	protein_coding	20147
186.385	2.26759	0.4527	4.49142e-09	3.32259e-07	ENSMUSG00000026765	Lypd6b	protein_coding	71897
53.6152	2.26664	0.64852	1.55856e-06	4.78059e-05	ENSMUSG00000015957	Wnt11	protein_coding	22411
768.358	2.2407	0.310668	1.03943e-14	3.84467e-12	ENSMUSG00000029084	Cd38	protein_coding	12494
1177.95	2.2249	0.345585	1.72571e-12	3.28827e-10	ENSMUSG00000027875	Hmgcs2	protein_coding	15360
10.5481	2.21975	1.05797	5.74504e-05	0.00090614	ENSMUSG00000114521	Gm48050	processed_transcript	NA
2245.78	2.20237	0.273056	1.5673e-17	1.40788e-14	ENSMUSG00000035686	Thrsp	protein_coding	21835
39.1438	2.20186	0.519519	1.11668e-07	5.18842e-06	ENSMUSG00000007030	Vwa7	protein_coding	27762
9.08117	2.19686	1.1889	9.56075e-05	0.00135707	ENSMUSG00000103966	Gm37120	TEC	NA
4.83997	2.19206	1.85649	0.000203029	0.00250322	ENSMUSG00000021751	Acox2	protein_coding	93732
29.4266	2.18902	0.916978	3.12408e-05	0.000560196	ENSMUSG00000104117	Gm20743	processed_transcript	NA
343.206	2.18255	0.296797	3.31029e-15	1.45222e-12	ENSMUSG00000018451	6330403K07Rik	lincRNA	103712
9.966	2.17927	0.806522	1.46279e-05	0.000303899	ENSMUSG00000104850	Gm42901	antisense	NA
6.23109	2.17185	1.94994	0.000204089	0.00251066	ENSMUSG00000111203	Gm48719	antisense	NA
40.8815	2.1685	0.516254	1.25066e-07	5.71245e-06	ENSMUSG00000001260	Gabrg1	protein_coding	14405
257.428	2.16611	0.25089	1.30438e-19	1.89276e-16	ENSMUSG00000029878	Dbpht2	lincRNA	386753
842.462	2.15242	0.324664	4.29726e-13	9.7667e-11	ENSMUSG00000024526	Cidea	protein_coding	12683
27.3043	2.13053	0.858745	2.59065e-05	0.000480059	ENSMUSG00000051727	Kctd14	protein_coding	233529
48.7074	2.11444	0.357398	2.98414e-11	3.9924e-09	ENSMUSG00000058420	Syt17	protein_coding	110058
7.01527	2.11379	1.34484	0.000166415	0.00212297	ENSMUSG00000112945	Gm32151	bidirectional_promoter_lncRNA	102634611
15.6621	2.06262	1.10143	0.000104647	0.00146973	ENSMUSG00000112054	Gm33680	lincRNA	NA
84.9476	2.04883	0.313668	5.88899e-13	1.26238e-10	ENSMUSG00000042793	Lgr6	protein_coding	329252
20.6539	2.04879	0.799186	2.19907e-05	0.000417228	ENSMUSG00000024936	Kcnk7	protein_coding	16530
5.55117	2.01865	1.68761	0.000273686	0.00315768	ENSMUSG00000020703	5530401A14Rik	protein_coding	NA
4.85468	1.99201	1.83503	0.000281058	0.00321132	ENSMUSG00000110937	Gm47629	antisense	NA
65.2079	1.98918	0.749845	1.78748e-05	0.000352342	ENSMUSG00000021364	Elovl2	protein_coding	54326
72.678	1.98565	0.425442	1.34638e-08	8.43789e-07	ENSMUSG00000049555	Tmie	protein_coding	20776
113.941	1.9852	0.457786	5.74223e-08	2.90406e-06	ENSMUSG00000020890	Gucy2e	protein_coding	14919
6.87993	1.97953	1.3924	0.000244134	0.00288374	ENSMUSG00000074284	Gm10658	antisense	NA
4.27491	1.97596	1.57436	0.000287062	0.00326527	ENSMUSG00000071332	E230015B07Rik	bidirectional_promoter_lncRNA	NA
200.543	1.94319	0.270996	5.25375e-15	2.15449e-12	ENSMUSG00000021719	Rgs7bp	protein_coding	52882
17.109	1.94216	1.22178	0.00020102	0.00248008	ENSMUSG00000031698	Mylk3	protein_coding	213435
20.9261	1.93487	0.649672	7.22155e-06	0.00016986	ENSMUSG00000092536	Gm20501	bidirectional_promoter_lncRNA	NA
9.50753	1.92964	1.20361	0.000199644	0.00246634	ENSMUSG00000013483	Card14	protein_coding	170720
5.65306	1.92548	1.87567	0.000304704	0.00342343	ENSMUSG00000020264	Slc36a2	protein_coding	246049
104.261	1.92521	0.602233	3.68062e-06	9.82055e-05	ENSMUSG00000022033	Pbk	protein_coding	52033
25.9292	1.92316	1.13615	0.000171823	0.00217389	ENSMUSG00000053963	Stum	protein_coding	381310
148.125	1.91057	0.327699	2.68981e-11	3.67685e-09	ENSMUSG00000045763	Basp1	protein_coding	70350
56.8208	1.88852	0.316191	1.08324e-11	1.63473e-09	ENSMUSG00000085042	Abhd11os	transcribed_unitary_pseudogene	NA
8.98384	1.88504	2.00976	0.000287165	0.00326527	ENSMUSG00000075427	Olfr288	protein_coding	545140
3.15821	1.87924	1.6545	0.000352674	0.00381909	ENSMUSG00000031861	Lpar2	protein_coding	53978
42.8464	1.86747	0.879023	7.29414e-05	0.00108909	ENSMUSG00000087479	Gm16835	processed_transcript	NA
48.5124	1.84912	0.585575	4.1442e-06	0.000107829	ENSMUSG00000045106	Ccdc73	protein_coding	211936
25.1267	1.84695	0.487832	4.52873e-07	1.72586e-05	ENSMUSG00000085586	Gm11613	processed_transcript	NA
127.173	1.845	0.396251	1.10223e-08	7.24478e-07	ENSMUSG00000102234	Gm37885	antisense	NA
40.8743	1.83387	0.761997	3.71351e-05	0.000640326	ENSMUSG00000050625	Ccdc121	protein_coding	403180
22.3718	1.83339	2.24552	0.000223138	0.0026862	ENSMUSG00000115022	Gm49387	protein_coding	NA
242.536	1.82582	0.427104	6.02224e-08	3.03753e-06	ENSMUSG00000090129	Olfr287	protein_coding	634104
3.0303	1.8219	1.63221	0.000392303	0.00416544	ENSMUSG00000047143	Dmrta2	protein_coding	242620
72.6957	1.8191	0.800035	5.27658e-05	0.000844701	ENSMUSG00000022212	Cpne6	protein_coding	12891
430.365	1.81479	0.349791	7.28659e-10	6.67253e-08	ENSMUSG00000032890	Rims3	protein_coding	242662
32.6008	1.81323	1.0055	0.000157177	0.002035	ENSMUSG00000056215	Lrguk	protein_coding	74354
9.54104	1.80834	1.30297	0.000327252	0.00359749	ENSMUSG00000030641	Ddias	protein_coding	74041
5.06984	1.80092	1.62593	0.000408055	0.00428778	ENSMUSG00000116604	AC087898.2	lincRNA	NA
30.0417	1.80013	0.406215	2.90854e-08	1.63294e-06	ENSMUSG00000040794	C1qtnf4	protein_coding	67445
5.70855	1.79401	1.29299	0.000334553	0.00366068	ENSMUSG00000072884	Gm10433	processed_transcript	NA
54.5544	1.78955	0.486055	6.50941e-07	2.31739e-05	ENSMUSG00000104415	Gm37069	TEC	NA
82.0409	1.78906	0.281157	6.85424e-13	1.45279e-10	ENSMUSG00000023064	Sncg	protein_coding	20618
14.226	1.77654	1.1572	0.000273966	0.00315899	ENSMUSG00000032514	Ttc21a	protein_coding	74052
3.96512	1.76735	1.52295	0.000430335	0.00447757	ENSMUSG00000090957	Gm7535	processed_pseudogene	NA
182.099	1.76267	0.285504	2.10954e-12	3.97943e-10	ENSMUSG00000025813	Homer2	protein_coding	26557
4.01899	1.75197	1.52537	0.000444496	0.00459315	ENSMUSG00000079593	Gm14597	protein_coding	71159
11.8501	1.74451	0.810342	7.60058e-05	0.0011263	ENSMUSG00000075270	Pde11a	protein_coding	241489
5.32828	1.73947	1.80962	0.000418324	0.00437431	ENSMUSG00000049908	Gja8	protein_coding	14616
7.35479	1.72511	0.993207	0.000200177	0.0024713	ENSMUSG00000093436	Gm20646	sense_overlapping	NA
165.606	1.72379	0.385161	2.16933e-08	1.28808e-06	ENSMUSG00000117003	CT010496.1	bidirectional_promoter_lncRNA	NA
133.938	1.71824	0.391278	3.18259e-08	1.76577e-06	ENSMUSG00000040164	Kcns1	protein_coding	16538
32.5647	1.71483	0.616418	1.38207e-05	0.00028936	ENSMUSG00000064280	Ccdc146	protein_coding	75172
8.22921	1.70819	1.17643	0.000346189	0.00376232	ENSMUSG00000074981	Dcdc5	transcribed_unitary_pseudogene	329482
29.4308	1.70731	0.788809	7.64632e-05	0.00113041	ENSMUSG00000027306	Nusap1	protein_coding	108907
24.2268	1.70668	0.476706	9.31097e-07	3.12588e-05	ENSMUSG00000073073	Gm8098	processed_transcript	NA
105.02	1.69602	0.42229	1.63032e-07	7.13557e-06	ENSMUSG00000099696	2900052N01Rik	lincRNA	NA
25.1275	1.69498	0.627362	1.77557e-05	0.000350358	ENSMUSG00000113170	Gm36839	lincRNA	NA
66.2403	1.68646	0.588992	1.09245e-05	0.000238519	ENSMUSG00000090439	Gm17455	protein_coding	100302688
17.2857	1.68439	1.22922	0.000405445	0.00427042	ENSMUSG00000072693	Gm10401	protein_coding	NA
99.5431	1.68386	0.38947	4.2217e-08	2.22889e-06	ENSMUSG00000052631	Sh2d6	protein_coding	71130
684.18	1.68274	0.331539	1.04291e-09	9.19316e-08	ENSMUSG00000052310	Slc39a1	protein_coding	30791
10.6706	1.67077	1.10751	0.000332987	0.00364778	ENSMUSG00000097466	D430036J16Rik	antisense	NA
87.8129	1.66121	0.295949	5.06516e-11	6.28613e-09	ENSMUSG00000033249	Hsf4	protein_coding	26386
46.4734	1.66032	0.330246	1.31041e-09	1.11854e-07	ENSMUSG00000024177	Nme4	protein_coding	56520
5.89903	1.65019	1.4486	0.000539292	0.00537477	ENSMUSG00000033634	Nat8f2	protein_coding	93673
3.52987	1.64516	1.65375	0.000536382	0.00535757	ENSMUSG00000009185	Ccl8	protein_coding	20307
1560.37	1.63082	0.242663	4.06396e-14	1.32177e-11	ENSMUSG00000071547	Nt5dc2	protein_coding	70021
154.934	1.62941	0.396	1.04779e-07	4.91678e-06	ENSMUSG00000053111	Fank1	protein_coding	66930
3.47189	1.62932	1.6449	0.000553553	0.00547861	ENSMUSG00000015619	Gata3	protein_coding	14462
67.3486	1.62042	0.438468	5.97189e-07	2.16226e-05	ENSMUSG00000029211	Gabra4	protein_coding	14397
12.5745	1.6074	0.978504	0.000283239	0.00323188	ENSMUSG00000100599	1700120C14Rik	processed_transcript	NA
6.46602	1.60239	1.82195	0.000497262	0.00504863	ENSMUSG00000022286	Grhl2	protein_coding	252973
2.66371	1.59937	1.54603	0.000604269	0.00586063	ENSMUSG00000039106	Htr5a	protein_coding	15563
254.415	1.59675	0.363058	2.90735e-08	1.63294e-06	ENSMUSG00000041617	Ccdc74a	protein_coding	72315
128.815	1.59358	0.574813	1.53796e-05	0.000314325	ENSMUSG00000061517	Sox21	protein_coding	223227
16.6336	1.59343	0.751786	9.64222e-05	0.00136657	ENSMUSG00000086358	Gm13270	processed_transcript	NA
8.46366	1.58453	0.99859	0.000326922	0.00359595	ENSMUSG00000097716	1700026J14Rik	lincRNA	NA
800.184	1.58182	0.279399	3.54339e-11	4.64184e-09	ENSMUSG00000040147	Maob	protein_coding	109731
55.4449	1.57563	0.524712	7.47398e-06	0.000174229	ENSMUSG00000097622	A330033J07Rik	antisense	NA
132.943	1.57265	0.330173	4.93872e-09	3.59707e-07	ENSMUSG00000019803	Nr2e1	protein_coding	21907
76.1462	1.57073	0.541007	1.03735e-05	0.000228871	ENSMUSG00000037683	Armc3	protein_coding	70882
403.786	1.56948	0.253444	1.31247e-12	2.60616e-10	ENSMUSG00000070366	Plpp4	protein_coding	381925
9.00916	1.56067	1.04498	0.00040349	0.00425695	ENSMUSG00000028179	Cth	protein_coding	107869
29.582	1.55324	0.433349	9.49662e-07	3.18196e-05	ENSMUSG00000037636	Slc25a43	protein_coding	194744
75.1382	1.55297	0.313132	1.80405e-09	1.47323e-07	ENSMUSG00000047363	Cstad	protein_coding	78617
53.3118	1.54248	0.615295	3.56644e-05	0.000622362	ENSMUSG00000040543	Pitpnm3	protein_coding	327958
196.372	1.53572	0.224327	1.56639e-14	5.57515e-12	ENSMUSG00000022525	Hrasls	protein_coding	27281
232.044	1.534	0.275082	5.88307e-11	7.25348e-09	ENSMUSG00000055862	Izumo4	protein_coding	71564
59.2121	1.53065	0.510676	7.91601e-06	0.000182552	ENSMUSG00000037735	2810032G03Rik	lincRNA	NA
5.65898	1.53058	1.6073	0.000669846	0.00636894	ENSMUSG00000063239	Grm4	protein_coding	268934
82.9455	1.50683	0.324011	9.00182e-09	6.06465e-07	ENSMUSG00000096956	Snhg18	lincRNA	NA
26.8492	1.49261	0.724069	0.000126779	0.00171807	ENSMUSG00000109599	Gm31812	lincRNA	NA
176.776	1.48826	0.276772	1.94168e-10	2.05775e-08	ENSMUSG00000114860	Gm49291	lincRNA	NA
382.025	1.488	0.42414	1.34897e-06	4.26474e-05	ENSMUSG00000025784	Clec3b	protein_coding	21922
7.18283	1.48596	1.27752	0.00072699	0.00678034	ENSMUSG00000026090	2010300C02Rik	protein_coding	72097
46.0787	1.47821	0.538859	1.89543e-05	0.000370395	ENSMUSG00000026683	Nuf2	protein_coding	66977
78.8989	1.47747	0.392074	4.92512e-07	1.8434e-05	ENSMUSG00000078898	Zfp968	protein_coding	100043914
13.9712	1.47434	1.05644	0.000550171	0.00546233	ENSMUSG00000049985	Ankrd55	protein_coding	77318
5.21667	1.47262	1.37354	0.000787762	0.00720327	ENSMUSG00000116733	AC125396.2	bidirectional_promoter_lncRNA	NA
112.802	1.47022	0.245993	5.60068e-12	9.03002e-10	ENSMUSG00000005716	Pvalb	protein_coding	19293
83.8685	1.46289	0.443066	2.98711e-06	8.25019e-05	ENSMUSG00000070803	Cited4	protein_coding	56222
6.85074	1.46053	1.21402	0.000735381	0.00682796	ENSMUSG00000086404	Gm6787	processed_transcript	NA
20.1477	1.45126	1.16012	0.000708282	0.00667001	ENSMUSG00000028753	Vwa5b1	protein_coding	75718
221.863	1.45099	0.408736	1.20801e-06	3.88511e-05	ENSMUSG00000021536	Adcy2	protein_coding	210044
89.5991	1.44364	0.559886	3.27397e-05	0.000580873	ENSMUSG00000041923	Nol4	protein_coding	319211
22.8128	1.43856	0.678628	0.000117986	0.00162104	ENSMUSG00000108513	Gm30075	lincRNA	NA
202.25	1.43478	0.478344	8.84191e-06	0.000200715	ENSMUSG00000033717	Adra2a	protein_coding	11551
143.856	1.42992	0.294289	3.55474e-09	2.72588e-07	ENSMUSG00000097059	Fam120aos	lincRNA	NA
83.869	1.42264	0.351415	1.66271e-07	7.24373e-06	ENSMUSG00000026894	Morn5	protein_coding	75495
8.42168	1.41885	1.1559	0.000775196	0.00710706	ENSMUSG00000027484	Bpifa5	protein_coding	67135
56.5948	1.41231	0.460879	7.37289e-06	0.000172432	ENSMUSG00000107412	Gm20383	lincRNA	NA
317.469	1.40114	0.45226	6.7037e-06	0.000160481	ENSMUSG00000054477	Kcnn2	protein_coding	140492
18.3346	1.39518	0.69763	0.000171443	0.002172	ENSMUSG00000047419	Cmya5	protein_coding	76469
12.0611	1.39485	0.999454	0.000633282	0.00609259	ENSMUSG00000093456	Gm20662	protein_coding	NA
5.51345	1.39415	1.55557	0.000877738	0.00785095	ENSMUSG00000116763	AC034116.3	lincRNA	NA
195.638	1.38575	0.388211	1.25628e-06	4.0167e-05	ENSMUSG00000027408	Cpxm1	protein_coding	56264
4258.53	1.38493	0.27099	1.06733e-09	9.36466e-08	ENSMUSG00000033720	Sfxn5	protein_coding	94282
20.852	1.38016	0.47648	1.35613e-05	0.000285195	ENSMUSG00000045008	9030612E09Rik	protein_coding	NA
452.493	1.37481	0.317049	5.1479e-08	2.64605e-06	ENSMUSG00000032607	Amt	protein_coding	434437
37.3536	1.36205	0.604208	9.36416e-05	0.00133519	ENSMUSG00000071265	1700086L19Rik	transcribed_unitary_pseudogene	NA
33.1774	1.35941	0.858824	0.000474001	0.00484362	ENSMUSG00000046743	Fat4	protein_coding	329628
15.4542	1.35721	0.871313	0.000500905	0.00507469	ENSMUSG00000022362	Gm29394	protein_coding	NA
51.9582	1.35714	0.891678	0.00053776	0.00536452	ENSMUSG00000020892	Aloxe3	protein_coding	23801
21744.5	1.35684	0.247603	1.52326e-10	1.66097e-08	ENSMUSG00000017009	Sdc4	protein_coding	20971
3.82251	1.34786	1.58157	0.000923937	0.00818654	ENSMUSG00000078907	Fam186b	protein_coding	545136
8.13319	1.34288	1.76268	0.000718275	0.006721	ENSMUSG00000076498	Trbc2	TR_C_gene	NA
3.49995	1.32832	1.54714	0.000986962	0.00861548	ENSMUSG00000045036	Tmem232	protein_coding	381107
44.6738	1.32648	0.490209	2.73818e-05	0.000501486	ENSMUSG00000023935	Spats1	protein_coding	71020
295.098	1.32626	0.408095	4.62764e-06	0.000117333	ENSMUSG00000022025	Cnmd	protein_coding	16840
21.5228	1.32138	0.633248	0.00015699	0.00203397	ENSMUSG00000048652	Samd13	protein_coding	75015
8.00329	1.32013	1.10849	0.00098665	0.00861548	ENSMUSG00000086224	2700069I18Rik	antisense	NA
704.348	1.31668	0.25313	8.38378e-10	7.56706e-08	ENSMUSG00000022679	Mpv17l	protein_coding	93734
15.8835	1.31517	0.839221	0.000531522	0.00533616	ENSMUSG00000029819	Npy	protein_coding	109648
530.523	1.31255	0.368707	1.55168e-06	4.77503e-05	ENSMUSG00000028527	Ak4	protein_coding	11639
65.729	1.3065	0.40905	5.89648e-06	0.000143339	ENSMUSG00000054934	Kcnmb4	protein_coding	58802
48.5539	1.30615	0.517621	4.91597e-05	0.00079669	ENSMUSG00000100811	Gm29083	antisense	NA
195.996	1.30467	0.244491	4.23585e-10	4.16172e-08	ENSMUSG00000024087	Cyp1b1	protein_coding	13078
75.9065	1.29884	0.530688	6.20594e-05	0.000963529	ENSMUSG00000060429	Sntb1	protein_coding	20649
671.329	1.29726	0.210319	3.1747e-12	5.54513e-10	ENSMUSG00000033022	Cdo1	protein_coding	12583
238.666	1.29536	0.403091	5.67063e-06	0.000138828	ENSMUSG00000046818	Ddit4l	protein_coding	73284
137.849	1.29407	0.262202	3.7261e-09	2.84571e-07	ENSMUSG00000115099	AC114585.1	lincRNA	NA
38.9644	1.29093	0.387727	3.82471e-06	0.000101191	ENSMUSG00000003824	Syce2	protein_coding	71846
106.673	1.28837	0.388913	4.08649e-06	0.000106769	ENSMUSG00000026224	4933407L21Rik	protein_coding	NA
663.116	1.28429	0.383305	3.61375e-06	9.65579e-05	ENSMUSG00000039706	Ldb2	protein_coding	16826
48.9598	1.28407	0.539768	7.76578e-05	0.00114717	ENSMUSG00000024261	Syt4	protein_coding	20983
3.52526	1.28246	1.52926	0.00108241	0.00928377	ENSMUSG00000028750	Pla2g2c	protein_coding	18781
39.082	1.2788	0.351924	1.2924e-06	4.11128e-05	ENSMUSG00000050822	Slc29a4	protein_coding	243328
98.3398	1.27619	0.346882	1.09529e-06	3.56994e-05	ENSMUSG00000101970	1810026B05Rik	processed_transcript	NA
2.6405	1.27456	1.44725	0.00118175	0.00991217	ENSMUSG00000073535	Gm5532	lincRNA	NA
72.0179	1.27456	0.609652	0.000170863	0.0021661	ENSMUSG00000066720	Cldn9	protein_coding	56863
52.13	1.27098	0.392351	5.54062e-06	0.000136625	ENSMUSG00000056687	Gm11696	antisense	NA
240.738	1.2704	0.240351	6.55325e-10	6.08968e-08	ENSMUSG00000031562	Dctd	protein_coding	320685
58.1973	1.26928	0.71223	0.000364921	0.0039269	ENSMUSG00000020000	Moxd1	protein_coding	59012
16.8724	1.26873	0.770423	0.00049314	0.00501488	ENSMUSG00000086638	4930405A21Rik	processed_transcript	NA
11.6879	1.26789	1.17719	0.00122929	0.0102183	ENSMUSG00000069540	Gm4925	transcribed_processed_pseudogene	237433
160.846	1.26785	0.223443	7.46456e-11	8.95441e-09	ENSMUSG00000073478	D730003I15Rik	lincRNA	NA
38.0215	1.2672	0.574728	0.000129085	0.00174556	ENSMUSG00000019775	Rgs17	protein_coding	56533
16.3763	1.26423	0.575794	0.000133134	0.00178661	ENSMUSG00000105139	Gm19391	processed_transcript	NA
72.9958	1.26368	0.467976	3.21713e-05	0.000572527	ENSMUSG00000035896	Rnase1	protein_coding	19752
110.882	1.26355	0.327578	5.6629e-07	2.07427e-05	ENSMUSG00000034467	Dynlrb2	protein_coding	75465
69.5939	1.26102	0.55011	0.00010366	0.00145711	ENSMUSG00000075437	Gm11681	lincRNA	NA
310.773	1.26057	0.196298	7.62e-13	1.59715e-10	ENSMUSG00000025213	Kazald1	protein_coding	107250
31.4527	1.2598	0.401146	8.00911e-06	0.000184455	ENSMUSG00000106951	5930430L01Rik	lincRNA	NA
264.3	1.25953	0.171007	1.01174e-15	5.45299e-13	ENSMUSG00000027221	Chst1	protein_coding	76969
23.3418	1.25658	0.745726	0.000465492	0.00476712	ENSMUSG00000100009	Gm7967	lincRNA	NA
242.933	1.25307	0.342566	1.27944e-06	4.0838e-05	ENSMUSG00000027360	Hdc	protein_coding	15186
4440.75	1.24149	0.250517	4.24934e-09	3.19361e-07	ENSMUSG00000034353	Ramp1	protein_coding	51801
14.46	1.23895	0.701179	0.000402766	0.00425187	ENSMUSG00000085338	2410004I01Rik	lincRNA	NA
575.169	1.23719	0.230023	4.65751e-10	4.55229e-08	ENSMUSG00000001665	Gstt3	protein_coding	103140
140.08	1.23598	0.494711	6.22347e-05	0.000964664	ENSMUSG00000028871	Rspo1	protein_coding	192199
85.6592	1.23296	0.34662	1.99888e-06	5.84602e-05	ENSMUSG00000027357	Crls1	protein_coding	66586
14.0554	1.22901	0.848979	0.00079983	0.007303	ENSMUSG00000046637	Ttc34	protein_coding	242800
53.3923	1.22485	0.741612	0.000535522	0.00535757	ENSMUSG00000085398	4931406G06Rik	antisense	NA
49.4716	1.22024	0.450752	3.53491e-05	0.000618576	ENSMUSG00000053574	4930563E22Rik	processed_transcript	75304
35.9294	1.21857	0.947788	0.0010785	0.00926026	ENSMUSG00000020808	Pimreg	protein_coding	109212
427.079	1.21831	0.154983	2.93533e-17	2.40748e-14	ENSMUSG00000046178	Nxph1	protein_coding	18231
9.70707	1.21608	0.80055	0.000717263	0.00671857	ENSMUSG00000113647	Gm47210	bidirectional_promoter_lncRNA	NA
152.524	1.21305	0.205016	2.41049e-11	3.34349e-09	ENSMUSG00000100594	2810414N06Rik	lincRNA	NA
10.3778	1.21263	1.02852	0.00126508	0.0104348	ENSMUSG00000085982	9530051G07Rik	processed_transcript	NA
4.29835	1.21129	1.26482	0.00146392	0.0116177	ENSMUSG00000028441	1110017D15Rik	protein_coding	73721
7259.55	1.20271	0.448411	4.00092e-05	0.000677815	ENSMUSG00000021379	Id4	protein_coding	15904
115.004	1.20266	0.32335	1.20895e-06	3.88511e-05	ENSMUSG00000049404	Rarres1	protein_coding	109222
70.9324	1.19868	0.489327	7.87586e-05	0.0011607	ENSMUSG00000072893	4933439C10Rik	processed_transcript	NA
4163.34	1.19838	0.176936	1.07018e-13	2.9688e-11	ENSMUSG00000033350	Chst2	protein_coding	54371
42.8135	1.19717	0.453967	4.63954e-05	0.000762372	ENSMUSG00000107277	Gm10461	TEC	NA
135.837	1.19628	0.274646	9.00438e-08	4.319e-06	ENSMUSG00000026679	Enkur	protein_coding	71233
205.213	1.19493	0.301925	4.8807e-07	1.83041e-05	ENSMUSG00000022219	Cideb	protein_coding	12684
213.169	1.19148	0.41105	2.14729e-05	0.00040957	ENSMUSG00000042707	Dnali1	protein_coding	75563
291.446	1.19059	0.322504	1.40573e-06	4.40494e-05	ENSMUSG00000014164	Klhl3	protein_coding	100503085
9238.72	1.18516	0.253643	2.22194e-08	1.30086e-06	ENSMUSG00000022323	Rida	protein_coding	15473
30.7424	1.18359	0.473875	7.18648e-05	0.00107677	ENSMUSG00000081670	Gm15697	unprocessed_pseudogene	NA
106.549	1.18189	0.377448	1.05214e-05	0.000231055	ENSMUSG00000010044	Zmynd10	protein_coding	114602
5.22284	1.17855	1.04714	0.0014535	0.0115448	ENSMUSG00000085012	Gm15492	antisense	NA
3.71433	1.17736	1.35023	0.00153395	0.0120368	ENSMUSG00000059213	Ddn	protein_coding	13199
1962.81	1.17364	0.330191	2.49766e-06	7.06384e-05	ENSMUSG00000049422	Chchd10	protein_coding	103172
1669	1.17326	0.272433	1.23679e-07	5.67661e-06	ENSMUSG00000026576	Atp1b1	protein_coding	11931
90.8291	1.1702	0.413128	2.81513e-05	0.000514081	ENSMUSG00000097326	A330048O09Rik	lincRNA	NA
446.21	1.1698	0.318352	1.62488e-06	4.93507e-05	ENSMUSG00000090122	Kcne1l	protein_coding	66240
114.092	1.1695	0.429366	3.90984e-05	0.000664526	ENSMUSG00000035486	Plk5	protein_coding	216166
2389.6	1.16815	0.266459	9.01057e-08	4.319e-06	ENSMUSG00000020607	Fam84a	protein_coding	105005
5.82124	1.16736	1.59208	0.00115112	0.00970709	ENSMUSG00000028222	Calb1	protein_coding	12307
148.928	1.16417	0.348256	5.48571e-06	0.000135626	ENSMUSG00000028885	Smpdl3b	protein_coding	100340
82.5177	1.16295	0.253879	3.79104e-08	2.04326e-06	ENSMUSG00000064202	4430402I18Rik	protein_coding	381218
108.376	1.16055	0.382515	1.55118e-05	0.000316341	ENSMUSG00000107655	Gm44220	TEC	NA
81.8846	1.16015	0.425842	4.02045e-05	0.000680195	ENSMUSG00000038354	Ankrd35	protein_coding	213121
304.468	1.15898	0.290811	5.06373e-07	1.88028e-05	ENSMUSG00000018500	Adora2b	protein_coding	11541
46.8714	1.15817	0.428962	4.34739e-05	0.000724462	ENSMUSG00000113845	Gm39473	lincRNA	NA
1112.3	1.15712	0.282436	3.23478e-07	1.28195e-05	ENSMUSG00000064246	Chil1	protein_coding	12654
1185.37	1.15168	0.257583	6.58758e-08	3.27884e-06	ENSMUSG00000059974	Ntm	protein_coding	235106
114.03	1.15124	0.332546	3.79554e-06	0.000100589	ENSMUSG00000085315	A430018G15Rik	processed_transcript	NA
17.6167	1.1511	0.511443	0.000153719	0.00199845	ENSMUSG00000054945	Gm9958	protein_coding	NA
43.6171	1.15002	0.381592	1.71584e-05	0.000342513	ENSMUSG00000097131	D230017M19Rik	lincRNA	NA
15.1595	1.14676	0.822534	0.00106262	0.00914059	ENSMUSG00000097770	Gm26776	lincRNA	NA
57.4952	1.14672	0.568036	0.000278697	0.00319401	ENSMUSG00000026686	Lmx1a	protein_coding	110648
133.454	1.14529	0.46109	8.37382e-05	0.00122358	ENSMUSG00000020649	Rrm2	protein_coding	20135
60.3337	1.14236	0.544957	0.000233266	0.00279	ENSMUSG00000114959	G630093K05Rik	lincRNA	NA
4.03609	1.14115	1.49571	0.00139593	0.0112629	ENSMUSG00000026012	Cd28	protein_coding	12487
2.53084	1.14095	1.38026	0.00161082	0.0124894	ENSMUSG00000022304	Dpys	protein_coding	64705
560.009	1.13937	0.129234	1.67872e-20	3.5186e-17	ENSMUSG00000042750	Bex2	protein_coding	12069
544.164	1.13922	0.298696	1.08173e-06	3.53652e-05	ENSMUSG00000024033	Rsph1	protein_coding	22092
4.33793	1.13756	1.3786	0.00162378	0.0125588	ENSMUSG00000035694	Caps2	protein_coding	353025
788.159	1.13664	0.184336	8.26874e-12	1.27854e-09	ENSMUSG00000035964	Tmem59l	protein_coding	67937
89.7021	1.13393	0.25748	9.64937e-08	4.56205e-06	ENSMUSG00000039676	Capsl	protein_coding	75568
6.62903	1.13384	1.48768	0.00142731	0.0114183	ENSMUSG00000085971	Gm15411	processed_transcript	NA
116.84	1.13278	0.231227	9.63929e-09	6.40266e-07	ENSMUSG00000040653	Ppp1r14c	protein_coding	76142
19.4527	1.13258	0.759165	0.000918735	0.00814811	ENSMUSG00000024617	Camk2a	protein_coding	12322
605.434	1.13213	0.195765	8.46584e-11	9.858e-09	ENSMUSG00000046573	Lyrm4	protein_coding	380840
114.39	1.13201	0.289062	7.48392e-07	2.59994e-05	ENSMUSG00000020052	Ascl1	protein_coding	17172
25.122	1.12925	0.489854	0.000142266	0.00188462	ENSMUSG00000087381	Gm16008	antisense	NA
210.058	1.12855	0.242084	3.06618e-08	1.71126e-06	ENSMUSG00000021752	Kctd6	protein_coding	71393
10.6588	1.12805	0.783472	0.00102441	0.00886848	ENSMUSG00000091510	Mtag2	antisense	50994
14.364	1.1249	0.69209	0.000717659	0.00671857	ENSMUSG00000071893	Vmn1r4	protein_coding	171194
68.2949	1.12272	0.385383	2.58549e-05	0.000479574	ENSMUSG00000026107	Nabp1	protein_coding	109019
1262.51	1.12141	0.23816	2.54721e-08	1.45168e-06	ENSMUSG00000028167	Bdh2	protein_coding	69772
81.087	1.12105	0.361695	1.44913e-05	0.000301393	ENSMUSG00000078607	1810010H24Rik	protein_coding	69066
75.3443	1.11453	0.371423	2.03122e-05	0.000391789	ENSMUSG00000092009	Myh15	protein_coding	667772
420.999	1.11353	0.295178	1.41273e-06	4.41221e-05	ENSMUSG00000036641	Ccdc148	protein_coding	227933
140.189	1.1118	0.476286	0.000139241	0.00184845	ENSMUSG00000036699	Zcchc12	protein_coding	72693
2436.83	1.11095	0.218766	4.39213e-09	3.26193e-07	ENSMUSG00000028194	Ddah1	protein_coding	69219
2261.9	1.10865	0.312065	3.25039e-06	8.82235e-05	ENSMUSG00000049551	Fzd9	protein_coding	14371
262.874	1.10748	0.362559	1.75947e-05	0.000347546	ENSMUSG00000032221	Mns1	protein_coding	17427
270.871	1.10594	0.19089	9.19123e-11	1.05722e-08	ENSMUSG00000056612	Ppp1r14b	protein_coding	18938
116.143	1.10425	0.193994	1.66192e-10	1.80175e-08	ENSMUSG00000054612	Mgmt	protein_coding	17314
6.93729	1.10109	1.08307	0.00192461	0.014288	ENSMUSG00000032680	6820408C15Rik	protein_coding	228778
2443.18	1.09972	0.264232	3.18295e-07	1.26673e-05	ENSMUSG00000026227	2810459M11Rik	protein_coding	72792
76.9962	1.09892	0.347604	1.29003e-05	0.000272815	ENSMUSG00000104674	Gm42756	antisense	NA
17.2932	1.09694	0.592604	0.000474704	0.00484568	ENSMUSG00000045275	Lca5l	protein_coding	385668
6.37602	1.0961	1.21087	0.00197759	0.0145951	ENSMUSG00000089957	A830011K09Rik	antisense	NA
77.7648	1.09542	0.27465	6.58195e-07	2.33196e-05	ENSMUSG00000107741	Gm2011	transcribed_unprocessed_pseudogene	NA
41.5422	1.09411	0.542264	0.000325231	0.00358991	ENSMUSG00000029177	Cenpa	protein_coding	12615
1297.28	1.09317	0.219538	7.87742e-09	5.34531e-07	ENSMUSG00000067279	Ppp1r3c	protein_coding	53412
119.434	1.09288	0.381384	3.33302e-05	0.000589261	ENSMUSG00000072769	Gm10419	lincRNA	NA
7387.82	1.09212	0.190463	1.39432e-10	1.53816e-08	ENSMUSG00000022658	Tagln3	protein_coding	56370
29.0724	1.09014	0.521867	0.000277345	0.00318616	ENSMUSG00000086873	Gm15672	processed_transcript	NA
8.77936	1.08345	0.965659	0.00185031	0.013895	ENSMUSG00000114393	Gm47359	lincRNA	NA
7.93236	1.08231	1.29743	0.00194983	0.0144355	ENSMUSG00000046295	Ankle1	protein_coding	234396
140.064	1.08223	0.271201	6.91417e-07	2.42433e-05	ENSMUSG00000066196	Spag8	protein_coding	433700
2250.8	1.08132	0.169188	2.72749e-12	4.8539e-10	ENSMUSG00000022982	Sod1	protein_coding	20655
30.101	1.08066	0.826385	0.00144995	0.011529	ENSMUSG00000016346	Kcnq2	protein_coding	16536
95.3613	1.07914	0.355789	2.09932e-05	0.000401638	ENSMUSG00000038539	Atf5	protein_coding	107503
101.189	1.077	0.867547	0.00161848	0.0125435	ENSMUSG00000056501	Cebpb	protein_coding	12608
132.311	1.07297	0.300744	3.57077e-06	9.58166e-05	ENSMUSG00000002733	Plekha3	protein_coding	83435
349.804	1.07046	1.05768	0.00209573	0.0152818	ENSMUSG00000037362	Nov	protein_coding	18133
4.33417	1.06997	1.1901	0.00212845	0.0154665	ENSMUSG00000046005	D830044D21Rik	lincRNA	NA
49.598	1.06677	0.472502	0.000196895	0.00243396	ENSMUSG00000038522	Mfsd4b1	protein_coding	215929
20.2087	1.0657	0.446471	0.000141591	0.001877	ENSMUSG00000091994	E130317F20Rik	bidirectional_promoter_lncRNA	NA
35.1169	1.06362	0.313006	6.74017e-06	0.000160945	ENSMUSG00000083674	Zfp133-ps	transcribed_unitary_pseudogene	NA
21.7265	1.06271	0.584888	0.00056682	0.00557497	ENSMUSG00000041798	Gck	protein_coding	103988
285.529	1.05885	0.250651	2.94018e-07	1.18259e-05	ENSMUSG00000114133	Gm20075	protein_coding	NA
13.5413	1.05662	0.902993	0.00187944	0.0140356	ENSMUSG00000097360	9430065F17Rik	antisense	NA
25.9941	1.05515	0.620671	0.000745236	0.00689124	ENSMUSG00000022296	Baalc	protein_coding	118452
41.323	1.0542	0.483832	0.000250305	0.00293824	ENSMUSG00000001508	Sgca	protein_coding	20391
36.0856	1.05398	0.839954	0.0016874	0.012947	ENSMUSG00000056738	A730036I17Rik	lincRNA	NA
4.87509	1.05261	1.24124	0.00217037	0.0157046	ENSMUSG00000021732	Fgf10	protein_coding	14165
117.158	1.04974	0.517363	0.000364506	0.00392625	ENSMUSG00000033966	Cdkl4	protein_coding	381113
49.1439	1.04568	0.423076	0.00012164	0.00166036	ENSMUSG00000022021	Diaph3	protein_coding	56419
128.39	1.0451	0.784896	0.00153527	0.0120421	ENSMUSG00000010122	Slc47a1	protein_coding	67473
62.384	1.04299	0.349481	2.81878e-05	0.000514251	ENSMUSG00000099655	2310034G01Rik	protein_coding	NA
149.58	1.042	0.506105	0.000348671	0.0037866	ENSMUSG00000006567	Atp7b	protein_coding	11979
79.8894	1.03424	0.460439	0.000227201	0.00272468	ENSMUSG00000026207	Speg	protein_coding	11790
3504.91	1.02915	0.223847	6.51538e-08	3.25149e-06	ENSMUSG00000030317	Timp4	protein_coding	110595
40.2907	1.02794	0.325498	1.73614e-05	0.000346201	ENSMUSG00000032735	Ablim3	protein_coding	319713
27.9628	1.02395	0.486586	0.000333216	0.00364816	ENSMUSG00000114457	Gm36346	lincRNA	NA
24.7289	1.02119	0.860885	0.00202973	0.014899	ENSMUSG00000031074	Fgf3	protein_coding	14174
9.52553	1.01732	1.04315	0.00247618	0.0173646	ENSMUSG00000030905	Crym	protein_coding	12971
153.473	1.01702	0.531952	0.000532197	0.00534009	ENSMUSG00000073424	Cyp4f15	protein_coding	106648
108.056	1.01379	0.210651	2.54124e-08	1.45168e-06	ENSMUSG00000022112	Gpc5	protein_coding	103978
4.91159	1.01189	1.46016	0.0017378	0.0132399	ENSMUSG00000068696	Gpr88	protein_coding	64378
2277.91	1.00992	0.2817	4.37986e-06	0.000112871	ENSMUSG00000030256	Bhlhe41	protein_coding	79362
366.758	1.00693	0.343534	3.84313e-05	0.00065608	ENSMUSG00000025537	Phkg1	protein_coding	18682
102.11	1.00627	0.181343	5.86139e-10	5.50096e-08	ENSMUSG00000023911	Flywch2	protein_coding	76917
1038.22	1.00301	0.212584	4.15543e-08	2.21435e-06	ENSMUSG00000001663	Gstt1	protein_coding	14871
76.0745	1.00289	0.358826	5.84795e-05	0.000920832	ENSMUSG00000070315	4930581F22Rik	processed_transcript	NA
8.08182	1.00161	1.01186	0.00257694	0.0179519	ENSMUSG00000097322	A530083I20Rik	processed_transcript	NA
82.8041	1.00101	0.395256	0.000122744	0.00167301	ENSMUSG00000090996	Gm20458	protein_coding	NA
69.3276	0.999084	0.405156	0.000147731	0.00194337	ENSMUSG00000005470	Asf1b	protein_coding	66929
8.83619	0.99847	1.36357	0.00210622	0.0153404	ENSMUSG00000046372	Gm5590	transcribed_processed_pseudogene	NA
102.848	0.998117	0.274334	3.79662e-06	0.000100589	ENSMUSG00000027323	Rad51	protein_coding	19361
386.753	0.996492	0.225757	1.69876e-07	7.38373e-06	ENSMUSG00000055137	Sugct	protein_coding	192136
1904.18	0.99605	0.248101	9.08887e-07	3.06165e-05	ENSMUSG00000029821	Gsdme	protein_coding	54722
63.7294	0.995338	0.294605	9.59669e-06	0.000215514	ENSMUSG00000052415	Tchh	protein_coding	99681
237.889	0.995138	0.200341	1.29098e-08	8.25047e-07	ENSMUSG00000050538	B230217C12Rik	protein_coding	68127
49.819	0.99297	0.423402	0.000206876	0.00253245	ENSMUSG00000028558	Calr4	protein_coding	108802
202.955	0.990838	0.294781	1.03726e-05	0.000228871	ENSMUSG00000062542	Syt9	protein_coding	60510
4.27859	0.989667	1.41778	0.00193685	0.0143563	ENSMUSG00000036198	Arhgap36	protein_coding	75404
6.43473	0.989023	0.882995	0.00240704	0.01707	ENSMUSG00000045075	Gm9796	lincRNA	NA
298.246	0.988029	0.207567	3.61944e-08	1.97333e-06	ENSMUSG00000030125	Lrrc23	protein_coding	16977
1123.68	0.986699	0.236809	5.08345e-07	1.88028e-05	ENSMUSG00000025969	Nrp2	protein_coding	18187
285.079	0.986529	0.216524	9.36981e-08	4.4522e-06	ENSMUSG00000078572	Ndufaf8	protein_coding	208501
15.0805	0.984929	0.688684	0.00155025	0.0121394	ENSMUSG00000063415	Cyp26b1	protein_coding	232174
7.38061	0.984089	1.02616	0.00274788	0.0188215	ENSMUSG00000029477	Morn3	protein_coding	74890
73.2218	0.981488	0.275216	5.28165e-06	0.000131616	ENSMUSG00000073888	Ccl27a	protein_coding	20301
32.354	0.980841	0.498824	0.000535797	0.00535757	ENSMUSG00000031220	Awat2	protein_coding	245532
2.20011	0.980839	1.26599	0.00248471	0.0174151	ENSMUSG00000110303	Gm45328	TEC	NA
632.879	0.975615	0.319886	3.04548e-05	0.000547664	ENSMUSG00000022656	Nectin3	protein_coding	58998
53.156	0.975032	0.326559	3.72118e-05	0.000640478	ENSMUSG00000074215	Gm10643	protein_coding	NA
584.499	0.973061	0.190222	6.65954e-09	4.72277e-07	ENSMUSG00000045608	Dbx2	protein_coding	223843
56.7449	0.972618	0.419356	0.000239482	0.00284483	ENSMUSG00000004961	Syt5	protein_coding	53420
9.93189	0.972442	0.699779	0.00172688	0.0131726	ENSMUSG00000102691	Gm37780	TEC	NA
2.29603	0.970997	1.26883	0.00252554	0.0176586	ENSMUSG00000059412	Fxyd2	protein_coding	11936
31.6139	0.968926	1.20653	0.00270887	0.0186293	ENSMUSG00000048521	Cxcr6	protein_coding	80901
78.5618	0.96749	0.388884	0.000158523	0.00205102	ENSMUSG00000024228	Nudt12	protein_coding	67993
85.3213	0.967413	0.270722	5.45794e-06	0.000135116	ENSMUSG00000004791	Pgf	protein_coding	18654
52.4838	0.966497	0.46383	0.00043303	0.00450065	ENSMUSG00000106887	A930005G22Rik	TEC	NA
454.827	0.965578	0.139609	1.33372e-13	3.64628e-11	ENSMUSG00000032067	Pts	protein_coding	19286
159.088	0.964459	0.26438	4.21657e-06	0.00010926	ENSMUSG00000057455	Rit2	protein_coding	19762
8.66176	0.963406	0.819133	0.00243346	0.0171768	ENSMUSG00000090919	Pabpc4l	protein_coding	241989
3.77949	0.961749	1.37674	0.00216789	0.0156927	ENSMUSG00000081665	Gm15922	polymorphic_pseudogene	18722
145.102	0.961687	0.17174	5.18491e-10	4.99021e-08	ENSMUSG00000048355	Arxes1	protein_coding	76219
30.2404	0.961622	0.437101	0.00033552	0.003667	ENSMUSG00000086915	Gm16365	antisense	NA
77.9892	0.961169	0.228162	4.6397e-07	1.76103e-05	ENSMUSG00000026708	Cenpl	protein_coding	70454
287.546	0.9595	0.304757	2.38925e-05	0.000446688	ENSMUSG00000053141	Ptprt	protein_coding	19281
27.8673	0.958295	0.511891	0.000716028	0.00671791	ENSMUSG00000097573	G730003C15Rik	antisense	NA
87.7601	0.957256	0.714661	0.00196527	0.0145156	ENSMUSG00000092118	Fancf	protein_coding	100040608
69.4629	0.956778	0.36043	0.000105632	0.00147822	ENSMUSG00000026226	Spata3	protein_coding	70060
99.2274	0.955793	0.804727	0.00245468	0.0172394	ENSMUSG00000057132	Rpgrip1	protein_coding	77945
58.753	0.955012	0.310467	3.06344e-05	0.000550369	ENSMUSG00000009670	Tex11	protein_coding	83558
14.6888	0.954673	0.530897	0.000847838	0.00764147	ENSMUSG00000097162	2310010J17Rik	bidirectional_promoter_lncRNA	NA
4617.15	0.952299	0.220758	3.11954e-07	1.24412e-05	ENSMUSG00000029836	Cbx3	protein_coding	12417
952.558	0.951937	0.182618	4.33168e-09	3.22976e-07	ENSMUSG00000099881	2810013P06Rik	bidirectional_promoter_lncRNA	NA
225.918	0.95168	0.228997	6.10088e-07	2.19213e-05	ENSMUSG00000002012	Pnck	protein_coding	93843
23.2723	0.951419	0.82112	0.00257855	0.0179556	ENSMUSG00000020701	Tmem132e	protein_coding	270893
57.0847	0.95054	0.653295	0.0016585	0.0127854	ENSMUSG00000030677	Kif22	protein_coding	110033
293.425	0.949773	0.364019	0.00012333	0.00167857	ENSMUSG00000072640	Lyrm9	protein_coding	66274
281.105	0.947975	0.215965	2.28041e-07	9.53121e-06	ENSMUSG00000038530	Rgs4	protein_coding	19736
55.4764	0.946154	0.384703	0.000186781	0.0023334	ENSMUSG00000026831	1700007K13Rik	protein_coding	69327
186.511	0.945821	0.192003	1.88924e-08	1.14226e-06	ENSMUSG00000087174	5530601H04Rik	processed_transcript	NA
714.813	0.943702	0.224886	5.30868e-07	1.95592e-05	ENSMUSG00000002341	Ncan	protein_coding	13004
221.956	0.942866	0.297258	2.37796e-05	0.000446034	ENSMUSG00000087143	A830082K12Rik	antisense	NA
489.101	0.942622	0.136433	1.48983e-13	3.84988e-11	ENSMUSG00000078350	Smim1	protein_coding	68859
1546.83	0.939102	0.203769	8.77712e-08	4.23457e-06	ENSMUSG00000026495	Efcab2	protein_coding	68226
21.6773	0.93834	0.614059	0.00151924	0.0119513	ENSMUSG00000109598	Gm36356	lincRNA	NA
91.1001	0.938171	0.228571	7.93933e-07	2.72305e-05	ENSMUSG00000063714	Sp3os	antisense	NA
50.3128	0.937039	0.498045	0.000761122	0.00700723	ENSMUSG00000061911	Myt1l	protein_coding	17933
181.658	0.935566	0.170429	1.03439e-09	9.16093e-08	ENSMUSG00000116895	Gm3435	protein_coding	100041621
93.5934	0.934726	0.587051	0.00136807	0.0110618	ENSMUSG00000046093	Hpcal4	protein_coding	170638
745.831	0.933769	0.217402	3.61736e-07	1.42459e-05	ENSMUSG00000020175	Rab36	protein_coding	76877
47.0664	0.931394	0.354261	0.000126365	0.0017137	ENSMUSG00000020905	Usp43	protein_coding	216835
335.213	0.930765	0.303762	3.52764e-05	0.000618452	ENSMUSG00000031174	Rpgr	protein_coding	19893
10.4366	0.93035	0.994604	0.00326901	0.0214028	ENSMUSG00000078154	Gm12184	protein_coding	NA
23.7198	0.929013	0.561146	0.00123915	0.010263	ENSMUSG00000075569	Rsph10b	protein_coding	18861
185.839	0.927959	0.183609	1.05511e-08	6.98374e-07	ENSMUSG00000005447	Pafah1b3	protein_coding	18476
10.4164	0.927667	0.637025	0.00178842	0.0134947	ENSMUSG00000021791	Dydc2	protein_coding	71200
562.08	0.926222	0.141314	1.70059e-12	3.27346e-10	ENSMUSG00000025545	Clybl	protein_coding	69634
39.8537	0.92598	0.304109	3.82385e-05	0.000654565	ENSMUSG00000079242	C730034F03Rik	protein_coding	NA
90.8573	0.925681	0.37052	0.000184173	0.00230693	ENSMUSG00000003354	Ccdc65	protein_coding	105833
3.06765	0.925469	1.3095	0.00257707	0.0179519	ENSMUSG00000021587	Pcsk1	protein_coding	18548
70.0417	0.924888	0.294867	2.87496e-05	0.000520064	ENSMUSG00000031860	Pbx4	protein_coding	80720
59.2768	0.923814	0.411424	0.00035164	0.00381334	ENSMUSG00000049154	Fam183b	protein_coding	75429
226.162	0.922829	0.26239	8.01809e-06	0.000184455	ENSMUSG00000022114	Spry2	protein_coding	24064
127.252	0.922453	0.25067	4.44072e-06	0.000114035	ENSMUSG00000060579	Fhit	protein_coding	14198
58.6402	0.921267	0.279713	1.74557e-05	0.000347089	ENSMUSG00000109147	4930431P19Rik	transcribed_processed_pseudogene	NA
367.507	0.921199	0.275507	1.47491e-05	0.000305073	ENSMUSG00000032356	Rasgrf1	protein_coding	19417
26.5846	0.920002	0.537319	0.00114847	0.00969337	ENSMUSG00000025588	Nat1	protein_coding	17960
16.6176	0.919284	0.586405	0.00151354	0.0119262	ENSMUSG00000079467	Gm14966	antisense	NA
2.08136	0.91764	1.21686	0.00300058	0.0200791	ENSMUSG00000087522	Gm371	processed_pseudogene	NA
1240.13	0.917598	0.195439	6.29801e-08	3.15652e-06	ENSMUSG00000020077	Srgn	protein_coding	19073
41.1863	0.916525	0.277784	1.74612e-05	0.000347089	ENSMUSG00000039546	Ajap1	protein_coding	230959
7.01398	0.915608	1.08352	0.00338018	0.0219044	ENSMUSG00000082082	Gm13230	transcribed_unprocessed_pseudogene	NA
286.007	0.91529	0.290308	2.84289e-05	0.000515832	ENSMUSG00000030111	A2m	protein_coding	232345
81.852	0.91486	0.434164	0.000505869	0.00511747	ENSMUSG00000050410	Tcf19	protein_coding	106795
21.6241	0.914844	0.769776	0.00279236	0.0190184	ENSMUSG00000024791	Cdca5	protein_coding	67849
63.1736	0.913736	0.334229	0.000101865	0.00143724	ENSMUSG00000113440	Gm46404	lincRNA	NA
54.7303	0.911493	0.395328	0.000320086	0.00354765	ENSMUSG00000021565	Slc6a19	protein_coding	74338
272.689	0.911224	0.23495	2.1759e-06	6.28577e-05	ENSMUSG00000064036	Mro	protein_coding	71263
19.535	0.911041	0.855203	0.00322859	0.0212136	ENSMUSG00000062470	Fbxl12os	antisense	NA
201.045	0.910787	0.333942	0.000105107	0.00147306	ENSMUSG00000050856	Atp5k	protein_coding	11958
1177.3	0.910368	0.14637	1.507e-11	2.18677e-09	ENSMUSG00000031167	Rbm3	protein_coding	19652
508.939	0.908284	0.227957	1.44427e-06	4.50325e-05	ENSMUSG00000021303	Gng4	protein_coding	14706
171.085	0.907668	0.217752	6.79966e-07	2.39113e-05	ENSMUSG00000023153	Tmem52	protein_coding	69671
875.732	0.907468	0.499406	0.000978083	0.00856174	ENSMUSG00000000568	Hnrnpd	protein_coding	11991
284.188	0.907382	0.26625	1.25196e-05	0.000265562	ENSMUSG00000022489	Pde1b	protein_coding	18574
63.5015	0.906765	0.24937	5.55195e-06	0.000136726	ENSMUSG00000078896	Zfp965	protein_coding	100503949
233.806	0.905149	0.147822	2.77087e-11	3.73354e-09	ENSMUSG00000027381	Bcl2l11	protein_coding	12125
15.5914	0.904442	0.455529	0.000694089	0.00656964	ENSMUSG00000109975	Gm19196	transcribed_unprocessed_pseudogene	NA
21.9069	0.904416	0.517832	0.00114056	0.0096612	ENSMUSG00000025221	Kcnip2	protein_coding	80906
1163.56	0.903989	0.188633	4.12917e-08	2.20659e-06	ENSMUSG00000007415	Gatad1	protein_coding	67210
415.421	0.903676	0.15416	1.34237e-10	1.48955e-08	ENSMUSG00000059540	Tcea2	protein_coding	21400
429.699	0.902277	0.142077	6.69132e-12	1.06071e-09	ENSMUSG00000053553	3110082I17Rik	protein_coding	73212
5.79501	0.901808	1.0035	0.00360113	0.022919	ENSMUSG00000109006	B230209E15Rik	lincRNA	NA
58.1237	0.901674	0.430824	0.000552801	0.00547691	ENSMUSG00000096847	Tmem151b	protein_coding	210573
66.4075	0.901245	0.536258	0.00131247	0.0107552	ENSMUSG00000028773	Fabp3	protein_coding	14077
43.298	0.900851	0.459893	0.000746566	0.00689686	ENSMUSG00000097881	Celrr	lincRNA	NA
436.879	0.900804	0.262517	1.18534e-05	0.000253883	ENSMUSG00000036894	Rap2b	protein_coding	74012
1470.74	0.900729	0.331278	0.00011252	0.00155838	ENSMUSG00000040055	Gjb6	protein_coding	14623
15.7091	0.90052	0.641616	0.0021472	0.0155661	ENSMUSG00000097596	Gm26673	antisense	NA
5.24621	0.896531	1.39252	0.00224251	0.0161276	ENSMUSG00000103092	Pcdha5	protein_coding	12941
97.8479	0.895518	0.250707	7.33867e-06	0.000171971	ENSMUSG00000000296	Tpd52l1	protein_coding	21987
414.235	0.895379	0.369261	0.00025472	0.00298449	ENSMUSG00000017493	Igfbp4	protein_coding	16010
85.3391	0.8923	0.252695	8.6131e-06	0.000196466	ENSMUSG00000022468	Endou	protein_coding	19011
11.6823	0.890305	1.025	0.00372603	0.0235628	ENSMUSG00000108228	6430584L05Rik	lincRNA	NA
1265.7	0.887278	0.142757	1.61811e-11	2.33008e-09	ENSMUSG00000000253	Gmpr	protein_coding	66355
5.58273	0.885378	1.3945	0.00224972	0.0161609	ENSMUSG00000086631	Gm12784	lincRNA	NA
629.879	0.885146	0.334912	0.000149153	0.00195391	ENSMUSG00000003604	Aven	protein_coding	74268
88.9054	0.884192	0.589878	0.00194658	0.0144227	ENSMUSG00000027420	Bfsp1	protein_coding	12075
35.4173	0.884081	0.819898	0.00348794	0.0224026	ENSMUSG00000028838	Extl1	protein_coding	56219
1660.31	0.883818	0.227839	2.39908e-06	6.82598e-05	ENSMUSG00000028944	Prkag2	protein_coding	108099
17.9125	0.88305	0.835667	0.00356731	0.0227651	ENSMUSG00000031210	Gpr165	protein_coding	76206
979.56	0.882085	0.262099	1.60721e-05	0.000324608	ENSMUSG00000076441	Ass1	protein_coding	11898
5.18639	0.881084	1.08723	0.00371804	0.0235359	ENSMUSG00000110316	Gm45311	sense_intronic	NA
41.9574	0.881075	0.38196	0.000365196	0.00392762	ENSMUSG00000087184	Gm11650	processed_transcript	NA
4.73439	0.880172	1.3629	0.00244063	0.0172051	ENSMUSG00000018341	Il12rb2	protein_coding	16162
71.7105	0.878922	0.240976	5.93146e-06	0.000144004	ENSMUSG00000024352	Spata24	protein_coding	71242
99.5703	0.87737	0.387183	0.000410017	0.00430415	ENSMUSG00000032204	Aqp9	protein_coding	64008
149.238	0.87681	0.398253	0.000479361	0.00488529	ENSMUSG00000040877	Wdr25	protein_coding	212198
9.35569	0.875921	0.71273	0.00302532	0.0202088	ENSMUSG00000042448	Hoxd1	protein_coding	15429
727.933	0.875796	0.172813	1.13277e-08	7.41967e-07	ENSMUSG00000031534	Smim19	protein_coding	102032
7.5688	0.87254	1.16444	0.00352874	0.0225675	ENSMUSG00000026301	Iqca	protein_coding	74918
162.217	0.871258	0.261806	1.91046e-05	0.000372303	ENSMUSG00000047342	Zfp286	protein_coding	192651
1312.38	0.867842	0.251228	1.24706e-05	0.000264915	ENSMUSG00000027239	Mdk	protein_coding	17242
10.6331	0.867834	0.639762	0.00260231	0.0180544	ENSMUSG00000062248	Cks2	protein_coding	66197
166.319	0.867542	0.348882	0.000245949	0.00290156	ENSMUSG00000043311	D17H6S53E	protein_coding	114585
34.034	0.866282	0.496031	0.00133329	0.0108929	ENSMUSG00000108175	Gm16499	antisense	NA
72.6742	0.864476	0.805702	0.00374736	0.0236579	ENSMUSG00000027520	Zdbf2	protein_coding	73884
72.2397	0.863266	0.353844	0.000283349	0.00323188	ENSMUSG00000016239	Lonrf3	protein_coding	74365
2153.12	0.861387	0.222705	2.71624e-06	7.57975e-05	ENSMUSG00000032609	Klhdc8b	protein_coding	78267
2.72252	0.859384	1.24225	0.00322217	0.0211935	ENSMUSG00000054779	Fgf2os	antisense	NA
280.009	0.857108	0.278402	4.61514e-05	0.000759685	ENSMUSG00000044835	Ankrd45	protein_coding	73844
39.4428	0.85687	0.426551	0.00081136	0.00738408	ENSMUSG00000113165	Gm47863	bidirectional_promoter_lncRNA	NA
528.353	0.855467	0.190047	1.86098e-07	8.01496e-06	ENSMUSG00000022228	Zscan26	protein_coding	432731
12.1879	0.855148	0.538635	0.0018724	0.0140107	ENSMUSG00000097047	1110020A21Rik	lincRNA	NA
99.4497	0.855036	0.178976	5.07421e-08	2.6153e-06	ENSMUSG00000082229	Nap1l2	protein_coding	17954
48.9197	0.854293	0.457011	0.00110058	0.00939856	ENSMUSG00000071181	3830408C21Rik	processed_transcript	NA
33.9067	0.853991	0.449428	0.00103448	0.0089434	ENSMUSG00000084866	A930006K02Rik	processed_transcript	NA
776.76	0.853614	0.207327	1.00938e-06	3.34639e-05	ENSMUSG00000037306	Man1c1	protein_coding	230815
180.763	0.853121	0.269081	3.48672e-05	0.000611847	ENSMUSG00000057054	Inca1	protein_coding	103844
71.4151	0.850809	0.274749	4.47443e-05	0.000739104	ENSMUSG00000040714	Klc3	protein_coding	232943
7.03391	0.849862	0.824723	0.00408256	0.0252505	ENSMUSG00000087406	E130215H24Rik	processed_transcript	NA
208.805	0.849587	0.379756	0.00049874	0.00505928	ENSMUSG00000033361	Prrg3	protein_coding	208748
207.247	0.849242	0.268511	3.63427e-05	0.000630118	ENSMUSG00000020083	Fam241b	protein_coding	69894
79.0196	0.848302	0.427867	0.000892373	0.00795921	ENSMUSG00000019761	Krt10	protein_coding	16661
21.0249	0.847805	1.01571	0.0042732	0.0261805	ENSMUSG00000072692	Rpl37rt	transcribed_processed_pseudogene	100502825
24.8954	0.847078	0.783372	0.00395322	0.0246606	ENSMUSG00000025946	Pth2r	protein_coding	213527
383.529	0.847063	0.404904	0.00070612	0.00666012	ENSMUSG00000009394	Syn2	protein_coding	20965
37.3745	0.845515	0.334599	0.000244509	0.00288637	ENSMUSG00000086914	Gm16124	antisense	NA
166.388	0.844314	0.344873	0.000302404	0.00340367	ENSMUSG00000038836	Agbl3	protein_coding	76223
550.051	0.843631	0.141137	7.49999e-11	8.95441e-09	ENSMUSG00000085438	1700020I14Rik	lincRNA	NA
412.475	0.843002	0.282279	6.55623e-05	0.00101043	ENSMUSG00000068854	Hist2h2be	protein_coding	319190
26.4561	0.842486	0.393205	0.000642997	0.00615398	ENSMUSG00000086814	Gm15677	antisense	NA
638.868	0.842383	0.227969	5.67411e-06	0.000138828	ENSMUSG00000003279	Dlgap1	protein_coding	224997
160.167	0.842065	0.401617	0.000715031	0.00671606	ENSMUSG00000027894	Slc6a17	protein_coding	229706
382.004	0.841279	0.216568	2.72465e-06	7.59199e-05	ENSMUSG00000037196	Pacrg	protein_coding	69310
3653.67	0.840282	0.158249	3.43566e-09	2.64532e-07	ENSMUSG00000040681	Hmgn1	protein_coding	15312
550.198	0.838536	0.444165	0.00113709	0.00963611	ENSMUSG00000037152	Ndufc1	protein_coding	66377
49.7266	0.837697	0.472752	0.00143647	0.0114577	ENSMUSG00000084915	C230037L18Rik	antisense	NA
207.906	0.836537	0.216652	3.03936e-06	8.35781e-05	ENSMUSG00000061013	Mkx	protein_coding	210719
508.79	0.835858	0.219882	3.85586e-06	0.000101872	ENSMUSG00000073433	Arhgdig	protein_coding	14570
78.8894	0.835597	0.297342	0.000115508	0.0015928	ENSMUSG00000116594	AC133488.1	protein_coding	NA
34.6639	0.835549	0.559984	0.00238667	0.01695	ENSMUSG00000087013	2610027K06Rik	processed_transcript	NA
30.8924	0.834895	0.423614	0.000972817	0.00852536	ENSMUSG00000070306	Ccdc153	protein_coding	270150
1103.38	0.834651	0.265067	4.04271e-05	0.000682736	ENSMUSG00000025911	Adhfe1	protein_coding	76187
518.315	0.834142	0.1645	1.22816e-08	7.96069e-07	ENSMUSG00000027452	Acss1	protein_coding	68738
39.9511	0.833688	0.321828	0.000217484	0.0026282	ENSMUSG00000111888	Gm46212	antisense	NA
4.42722	0.831875	1.08597	0.00424951	0.0260777	ENSMUSG00000113883	Gm36500	lincRNA	NA
179.196	0.83097	0.329383	0.000264377	0.00307283	ENSMUSG00000025789	St8sia2	protein_coding	20450
1131.8	0.83096	0.0948783	7.76268e-20	1.22029e-16	ENSMUSG00000026112	Coa5	protein_coding	76178
187.65	0.83074	0.146568	4.7533e-10	4.62197e-08	ENSMUSG00000040767	Snrnp25	protein_coding	78372
206.48	0.829229	0.431054	0.00110229	0.00940464	ENSMUSG00000038459	Abhd17c	protein_coding	70178
86.2472	0.829061	0.2785	7.17242e-05	0.00107677	ENSMUSG00000053297	AI854703	protein_coding	NA
231.581	0.828952	0.532702	0.00220589	0.0159177	ENSMUSG00000079659	Tmem243	protein_coding	652925
50.9292	0.828588	0.505254	0.00190996	0.0142184	ENSMUSG00000041674	BC006965	processed_transcript	NA
15.0196	0.827841	0.552545	0.00243981	0.0172051	ENSMUSG00000035121	Neil2	protein_coding	382913
986.275	0.827324	0.27488	6.51898e-05	0.001007	ENSMUSG00000029348	Asphd2	protein_coding	72898
499.426	0.825813	0.201429	1.18649e-06	3.83251e-05	ENSMUSG00000040649	Rimklb	protein_coding	108653
212.548	0.824793	0.30397	0.000160608	0.0020723	ENSMUSG00000057322	Rpl38	protein_coding	67671
497.097	0.824787	0.213227	3.0775e-06	8.42582e-05	ENSMUSG00000032121	Tmem218	protein_coding	66279
30.2039	0.823986	0.423336	0.00107736	0.00925474	ENSMUSG00000109284	B230311B06Rik	lincRNA	NA
54.9529	0.823639	0.277287	7.49318e-05	0.001113	ENSMUSG00000097343	9030407P20Rik	processed_transcript	NA
4.88874	0.823206	1.32408	0.00281539	0.0191386	ENSMUSG00000096977	Gm10827	lincRNA	NA
486.465	0.822267	0.190256	4.59103e-07	1.74607e-05	ENSMUSG00000054474	Thnsl2	protein_coding	232078
13.1443	0.821924	0.695476	0.00390516	0.0244335	ENSMUSG00000085049	Parvaos	antisense	NA
3.4129	0.82089	1.25934	0.00329556	0.0215258	ENSMUSG00000002791	Pdxk-ps	transcribed_unprocessed_pseudogene	NA
949.574	0.819807	0.152107	2.31535e-09	1.85071e-07	ENSMUSG00000045658	Pid1	protein_coding	98496
23.9334	0.818994	0.461714	0.00155717	0.0121785	ENSMUSG00000063018	2010204K13Rik	processed_transcript	NA
617.636	0.818561	0.260519	4.41967e-05	0.000734562	ENSMUSG00000016427	Ndufa1	protein_coding	54405
926.234	0.818337	0.262588	4.81081e-05	0.000784366	ENSMUSG00000033998	Kcnk1	protein_coding	16525
34.8826	0.818219	0.504411	0.00206278	0.0150706	ENSMUSG00000086741	Gm15816	antisense	101056408
34.4148	0.817313	0.536274	0.00244583	0.0172091	ENSMUSG00000097177	9330159M07Rik	processed_transcript	NA
664.426	0.816862	0.164638	2.23015e-08	1.30086e-06	ENSMUSG00000027499	Pkia	protein_coding	18767
371.458	0.81668	0.260438	4.54674e-05	0.000749735	ENSMUSG00000067847	Romo1	protein_coding	67067
285.654	0.816673	0.300567	0.000164866	0.00210993	ENSMUSG00000064307	Lrrc51	protein_coding	69358
111.295	0.81637	0.349858	0.000461091	0.00472462	ENSMUSG00000020027	Socs2	protein_coding	216233
1631.94	0.816049	0.139023	1.48972e-10	1.63384e-08	ENSMUSG00000052369	Tmem106c	protein_coding	380967
120.334	0.81432	0.377235	0.0007075	0.00666887	ENSMUSG00000072875	Gpr27	protein_coding	14761
32.0586	0.813186	0.409813	0.00104653	0.00901447	ENSMUSG00000110547	Gm29773	antisense	NA
16.7063	0.808886	0.817496	0.00486326	0.0289098	ENSMUSG00000036834	Plch1	protein_coding	269437
2866.95	0.808589	0.212714	4.2384e-06	0.000109675	ENSMUSG00000060002	Chpt1	protein_coding	212862
54.5213	0.808039	1.2886	0.00312077	0.020678	ENSMUSG00000053930	Shisa6	protein_coding	380702
903.964	0.804354	0.117567	2.85844e-13	6.74019e-11	ENSMUSG00000042873	Lhfpl4	protein_coding	269788
8.76436	0.802126	0.679665	0.00422343	0.0259664	ENSMUSG00000097635	Gm26826	antisense	NA
68.8901	0.801011	0.235517	1.95412e-05	0.000378466	ENSMUSG00000078879	Zfp973	protein_coding	545490
2553.67	0.800913	0.139634	3.36461e-10	3.3582e-08	ENSMUSG00000021134	Srsf5	protein_coding	20384
2930.27	0.800585	0.190819	8.51517e-07	2.88903e-05	ENSMUSG00000063480	Snu13	protein_coding	20826
258.924	0.800052	0.199368	1.85106e-06	5.4817e-05	ENSMUSG00000038605	Samd10	protein_coding	229011
47.4233	0.797475	0.512025	0.0025256	0.0176586	ENSMUSG00000113585	Gm19605	processed_transcript	NA
70.179	0.797304	0.248326	3.8371e-05	0.000655644	ENSMUSG00000097574	C920006O11Rik	lincRNA	NA
9.7588	0.797154	0.766939	0.0049202	0.0291686	ENSMUSG00000101144	Gm29054	processed_transcript	NA
2874.68	0.797094	0.176781	2.10702e-07	8.91184e-06	ENSMUSG00000024347	Psd2	protein_coding	74002
227.268	0.796567	0.269036	8.67809e-05	0.00125567	ENSMUSG00000045031	Cetn4	protein_coding	207175
104.397	0.795698	0.551427	0.00305251	0.0203514	ENSMUSG00000018822	Sfrp5	protein_coding	54612
1468.81	0.79562	0.320123	0.000344532	0.00375029	ENSMUSG00000061518	Cox5b	protein_coding	12859
52.7568	0.795473	0.315719	0.000314721	0.00351159	ENSMUSG00000074219	Gm10644	protein_coding	NA
4.25294	0.79491	1.1814	0.00401766	0.02495	ENSMUSG00000085113	B130011K05Rik	lincRNA	NA
48.9657	0.794906	0.407557	0.00122646	0.0102055	ENSMUSG00000051811	Cox6b2	protein_coding	333182
33992.2	0.794779	0.193671	1.28491e-06	4.09435e-05	ENSMUSG00000029580	Actb	protein_coding	11461
297.545	0.794662	0.281423	0.000133162	0.00178661	ENSMUSG00000030708	Dnajb13	protein_coding	69387
2.74771	0.793079	1.2001	0.00388499	0.0243476	ENSMUSG00000061462	Obscn	protein_coding	380698
874.342	0.792443	0.255646	5.66089e-05	0.000896616	ENSMUSG00000009927	Rps25	protein_coding	75617
67.1997	0.792226	0.390015	0.00104637	0.00901447	ENSMUSG00000060224	Pyroxd2	protein_coding	74580
4.96995	0.791219	1.09038	0.0046841	0.0281225	ENSMUSG00000108732	2310043P16Rik	TEC	NA
1619.79	0.790955	0.229809	1.75531e-05	0.000347307	ENSMUSG00000032224	Fam81a	protein_coding	76886
7531.78	0.788184	0.321795	0.000392387	0.00416544	ENSMUSG00000020644	Id2	protein_coding	15902
302.699	0.786449	0.179344	3.82808e-07	1.49711e-05	ENSMUSG00000030545	Pex11a	protein_coding	18631
8.37057	0.786189	1.09979	0.00467966	0.0281048	ENSMUSG00000021301	Hecw1	protein_coding	94253
4832.65	0.786092	0.109094	2.16879e-14	7.30571e-12	ENSMUSG00000003038	Hmgn2	protein_coding	15331
958.777	0.785374	0.249296	4.93331e-05	0.000798814	ENSMUSG00000085133	B930095G15Rik	sense_intronic	NA
110.89	0.785355	0.263263	8.4901e-05	0.00123388	ENSMUSG00000028100	Nudt17	protein_coding	78373
28.1829	0.784466	1.2967	0.00311187	0.0206335	ENSMUSG00000026941	Mamdc4	protein_coding	381352
18.1247	0.783923	0.435917	0.00175196	0.0133154	ENSMUSG00000091007	D630036H23Rik	protein_coding	NA
25.5471	0.783856	0.555369	0.00336933	0.0218717	ENSMUSG00000101179	Gm29455	lincRNA	NA
26.0599	0.782322	0.560075	0.00346462	0.0222832	ENSMUSG00000047013	Fbxo41	protein_coding	330369
381.254	0.78213	0.203527	3.93165e-06	0.00010373	ENSMUSG00000045257	Morn2	protein_coding	378462
4.69381	0.781029	1.28417	0.0032279	0.0212136	ENSMUSG00000057058	Skap1	protein_coding	78473
49.7333	0.780816	0.626329	0.0042591	0.026128	ENSMUSG00000052117	D630039A03Rik	protein_coding	242484
130.255	0.779873	0.330663	0.000515719	0.00519502	ENSMUSG00000102644	Thap6	transcribed_unitary_pseudogene	NA
146.107	0.779544	0.26326	9.33307e-05	0.00133176	ENSMUSG00000026387	Sctr	protein_coding	319229
49.2697	0.778636	0.288015	0.000203912	0.00251066	ENSMUSG00000036815	Dpp10	protein_coding	269109
17.8076	0.778427	0.618113	0.00423554	0.0260173	ENSMUSG00000063975	Slco1a5	protein_coding	108096
299.198	0.777885	0.213464	8.69011e-06	0.000197745	ENSMUSG00000020639	Pfn4	protein_coding	382562
287.148	0.777748	0.112957	2.15847e-13	5.50236e-11	ENSMUSG00000066442	Mthfs	protein_coding	107885
187.78	0.777112	0.251273	6.17802e-05	0.000960776	ENSMUSG00000012126	Ubxn11	protein_coding	67586
298.439	0.776847	0.179476	5.0817e-07	1.88028e-05	ENSMUSG00000017453	Pipox	protein_coding	19193
118.978	0.776781	0.313194	0.000381934	0.00406885	ENSMUSG00000085227	6330418K02Rik	antisense	NA
30.4283	0.776504	0.485812	0.00259804	0.0180491	ENSMUSG00000052291	5330438D12Rik	processed_transcript	NA
2.66211	0.774568	1.17882	0.00417814	0.0257234	ENSMUSG00000108242	9330118I20Rik	processed_transcript	NA
852.725	0.774108	0.142427	1.96116e-09	1.58778e-07	ENSMUSG00000033157	Abhd10	protein_coding	213012
59.0691	0.774078	0.354479	0.00081145	0.00738408	ENSMUSG00000087165	2010001A14Rik	processed_transcript	NA
118.939	0.772762	0.259861	9.23526e-05	0.00132235	ENSMUSG00000030584	Dpf1	protein_coding	29861
894.436	0.772343	0.202309	4.4973e-06	0.000114881	ENSMUSG00000043162	Pyurf	protein_coding	66459
432.056	0.77097	0.273247	0.000149018	0.00195391	ENSMUSG00000015766	Eps8	protein_coding	13860
7.04728	0.770467	0.712185	0.00528076	0.0308211	ENSMUSG00000104986	1600023N17Rik	TEC	NA
429.922	0.769301	0.186793	1.30618e-06	4.14115e-05	ENSMUSG00000022099	Dmtn	protein_coding	13829
37.3927	0.76862	0.415042	0.00170193	0.0130297	ENSMUSG00000044505	Lingo4	protein_coding	320747
8.96336	0.766152	0.615907	0.00454624	0.0275137	ENSMUSG00000029716	Tfr2	protein_coding	50765
159.864	0.765936	0.279838	0.000195973	0.00242733	ENSMUSG00000024899	Papss2	protein_coding	23972
17.7016	0.765853	0.488911	0.00287971	0.0194706	ENSMUSG00000057967	Fgf18	protein_coding	14172
1964.09	0.765036	0.150771	1.40204e-08	8.72873e-07	ENSMUSG00000045193	Cirbp	protein_coding	12696
31.6022	0.764747	0.422346	0.00187898	0.0140356	ENSMUSG00000046834	Krt1	protein_coding	16678
100.605	0.764168	0.520517	0.00338567	0.0219249	ENSMUSG00000020704	Asic2	protein_coding	11418
52.3039	0.762549	0.422429	0.00191981	0.0142651	ENSMUSG00000048834	Vstm2a	protein_coding	211739
1482.72	0.761945	0.23193	3.4271e-05	0.000603631	ENSMUSG00000010064	Slc38a3	protein_coding	76257
3007.78	0.760352	0.191061	2.41778e-06	6.86882e-05	ENSMUSG00000047557	Lxn	protein_coding	17035
4.30075	0.759959	0.969111	0.00580071	0.0330847	ENSMUSG00000096999	Gm26793	antisense	NA
21.836	0.758724	0.520203	0.00352238	0.0225394	ENSMUSG00000087088	Gm16638	antisense	NA
34.8026	0.758074	0.322073	0.00058034	0.00566936	ENSMUSG00000107994	D830050J10Rik	bidirectional_promoter_lncRNA	NA
123.488	0.757941	0.255934	0.000102396	0.00144257	ENSMUSG00000005233	Spc25	protein_coding	66442
237.134	0.757807	0.233509	4.00279e-05	0.000677815	ENSMUSG00000071103	1700029J07Rik	protein_coding	69479
23062.1	0.757688	0.276959	0.000204297	0.00251066	ENSMUSG00000041556	Fbxo2	protein_coding	230904
113.881	0.757597	0.353043	0.000961225	0.00844546	ENSMUSG00000026650	Meig1	protein_coding	104362
11246.7	0.756485	0.160044	8.29957e-08	4.02476e-06	ENSMUSG00000102869	2900097C17Rik	lincRNA	NA
3436.85	0.755105	0.225619	2.83546e-05	0.000515299	ENSMUSG00000020846	Rflnb	protein_coding	76566
202.886	0.755068	0.241552	6.07133e-05	0.000947309	ENSMUSG00000006586	Runx1t1	protein_coding	12395
19.7731	0.754544	0.472701	0.00289546	0.019542	ENSMUSG00000054034	Tceal5	protein_coding	331532
1600.69	0.753186	0.144318	6.68708e-09	4.72454e-07	ENSMUSG00000079056	Kcnip3	protein_coding	56461
42.7198	0.752838	0.475996	0.00299046	0.0200448	ENSMUSG00000070337	Gpr179	protein_coding	217143
3801.64	0.751733	0.115067	2.46792e-12	4.56421e-10	ENSMUSG00000021087	Rtn1	protein_coding	104001
5267.89	0.751159	0.15029	2.15066e-08	1.28386e-06	ENSMUSG00000027942	4933434E20Rik	protein_coding	73545
1847.64	0.751025	0.191126	3.07077e-06	8.4213e-05	ENSMUSG00000042834	Nrep	protein_coding	27528
69.6226	0.750798	0.229706	3.79972e-05	0.00065221	ENSMUSG00000101856	1700096K18Rik	lincRNA	NA
1512.02	0.749376	0.16813	3.05858e-07	1.22499e-05	ENSMUSG00000036504	Phpt1	protein_coding	75454
51.3868	0.748786	0.397687	0.00176802	0.0133782	ENSMUSG00000019894	Slc6a15	protein_coding	103098
858.201	0.748725	0.124646	7.21225e-11	8.72128e-09	ENSMUSG00000028062	Lamtor2	protein_coding	83409
123.378	0.748437	0.28295	0.000277229	0.00318616	ENSMUSG00000081824	BC002163	processed_pseudogene	NA
14.7893	0.746473	0.737335	0.00612846	0.0345649	ENSMUSG00000027398	Il1b	protein_coding	16176
234.913	0.746263	0.369252	0.00134442	0.0109451	ENSMUSG00000026824	Kcnj3	protein_coding	16519
307.45	0.745243	0.205842	1.07178e-05	0.000234549	ENSMUSG00000063632	Sox11	protein_coding	20666
419.762	0.744597	0.224668	3.31901e-05	0.000587334	ENSMUSG00000033068	Entpd6	protein_coding	12497
174.829	0.74278	0.254876	0.000127002	0.00171986	ENSMUSG00000035274	Tpbg	protein_coding	21983
38.5871	0.741262	0.718566	0.00618603	0.0348138	ENSMUSG00000030351	Tspan11	protein_coding	68498
1656.06	0.741262	0.244669	8.84236e-05	0.00127525	ENSMUSG00000056666	Retsat	protein_coding	67442
27.0457	0.741195	0.573536	0.00478729	0.0285873	ENSMUSG00000054000	Tusc1	protein_coding	69136
148.792	0.740746	0.3957	0.00188194	0.0140486	ENSMUSG00000035948	Acss3	protein_coding	380660
1399.59	0.739403	0.123246	7.67858e-11	9.05305e-09	ENSMUSG00000046432	Bex3	protein_coding	12070
62.1587	0.738387	0.284801	0.000337205	0.0036774	ENSMUSG00000020519	Sap30l	protein_coding	50724
734.038	0.738339	0.289444	0.000378872	0.00404473	ENSMUSG00000028150	Rorc	protein_coding	19885
270.792	0.737341	0.175549	1.01327e-06	3.35338e-05	ENSMUSG00000000295	Hddc2	protein_coding	69692
10.2586	0.736717	0.729082	0.0063899	0.0357047	ENSMUSG00000097251	5033417F24Rik	antisense	NA
36.3897	0.734681	0.324022	0.000807985	0.00737032	ENSMUSG00000114196	Gm47547	antisense	NA
7.43642	0.734114	0.814194	0.00672582	0.0371308	ENSMUSG00000046415	B430212C06Rik	processed_transcript	NA
13.046	0.734018	0.752603	0.00658438	0.0365102	ENSMUSG00000030607	Acan	protein_coding	11595
14.8794	0.734001	0.850919	0.00672395	0.0371308	ENSMUSG00000027887	Sypl2	protein_coding	17306
2.92429	0.732963	1.16556	0.00458104	0.027645	ENSMUSG00000107488	Gm31579	TEC	NA
24.8771	0.73264	0.356123	0.00133162	0.010892	ENSMUSG00000055555	4930502E18Rik	protein_coding	75013
585.79	0.732221	0.192869	5.63549e-06	0.000138422	ENSMUSG00000053332	Gas5	processed_transcript	NA
349.967	0.732094	0.189691	4.37098e-06	0.000112797	ENSMUSG00000073436	Eme2	protein_coding	193838
29.7313	0.731008	0.497838	0.00396281	0.0247088	ENSMUSG00000063767	S100a7a	protein_coding	381493
26.3742	0.730723	0.50736	0.00413251	0.0254976	ENSMUSG00000038132	Rbm24	protein_coding	666794
43.8102	0.730016	0.307027	0.000626612	0.00604315	ENSMUSG00000060380	C030014I23Rik	lincRNA	NA
2556.92	0.729574	0.277309	0.000315468	0.00351506	ENSMUSG00000020037	Rfx4	protein_coding	71137
2.47951	0.729188	1.0241	0.00598693	0.0339559	ENSMUSG00000109244	Gm44751	lincRNA	NA
6.61213	0.729163	0.755376	0.00674974	0.0372193	ENSMUSG00000109015	Gm31024	TEC	NA
36.4201	0.729072	0.565399	0.00507947	0.0299341	ENSMUSG00000068522	Aard	protein_coding	239435
1385.15	0.728767	0.203932	1.36399e-05	0.000286529	ENSMUSG00000020163	Uqcr11	protein_coding	66594
615.956	0.728115	0.161688	2.62797e-07	1.07096e-05	ENSMUSG00000048040	Arxes2	protein_coding	76976
92.0387	0.727548	0.396314	0.00216172	0.015654	ENSMUSG00000097412	1810014B01Rik	transcribed_unprocessed_pseudogene	NA
5.10127	0.726274	0.882645	0.00686358	0.0376735	ENSMUSG00000109896	Gm31409	lincRNA	NA
10.3435	0.726184	0.559254	0.00509262	0.0299929	ENSMUSG00000085085	1700086P04Rik	lincRNA	NA
32.5149	0.725739	0.374718	0.001784	0.0134667	ENSMUSG00000036790	Slitrk2	protein_coding	245450
17.9944	0.725244	0.482017	0.00386411	0.0242329	ENSMUSG00000048406	B330016D10Rik	pseudogene	NA
652.585	0.723007	0.15828	1.96535e-07	8.37846e-06	ENSMUSG00000021591	Glrx	protein_coding	93692
46.6721	0.719296	0.281316	0.00040823	0.00428778	ENSMUSG00000074476	Spc24	protein_coding	67629
405.168	0.719003	0.292302	0.00053306	0.0053459	ENSMUSG00000028234	Rps20	protein_coding	67427
212.911	0.718963	0.179856	2.58321e-06	7.29487e-05	ENSMUSG00000023826	Prkn	protein_coding	50873
294.905	0.718772	0.273284	0.000332762	0.00364743	ENSMUSG00000095930	Nim1k	protein_coding	245269
248.761	0.718695	0.279508	0.000393282	0.00417259	ENSMUSG00000035984	Nme5	protein_coding	75533
221.174	0.717934	0.252095	0.000174609	0.00220618	ENSMUSG00000033029	1700088E04Rik	protein_coding	27660
98.3517	0.717438	0.338744	0.00125651	0.0103735	ENSMUSG00000026649	Cfap126	protein_coding	75472
1340.05	0.716961	0.190657	6.8846e-06	0.000163979	ENSMUSG00000063428	Ddo	protein_coding	70503
200.942	0.716366	0.234935	9.23908e-05	0.00132235	ENSMUSG00000026344	Lypd1	protein_coding	72585
117.588	0.716245	0.217007	3.91022e-05	0.000664526	ENSMUSG00000074521	Gm14327	protein_coding	NA
266.015	0.715888	0.312089	0.000831733	0.0075287	ENSMUSG00000028998	Tomm7	protein_coding	66169
53.0489	0.715457	0.514817	0.00477345	0.0285408	ENSMUSG00000044071	Fam19a2	protein_coding	268354
1114.84	0.713653	0.199904	1.46632e-05	0.000304297	ENSMUSG00000038646	Rammet	protein_coding	67148
2.23743	0.713587	1.10382	0.00541275	0.031364	ENSMUSG00000044966	Fbxo48	protein_coding	319701
19.1627	0.713245	0.590259	0.00599082	0.0339678	ENSMUSG00000091476	Catspere2	protein_coding	545391
15.7497	0.713002	0.541032	0.00529578	0.0308713	ENSMUSG00000057816	Cfap299	protein_coding	75784
420.156	0.712947	0.190048	7.24731e-06	0.000170253	ENSMUSG00000032652	Crebl2	protein_coding	232430
66.9267	0.712808	0.722407	0.00716909	0.0389574	ENSMUSG00000047875	Gpr157	protein_coding	269604
148.203	0.712201	0.282728	0.000469177	0.00479965	ENSMUSG00000019853	Hebp2	protein_coding	56016
26.6824	0.710059	0.389239	0.00242158	0.0171283	ENSMUSG00000075478	Slitrk1	protein_coding	76965
3.47917	0.709966	1.17623	0.00459172	0.0276647	ENSMUSG00000037101	Ttc29	protein_coding	73301
17.6397	0.70954	0.652671	0.0068146	0.0375002	ENSMUSG00000112630	Gm36908	lincRNA	NA
2034.74	0.709027	0.208583	2.82414e-05	0.000514731	ENSMUSG00000026643	Nmt2	protein_coding	18108
162.732	0.708931	0.244142	0.000152732	0.00198836	ENSMUSG00000092260	Zfp963	protein_coding	620419
82.95	0.708304	0.471109	0.00421596	0.0259393	ENSMUSG00000097756	A730056A06Rik	antisense	NA
7645.31	0.706977	0.161069	4.7789e-07	1.80299e-05	ENSMUSG00000029064	Gnb1	protein_coding	14688
287.866	0.706973	0.199544	1.66859e-05	0.000334853	ENSMUSG00000056458	Mok	protein_coding	26448
455.859	0.706578	0.221477	5.98884e-05	0.000938318	ENSMUSG00000021754	Map3k1	protein_coding	26401
98.3228	0.706528	0.328599	0.00123412	0.0102334	ENSMUSG00000086502	B130055M24Rik	processed_transcript	NA
272.232	0.706325	0.227598	8.05981e-05	0.00118504	ENSMUSG00000047632	Fgfbp3	protein_coding	72514
252.88	0.705594	0.238642	0.00013098	0.00176612	ENSMUSG00000004748	Mtfp1	protein_coding	67900
379.361	0.705117	0.164314	7.51758e-07	2.60205e-05	ENSMUSG00000040459	Arglu1	protein_coding	234023
126.935	0.705105	0.337195	0.00142362	0.0114083	ENSMUSG00000000167	Pih1d2	protein_coding	72614
103.216	0.704811	0.37564	0.00224934	0.0161609	ENSMUSG00000092060	Bend4	protein_coding	666938
211.799	0.704735	0.215839	4.65122e-05	0.000763625	ENSMUSG00000004031	Brinp2	protein_coding	240843
386.023	0.704377	0.22615	7.82597e-05	0.00115516	ENSMUSG00000036825	Ssx2ip	protein_coding	99167
11.3362	0.703795	0.482838	0.00461031	0.0277501	ENSMUSG00000108888	Gm45231	antisense	NA
71.462	0.703403	0.434181	0.00360534	0.022938	ENSMUSG00000074461	Gm10699	TEC	NA
3.14756	0.70326	1.15601	0.00487686	0.0289754	ENSMUSG00000019785	Clvs2	protein_coding	215890
200.41	0.70323	0.271236	0.000398839	0.00421969	ENSMUSG00000087413	Gm11266	antisense	NA
18.9545	0.702897	0.507167	0.00510611	0.0300536	ENSMUSG00000111348	Gm19531	antisense	NA
18.3815	0.701635	0.391014	0.00267912	0.0184718	ENSMUSG00000098120	Gm5914	lincRNA	NA
64.5245	0.701403	0.544329	0.00580175	0.0330847	ENSMUSG00000019942	Cdk1	protein_coding	12534
566.312	0.700939	0.200988	2.10699e-05	0.000402698	ENSMUSG00000074637	Sox2	protein_coding	20674
727.516	0.700794	0.333127	0.00141498	0.0113729	ENSMUSG00000074971	Fibin	protein_coding	67606
805.118	0.699781	0.129208	2.59883e-09	2.04268e-07	ENSMUSG00000044117	2900011O08Rik	protein_coding	67254
294.459	0.698724	0.179838	4.44327e-06	0.000114035	ENSMUSG00000046807	Lrrc75b	protein_coding	192734
5.5531	0.698015	1.0532	0.00616444	0.0347537	ENSMUSG00000020734	Grin2c	protein_coding	14813
160.562	0.697723	0.248644	0.000217925	0.00263184	ENSMUSG00000097061	9330151L19Rik	bidirectional_promoter_lncRNA	NA
21.5787	0.69764	0.696119	0.00760549	0.0407933	ENSMUSG00000022479	Vdr	protein_coding	22337
184.514	0.696999	0.195365	1.58088e-05	0.00032121	ENSMUSG00000032322	Pstpip1	protein_coding	19200
17176.5	0.695444	0.143405	5.3793e-08	2.73518e-06	ENSMUSG00000030246	Ldhb	protein_coding	16832
1796.27	0.695367	0.175018	3.12035e-06	8.53075e-05	ENSMUSG00000041126	H2afv	protein_coding	77605
16.5537	0.695208	0.49397	0.00516048	0.030271	ENSMUSG00000042532	Golga7b	protein_coding	71146
3.2554	0.694999	0.948461	0.00725614	0.0392656	ENSMUSG00000114082	Gm40383	bidirectional_promoter_lncRNA	NA
6.45535	0.694394	0.680334	0.00763855	0.0408965	ENSMUSG00000073119	Speer4a	protein_coding	75657
16.6611	0.693998	0.536705	0.00598568	0.0339559	ENSMUSG00000010461	Eya4	protein_coding	14051
232.877	0.693607	0.179081	4.76425e-06	0.000120151	ENSMUSG00000071658	Gng3	protein_coding	14704
1082.72	0.690458	0.237431	0.000163923	0.00210071	ENSMUSG00000022665	Ccdc80	protein_coding	67896
383.917	0.689656	0.221273	8.28993e-05	0.00121226	ENSMUSG00000045777	Ifitm10	protein_coding	320802
45.0914	0.688955	0.380446	0.00277904	0.0189598	ENSMUSG00000026018	Ica1l	protein_coding	70375
10.4982	0.688767	0.809773	0.00815957	0.042983	ENSMUSG00000031289	Il13ra2	protein_coding	16165
101.351	0.68705	0.181795	7.16799e-06	0.000169185	ENSMUSG00000106019	Gm43672	lincRNA	NA
10.8792	0.686799	0.629503	0.00754231	0.0404958	ENSMUSG00000115300	Gm49188	TEC	NA
154.653	0.686792	0.373135	0.00265596	0.0183524	ENSMUSG00000029376	Mthfd2l	protein_coding	665563
900.649	0.68669	0.276365	0.000584288	0.00569612	ENSMUSG00000037686	Aspg	protein_coding	104816
95.4947	0.6863	0.391765	0.00314609	0.0207873	ENSMUSG00000085705	Gm16046	lincRNA	NA
1336.05	0.68615	0.215744	6.77265e-05	0.00103282	ENSMUSG00000022253	Nadk2	protein_coding	68646
158.771	0.685756	0.315172	0.00129399	0.0106222	ENSMUSG00000097493	9930014A18Rik	processed_transcript	NA
1258.99	0.684742	0.179905	6.4891e-06	0.000156136	ENSMUSG00000031683	Lsm6	protein_coding	78651
47.9365	0.684672	0.403686	0.00350435	0.0224744	ENSMUSG00000024076	Vit	protein_coding	74199
44.0805	0.684194	0.370743	0.00266805	0.0184195	ENSMUSG00000048327	Ckap2l	protein_coding	70466
1806.83	0.684164	0.273357	0.000562962	0.00554844	ENSMUSG00000036502	Tmem255a	protein_coding	245386
46.0086	0.684148	0.464101	0.00498694	0.0294809	ENSMUSG00000057265	Bbof1	protein_coding	72873
7.67782	0.683915	0.545397	0.00657401	0.0364742	ENSMUSG00000097868	A330069E16Rik	lincRNA	NA
854.035	0.683757	0.145925	1.26558e-07	5.76666e-06	ENSMUSG00000027245	Hypk	protein_coding	67693
3.26019	0.681814	1.05146	0.00640442	0.0357646	ENSMUSG00000087095	Emx2os	antisense	NA
222.821	0.681261	0.215245	7.29718e-05	0.00108909	ENSMUSG00000100164	2610306M01Rik	bidirectional_promoter_lncRNA	NA
254.131	0.68063	1.0151	0.00686811	0.0376738	ENSMUSG00000020053	Igf1	protein_coding	16000
37.7006	0.680402	0.336737	0.00189648	0.0141293	ENSMUSG00000097787	2700046G09Rik	lincRNA	NA
143.292	0.679534	0.189743	1.6121e-05	0.0003249	ENSMUSG00000005983	1700037C18Rik	protein_coding	73261
667.886	0.678699	0.168776	2.71352e-06	7.57975e-05	ENSMUSG00000022677	Fopnl	protein_coding	66086
818.381	0.67865	0.205052	4.44155e-05	0.000736251	ENSMUSG00000023156	Rpp14	protein_coding	67053
10.1543	0.678625	0.735	0.00853575	0.0443821	ENSMUSG00000033053	1700028P14Rik	protein_coding	67483
24.2193	0.678274	0.486605	0.00573314	0.0328015	ENSMUSG00000044288	Cnr1	protein_coding	12801
121.234	0.678044	0.286478	0.000836215	0.00755477	ENSMUSG00000116632	AC126457.1	transcribed_processed_pseudogene	NA
734.127	0.677446	0.132054	1.3317e-08	8.40172e-07	ENSMUSG00000016637	Ift27	protein_coding	67042
296.076	0.676276	0.208085	5.5488e-05	0.000881825	ENSMUSG00000052605	Isoc2b	protein_coding	67441
13.5783	0.675963	0.587991	0.00757143	0.0406222	ENSMUSG00000084925	1810062O18Rik	antisense	NA
118.106	0.675624	0.266498	0.000536781	0.00535758	ENSMUSG00000027635	Dsn1	protein_coding	66934
753.902	0.674619	0.182023	1.01007e-05	0.000224429	ENSMUSG00000040370	Etfrf1	protein_coding	67636
260.032	0.674223	0.252459	0.000366267	0.00393691	ENSMUSG00000070407	Hs3st3b1	protein_coding	54710
120.595	0.673885	0.341859	0.00218395	0.0157907	ENSMUSG00000085704	4921531C22Rik	processed_transcript	NA
978.123	0.672826	0.21924	0.000105089	0.00147306	ENSMUSG00000038803	Ost4	protein_coding	67695
104.784	0.671938	0.282803	0.000842181	0.00759412	ENSMUSG00000100252	Mir124-2hg	lincRNA	NA
338.586	0.670901	0.137721	5.2439e-08	2.67354e-06	ENSMUSG00000027327	1700037H04Rik	protein_coding	67326
453.95	0.67053	0.273694	0.00069642	0.0065818	ENSMUSG00000029167	Ppargc1a	protein_coding	19017
22.0535	0.669282	0.772043	0.00893817	0.0459177	ENSMUSG00000039097	Rln1	protein_coding	19773
2165.83	0.668719	0.127398	7.23362e-09	4.99835e-07	ENSMUSG00000040048	Ndufb10	protein_coding	68342
922.803	0.668433	0.218439	0.00011046	0.00153666	ENSMUSG00000026875	Traf1	protein_coding	22029
136.045	0.668282	0.264877	0.000576075	0.00563645	ENSMUSG00000097166	9330179D12Rik	antisense	NA
4.37934	0.668219	1.17658	0.00475219	0.0284408	ENSMUSG00000037440	Vnn1	protein_coding	22361
61.2825	0.668038	0.387777	0.00366118	0.0232228	ENSMUSG00000113626	Gm7240	transcribed_processed_pseudogene	NA
69.4992	0.667601	0.253195	0.000417835	0.00437162	ENSMUSG00000041907	Gpr45	protein_coding	93690
2577.91	0.666957	0.152581	6.0162e-07	2.16997e-05	ENSMUSG00000038412	Higd1a	protein_coding	56295
157.272	0.666748	0.329873	0.00203753	0.0149208	ENSMUSG00000031373	Car5b	protein_coding	56078
39.1191	0.666551	0.727937	0.00903684	0.0463667	ENSMUSG00000012123	Crybg2	protein_coding	230806
6.3776	0.666319	0.981899	0.00752875	0.0404392	ENSMUSG00000085560	C230038L03Rik	processed_transcript	NA
2.72347	0.665345	0.997081	0.0073582	0.0396586	ENSMUSG00000009216	Fam163b	protein_coding	109349
688.188	0.665281	0.232186	0.000211135	0.00257623	ENSMUSG00000056486	Chn1	protein_coding	108699
34.425	0.665183	0.637495	0.00863648	0.0447879	ENSMUSG00000032093	Cd3e	protein_coding	12501
26.2207	0.664704	0.750969	0.00913802	0.0466521	ENSMUSG00000044694	2010007H06Rik	antisense	NA
81.2809	0.664165	0.42777	0.00494973	0.0292885	ENSMUSG00000037738	Nek5	protein_coding	330721
86.8034	0.663421	0.235331	0.000246172	0.00290237	ENSMUSG00000085408	C530005A16Rik	processed_transcript	NA
203.296	0.66329	0.303642	0.00142605	0.0114181	ENSMUSG00000036377	C530008M17Rik	protein_coding	320827
25.4496	0.663231	0.372441	0.00338312	0.0219159	ENSMUSG00000086629	2810403D21Rik	processed_transcript	NA
2.28539	0.662717	1.06822	0.00641269	0.0358002	ENSMUSG00000097068	Gm26760	lincRNA	NA
92.8479	0.662428	0.342131	0.00250144	0.0175156	ENSMUSG00000004127	Trmt10a	protein_coding	108943
2351.26	0.661764	0.179549	1.15738e-05	0.000248382	ENSMUSG00000033488	Cryzl2	protein_coding	226527
267.243	0.660748	0.209683	8.40009e-05	0.00122457	ENSMUSG00000028295	Smim8	protein_coding	66291
6.54199	0.660634	0.831182	0.00907182	0.046447	ENSMUSG00000022491	Glycam1	protein_coding	14663
28.0938	0.660015	0.587025	0.00836626	0.0437541	ENSMUSG00000009075	Cabp7	protein_coding	192650
58.2796	0.65924	0.356371	0.00303063	0.0202299	ENSMUSG00000073427	Gm4924	protein_coding	237412
84.8131	0.659098	0.476825	0.00644187	0.0358925	ENSMUSG00000036030	Prtg	protein_coding	235472
4767.9	0.658897	0.171262	6.10571e-06	0.000148044	ENSMUSG00000087679	Tmem250-ps	lincRNA	109299
12.5225	0.658453	0.624138	0.00885951	0.0456617	ENSMUSG00000107244	Gm43699	lincRNA	NA
25.5752	0.657958	0.463411	0.006178	0.0348093	ENSMUSG00000068860	Gm128	protein_coding	229588
261.584	0.657945	0.263782	0.000657225	0.00626789	ENSMUSG00000115317	Gm32618	lincRNA	NA
27.8807	0.657657	0.346425	0.00277483	0.0189458	ENSMUSG00000046058	Eid2	protein_coding	386655
68.2898	0.657058	0.271231	0.000803013	0.00732851	ENSMUSG00000035769	Xylb	protein_coding	102448
13.4506	0.656284	0.707949	0.00946447	0.0479811	ENSMUSG00000037474	Dtl	protein_coding	76843
340.228	0.655825	0.199342	5.27938e-05	0.000844701	ENSMUSG00000097431	Gm26782	antisense	NA
139.345	0.653984	0.239632	0.000339557	0.00369827	ENSMUSG00000004233	Wars2	protein_coding	70560
55.1392	0.653278	0.375174	0.00384325	0.0241503	ENSMUSG00000035455	Fignl1	protein_coding	60530
363.173	0.65286	0.223952	0.000191167	0.00237874	ENSMUSG00000044676	Zfp612	protein_coding	234725
1295.27	0.652029	0.114014	5.34749e-10	5.12056e-08	ENSMUSG00000023020	Cox14	protein_coding	66379
1160.46	0.651867	0.142228	2.35508e-07	9.76402e-06	ENSMUSG00000040771	Oard1	protein_coding	106821
1472.23	0.651819	0.103765	1.65265e-11	2.36179e-09	ENSMUSG00000023031	Cela1	protein_coding	109901
33.3762	0.651658	0.348812	0.00304753	0.0203283	ENSMUSG00000097734	B930082K07Rik	lincRNA	NA
10.2488	0.651474	0.653818	0.00946339	0.0479811	ENSMUSG00000040770	Il25	protein_coding	140806
194.772	0.651249	0.220274	0.000168534	0.00214234	ENSMUSG00000033318	Gstt2	protein_coding	14872
546.199	0.650362	0.167407	5.42543e-06	0.000134488	ENSMUSG00000039795	Zfand1	protein_coding	66361
256.378	0.650103	0.253991	0.000569302	0.00559339	ENSMUSG00000086158	Ccpg1os	protein_coding	546143
54.1549	0.649684	0.537564	0.00819654	0.0431175	ENSMUSG00000112547	Gm47096	lincRNA	NA
13.7102	0.6494	0.852475	0.00932438	0.0474367	ENSMUSG00000043020	Wdr63	protein_coding	242253
126.8	0.649238	0.252036	0.000545604	0.00542841	ENSMUSG00000070858	Gm1673	protein_coding	381633
27.6486	0.648964	0.390655	0.00452679	0.0274349	ENSMUSG00000091648	C2cd4d	protein_coding	271944
7.25475	0.648623	0.753972	0.00984151	0.0494935	ENSMUSG00000038560	Sp6	protein_coding	83395
10.8412	0.648449	0.572771	0.00881506	0.0454834	ENSMUSG00000048001	Hes5	protein_coding	15208
11.3525	0.647981	0.692371	0.00982952	0.0494464	ENSMUSG00000042788	Fam166b	protein_coding	329831
10.4299	0.647794	0.480337	0.00713411	0.0387944	ENSMUSG00000105006	Gm9484	lincRNA	NA
483.276	0.647266	0.192752	4.29462e-05	0.000717966	ENSMUSG00000028391	Wdr31	protein_coding	71354
14.9569	0.647242	0.46414	0.00676669	0.0373018	ENSMUSG00000108477	Gm44878	TEC	NA
36.4926	0.646955	0.599386	0.00923226	0.0470187	ENSMUSG00000021057	Akap5	protein_coding	238276
6.57538	0.646947	0.65831	0.00973177	0.0490594	ENSMUSG00000086815	3110082J24Rik	protein_coding	433868
128.143	0.645566	0.280166	0.00116263	0.00977788	ENSMUSG00000097589	Dleu2	processed_transcript	NA
17.8288	0.645248	0.496623	0.00765118	0.0409104	ENSMUSG00000074171	Gm6658	TEC	NA
499.091	0.645174	0.140236	2.22831e-07	9.34105e-06	ENSMUSG00000041353	Tmem29	protein_coding	382245
352.292	0.643809	0.177551	1.58548e-05	0.000321596	ENSMUSG00000026492	Tfb2m	protein_coding	15278
1053.85	0.643504	0.112652	5.75377e-10	5.45423e-08	ENSMUSG00000050732	Vamp8	protein_coding	22320
129.675	0.643499	0.247031	0.000516686	0.00520105	ENSMUSG00000087269	D330023K18Rik	processed_transcript	NA
2.70462	0.643124	1.08072	0.00641763	0.0358172	ENSMUSG00000006711	D130043K22Rik	protein_coding	210108
161.027	0.642661	0.297075	0.00167416	0.0128851	ENSMUSG00000055963	Triqk	protein_coding	208820
9.34054	0.642359	0.858911	0.00951341	0.0481775	ENSMUSG00000024972	Lgals12	protein_coding	56072
53.2014	0.641562	0.22966	0.000296457	0.00334272	ENSMUSG00000050064	Zfp697	protein_coding	242109
333.348	0.641465	0.153881	1.67312e-06	5.03864e-05	ENSMUSG00000056267	Cep70	protein_coding	68121
584.799	0.641413	0.190635	4.30879e-05	0.0007193	ENSMUSG00000049960	Mrps16	protein_coding	66242
242.61	0.641285	0.170621	9.47997e-06	0.000213401	ENSMUSG00000091811	Inafm1	protein_coding	66300
8459.37	0.64088	0.208514	0.000120203	0.0016467	ENSMUSG00000041548	Hspb8	protein_coding	80888
47.6826	0.640488	0.283891	0.00134907	0.0109694	ENSMUSG00000023795	Pisd-ps2	transcribed_unprocessed_pseudogene	NA
83.7591	0.63964	0.577188	0.00939193	0.0477288	ENSMUSG00000085558	4930412C18Rik	processed_transcript	NA
387.123	0.63955	0.153972	1.80231e-06	5.36259e-05	ENSMUSG00000036186	Fam69b	protein_coding	56279
168.282	0.639335	0.184589	3.01591e-05	0.000543382	ENSMUSG00000078877	Gm14295	protein_coding	100039123
243.315	0.639167	0.134334	1.05625e-07	4.9442e-06	ENSMUSG00000000884	Gnb1l	protein_coding	13972
170.513	0.63866	0.250087	0.000613366	0.00593666	ENSMUSG00000051736	Fam229b	protein_coding	66337
1848.47	0.636309	0.161787	4.72971e-06	0.0001196	ENSMUSG00000029128	Rab28	protein_coding	100972
172.418	0.635633	0.375744	0.00463317	0.0278606	ENSMUSG00000078974	Sec61g	protein_coding	20335
175.434	0.63544	0.176701	1.85202e-05	0.000364302	ENSMUSG00000054426	A930005H10Rik	processed_transcript	NA
39.7004	0.635136	0.501662	0.00837227	0.0437734	ENSMUSG00000027313	Chac1	protein_coding	69065
629.791	0.634906	0.265401	0.000976453	0.00855144	ENSMUSG00000115263	AC154683.1	antisense	NA
110.462	0.634847	0.332273	0.00307016	0.0204144	ENSMUSG00000044667	Plppr4	protein_coding	229791
277.89	0.634713	0.385269	0.00502035	0.029632	ENSMUSG00000041771	Slc24a4	protein_coding	238384
160.466	0.634614	0.202876	0.000102921	0.00144889	ENSMUSG00000039478	Micu3	protein_coding	78506
137.134	0.634084	0.260169	0.000868719	0.00779463	ENSMUSG00000040860	Crocc	protein_coding	230872
1.93031	0.633597	1.01566	0.00763236	0.0408909	ENSMUSG00000100210	Hist1h3f	protein_coding	260423
655.411	0.633371	0.178214	2.20071e-05	0.000417228	ENSMUSG00000084957	Bbip1	protein_coding	100503572
83.4623	0.63328	0.352873	0.00389577	0.024399	ENSMUSG00000085945	2310014F06Rik	bidirectional_promoter_lncRNA	NA
265.598	0.633095	0.184671	3.54483e-05	0.000619163	ENSMUSG00000029049	Morn1	protein_coding	76866
2756.19	0.633074	0.195662	7.13208e-05	0.00107203	ENSMUSG00000037601	Nme1	protein_coding	18102
98.9106	0.632927	0.253947	0.000750845	0.00692952	ENSMUSG00000033739	Fkbpl	protein_coding	56299
1.72513	0.632385	0.992093	0.00804309	0.0425238	ENSMUSG00000086593	Gm16548	lincRNA	NA
93.5477	0.632332	0.282928	0.00148533	0.011763	ENSMUSG00000043644	0610009L18Rik	bidirectional_promoter_lncRNA	NA
93.6478	0.63185	0.312129	0.00244671	0.0172091	ENSMUSG00000053004	Hrh1	protein_coding	15465
286.058	0.63184	0.273213	0.00122307	0.0101839	ENSMUSG00000021464	Ror2	protein_coding	26564
25.2612	0.631431	0.414723	0.00621614	0.0349512	ENSMUSG00000110649	Gm40466	unprocessed_pseudogene	NA
284.741	0.631357	0.255856	0.000810661	0.00738402	ENSMUSG00000035048	Anapc13	protein_coding	69010
17.7935	0.630676	0.530297	0.00922621	0.0470133	ENSMUSG00000045467	Ttll13	protein_coding	269954
64.1518	0.630246	0.252326	0.000750003	0.00692514	ENSMUSG00000072955	Tmsb15l	protein_coding	399591
653.578	0.629984	0.096299	3.26485e-12	5.65028e-10	ENSMUSG00000034729	Mrps10	protein_coding	64657
1854.67	0.629508	0.172258	1.51681e-05	0.000311232	ENSMUSG00000034424	Gcsh	protein_coding	68133
2197.37	0.628364	0.240903	0.000552505	0.00547686	ENSMUSG00000028982	Slc25a33	protein_coding	70556
599.353	0.628327	0.157915	4.04508e-06	0.000105981	ENSMUSG00000027890	Gstm4	protein_coding	14865
45.164	0.627225	0.442194	0.00734199	0.0395891	ENSMUSG00000033615	Cplx1	protein_coding	12889
417.752	0.626925	0.379604	0.00521315	0.0304933	ENSMUSG00000035674	Ndufa3	protein_coding	66091
4724.85	0.626345	0.129714	7.85615e-08	3.83959e-06	ENSMUSG00000028788	Ptp4a2	protein_coding	19244
189.047	0.626275	0.196072	8.52969e-05	0.00123868	ENSMUSG00000014243	Zswim7	protein_coding	69747
747.342	0.625055	0.169647	1.37641e-05	0.000288817	ENSMUSG00000049760	2410015M20Rik	protein_coding	224904
1744.86	0.623976	0.219662	0.000279457	0.00319689	ENSMUSG00000067377	Tspan6	protein_coding	56496
4926.09	0.62339	0.142894	7.57438e-07	2.61691e-05	ENSMUSG00000032199	Polr2m	protein_coding	28015
40.3875	0.623217	0.427169	0.00712293	0.038756	ENSMUSG00000097805	Gm17473	antisense	NA
221.053	0.623173	0.164348	9.02501e-06	0.000204134	ENSMUSG00000005774	Rfx5	protein_coding	53970
142.568	0.6228	0.365974	0.00489813	0.0290652	ENSMUSG00000042010	Acacb	protein_coding	100705
185.983	0.622529	0.17558	2.39524e-05	0.000447364	ENSMUSG00000116953	9030025P20Rik	protein_coding	100041574
43.6481	0.621539	0.476782	0.00867918	0.0449421	ENSMUSG00000022945	Chaf1b	protein_coding	110749
17841.2	0.621435	0.203114	0.000138672	0.00184332	ENSMUSG00000007872	Id3	protein_coding	15903
192.949	0.621315	0.384826	0.00572084	0.0327583	ENSMUSG00000052125	F730043M19Rik	bidirectional_promoter_lncRNA	NA
296.971	0.621168	0.217514	0.000270227	0.00312845	ENSMUSG00000074738	Fndc10	protein_coding	230991
1429.19	0.620251	0.191803	7.64376e-05	0.00113041	ENSMUSG00000015312	Gadd45b	protein_coding	17873
127.358	0.619169	0.380479	0.00567313	0.032548	ENSMUSG00000048478	Spata33	protein_coding	320869
181.463	0.6187	0.347311	0.00433904	0.026515	ENSMUSG00000041544	Disp3	protein_coding	242748
404.316	0.617862	0.276926	0.00162069	0.0125504	ENSMUSG00000026986	Hnmt	protein_coding	140483
176.079	0.617697	0.252077	0.000912909	0.00810405	ENSMUSG00000057093	Zfp607b	protein_coding	112415
138.86	0.617611	0.236309	0.000575251	0.00563131	ENSMUSG00000052584	Serp2	protein_coding	72661
983.01	0.616716	0.320987	0.00332348	0.0216261	ENSMUSG00000018339	Gpx3	protein_coding	14778
96.3109	0.616599	0.362048	0.00506413	0.0298531	ENSMUSG00000035032	Nek11	protein_coding	208583
23.6795	0.61653	0.347687	0.00446098	0.0271613	ENSMUSG00000051147	Nat2	protein_coding	17961
434.421	0.616375	0.131155	1.57011e-07	6.94028e-06	ENSMUSG00000074671	Tspyl3	protein_coding	241732
1754.67	0.61613	0.192485	8.76039e-05	0.00126536	ENSMUSG00000035285	Nat14	protein_coding	269854
1503.03	0.615536	0.209347	0.000212026	0.00258209	ENSMUSG00000093674	Rpl41	protein_coding	67945
2579.45	0.615219	0.164394	1.14635e-05	0.000246858	ENSMUSG00000023147	Wrb	protein_coding	71446
12.1796	0.614988	0.491385	0.00949705	0.0481204	ENSMUSG00000108199	Gm44249	TEC	NA
1084.45	0.614744	0.167866	1.58187e-05	0.00032121	ENSMUSG00000017639	Rab11fip4	protein_coding	268451
173.518	0.614666	0.20192	0.000151133	0.0019736	ENSMUSG00000099034	2810039B14Rik	transcribed_unitary_pseudogene	NA
473.116	0.613661	0.213828	0.000268487	0.00311293	ENSMUSG00000030030	1700003E16Rik	protein_coding	71837
187.68	0.613605	0.237897	0.000648879	0.00620347	ENSMUSG00000028621	Cyb5rl	protein_coding	230582
1.83578	0.613577	0.991575	0.00839873	0.0438753	ENSMUSG00000106304	Gm42518	lincRNA	NA
752.702	0.612811	0.0968638	1.46981e-11	2.18677e-09	ENSMUSG00000042831	Alkbh6	protein_coding	233065
883.263	0.612299	0.221655	0.000378473	0.00404276	ENSMUSG00000028199	Cryz	protein_coding	12972
1491.26	0.612209	0.12179	3.03423e-08	1.69845e-06	ENSMUSG00000023904	Hcfc1r1	protein_coding	353502
2204.32	0.611899	0.31336	0.00319551	0.0210402	ENSMUSG00000031760	Mt3	protein_coding	17751
44.0587	0.611745	0.337229	0.0042425	0.0260431	ENSMUSG00000097577	6230400D17Rik	antisense	NA
676.473	0.611208	0.294028	0.00242375	0.017137	ENSMUSG00000021259	Cyp46a1	protein_coding	13116
3.37367	0.61062	1.005	0.00819372	0.0431147	ENSMUSG00000043085	Tmem82	protein_coding	213989
35.1823	0.610556	0.349708	0.00485607	0.0288883	ENSMUSG00000022577	Ly6h	protein_coding	23934
145.571	0.610509	0.262399	0.00132143	0.0108192	ENSMUSG00000087497	2810001G20Rik	antisense	NA
236.917	0.610241	0.30541	0.00292282	0.0196859	ENSMUSG00000053070	Cfap300	protein_coding	234912
2056.12	0.609485	0.172736	2.72989e-05	0.000500586	ENSMUSG00000030862	Cpxm2	protein_coding	55987
990.693	0.607353	0.203893	0.000194956	0.0024211	ENSMUSG00000022562	Oplah	protein_coding	75475
1115	0.60695	0.235663	0.000679389	0.00644441	ENSMUSG00000075486	Commd6	protein_coding	66200
147.326	0.606759	0.254012	0.0011441	0.00968249	ENSMUSG00000073236	2500004C02Rik	processed_transcript	NA
4.28093	0.606072	0.962989	0.00908652	0.0464773	ENSMUSG00000039956	Mrap	protein_coding	77037
259.559	0.605577	0.193604	0.000119127	0.00163315	ENSMUSG00000038085	Cnbd2	protein_coding	70873
1546.48	0.60422	0.116454	1.33693e-08	8.40661e-07	ENSMUSG00000029432	Nipsnap2	protein_coding	14467
43.867	0.603937	0.428253	0.00848619	0.0441854	ENSMUSG00000066537	Vmn2r57	protein_coding	269902
276.093	0.602636	0.32602	0.00417739	0.0257234	ENSMUSG00000034892	Rps29	protein_coding	20090
136.842	0.602522	0.273379	0.0018847	0.0140636	ENSMUSG00000001228	Uhrf1	protein_coding	18140
1502.8	0.602264	0.127075	1.38519e-07	6.25126e-06	ENSMUSG00000035824	Tk2	protein_coding	57813
250.406	0.602091	0.202745	0.000206439	0.00252875	ENSMUSG00000002032	Tmem25	protein_coding	71687
512.576	0.601919	0.14146	1.37745e-06	4.3307e-05	ENSMUSG00000049672	Zbtb14	protein_coding	22666
1288.89	0.601833	0.176494	4.43539e-05	0.000735876	ENSMUSG00000025486	Sirt3	protein_coding	64384
74.7747	0.60171	0.274463	0.00194832	0.01443	ENSMUSG00000000093	Tbx2	protein_coding	21385
195.967	0.601579	0.173499	3.58443e-05	0.00062386	ENSMUSG00000028251	Tstd3	protein_coding	77032
1320.97	0.6015	0.248561	0.00108166	0.00928318	ENSMUSG00000071398	2410004P03Rik	protein_coding	73667
4408.06	0.601267	0.151319	4.73641e-06	0.000119609	ENSMUSG00000074884	Serf2	protein_coding	378702
46.761	0.600831	0.307047	0.00337145	0.0218779	ENSMUSG00000103183	Gm37090	TEC	NA
1133.11	0.600335	0.176639	4.66067e-05	0.000764512	ENSMUSG00000051579	Tceal8	protein_coding	66684
432.569	0.60015	0.243084	0.000952428	0.00839561	ENSMUSG00000033152	Podxl2	protein_coding	319655
1274.05	0.600054	0.26154	0.00152071	0.0119527	ENSMUSG00000034853	Acot11	protein_coding	329910
137.175	0.599937	0.326212	0.0043222	0.0264292	ENSMUSG00000097823	Gm16701	lincRNA	NA
1673.83	0.599843	0.13999	1.21662e-06	3.90312e-05	ENSMUSG00000067787	Blcap	protein_coding	53619
827.449	0.599794	0.16286	1.57307e-05	0.000320111	ENSMUSG00000060935	Tmem263	protein_coding	103266
87.5336	0.599615	0.222273	0.000492623	0.00501488	ENSMUSG00000045519	Zfp560	protein_coding	434377
5551.45	0.599508	0.112783	6.84846e-09	4.8205e-07	ENSMUSG00000026249	Serpine2	protein_coding	20720
108.687	0.599404	0.365172	0.00621964	0.0349605	ENSMUSG00000054850	Smim10l2a	protein_coding	320237
27.0554	0.59932	0.360693	0.00601553	0.0340771	ENSMUSG00000039865	Slc44a3	protein_coding	213603
95.0717	0.599319	0.240354	0.000893336	0.00796017	ENSMUSG00000027329	Spef1	protein_coding	70997
35897.3	0.599087	0.222747	0.000506213	0.00511747	ENSMUSG00000004558	Ndrg2	protein_coding	29811
54.5486	0.599008	0.305404	0.00337312	0.0218812	ENSMUSG00000108255	Gm16499	lincRNA	NA
19.4403	0.598383	0.403764	0.00797807	0.0422511	ENSMUSG00000074480	Mex3a	protein_coding	72640
1898.35	0.598367	0.188833	0.000107404	0.00150125	ENSMUSG00000056698	Elmod3	protein_coding	232089
3565.58	0.597622	0.213982	0.000371983	0.00398698	ENSMUSG00000024423	Impact	protein_coding	16210
71.8559	0.597605	0.453824	0.00981794	0.0494013	ENSMUSG00000027715	Ccna2	protein_coding	12428
91.9226	0.597583	0.259795	0.00151801	0.0119513	ENSMUSG00000027350	Chgb	protein_coding	12653
253.311	0.597412	0.321899	0.00424089	0.0260417	ENSMUSG00000057176	Ccdc189	protein_coding	233899
304.459	0.597231	0.208539	0.000298146	0.00335774	ENSMUSG00000022040	Ephx2	protein_coding	13850
3.46195	0.595961	0.998157	0.00857215	0.0445223	ENSMUSG00000028864	Hgf	protein_coding	15234
1573.27	0.595602	0.137952	1.07294e-06	3.51999e-05	ENSMUSG00000028207	Asph	protein_coding	65973
469.93	0.595499	0.18778	0.000108097	0.00150601	ENSMUSG00000024208	Uqcc2	protein_coding	67267
1.99989	0.594601	0.992212	0.00872196	0.0451264	ENSMUSG00000024669	Cd5	protein_coding	12507
50.3322	0.594133	0.30396	0.00351826	0.0225283	ENSMUSG00000085084	4930570G19Rik	lincRNA	NA
90.252	0.593678	0.279133	0.00238627	0.01695	ENSMUSG00000028631	Kcnq4	protein_coding	60613
2603.18	0.592892	0.104131	8.21769e-10	7.45281e-08	ENSMUSG00000033933	Vhl	protein_coding	22346
360.886	0.591775	0.18869	0.000124476	0.00169217	ENSMUSG00000026154	Sdhaf4	protein_coding	68002
310.159	0.591292	0.239148	0.000989114	0.00862229	ENSMUSG00000031958	Ldhd	protein_coding	52815
128.24	0.59083	0.256355	0.00155677	0.0121785	ENSMUSG00000029647	Pan3	protein_coding	72587
836.152	0.589566	0.173365	4.89681e-05	0.000794391	ENSMUSG00000048644	Ctxn1	protein_coding	330695
206.339	0.58951	0.281034	0.0026171	0.018137	ENSMUSG00000026483	Fam129a	protein_coding	63913
280.877	0.589267	0.176259	6.05791e-05	0.00094678	ENSMUSG00000028088	Fmo5	protein_coding	14263
59.022	0.588633	0.343839	0.00586692	0.0334059	ENSMUSG00000108461	AV356131	bidirectional_promoter_lncRNA	NA
123.516	0.588189	0.274505	0.00236873	0.0168491	ENSMUSG00000020018	Snrpf	protein_coding	69878
148.922	0.588093	0.360696	0.00677135	0.0373166	ENSMUSG00000022376	Adcy8	protein_coding	11514
2157.98	0.587938	0.211723	0.000411604	0.00431841	ENSMUSG00000054091	1810037I17Rik	protein_coding	67704
247.288	0.58773	0.203861	0.000295104	0.00333144	ENSMUSG00000097820	E530011L22Rik	antisense	NA
765.136	0.586452	0.175086	6.01055e-05	0.000940157	ENSMUSG00000021226	Acot2	protein_coding	171210
441.606	0.586404	0.128626	3.64301e-07	1.42873e-05	ENSMUSG00000031458	Coprs	protein_coding	66423
68.7136	0.586119	0.250186	0.00144632	0.0115119	ENSMUSG00000044362	Ccdc89	protein_coding	70054
184.72	0.586013	0.243888	0.0012325	0.0102334	ENSMUSG00000086429	Gt(ROSA)26Sor	antisense	14910
404.903	0.584999	0.196485	0.000220498	0.00265781	ENSMUSG00000036975	Tmem177	protein_coding	66343
726.783	0.584885	0.218135	0.000559981	0.00553352	ENSMUSG00000036611	Eepd1	protein_coding	67484
792.623	0.584815	0.139998	2.13832e-06	6.18671e-05	ENSMUSG00000041035	Gm17018	protein_coding	226162
152.93	0.584347	0.257687	0.00177503	0.0134098	ENSMUSG00000025867	Cplx2	protein_coding	12890
290.318	0.584021	0.251534	0.00154572	0.012109	ENSMUSG00000074886	Grk6	protein_coding	26385
302.628	0.583705	0.256917	0.00176185	0.0133679	ENSMUSG00000056498	Tmem154	protein_coding	320782
248.046	0.583508	0.303123	0.00398281	0.0247877	ENSMUSG00000036902	Neto2	protein_coding	74513
21417.8	0.58348	0.132118	7.26811e-07	2.5343e-05	ENSMUSG00000033208	S100b	protein_coding	20203
2075.17	0.583455	0.147402	5.56085e-06	0.000136766	ENSMUSG00000020733	Slc9a3r1	protein_coding	26941
82.5527	0.583441	0.359316	0.00703831	0.0384313	ENSMUSG00000068417	Pnp2	protein_coding	667034
472.174	0.582068	0.234007	0.00099775	0.00868554	ENSMUSG00000037225	Fgf2	protein_coding	14173
32.5652	0.581825	0.357559	0.00706611	0.0385469	ENSMUSG00000087252	Gm14379	processed_transcript	NA
248.97	0.581769	0.196188	0.000233387	0.00279	ENSMUSG00000100691	2010320M18Rik	lincRNA	NA
117.585	0.581632	0.202609	0.000317205	0.00352608	ENSMUSG00000115423	AL731706.1	protein_coding	NA
111.813	0.581447	0.32657	0.00539224	0.0312694	ENSMUSG00000048218	Amigo2	protein_coding	105827
2204.25	0.581231	0.1629	2.72401e-05	0.000500586	ENSMUSG00000044408	Sptssa	protein_coding	104725
341.889	0.580575	0.269222	0.002391	0.0169691	ENSMUSG00000024534	Sncaip	protein_coding	67847
952.935	0.580544	0.146072	5.27951e-06	0.000131616	ENSMUSG00000027122	Arl14ep	protein_coding	212772
237.772	0.580486	0.211806	0.000479176	0.00488529	ENSMUSG00000017943	Gdap1l1	protein_coding	228858
490.743	0.579908	0.174723	6.9592e-05	0.00105275	ENSMUSG00000033099	Nol12	protein_coding	97961
56.5237	0.579128	0.369184	0.00788496	0.0419228	ENSMUSG00000097750	Gm4673	antisense	NA
306.823	0.579056	0.146407	5.77549e-06	0.000140761	ENSMUSG00000079427	Mthfsl	protein_coding	100039707
948.644	0.579044	0.292956	0.00365591	0.0232049	ENSMUSG00000051497	Kcnj16	protein_coding	16517
18.2636	0.578836	0.378546	0.00838471	0.0438142	ENSMUSG00000108435	Gm45051	antisense	NA
50.8873	0.57827	0.3532	0.00709878	0.0386915	ENSMUSG00000097867	Lppos	lincRNA	NA
344.185	0.578056	0.176875	8.4409e-05	0.00122862	ENSMUSG00000028601	Echdc2	protein_coding	52430
55.4565	0.57774	0.275607	0.00280547	0.0190882	ENSMUSG00000021032	Ngb	protein_coding	64242
360.698	0.5773	0.223369	0.000776557	0.00711115	ENSMUSG00000050199	Lgr4	protein_coding	107515
2.21951	0.577026	0.996195	0.00891769	0.0458624	ENSMUSG00000034833	Tespa1	protein_coding	67596
437.422	0.57702	0.168512	4.8073e-05	0.000784366	ENSMUSG00000008435	Rdh13	protein_coding	108841
234.544	0.576846	0.185584	0.000148571	0.00195306	ENSMUSG00000037493	Cib2	protein_coding	56506
879.36	0.57673	0.195794	0.000255944	0.00299662	ENSMUSG00000066595	Flvcr1	protein_coding	226844
744.414	0.576037	0.164519	3.61808e-05	0.000628466	ENSMUSG00000034345	Gtf2h5	protein_coding	66467
615.571	0.575628	0.250024	0.00170403	0.0130405	ENSMUSG00000025764	Jade1	protein_coding	269424
111.254	0.57527	0.371891	0.00834334	0.0436585	ENSMUSG00000006398	Cdc20	protein_coding	107995
351.531	0.574941	0.283545	0.00333928	0.0217139	ENSMUSG00000072591	5930412G12Rik	lincRNA	NA
713.937	0.574861	0.233734	0.00112212	0.00954362	ENSMUSG00000073856	Iqck	protein_coding	434232
693.308	0.574506	0.325759	0.00579906	0.0330847	ENSMUSG00000102543	Pcdhgc5	protein_coding	93708
2332.24	0.57431	0.248628	0.00168286	0.012931	ENSMUSG00000036199	Ndufa13	protein_coding	67184
388.513	0.573969	0.154808	1.64125e-05	0.000330421	ENSMUSG00000034285	Nipsnap1	protein_coding	18082
401.515	0.573866	0.27613	0.00299121	0.0200448	ENSMUSG00000022758	P2rx6	protein_coding	18440
564.169	0.573838	0.219557	0.000727133	0.00678034	ENSMUSG00000032101	Ddx25	protein_coding	30959
35504	0.573821	0.292363	0.00388294	0.0243429	ENSMUSG00000029309	Sparcl1	protein_coding	13602
301.225	0.573779	0.282016	0.00330946	0.021587	ENSMUSG00000023885	Thbs2	protein_coding	21826
610.292	0.573713	0.222806	0.000814346	0.00740686	ENSMUSG00000071415	Rpl23	protein_coding	65019
1853.05	0.571962	0.152439	1.38919e-05	0.000290528	ENSMUSG00000021811	Dnajc9	protein_coding	108671
2.88819	0.571885	1.03026	0.00813833	0.0429071	ENSMUSG00000107821	Gm8038	processed_pseudogene	NA
126.025	0.571697	0.143986	5.64321e-06	0.000138431	ENSMUSG00000036315	Znrd1	protein_coding	66136
2846.05	0.571138	0.0920216	4.02616e-11	5.16664e-09	ENSMUSG00000024767	Otub1	protein_coding	107260
967.603	0.571001	0.166337	4.81561e-05	0.000784471	ENSMUSG00000014294	Ndufa2	protein_coding	17991
564.736	0.569984	0.129393	8.27966e-07	2.81419e-05	ENSMUSG00000035171	1110059E24Rik	protein_coding	66206
1803.3	0.569366	0.100444	1.09452e-09	9.55878e-08	ENSMUSG00000041571	Selenow	protein_coding	20364
487.062	0.56922	0.170086	6.68137e-05	0.00102303	ENSMUSG00000033862	Cdk10	protein_coding	234854
511.308	0.569144	0.101936	1.79838e-09	1.47323e-07	ENSMUSG00000031023	Akip1	protein_coding	57373
5518.2	0.568724	0.0633715	2.08125e-20	3.92607e-17	ENSMUSG00000001018	Snapin	protein_coding	20615
888.382	0.567714	0.180374	0.00013666	0.00182317	ENSMUSG00000079111	Kdelr2	protein_coding	66913
263.215	0.567271	0.212482	0.000638733	0.00612872	ENSMUSG00000038884	A230050P20Rik	protein_coding	319278
34293.7	0.567233	0.196142	0.000320915	0.00355266	ENSMUSG00000026385	Dbi	protein_coding	13167
240.706	0.567226	0.255286	0.00219319	0.0158462	ENSMUSG00000021508	Cxcl14	protein_coding	57266
390.448	0.566297	0.258588	0.00238742	0.01695	ENSMUSG00000057897	Camk2b	protein_coding	12323
203.783	0.565623	0.250528	0.00202148	0.014863	ENSMUSG00000097023	Mir9-3hg	lincRNA	NA
126.383	0.565267	0.204381	0.000482594	0.00491558	ENSMUSG00000025466	Fuom	protein_coding	69064
211.305	0.564862	0.260673	0.00254704	0.0177822	ENSMUSG00000037568	Vash2	protein_coding	226841
525.541	0.564541	0.226752	0.00109256	0.00934273	ENSMUSG00000015843	Rxrg	protein_coding	20183
4928.5	0.564131	0.10699	1.06401e-08	7.018e-07	ENSMUSG00000019923	Zwint	protein_coding	52696
1285.21	0.564017	0.248213	0.00196518	0.0145156	ENSMUSG00000057531	Dtnbp1	protein_coding	94245
2634.02	0.563774	0.205711	0.00052573	0.00528362	ENSMUSG00000040612	Ildr2	protein_coding	100039795
542.635	0.563219	0.185975	0.000209964	0.0025636	ENSMUSG00000023089	Ndufa5	protein_coding	68202
2.10857	0.563172	0.974053	0.00970447	0.0489741	ENSMUSG00000038009	Dnajc22	protein_coding	72778
263.723	0.562904	0.203814	0.000494978	0.00502815	ENSMUSG00000034192	Lsm3	protein_coding	67678
3328.79	0.560858	0.199598	0.000431302	0.00448516	ENSMUSG00000038552	Fndc4	protein_coding	64339
2274.61	0.560765	0.10917	2.26905e-08	1.31703e-06	ENSMUSG00000007656	Arpp19	protein_coding	59046
286.193	0.560093	0.213637	0.000766737	0.00704338	ENSMUSG00000012429	Mplkip	protein_coding	66308
2.61591	0.559975	1.0054	0.00891695	0.0458624	ENSMUSG00000039372	2023-03-04	protein_coding	381270
268.916	0.559071	0.286464	0.00433165	0.0264783	ENSMUSG00000064193	Gm4735	processed_pseudogene	NA
566.551	0.558402	0.19167	0.0003149	0.00351159	ENSMUSG00000021846	Peli2	protein_coding	93834
1214.97	0.558291	0.150948	1.86312e-05	0.000365723	ENSMUSG00000039715	Wdr34	protein_coding	71820
112.864	0.558272	0.344035	0.0082027	0.0431379	ENSMUSG00000078889	Gm14288	protein_coding	13999
1519.8	0.558159	0.160256	4.29698e-05	0.000717966	ENSMUSG00000066705	Fxyd6	protein_coding	59095
221.972	0.557382	0.164341	6.06566e-05	0.000947207	ENSMUSG00000072258	Taf1a	protein_coding	21339
63.6254	0.557307	0.326971	0.00716315	0.0389411	ENSMUSG00000071719	Tmem28	protein_coding	620592
1479.07	0.556853	0.244149	0.00200241	0.014761	ENSMUSG00000023966	Rsph9	protein_coding	75564
234.99	0.555703	0.195266	0.000396691	0.00419932	ENSMUSG00000070737	Tmem35b	protein_coding	100039968
133.967	0.55543	0.349176	0.00879301	0.0454157	ENSMUSG00000046794	Ppp1r3b	protein_coding	244416
385.305	0.554999	0.141468	7.60246e-06	0.000176183	ENSMUSG00000050188	Lsm10	protein_coding	116748
384.83	0.554797	0.193037	0.000364652	0.00392625	ENSMUSG00000073702	Rpl31	protein_coding	114641
580.001	0.554761	0.22967	0.00141759	0.0113793	ENSMUSG00000059534	Uqcr10	protein_coding	66152
805.225	0.553998	0.261781	0.00306319	0.0203896	ENSMUSG00000068617	Efcab1	protein_coding	66793
369.371	0.552674	0.29	0.00496089	0.0293453	ENSMUSG00000045160	Bola3	protein_coding	78653
41.8715	0.552129	0.339898	0.00849115	0.0441989	ENSMUSG00000087014	Gm16364	antisense	NA
101.131	0.551976	0.361711	0.00992314	0.0498376	ENSMUSG00000029596	Sdsl	protein_coding	257635
1143.23	0.551208	0.238192	0.0018964	0.0141293	ENSMUSG00000038855	Itpkb	protein_coding	320404
2704.47	0.551086	0.241696	0.00207324	0.0151353	ENSMUSG00000059336	Slc14a1	protein_coding	108052
132.124	0.550958	0.163381	6.76428e-05	0.00103237	ENSMUSG00000030271	Ogg1	protein_coding	18294
45.0432	0.550945	0.310313	0.00652021	0.0362396	ENSMUSG00000039838	Slc45a1	protein_coding	242773
186.845	0.550845	0.292876	0.0052839	0.0308211	ENSMUSG00000039063	Echdc3	protein_coding	67856
105.694	0.55082	0.27506	0.00406089	0.0251767	ENSMUSG00000066637	Ttc32	protein_coding	75516
281.433	0.550031	0.223337	0.0012786	0.0105156	ENSMUSG00000040795	Iqcc	protein_coding	230767
231.66	0.549859	0.237088	0.00188578	0.0140662	ENSMUSG00000056598	Drc3	protein_coding	74665
353.625	0.549828	0.200861	0.000574835	0.00563131	ENSMUSG00000056214	Pard6g	protein_coding	93737
477.8	0.549764	0.139691	7.45004e-06	0.000173933	ENSMUSG00000026811	St6galnac6	protein_coding	50935
876.8	0.549668	0.130761	2.34068e-06	6.67626e-05	ENSMUSG00000066456	Hmgn3	protein_coding	94353
320.839	0.549523	0.213056	0.000921649	0.0081701	ENSMUSG00000036073	Galt	protein_coding	14430
21.7347	0.548685	0.311481	0.00678694	0.0373807	ENSMUSG00000025582	Nptx1	protein_coding	18164
1377.77	0.548421	0.169291	0.000110716	0.00153796	ENSMUSG00000085793	Lin52	protein_coding	217708
333.394	0.547954	0.211315	0.000893426	0.00796017	ENSMUSG00000000247	Lhx2	protein_coding	16870
1106.51	0.547814	0.141215	9.53277e-06	0.000214334	ENSMUSG00000090247	Bloc1s1	protein_coding	14533
7203.04	0.547545	0.11756	2.85485e-07	1.15319e-05	ENSMUSG00000020265	Sumo3	protein_coding	20610
1367.59	0.547467	0.0823694	2.58855e-12	4.65052e-10	ENSMUSG00000030652	Coq7	protein_coding	12850
1007.26	0.547435	0.184987	0.000288942	0.00327866	ENSMUSG00000021131	Erh	protein_coding	13877
910.463	0.547099	0.22237	0.00130924	0.0107334	ENSMUSG00000072568	Fam84b	protein_coding	399603
227.028	0.546662	0.142883	1.19588e-05	0.000255772	ENSMUSG00000037151	Lrrc20	protein_coding	216011
510.394	0.546545	0.124227	9.80475e-07	3.27357e-05	ENSMUSG00000068391	Chrac1	protein_coding	93696
404.668	0.546449	0.118559	3.63865e-07	1.42873e-05	ENSMUSG00000023074	Mospd1	protein_coding	70380
1060.07	0.546203	0.295238	0.00578583	0.0330339	ENSMUSG00000036356	Csgalnact1	protein_coding	234356
267.233	0.546141	0.16172	6.83867e-05	0.00104036	ENSMUSG00000057604	Lmcd1	protein_coding	30937
8097.26	0.54613	0.224664	0.00142789	0.0114183	ENSMUSG00000033059	Pygb	protein_coding	110078
270.768	0.545723	0.217962	0.00116874	0.00982489	ENSMUSG00000043068	Fam89a	protein_coding	69627
1894.55	0.545546	0.154639	3.90679e-05	0.000664526	ENSMUSG00000034875	Nudt19	protein_coding	110959
706.542	0.54551	0.214339	0.00104061	0.00898805	ENSMUSG00000022634	Yaf2	protein_coding	67057
409.25	0.545495	0.231734	0.00176404	0.0133679	ENSMUSG00000073616	Cops9	protein_coding	66915
161.368	0.545321	0.327988	0.00829296	0.0434914	ENSMUSG00000117042	AC173344.1	lincRNA	NA
633.879	0.544713	0.264708	0.00370915	0.0235033	ENSMUSG00000002459	Rgs20	protein_coding	58175
210.968	0.543999	0.267007	0.00390402	0.0244335	ENSMUSG00000043190	Rfesd	protein_coding	218341
102	0.543653	0.235619	0.00201598	0.0148379	ENSMUSG00000097587	4930578M01Rik	processed_transcript	NA
321.166	0.5436	0.279578	0.00481709	0.028738	ENSMUSG00000025420	Katnal2	protein_coding	71206
250.662	0.543489	0.214186	0.00107598	0.00924704	ENSMUSG00000025735	Rhbdl1	protein_coding	214951
49.5007	0.543329	0.330521	0.00867018	0.0449078	ENSMUSG00000052221	Ppp1r36	protein_coding	210762
2.47639	0.543304	0.981795	0.00980985	0.0493738	ENSMUSG00000084754	Gm12532	lincRNA	NA
303.095	0.543195	0.147057	2.08014e-05	0.000399448	ENSMUSG00000027394	Ttl	protein_coding	69737
4727.29	0.542574	0.105121	2.2343e-08	1.30086e-06	ENSMUSG00000024712	Rfk	protein_coding	54391
193.819	0.542492	0.209292	0.00092482	0.00818667	ENSMUSG00000074166	AW146154	protein_coding	101835
280.859	0.542449	0.141896	1.24289e-05	0.000264528	ENSMUSG00000041609	Bicdl1	protein_coding	75665
213.082	0.542343	0.342504	0.00963891	0.0486953	ENSMUSG00000030498	Gas2	protein_coding	14453
3049.89	0.542167	0.174206	0.000178826	0.00224742	ENSMUSG00000062661	Ncs1	protein_coding	14299
1111.7	0.541469	0.252829	0.00309823	0.020572	ENSMUSG00000047361	Gm973	protein_coding	381260
3753.55	0.541121	0.131302	3.55209e-06	9.54511e-05	ENSMUSG00000004897	Hdgf	protein_coding	15191
213.52	0.540563	0.341427	0.00974861	0.0491175	ENSMUSG00000096740	Lbhd1	protein_coding	102308570
1610.74	0.540386	0.132934	4.55322e-06	0.000115921	ENSMUSG00000044792	Isca1	protein_coding	69046
2436.16	0.539283	0.153967	4.4676e-05	0.000738623	ENSMUSG00000028945	Rheb	protein_coding	19744
238.811	0.537808	0.248266	0.00298065	0.0200167	ENSMUSG00000090946	Ccdc71l	protein_coding	72123
6692.65	0.537428	0.201302	0.000757596	0.00698113	ENSMUSG00000021792	Fam213a	protein_coding	70564
385.174	0.537181	0.152525	4.20591e-05	0.000707133	ENSMUSG00000025722	Wdr73	protein_coding	71968
43.7435	0.53711	0.312193	0.00785894	0.041808	ENSMUSG00000022236	Ropn1l	protein_coding	252967
120.783	0.536681	0.241967	0.00263874	0.0182602	ENSMUSG00000000901	Mmp11	protein_coding	17385
337.536	0.536381	0.166306	0.000125139	0.00169951	ENSMUSG00000062376	Borcs7	protein_coding	66439
297.991	0.53622	0.169851	0.000158906	0.00205456	ENSMUSG00000029363	Rfc5	protein_coding	72151
373.512	0.535841	0.186477	0.000408019	0.00428778	ENSMUSG00000037938	Chchd5	protein_coding	66170
640.413	0.535619	0.244802	0.00286163	0.019383	ENSMUSG00000038690	Atp5j2	protein_coding	57423
5465.44	0.535609	0.12585	2.02572e-06	5.91537e-05	ENSMUSG00000070493	Chchd2	protein_coding	14004
391.406	0.535139	0.209724	0.00108471	0.00929248	ENSMUSG00000032077	Bud13	protein_coding	215051
668.988	0.534888	0.155181	5.65813e-05	0.000896616	ENSMUSG00000041143	Tmco4	protein_coding	77056
782.65	0.534827	0.137373	9.75849e-06	0.000218368	ENSMUSG00000028243	Ubxn2b	protein_coding	68053
2263.53	0.534638	0.12004	8.22348e-07	2.80282e-05	ENSMUSG00000022452	Smdt1	protein_coding	69029
273.336	0.533443	0.168116	0.000152864	0.00198871	ENSMUSG00000026922	Agpat2	protein_coding	67512
95.0499	0.533407	0.239359	0.00261961	0.0181411	ENSMUSG00000074519	Zfp971	protein_coding	626848
187.703	0.532996	0.180325	0.0003184	0.0035349	ENSMUSG00000025777	Gdap1	protein_coding	14545
3.41597	0.532984	1.01662	0.0088419	0.0455845	ENSMUSG00000085682	Gm14267	transcribed_processed_pseudogene	NA
127.258	0.532761	0.1495	3.6868e-05	0.00063799	ENSMUSG00000100017	2410022M11Rik	bidirectional_promoter_lncRNA	NA
51.2059	0.532584	0.292156	0.00662869	0.036717	ENSMUSG00000049526	Tmem202	protein_coding	73893
633.755	0.532524	0.191721	0.000562112	0.00554586	ENSMUSG00000030753	Thap12	protein_coding	72981
945.309	0.531668	0.167515	0.00015411	0.00200215	ENSMUSG00000059713	Rcan3	protein_coding	53902
133.558	0.531484	0.286996	0.00629195	0.0352933	ENSMUSG00000045996	Polr2k	protein_coding	17749
88.7975	0.531395	0.276775	0.00545732	0.0315885	ENSMUSG00000006784	Ttc25	protein_coding	74407
110.976	0.530936	0.155538	6.5618e-05	0.00101046	ENSMUSG00000056899	Immp2l	protein_coding	93757
2712.64	0.529869	0.13228	6.28173e-06	0.000151727	ENSMUSG00000002660	Clpp	protein_coding	53895
452.448	0.528882	0.122992	1.73405e-06	5.19223e-05	ENSMUSG00000046404	Yod1	protein_coding	226418
1168.59	0.528773	0.116785	6.03348e-07	2.17205e-05	ENSMUSG00000017188	Coa3	protein_coding	52469
3496.98	0.528487	0.109825	1.50664e-07	6.74954e-06	ENSMUSG00000022956	Atp5o	protein_coding	28080
1631.02	0.528443	0.154676	6.59309e-05	0.00101363	ENSMUSG00000072772	Grcc10	protein_coding	14790
575.352	0.527093	0.180442	0.000369161	0.00396349	ENSMUSG00000025505	Tmem80	protein_coding	71448
1138.03	0.526948	0.17272	0.00024119	0.00285613	ENSMUSG00000079658	Eloc	protein_coding	67923
441.324	0.526433	0.156679	8.21468e-05	0.00120405	ENSMUSG00000020877	Scrn2	protein_coding	217140
425.362	0.526069	0.122697	1.87028e-06	5.51266e-05	ENSMUSG00000002477	Snrpd1	protein_coding	20641
782.445	0.525155	0.139968	1.84768e-05	0.000363827	ENSMUSG00000106847	Peg13	sense_intronic	353342
371.451	0.52507	0.236806	0.00282941	0.01922	ENSMUSG00000039579	Grin3a	protein_coding	242443
5311.57	0.524466	0.138489	1.61134e-05	0.0003249	ENSMUSG00000022476	Polr3h	protein_coding	78929
1557.6	0.523949	0.175702	0.000308648	0.00345744	ENSMUSG00000017631	Abr	protein_coding	109934
1071.6	0.52357	0.215218	0.00162059	0.0125504	ENSMUSG00000029632	Ndufa4	protein_coding	17992
387.872	0.523453	0.253237	0.00411247	0.0253936	ENSMUSG00000007908	Hmgcll1	protein_coding	208982
60.9287	0.523184	0.295077	0.00774102	0.0412738	ENSMUSG00000097397	Gm16861	antisense	NA
615.155	0.522757	0.169021	0.000214862	0.00260151	ENSMUSG00000021339	Mrs2	protein_coding	380836
149.243	0.522605	0.17435	0.000295799	0.00333729	ENSMUSG00000097729	2310015A10Rik	processed_transcript	NA
313.281	0.522126	0.17885	0.00038265	0.00407354	ENSMUSG00000078713	Tomm5	protein_coding	68512
135.609	0.521406	0.276015	0.00618616	0.0348138	ENSMUSG00000073650	Catip	protein_coding	241112
668.812	0.521359	0.208121	0.00134309	0.0109428	ENSMUSG00000042616	Oscp1	protein_coding	230751
161.501	0.520867	0.297124	0.00815898	0.042983	ENSMUSG00000071708	Sms	protein_coding	20603
235.22	0.520632	0.135686	1.34824e-05	0.000283852	ENSMUSG00000038742	Angptl6	protein_coding	70726
1216.65	0.520596	0.124094	2.93265e-06	8.13551e-05	ENSMUSG00000106379	Lhfpl3	protein_coding	269629
1829.45	0.520384	0.110561	2.68789e-07	1.09042e-05	ENSMUSG00000026021	Sumo1	protein_coding	22218
54.3594	0.520151	0.272358	0.00596401	0.0338667	ENSMUSG00000027932	Slc27a3	protein_coding	26568
142.486	0.520056	0.199766	0.0010216	0.00886041	ENSMUSG00000040557	Mettl27	protein_coding	79565
4277.19	0.519959	0.109792	2.3356e-07	9.70455e-06	ENSMUSG00000020738	Sumo2	protein_coding	170930
401.151	0.518639	0.239163	0.00331741	0.0215941	ENSMUSG00000110332	Gm19935	protein_coding	NA
55.719	0.518556	0.293944	0.00810015	0.0427536	ENSMUSG00000081984	Dnajb3	protein_coding	15504
1753.84	0.518121	0.163327	0.000168485	0.00214234	ENSMUSG00000022340	Sybu	protein_coding	319613
515.611	0.5178	0.129279	6.81059e-06	0.000162421	ENSMUSG00000028470	Hint2	protein_coding	68917
1636.82	0.517444	0.185412	0.000590967	0.00574639	ENSMUSG00000066877	Nck2	protein_coding	17974
2428.78	0.517405	0.193002	0.000825892	0.0074866	ENSMUSG00000025791	Pgm2	protein_coding	72157
869.121	0.514941	0.17841	0.000444598	0.00459315	ENSMUSG00000024143	Rhoq	protein_coding	104215
580.289	0.514891	0.117673	1.34969e-06	4.26474e-05	ENSMUSG00000027581	Stmn3	protein_coding	20262
98.7924	0.514732	0.26108	0.005385	0.0312466	ENSMUSG00000089951	Gm14435	protein_coding	NA
5560.83	0.514547	0.203985	0.00133205	0.010892	ENSMUSG00000011179	Odc1	protein_coding	18263
695.349	0.514195	0.181005	0.000515812	0.00519502	ENSMUSG00000024039	Cbs	protein_coding	12411
5626.76	0.514192	0.0904041	1.42021e-09	1.20679e-07	ENSMUSG00000031839	Hsbp1	protein_coding	68196
436.656	0.514059	0.223146	0.00242154	0.0171283	ENSMUSG00000040189	Ccdc114	protein_coding	211535
1544.61	0.514037	0.10512	1.12286e-07	5.20435e-06	ENSMUSG00000030609	Aen	protein_coding	68048
41.9924	0.513696	0.275202	0.00679157	0.0373953	ENSMUSG00000096935	1700113A16Rik	antisense	NA
249.712	0.512367	0.187084	0.000715254	0.00671606	ENSMUSG00000028551	Cdkn2c	protein_coding	12580
93.5143	0.512145	0.296872	0.00907161	0.046447	ENSMUSG00000087543	Gm16576	bidirectional_promoter_lncRNA	NA
2257.78	0.512053	0.112009	5.48894e-07	2.01839e-05	ENSMUSG00000025978	Rftn2	protein_coding	74013
1480.78	0.5104	0.211841	0.0018688	0.0140107	ENSMUSG00000042073	Abhd14b	protein_coding	76491
247.545	0.510231	0.228721	0.00298692	0.0200316	ENSMUSG00000042182	Bend6	protein_coding	320705
72.0276	0.510143	0.209152	0.00172578	0.0131695	ENSMUSG00000101225	1700008J07Rik	antisense	NA
237.182	0.509994	0.24819	0.00458427	0.027645	ENSMUSG00000038805	Six3	protein_coding	20473
802.36	0.509699	0.189308	0.000836059	0.00755477	ENSMUSG00000038286	Bphl	protein_coding	68021
419.913	0.50966	0.199089	0.00123308	0.0102334	ENSMUSG00000031231	Cox7b	protein_coding	66142
995.773	0.509592	0.238344	0.00377172	0.0237403	ENSMUSG00000038607	Gng10	protein_coding	14700
419.257	0.509092	0.281846	0.00789869	0.0419721	ENSMUSG00000039476	Prrx2	protein_coding	20204
803.906	0.507653	0.121047	3.2205e-06	8.77912e-05	ENSMUSG00000070003	Ssbp4	protein_coding	76900
633.831	0.506739	0.207001	0.00171907	0.0131396	ENSMUSG00000027386	Fbln7	protein_coding	70370
298.707	0.506715	0.127328	8.18095e-06	0.000187744	ENSMUSG00000021619	Atg10	protein_coding	66795
172.941	0.50613	0.166618	0.000286939	0.00326527	ENSMUSG00000025732	Mcrip2	protein_coding	68241
623.447	0.506107	0.191493	0.000990065	0.0086266	ENSMUSG00000024533	Spire1	protein_coding	68166
1158.27	0.505675	0.147029	7.00976e-05	0.00105617	ENSMUSG00000000581	C1d	protein_coding	57316
1910.67	0.505433	0.125011	6.30081e-06	0.000151993	ENSMUSG00000036564	Ndrg4	protein_coding	234593
416.421	0.505404	0.182584	0.000682595	0.00647059	ENSMUSG00000005893	Nr2c2	protein_coding	22026
497.58	0.505135	0.163282	0.000239353	0.00284483	ENSMUSG00000038500	Prr3	protein_coding	75210
109.281	0.505113	0.214084	0.00220658	0.0159177	ENSMUSG00000030598	Fbxo17	protein_coding	50760
137.01	0.504979	0.201686	0.00148796	0.0117749	ENSMUSG00000097290	1300002E11Rik	lincRNA	NA
1330.62	0.504876	0.146608	6.9313e-05	0.00105022	ENSMUSG00000087259	2610035D17Rik	lincRNA	NA
5145.74	0.504305	0.158886	0.000182844	0.00229181	ENSMUSG00000026664	Phyh	protein_coding	16922
2749.1	0.503937	0.15418	0.000131679	0.00177428	ENSMUSG00000022205	Sub1	protein_coding	20024
266.697	0.503828	0.233532	0.00372481	0.0235628	ENSMUSG00000028957	Per3	protein_coding	18628
756.13	0.503731	0.115558	1.57271e-06	4.80057e-05	ENSMUSG00000027679	Dnajc19	protein_coding	67713
292.226	0.503696	0.241963	0.00447092	0.0271829	ENSMUSG00000033475	Tomm6	protein_coding	66119
123.4	0.503644	0.241718	0.0044523	0.0271192	ENSMUSG00000050312	Nsun3	protein_coding	106338
1607.19	0.503535	0.190495	0.00100486	0.00873535	ENSMUSG00000068523	Gng5	protein_coding	14707
578.924	0.503436	0.232409	0.00365462	0.0232045	ENSMUSG00000042978	Sbk1	protein_coding	104175
662.909	0.502809	0.145316	6.61094e-05	0.00101472	ENSMUSG00000044550	Tceal3	protein_coding	594844
136.279	0.502695	0.203909	0.0016798	0.0129179	ENSMUSG00000024018	Ccdc167	protein_coding	68597
439.509	0.50193	0.139011	3.75389e-05	0.000645518	ENSMUSG00000064284	Cdpf1	protein_coding	72355
794.172	0.501539	0.0802203	4.88921e-11	6.10794e-09	ENSMUSG00000022681	Ntan1	protein_coding	18203
329.683	0.501383	0.160874	0.000226804	0.00272165	ENSMUSG00000024592	C330018D20Rik	protein_coding	77422
70.5766	0.501351	0.290945	0.00973025	0.0490594	ENSMUSG00000020098	Pcbd1	protein_coding	13180
481.019	0.501158	0.17217	0.000448021	0.00461576	ENSMUSG00000026798	Coq4	protein_coding	227683
2188.04	0.5011	0.244984	0.00494295	0.0292576	ENSMUSG00000025025	Mxi1	protein_coding	17859
415.603	0.501031	0.189091	0.0010015	0.00871415	ENSMUSG00000041961	Znrf3	protein_coding	407821
132.727	0.500478	0.235044	0.00406955	0.0252029	ENSMUSG00000044912	Syt16	protein_coding	238266
107.011	0.500256	0.257595	0.0062708	0.0351851	ENSMUSG00000020268	Lyrm7	protein_coding	75530
1163.08	0.500235	0.155835	0.000165652	0.00211712	ENSMUSG00000044629	Cnrip1	protein_coding	380686
276.382	0.498608	0.137952	3.78484e-05	0.000650247	ENSMUSG00000027076	Timm10	protein_coding	30059
442.644	0.498506	0.116491	2.34292e-06	6.67626e-05	ENSMUSG00000020526	Znhit3	protein_coding	448850
1257.13	0.498374	0.136008	3.12118e-05	0.000560196	ENSMUSG00000032905	Atg12	protein_coding	67526
100.47	0.498284	0.255762	0.00626055	0.035138	ENSMUSG00000020635	Fkbp1b	protein_coding	14226
2019.09	0.498221	0.0905735	4.6967e-09	3.44741e-07	ENSMUSG00000015804	Med28	protein_coding	66999
977.056	0.498133	0.138123	3.91472e-05	0.000664692	ENSMUSG00000045410	Akr1e1	protein_coding	56043
44.3949	0.497483	0.264973	0.00732463	0.0395341	ENSMUSG00000105076	A930003O13Rik	lincRNA	NA
524.45	0.49734	0.188079	0.00104108	0.00898805	ENSMUSG00000022820	Ndufb4	protein_coding	68194
3536.59	0.496608	0.142349	6.191e-05	0.000962002	ENSMUSG00000020611	Gna13	protein_coding	14674
334.795	0.496546	0.239314	0.00474397	0.0284096	ENSMUSG00000046351	Zfp322a	protein_coding	218100
3184.2	0.496456	0.170128	0.000450901	0.00463784	ENSMUSG00000073889	Il11ra1	protein_coding	16157
333.116	0.496427	0.218845	0.00295044	0.0198492	ENSMUSG00000019880	Rspo3	protein_coding	72780
274.752	0.496166	0.277998	0.00892135	0.0458679	ENSMUSG00000051319	1500011K16Rik	protein_coding	NA
156.905	0.495826	0.245123	0.00537664	0.0312173	ENSMUSG00000001604	Tcea3	protein_coding	21401
91.318	0.4954	0.258837	0.00686428	0.0376735	ENSMUSG00000022676	Snai2	protein_coding	20583
230.689	0.495328	0.195663	0.00146002	0.0115917	ENSMUSG00000020821	Kif1c	protein_coding	16562
1328.78	0.494812	0.216603	0.00285937	0.0193747	ENSMUSG00000030282	Cmas	protein_coding	12764
698.934	0.494485	0.131885	2.28888e-05	0.00043264	ENSMUSG00000025731	Mettl26	protein_coding	68347
1283.15	0.494254	0.13265	2.51603e-05	0.000467609	ENSMUSG00000048701	Ccdc6	protein_coding	76551
248.602	0.493851	0.207012	0.00220357	0.0159082	ENSMUSG00000006930	Hap1	protein_coding	15114
226.09	0.493362	0.228012	0.00390758	0.0244405	ENSMUSG00000042216	Sgsm1	protein_coding	52850
895.826	0.493263	0.176794	0.000688451	0.00651955	ENSMUSG00000036775	Decr2	protein_coding	26378
399.372	0.492724	0.122089	7.09752e-06	0.000167989	ENSMUSG00000074211	Sdhaf1	protein_coding	68332
1255.2	0.492235	0.120462	5.73589e-06	0.000139977	ENSMUSG00000025264	Tsr2	protein_coding	69499
332.872	0.492217	0.168238	0.000452157	0.00464569	ENSMUSG00000032526	Ss18l2	protein_coding	26901
154.293	0.491884	0.185179	0.00103993	0.00898638	ENSMUSG00000028318	Polr1e	protein_coding	64424
231.056	0.491374	0.199759	0.00182825	0.0137512	ENSMUSG00000059277	R74862	processed_transcript	NA
431.937	0.491291	0.186392	0.00110857	0.00944539	ENSMUSG00000051343	Rab11fip5	protein_coding	52055
1979.52	0.491086	0.0981852	7.45959e-08	3.66452e-06	ENSMUSG00000015217	Hmgb3	protein_coding	15354
726.845	0.489768	0.139304	5.85294e-05	0.00092085	ENSMUSG00000042380	Smim12	protein_coding	80284
680.513	0.48972	0.196389	0.00168175	0.0129277	ENSMUSG00000022419	Deptor	protein_coding	97998
1506.7	0.489285	0.264589	0.00816886	0.0430079	ENSMUSG00000058076	Sdhc	protein_coding	66052
5954.03	0.488787	0.23285	0.00469599	0.028167	ENSMUSG00000031517	Gpm6a	protein_coding	234267
3409.08	0.488425	0.0828558	5.00252e-10	4.83936e-08	ENSMUSG00000018677	Slc25a39	protein_coding	68066
3603.05	0.487819	0.104393	3.9967e-07	1.54813e-05	ENSMUSG00000025204	Ndufb8	protein_coding	67264
1960.66	0.487725	0.121488	8.04318e-06	0.000184807	ENSMUSG00000030301	Ccdc91	protein_coding	67015
127.297	0.487182	0.235837	0.00513064	0.0301415	ENSMUSG00000029130	Rnf32	protein_coding	56874
1355.82	0.486836	0.175233	0.000743705	0.00688046	ENSMUSG00000018672	Copz2	protein_coding	56358
516.25	0.486335	0.224803	0.00408259	0.0252505	ENSMUSG00000091537	Tma7	protein_coding	66167
460.458	0.486269	0.183191	0.00108316	0.00928377	ENSMUSG00000063727	Tnfrsf11b	protein_coding	18383
592.802	0.485939	0.181404	0.00101002	0.00877207	ENSMUSG00000035790	Cep19	protein_coding	66994
377.347	0.485829	0.129834	2.502e-05	0.00046546	ENSMUSG00000002043	Trappc6a	protein_coding	67091
1912.86	0.485612	0.141765	8.42946e-05	0.0012279	ENSMUSG00000030245	Golt1b	protein_coding	66964
559.15	0.485582	0.237841	0.00548009	0.0317106	ENSMUSG00000036764	Dnajc12	protein_coding	30045
639.554	0.485198	0.245305	0.00634836	0.0355674	ENSMUSG00000026587	Astn1	protein_coding	11899
533.248	0.484561	0.13889	6.71032e-05	0.00102499	ENSMUSG00000090000	Ier3ip1	protein_coding	66191
585.721	0.483728	0.158998	0.000326432	0.00359475	ENSMUSG00000027935	Rab13	protein_coding	68328
255.333	0.483724	0.173139	0.000723111	0.00675955	ENSMUSG00000021868	Ppif	protein_coding	105675
3968.32	0.483641	0.261151	0.0084095	0.0439072	ENSMUSG00000029778	Adcyap1r1	protein_coding	11517
229.016	0.483453	0.21508	0.00336707	0.0218645	ENSMUSG00000003031	Cdkn1b	protein_coding	12576
2238.32	0.483311	0.168048	0.000561012	0.0055379	ENSMUSG00000035885	Cox8a	protein_coding	12868
846.436	0.483018	0.138308	6.69247e-05	0.0010239	ENSMUSG00000061758	Akr1b10	protein_coding	67861
2939.96	0.482689	0.116101	4.50048e-06	0.000114881	ENSMUSG00000027472	Pdrg1	protein_coding	68559
166.081	0.482245	0.225737	0.00447141	0.0271829	ENSMUSG00000045464	2810002D19Rik	processed_transcript	NA
665.37	0.482015	0.233598	0.00532445	0.030981	ENSMUSG00000021136	Smoc1	protein_coding	64075
311.012	0.481813	0.218097	0.00374849	0.0236579	ENSMUSG00000056708	Ier5	protein_coding	15939
199.195	0.481713	0.206514	0.00273422	0.0187557	ENSMUSG00000052188	Gm14964	antisense	NA
1283.17	0.481388	0.0941946	4.52576e-08	2.36493e-06	ENSMUSG00000075054	Yae1d1	protein_coding	67008
650.431	0.481157	0.13405	4.69136e-05	0.000768877	ENSMUSG00000021906	Oxnad1	protein_coding	218885
658.325	0.480922	0.263559	0.00904445	0.0463878	ENSMUSG00000030201	Lrp6	protein_coding	16974
1642.43	0.48056	0.106936	9.92494e-07	3.30785e-05	ENSMUSG00000065990	Aurkaip1	protein_coding	66077
491.617	0.48015	0.143725	0.00011906	0.00163315	ENSMUSG00000005804	Bloc1s6	protein_coding	18457
688.575	0.47996	0.138592	7.62038e-05	0.00112834	ENSMUSG00000040952	Rps19	protein_coding	20085
291.756	0.479837	0.203503	0.00258775	0.0179931	ENSMUSG00000071632	2510002D24Rik	protein_coding	72307
384.384	0.479825	0.227466	0.00484117	0.0288179	ENSMUSG00000079179	Rab10os	antisense	NA
1195.16	0.479493	0.145675	0.000142616	0.00188661	ENSMUSG00000022420	Dnal4	protein_coding	54152
942.94	0.478889	0.188618	0.00158462	0.0123368	ENSMUSG00000036885	Arhgef26	protein_coding	622434
141.894	0.478796	0.211154	0.00329556	0.0215258	ENSMUSG00000036334	Igsf10	protein_coding	242050
99.9527	0.478438	0.192089	0.00181956	0.0136968	ENSMUSG00000025436	Atp23	protein_coding	68876
3902.69	0.477586	0.0922337	3.25089e-08	1.79312e-06	ENSMUSG00000005354	Txn2	protein_coding	56551
147.338	0.477168	0.262297	0.00936174	0.0475882	ENSMUSG00000045733	Sprn	protein_coding	212518
772.081	0.476866	0.228398	0.00518927	0.0303909	ENSMUSG00000050965	Prkca	protein_coding	18750
735.084	0.476692	0.142224	0.000117174	0.00161106	ENSMUSG00000022822	Abcc5	protein_coding	27416
982.363	0.476634	0.119207	9.31541e-06	0.000210198	ENSMUSG00000054723	Vmac	protein_coding	106639
1236.86	0.476263	0.137619	7.88386e-05	0.00116098	ENSMUSG00000031983	2310022B05Rik	protein_coding	69551
1161.53	0.476253	0.172769	0.0008504	0.00766091	ENSMUSG00000047205	Dusp18	protein_coding	75219
240.952	0.476029	0.232251	0.00570464	0.0326791	ENSMUSG00000041841	Rpl37	protein_coding	67281
347.698	0.475905	0.240144	0.0066644	0.0368476	ENSMUSG00000035910	Dcdc2a	protein_coding	195208
755.205	0.475363	0.12852	3.19235e-05	0.00056962	ENSMUSG00000072694	1500011B03Rik	protein_coding	NA
897.012	0.474753	0.21465	0.00389073	0.0243755	ENSMUSG00000026202	Tuba4a	protein_coding	22145
746.438	0.474698	0.172407	0.000867465	0.00778861	ENSMUSG00000087177	E130307A14Rik	antisense	NA
739.58	0.473399	0.163492	0.000562555	0.00554732	ENSMUSG00000003955	Fam162a	protein_coding	70186
5734.5	0.47316	0.103405	7.10641e-07	2.48251e-05	ENSMUSG00000071533	Pcnp	protein_coding	76302
292.248	0.472671	0.255411	0.00902403	0.0463209	ENSMUSG00000087687	Pet100	protein_coding	100503890
997.464	0.472506	0.197679	0.00248524	0.0174151	ENSMUSG00000067567	Hdac8	protein_coding	70315
282.676	0.472238	0.128375	3.53152e-05	0.000618556	ENSMUSG00000079677	Fdx1l	protein_coding	68165
3761.53	0.472014	0.0872245	9.44756e-09	6.30926e-07	ENSMUSG00000044600	Smim7	protein_coding	66818
323.033	0.471943	0.208558	0.00348003	0.0223671	ENSMUSG00000020564	Atxn7l1	protein_coding	380753
333.469	0.471571	0.250865	0.00854731	0.04443	ENSMUSG00000021779	Thrb	protein_coding	21834
794.199	0.471468	0.163076	0.000577842	0.00564788	ENSMUSG00000024975	Pdcd4	protein_coding	18569
189.192	0.471332	0.253112	0.00888342	0.0457236	ENSMUSG00000116180	Gm49492	bidirectional_promoter_lncRNA	NA
193.298	0.471328	0.205024	0.00318494	0.0209852	ENSMUSG00000004187	Kifc2	protein_coding	16581
395.192	0.471049	0.120824	1.46963e-05	0.00030465	ENSMUSG00000045237	1110012L19Rik	protein_coding	68618
311.585	0.470344	0.169462	0.00083412	0.00754307	ENSMUSG00000030532	Hddc3	protein_coding	68695
156.722	0.470281	0.224666	0.00533685	0.031034	ENSMUSG00000021182	Ccdc88c	protein_coding	68339
1777.59	0.469599	0.196807	0.00255971	0.017864	ENSMUSG00000054863	Fam19a5	protein_coding	106014
1696.14	0.4693	0.142323	0.000149638	0.00195889	ENSMUSG00000021306	Gpr137b	protein_coding	83924
1085.72	0.468983	0.0985905	3.03746e-07	1.21912e-05	ENSMUSG00000034744	Nagk	protein_coding	56174
717.561	0.468931	0.202968	0.00313839	0.0207583	ENSMUSG00000053411	Cbx7	protein_coding	52609
62.4364	0.46887	0.24195	0.00767053	0.040967	ENSMUSG00000020297	Nsg2	protein_coding	18197
779.593	0.468749	0.121013	1.65636e-05	0.000333109	ENSMUSG00000107002	0610012G03Rik	protein_coding	NA
505.928	0.468647	0.171407	0.000956299	0.00841793	ENSMUSG00000022223	Sdr39u1	protein_coding	654795
1398.08	0.468339	0.249918	0.00882802	0.0455378	ENSMUSG00000024601	Isoc1	protein_coding	66307
1296.58	0.468138	0.116222	8.72986e-06	0.00019841	ENSMUSG00000020219	Timm13	protein_coding	30055
908.551	0.468085	0.117912	1.11649e-05	0.000241531	ENSMUSG00000055745	Rtl6	protein_coding	223732
278.143	0.468033	0.191496	0.00221005	0.0159184	ENSMUSG00000097164	Cep83os	bidirectional_promoter_lncRNA	NA
356.14	0.467887	0.180314	0.00144891	0.0115277	ENSMUSG00000001120	Pcbp3	protein_coding	59093
236.458	0.467643	0.205225	0.00343345	0.0221356	ENSMUSG00000078490	Cfap74	protein_coding	544678
369.112	0.46671	0.218106	0.0048811	0.0289915	ENSMUSG00000020492	Ska2	protein_coding	66140
403.994	0.466582	0.176465	0.00126667	0.0104388	ENSMUSG00000021376	Tpmt	protein_coding	22017
622.649	0.466377	0.156316	0.000444136	0.00459315	ENSMUSG00000042709	Atpaf2	protein_coding	246782
611.523	0.465744	0.18037	0.00152362	0.0119707	ENSMUSG00000003849	Nqo1	protein_coding	18104
1680.25	0.465381	0.137841	0.000115838	0.00159618	ENSMUSG00000021395	Spin1	protein_coding	20729
1599.84	0.46521	0.107267	2.29246e-06	6.59223e-05	ENSMUSG00000024248	Cox7a2l	protein_coding	20463
1343.52	0.465122	0.0920969	7.01615e-08	3.46473e-06	ENSMUSG00000003559	As3mt	protein_coding	57344
3146.04	0.464496	0.150846	0.000328007	0.00360368	ENSMUSG00000039611	Tmem246	protein_coding	67063
675.744	0.463967	0.188446	0.00215901	0.0156404	ENSMUSG00000058586	Serhl	protein_coding	68607
198.174	0.463576	0.148168	0.000279437	0.00319689	ENSMUSG00000042198	Chchd7	protein_coding	66433
122.735	0.463265	0.174248	0.0012399	0.010263	ENSMUSG00000024797	Vps51	protein_coding	NA
493.049	0.4626	0.204112	0.00365726	0.0232057	ENSMUSG00000015013	Trappc2l	protein_coding	59005
47.2069	0.462059	0.244076	0.00881478	0.0454834	ENSMUSG00000097796	Gm16702	lincRNA	NA
335.091	0.461694	0.148137	0.000294779	0.00332976	ENSMUSG00000019590	Cyb561	protein_coding	13056
796.978	0.461318	0.142128	0.000189574	0.00236204	ENSMUSG00000035268	Pkig	protein_coding	18769
5061.62	0.461026	0.0979244	4.09905e-07	1.58128e-05	ENSMUSG00000031776	Arl2bp	protein_coding	107566
990.929	0.460199	0.103408	1.41175e-06	4.41221e-05	ENSMUSG00000055553	Kxd1	protein_coding	75620
273.137	0.460164	0.206291	0.00406549	0.025186	ENSMUSG00000073968	Trim68	protein_coding	101700
547.214	0.459598	0.135747	0.000116481	0.00160387	ENSMUSG00000032398	Snapc5	protein_coding	330959
24468.5	0.45916	0.205181	0.00401814	0.02495	ENSMUSG00000054226	Tprkb	protein_coding	69786
367.756	0.459128	0.213125	0.00494242	0.0292576	ENSMUSG00000000693	Loxl3	protein_coding	16950
937.464	0.458735	0.135437	0.000116587	0.00160415	ENSMUSG00000033186	Mzt1	protein_coding	76789
333.449	0.458551	0.180151	0.00177218	0.013399	ENSMUSG00000071253	Slc25a16	protein_coding	73132
293.964	0.458193	0.169631	0.00113029	0.00959577	ENSMUSG00000031880	Rrad	protein_coding	56437
173217	0.458047	0.198907	0.00342808	0.0221312	ENSMUSG00000026701	Prdx6	protein_coding	11758
1845.53	0.457624	0.159192	0.000666963	0.00634679	ENSMUSG00000022890	Atp5j	protein_coding	11957
981.691	0.457507	0.15245	0.000445203	0.00459677	ENSMUSG00000036390	Gadd45a	protein_coding	13197
123.815	0.457225	0.182931	0.00203314	0.014906	ENSMUSG00000034898	Filip1	protein_coding	70598
412.38	0.456985	0.158649	0.000657646	0.00626874	ENSMUSG00000062944	9130023H24Rik	protein_coding	100043133
390.034	0.456699	0.240898	0.00906183	0.046427	ENSMUSG00000002688	Prkd1	protein_coding	18760
741.431	0.456694	0.0968013	4.03282e-07	1.55892e-05	ENSMUSG00000024844	Banf1	protein_coding	23825
673.524	0.456101	0.216681	0.00567126	0.0325472	ENSMUSG00000025352	Gdf11	protein_coding	14561
1921.25	0.45607	0.189998	0.00268476	0.0184904	ENSMUSG00000026626	Ppp2r5a	protein_coding	226849
608.264	0.455352	0.189689	0.00269623	0.0185491	ENSMUSG00000041625	Ggact	protein_coding	223267
195.905	0.454108	0.17157	0.00136283	0.0110466	ENSMUSG00000097320	Tmem147os	antisense	NA
249.582	0.453975	0.232766	0.00818922	0.0431031	ENSMUSG00000092627	D130058E05Rik	processed_transcript	NA
1297.72	0.453925	0.160965	0.000810499	0.00738402	ENSMUSG00000040605	Bace2	protein_coding	56175
409.007	0.453874	0.126501	5.70459e-05	0.000900513	ENSMUSG00000028145	Them4	protein_coding	75778
3126.41	0.453809	0.100916	1.1901e-06	3.83761e-05	ENSMUSG00000060675	Pla2g16	protein_coding	225845
1091.8	0.453482	0.0811106	3.9314e-09	2.9904e-07	ENSMUSG00000062963	Ufc1	protein_coding	66155
2659.6	0.45287	0.0988532	8.03858e-07	2.75208e-05	ENSMUSG00000020444	Guk1	protein_coding	14923
3750.47	0.452596	0.229733	0.00790716	0.0419935	ENSMUSG00000024164	C3	protein_coding	12266
794.671	0.451695	0.110058	7.09211e-06	0.000167989	ENSMUSG00000095677	Dynlt1f	protein_coding	100040531
391.781	0.450739	0.169201	0.00132499	0.0108437	ENSMUSG00000039016	Timm8b	protein_coding	30057
330.759	0.450483	0.21714	0.00631094	0.0353689	ENSMUSG00000019789	Hey2	protein_coding	15214
513.282	0.450015	0.21112	0.00552964	0.031919	ENSMUSG00000084786	Ubl5	protein_coding	66177
769.752	0.449974	0.125764	6.09144e-05	0.000949234	ENSMUSG00000032615	Nt5m	protein_coding	103850
1228.96	0.449717	0.215962	0.00622702	0.0349915	ENSMUSG00000072680	Tmem254c	protein_coding	100039192
109.609	0.449563	0.210952	0.00555145	0.0319894	ENSMUSG00000090626	Tex9	protein_coding	21778
466.016	0.449519	0.189159	0.00298513	0.0200316	ENSMUSG00000024109	Nrxn1	protein_coding	18189
1158.66	0.449501	0.221227	0.00701198	0.038331	ENSMUSG00000021796	Bmpr1a	protein_coding	12166
7156.48	0.448842	0.111641	1.03571e-05	0.000228871	ENSMUSG00000023861	Mpc1	protein_coding	55951
1317.61	0.448437	0.15865	0.000823809	0.00747502	ENSMUSG00000014551	Mrps25	protein_coding	64658
718.947	0.448194	0.143088	0.0003065	0.00343747	ENSMUSG00000057069	Ero1lb	protein_coding	67475
83.9101	0.447868	0.223079	0.00748628	0.0402454	ENSMUSG00000039187	Fanci	protein_coding	208836
199.439	0.447355	0.188527	0.0030553	0.0203514	ENSMUSG00000078887	Gm6710	protein_coding	626832
1304.57	0.447343	0.151379	0.000553245	0.00547843	ENSMUSG00000020107	Anapc16	protein_coding	52717
706.405	0.446726	0.138754	0.00022959	0.00275158	ENSMUSG00000037971	1110032A03Rik	protein_coding	68721
265.608	0.446633	0.20781	0.00541355	0.031364	ENSMUSG00000024667	Tmem216	protein_coding	68642
716.59	0.44644	0.0836871	1.75522e-08	1.06808e-06	ENSMUSG00000032381	Fam96a	protein_coding	68250
877.322	0.446261	0.146206	0.000405954	0.00427116	ENSMUSG00000031601	Cnot7	protein_coding	18983
75.9443	0.445779	0.215269	0.0065594	0.0364038	ENSMUSG00000006638	Abhd1	processed_transcript	57742
1542.64	0.445491	0.117423	2.70045e-05	0.000497959	ENSMUSG00000010376	Nedd8	protein_coding	18002
582.95	0.445444	0.140499	0.00027431	0.00316102	ENSMUSG00000047045	Tmem164	protein_coding	209497
271.674	0.445124	0.191793	0.00355301	0.0226892	ENSMUSG00000015980	Lrrc27	protein_coding	76612
458.999	0.445024	0.128796	9.99251e-05	0.00141198	ENSMUSG00000022217	Emc9	protein_coding	85308
1072.45	0.444988	0.160009	0.000969553	0.00850711	ENSMUSG00000063297	Luzp2	protein_coding	233271
5506.02	0.444978	0.113763	1.67935e-05	0.000336656	ENSMUSG00000034158	Lrrc58	protein_coding	320184
821.095	0.444603	0.131539	0.000131948	0.00177663	ENSMUSG00000060475	Wtap	protein_coding	60532
621.668	0.444499	0.150949	0.000583146	0.00569382	ENSMUSG00000054823	Nsd3	protein_coding	234135
2735.27	0.443779	0.138495	0.000247021	0.00290692	ENSMUSG00000039452	Snx22	protein_coding	382083
839.199	0.443422	0.112077	1.40929e-05	0.000293555	ENSMUSG00000024436	Mrps18b	protein_coding	66973
1004.31	0.44225	0.121812	5.25633e-05	0.000843876	ENSMUSG00000021241	Isca2	protein_coding	74316
271.583	0.442141	0.233099	0.00990839	0.0497768	ENSMUSG00000037259	Dzank1	protein_coding	241688
8422.13	0.441988	0.0687483	2.44846e-11	3.37137e-09	ENSMUSG00000062397	Zfp706	protein_coding	68036
907.304	0.441207	0.0910193	2.37673e-07	9.8224e-06	ENSMUSG00000034211	Mrps17	protein_coding	66258
87.0606	0.440954	0.229928	0.0095423	0.0482849	ENSMUSG00000050174	Nudt6	protein_coding	229228
469.377	0.440892	0.126813	9.50145e-05	0.00135169	ENSMUSG00000063849	Ppcdc	protein_coding	66812
2043.97	0.44071	0.215689	0.00722016	0.0391383	ENSMUSG00000037235	Mxd4	protein_coding	17122
2259.05	0.440274	0.0853819	4.82553e-08	2.49394e-06	ENSMUSG00000025825	Iscu	protein_coding	66383
1321.7	0.440202	0.199208	0.00486205	0.0289098	ENSMUSG00000007950	Abhd8	protein_coding	64296
1055.91	0.440114	0.117894	3.57488e-05	0.000623259	ENSMUSG00000035642	Aamdc	protein_coding	66273
6177.82	0.439741	0.123517	7.00447e-05	0.00105617	ENSMUSG00000038615	Nfe2l1	protein_coding	18023
512.236	0.439359	0.160423	0.00114399	0.00968249	ENSMUSG00000035069	Oma1	protein_coding	67013
1174.04	0.439014	0.113841	2.19686e-05	0.000417228	ENSMUSG00000039168	Dap	protein_coding	223453
773.122	0.438707	0.186204	0.00337753	0.0218955	ENSMUSG00000038628	Polr3k	protein_coding	67005
775.222	0.438486	0.165221	0.00147935	0.0117304	ENSMUSG00000032330	Cox7a2	protein_coding	12866
1144.37	0.438376	0.15458	0.000856151	0.00770904	ENSMUSG00000041881	Ndufa7	protein_coding	66416
388.696	0.438306	0.130723	0.000152011	0.00198171	ENSMUSG00000047067	Dusp28	protein_coding	67446
641.059	0.438219	0.162399	0.00130014	0.0106634	ENSMUSG00000040824	Snrpd2	protein_coding	107686
68.576	0.43806	0.213815	0.00724968	0.0392548	ENSMUSG00000029449	Rhof	protein_coding	23912
321.429	0.437899	0.168496	0.00174171	0.0132643	ENSMUSG00000035835	Plppr3	protein_coding	216152
464.46	0.437652	0.113939	2.36039e-05	0.000443933	ENSMUSG00000086316	Nbdy	protein_coding	70123
115.469	0.437444	0.214857	0.00749577	0.0402849	ENSMUSG00000042293	Gm5617	protein_coding	434402
572.674	0.437217	0.0814495	1.56534e-08	9.68147e-07	ENSMUSG00000025920	Stau2	protein_coding	29819
2268.93	0.437	0.177812	0.0026013	0.0180542	ENSMUSG00000028445	Enho	protein_coding	69638
1579.09	0.436711	0.213228	0.00732356	0.0395341	ENSMUSG00000060961	Slc4a4	protein_coding	54403
1062.86	0.436182	0.150642	0.000721367	0.00674659	ENSMUSG00000065979	Cpped1	protein_coding	223978
730.666	0.435935	0.172209	0.00213606	0.0155099	ENSMUSG00000038717	Atp5l	protein_coding	27425
2610.05	0.43572	0.21201	0.00724999	0.0392548	ENSMUSG00000004902	Slc25a18	protein_coding	71803
3351.83	0.435461	0.183653	0.00331521	0.0215918	ENSMUSG00000023236	Scg5	protein_coding	20394
588.204	0.435144	0.129209	0.000147337	0.0019409	ENSMUSG00000024902	Mrpl11	protein_coding	66419
282.684	0.435138	0.196177	0.00491951	0.0291686	ENSMUSG00000040177	2310057M21Rik	protein_coding	68277
371.542	0.435075	0.121741	6.87436e-05	0.00104354	ENSMUSG00000006395	Hyi	polymorphic_pseudogene	NA
271.162	0.434873	0.188313	0.00391066	0.0244517	ENSMUSG00000050447	Lypd6	protein_coding	320343
1184.95	0.43485	0.128466	0.000138757	0.00184332	ENSMUSG00000090935	Synj2bp	protein_coding	24071
249.411	0.434779	0.182835	0.00326988	0.0214028	ENSMUSG00000018599	Mief2	protein_coding	237781
146.766	0.434689	0.168932	0.00191445	0.014235	ENSMUSG00000033578	Tmem35a	protein_coding	67564
1580.59	0.433327	0.166233	0.00175504	0.0133281	ENSMUSG00000025040	Fundc1	protein_coding	72018
1952.09	0.432991	0.121643	7.36385e-05	0.00109638	ENSMUSG00000018770	Atp5g3	protein_coding	228033
1129.33	0.432764	0.137932	0.000334796	0.00366122	ENSMUSG00000021102	Glrx5	protein_coding	73046
2049.25	0.432351	0.164533	0.00166267	0.0128071	ENSMUSG00000031347	Cetn2	protein_coding	26370
358.483	0.432347	0.155048	0.00103151	0.00892584	ENSMUSG00000034998	Foxn2	protein_coding	14236
4424.66	0.432146	0.146043	0.000605643	0.00587094	ENSMUSG00000000594	Gm2a	protein_coding	14667
1485.51	0.431676	0.129905	0.000177173	0.00222813	ENSMUSG00000047989	Ino80c	protein_coding	225280
360.378	0.431335	0.17164	0.00231771	0.0165485	ENSMUSG00000043290	Zfp784	protein_coding	654801
1310.76	0.430897	0.186305	0.00397606	0.0247687	ENSMUSG00000032348	Gsta4	protein_coding	14860
1218.71	0.430811	0.151518	0.000880585	0.00786895	ENSMUSG00000042712	Tceal9	protein_coding	22381
1209.78	0.430279	0.0944866	1.0816e-06	3.53652e-05	ENSMUSG00000061461	Smim20	protein_coding	66278
187.834	0.43025	0.179976	0.00325681	0.0213395	ENSMUSG00000022947	Cbr3	protein_coding	109857
2608.48	0.430191	0.155585	0.00112385	0.00954966	ENSMUSG00000079484	Phyhd1	protein_coding	227696
149.468	0.427834	0.157818	0.00134263	0.0109428	ENSMUSG00000041605	Inava	protein_coding	67313
328.93	0.427828	0.13044	0.000211997	0.00258209	ENSMUSG00000035215	Lsm7	protein_coding	66094
1714.23	0.427789	0.139007	0.00042373	0.00442593	ENSMUSG00000049670	Morn4	protein_coding	226123
700.815	0.427545	0.141019	0.000493474	0.00501557	ENSMUSG00000021606	Ndufs6	protein_coding	407785
170.927	0.427523	0.202297	0.00666476	0.0368476	ENSMUSG00000029790	Cep41	protein_coding	83922
327.626	0.426721	0.158574	0.00143496	0.0114509	ENSMUSG00000039154	Shd	protein_coding	20420
1769.81	0.4266	0.0704469	2.99233e-10	3.01857e-08	ENSMUSG00000018565	Elp5	protein_coding	54351
254.36	0.426089	0.195415	0.00572193	0.0327583	ENSMUSG00000062691	Cebpzos	protein_coding	68554
415.171	0.425385	0.178734	0.00345779	0.0222544	ENSMUSG00000038576	Susd4	protein_coding	96935
1358.34	0.425115	0.10474	1.04416e-05	0.000229837	ENSMUSG00000024414	Mrpl27	protein_coding	94064
3032.27	0.423792	0.167079	0.00228169	0.016347	ENSMUSG00000022400	Rbx1	protein_coding	56438
5974.9	0.423437	0.0817361	4.81164e-08	2.49394e-06	ENSMUSG00000028923	Necap2	protein_coding	66147
1178.42	0.423429	0.154636	0.00127471	0.0104959	ENSMUSG00000020022	Ndufa12	protein_coding	66414
1055.56	0.423324	0.205008	0.00767154	0.040967	ENSMUSG00000014313	Cox6c	protein_coding	12864
810.116	0.422906	0.101922	7.18246e-06	0.000169185	ENSMUSG00000025218	Poll	protein_coding	56626
183.454	0.422708	0.171767	0.00283126	0.0192257	ENSMUSG00000097287	D130017N08Rik	lincRNA	NA
4619.73	0.422625	0.112037	3.46735e-05	0.000609014	ENSMUSG00000038967	Pdk2	protein_coding	18604
877.087	0.422559	0.127556	0.000195819	0.00242702	ENSMUSG00000041912	Tdrkh	protein_coding	72634
28242.4	0.421924	0.186803	0.00483967	0.0288179	ENSMUSG00000053279	Aldh1a1	protein_coding	11668
590.332	0.42126	0.213108	0.0095002	0.0481234	ENSMUSG00000022490	Ppp1r1a	protein_coding	58200
102.837	0.420873	0.190686	0.00554153	0.0319485	ENSMUSG00000078870	Gm14410	protein_coding	NA
338.607	0.420856	0.166146	0.00234888	0.0167205	ENSMUSG00000036552	Ermard	protein_coding	381062
163.728	0.420833	0.210214	0.00900345	0.0462279	ENSMUSG00000079435	Rpl36a	protein_coding	19982
1024.05	0.42016	0.143471	0.000724331	0.00676425	ENSMUSG00000057561	Eif1a	protein_coding	13664
502.391	0.419913	0.167735	0.00256642	0.0178975	ENSMUSG00000001158	Snrnp27	protein_coding	66618
320.688	0.419848	0.162281	0.00202982	0.014899	ENSMUSG00000053453	Thoc7	protein_coding	66231
1254.29	0.419411	0.180895	0.00422208	0.0259664	ENSMUSG00000019796	Lrp11	protein_coding	237253
612.757	0.419256	0.201945	0.00767198	0.040967	ENSMUSG00000034612	Chst11	protein_coding	58250
399.646	0.418915	0.0913309	1.0048e-06	3.3416e-05	ENSMUSG00000037296	Lsm1	protein_coding	67207
882.547	0.418055	0.133125	0.000367034	0.00394289	ENSMUSG00000036980	Taf6	protein_coding	21343
858.276	0.418014	0.16403	0.00229274	0.0164075	ENSMUSG00000074918	Inafm2	protein_coding	100043272
252.314	0.418013	0.199167	0.00733221	0.0395637	ENSMUSG00000059278	Naa38	protein_coding	78304
414.435	0.416846	0.137398	0.000527459	0.00529818	ENSMUSG00000029911	Ssbp1	protein_coding	381760
1622.31	0.416802	0.115656	6.97466e-05	0.0010534	ENSMUSG00000024454	Hdac3	protein_coding	15183
682.033	0.415967	0.153929	0.00149132	0.0117905	ENSMUSG00000031723	Txnl4b	protein_coding	234723
9600.3	0.415506	0.159741	0.00200776	0.0147947	ENSMUSG00000117310	Ptp4a1	protein_coding	19243
992.443	0.415367	0.170254	0.0031478	0.0207913	ENSMUSG00000028367	Txn1	protein_coding	22166
450.324	0.415255	0.124485	0.000189822	0.00236357	ENSMUSG00000025532	Crcp	protein_coding	12909
1327.01	0.415117	0.10608	2.0646e-05	0.000397414	ENSMUSG00000020284	1810043G02Rik	protein_coding	67884
809.461	0.414978	0.114528	6.55482e-05	0.00101043	ENSMUSG00000024959	Bad	protein_coding	12015
1195.98	0.41491	0.179302	0.00439859	0.0268354	ENSMUSG00000058267	Mrps14	protein_coding	64659
669.54	0.414883	0.173749	0.00362783	0.0230655	ENSMUSG00000030960	Eef1akmt2	protein_coding	72096
220.673	0.414095	0.170386	0.00325536	0.0213395	ENSMUSG00000039033	Tasp1	protein_coding	75812
273.233	0.414088	0.159142	0.00202173	0.014863	ENSMUSG00000000732	Icosl	protein_coding	50723
1108.52	0.413379	0.13697	0.000568823	0.00559159	ENSMUSG00000062797	Hikeshi	protein_coding	67669
655.353	0.413127	0.10114	1.01841e-05	0.000226015	ENSMUSG00000001056	Nhp2	protein_coding	52530
196.106	0.412851	0.153649	0.0015933	0.0123748	ENSMUSG00000053226	Dand5	protein_coding	23863
1809.86	0.412125	0.192805	0.00694621	0.0380358	ENSMUSG00000041453	Rpl21	protein_coding	19933
536.52	0.411316	0.150685	0.00141875	0.0113838	ENSMUSG00000043257	Pigv	protein_coding	230801
943.068	0.410701	0.147421	0.00120276	0.0100527	ENSMUSG00000063882	Uqcrh	protein_coding	66576
146.785	0.410623	0.196919	0.00793833	0.0420941	ENSMUSG00000020381	Mrnip	protein_coding	68067
793.558	0.41062	0.135995	0.000577096	0.00564352	ENSMUSG00000057497	Fam136a	protein_coding	66488
244.566	0.410509	0.198806	0.00833035	0.0436268	ENSMUSG00000019738	Polr2i	protein_coding	69920
3479.76	0.410376	0.111266	5.26618e-05	0.00084402	ENSMUSG00000030663	1110004F10Rik	protein_coding	56372
1387.33	0.409995	0.125088	0.00024181	0.00286167	ENSMUSG00000036880	Acaa2	protein_coding	52538
4566.87	0.409284	0.140587	0.000823821	0.00747502	ENSMUSG00000028156	Eif4e	protein_coding	13684
480.701	0.40917	0.1865	0.00617546	0.0348055	ENSMUSG00000058600	Rpl30	protein_coding	19946
1346.62	0.408758	0.107486	3.38333e-05	0.000596477	ENSMUSG00000021033	Gstz1	protein_coding	14874
454.837	0.408688	0.148348	0.00133877	0.0109279	ENSMUSG00000025939	Ube2w	protein_coding	66799
455.843	0.408173	0.104582	2.26342e-05	0.000428686	ENSMUSG00000023094	Msrb2	protein_coding	76467
181.144	0.408009	0.172731	0.00406132	0.0251767	ENSMUSG00000024446	Rpp21	protein_coding	67676
3153.54	0.407843	0.123938	0.000234441	0.00279905	ENSMUSG00000021124	Vti1b	protein_coding	53612
191.119	0.407812	0.200381	0.00907569	0.046447	ENSMUSG00000041995	Zbed3	protein_coding	72114
1092.99	0.407802	0.123155	0.000218081	0.00263204	ENSMUSG00000079317	Trappc2	protein_coding	66226
740.93	0.407674	0.127108	0.000313741	0.00350409	ENSMUSG00000022370	Mrpl13	protein_coding	68537
1073.53	0.407409	0.154587	0.00192002	0.0142651	ENSMUSG00000024668	Sdhaf2	protein_coding	66072
893.197	0.407372	0.146902	0.00127877	0.0105156	ENSMUSG00000039199	Zdhhc1	protein_coding	70796
1785.78	0.407108	0.179177	0.00515134	0.0302443	ENSMUSG00000018548	Trim37	protein_coding	68729
1988.86	0.406972	0.158552	0.00234269	0.016689	ENSMUSG00000014177	Tvp23b	protein_coding	67510
163.45	0.406438	0.190838	0.0073414	0.0395891	ENSMUSG00000021496	Pcbd2	protein_coding	72562
798.138	0.406436	0.156845	0.0021933	0.0158462	ENSMUSG00000091512	Lamtor3	protein_coding	56692
1945.93	0.406427	0.172011	0.00409626	0.0253101	ENSMUSG00000056204	Pgpep1	protein_coding	66522
1370.45	0.406317	0.139113	0.000815718	0.00741576	ENSMUSG00000030042	Pole4	protein_coding	66979
169.713	0.405805	0.153019	0.00184999	0.013895	ENSMUSG00000051671	Coa6	protein_coding	67892
393.939	0.405393	0.194915	0.00831482	0.0435609	ENSMUSG00000095325	Zfp870	protein_coding	240066
2324.87	0.405107	0.123696	0.000252454	0.00296162	ENSMUSG00000005732	Ranbp1	protein_coding	19385
358.285	0.405085	0.154549	0.00203254	0.014906	ENSMUSG00000057572	Zbtb8os	protein_coding	67106
337.572	0.404428	0.1765	0.0049917	0.0294998	ENSMUSG00000021013	Ttc8	protein_coding	76260
1694.38	0.403267	0.180468	0.00580391	0.033087	ENSMUSG00000030879	Mrpl17	protein_coding	27397
1336.13	0.402884	0.100854	1.6043e-05	0.000324608	ENSMUSG00000028675	Pnrc2	protein_coding	52830
1011.16	0.402718	0.106448	3.81944e-05	0.000654404	ENSMUSG00000028608	0610037L13Rik	protein_coding	74098
1147.89	0.401966	0.126207	0.000352294	0.00381715	ENSMUSG00000006412	Pfdn2	protein_coding	18637
170.253	0.401812	0.162619	0.00316306	0.0208831	ENSMUSG00000030725	Lipt2	protein_coding	67164
494.28	0.401428	0.190213	0.00793951	0.0420941	ENSMUSG00000039954	Stk32a	protein_coding	269019
231.961	0.401349	0.175748	0.00519416	0.0304011	ENSMUSG00000037221	Mospd3	protein_coding	68929
306.248	0.401325	0.152379	0.0020097	0.0148032	ENSMUSG00000051989	Smim11	protein_coding	68936
813.401	0.400879	0.100794	1.75095e-05	0.000347307	ENSMUSG00000041629	Fam104a	protein_coding	28081
431.651	0.400849	0.172441	0.00469322	0.0281593	ENSMUSG00000063623	C230062I16Rik	processed_transcript	NA
277.995	0.399207	0.125316	0.00035826	0.00386626	ENSMUSG00000075467	Dnlz	protein_coding	52838
946.91	0.399146	0.0834644	4.47459e-07	1.70868e-05	ENSMUSG00000020778	Ten1	protein_coding	69535
868.521	0.398816	0.10926	6.62014e-05	0.0010153	ENSMUSG00000036860	Mrpl55	protein_coding	67212
1824.6	0.398732	0.116778	0.000160359	0.00207051	ENSMUSG00000029918	Mrps33	protein_coding	14548
1305.02	0.39826	0.188508	0.00806031	0.042579	ENSMUSG00000006476	Nsmf	protein_coding	56876
1594	0.398018	0.141904	0.00123677	0.0102507	ENSMUSG00000030086	Chchd6	protein_coding	66098
817.819	0.397844	0.154513	0.00243342	0.0171768	ENSMUSG00000090258	Churc1	protein_coding	211151
462.756	0.397722	0.158925	0.00297947	0.0200159	ENSMUSG00000024642	Tle4	protein_coding	21888
708.242	0.397428	0.185942	0.00764205	0.0408965	ENSMUSG00000041540	Sox5	protein_coding	20678
197.601	0.397409	0.148665	0.00183967	0.0138316	ENSMUSG00000036721	Zscan12	protein_coding	22758
1897.09	0.397406	0.0841114	6.01548e-07	2.16997e-05	ENSMUSG00000026895	Ndufa8	protein_coding	68375
510.293	0.396959	0.156817	0.00276515	0.0188992	ENSMUSG00000015943	Bola1	protein_coding	69168
672.23	0.396474	0.187644	0.00814989	0.042956	ENSMUSG00000032105	Pdzd3	protein_coding	170761
895.853	0.396343	0.142521	0.00134493	0.0109451	ENSMUSG00000043687	1190005I06Rik	protein_coding	68918
1464.35	0.396201	0.10755	5.91536e-05	0.00092912	ENSMUSG00000016946	Kctd5	protein_coding	69259
333.768	0.396115	0.126931	0.000455773	0.00467782	ENSMUSG00000021018	Polr2h	protein_coding	245841
2163.34	0.39497	0.150368	0.0021396	0.0155236	ENSMUSG00000003531	Dgcr6	protein_coding	13353
3216.91	0.394397	0.139784	0.00120442	0.0100576	ENSMUSG00000072949	Acot1	protein_coding	26897
204.094	0.394247	0.192918	0.00971575	0.0490048	ENSMUSG00000074282	Zfp94	protein_coding	22756
231.815	0.393835	0.19331	0.00988258	0.0496604	ENSMUSG00000040936	Ulk4	protein_coding	209012
289.123	0.393491	0.129218	0.00059609	0.00579023	ENSMUSG00000030615	Tmem126a	protein_coding	66271
153.484	0.393431	0.162223	0.00378135	0.023793	ENSMUSG00000022748	Cmss1	protein_coding	66497
441.308	0.393182	0.115362	0.000170392	0.00216158	ENSMUSG00000039231	Suv39h1	protein_coding	20937
773.814	0.392769	0.13052	0.000673451	0.00639754	ENSMUSG00000069763	Tmem100	protein_coding	67888
567.016	0.392713	0.17981	0.00704022	0.0384313	ENSMUSG00000042363	Lgalsl	protein_coding	216551
323.474	0.392329	0.188877	0.00910341	0.0465384	ENSMUSG00000032051	Fdx1	protein_coding	14148
2973.1	0.392131	0.136695	0.00105717	0.00909787	ENSMUSG00000056579	Tug1	antisense	NA
464.3	0.391944	0.155746	0.00297825	0.0200149	ENSMUSG00000038005	Hpf1	protein_coding	72612
582.439	0.391857	0.166019	0.00453676	0.0274739	ENSMUSG00000056938	Acbd4	protein_coding	67131
18728.2	0.391481	0.0811499	3.83325e-07	1.49711e-05	ENSMUSG00000000346	Dazap2	protein_coding	23994
390.83	0.390784	0.169167	0.00520318	0.0304444	ENSMUSG00000035934	Pknox2	protein_coding	208076
1352.11	0.390775	0.175258	0.00637218	0.0356331	ENSMUSG00000069255	Dusp22	protein_coding	105352
1335.34	0.390768	0.117659	0.000236751	0.00282102	ENSMUSG00000001383	Zmat2	protein_coding	66492
239.534	0.390477	0.185465	0.00862405	0.0447426	ENSMUSG00000071573	Rnls	protein_coding	67795
316.218	0.390307	0.115531	0.000193609	0.00240596	ENSMUSG00000031879	Fam96b	protein_coding	68523
748.22	0.390202	0.127691	0.000588544	0.0057317	ENSMUSG00000060938	Rpl26	protein_coding	19941
1568.14	0.389542	0.113584	0.000161676	0.00208182	ENSMUSG00000021550	2210016F16Rik	protein_coding	70153
507.068	0.389446	0.151206	0.00256736	0.0178975	ENSMUSG00000028926	Cdk14	protein_coding	18647
1603.71	0.38934	0.0909124	5.06327e-06	0.000126844	ENSMUSG00000031516	Dctn6	protein_coding	22428
866.797	0.389271	0.106039	6.52332e-05	0.001007	ENSMUSG00000022571	Pycrl	protein_coding	66194
303.033	0.389143	0.178813	0.00734321	0.0395891	ENSMUSG00000038485	Socs7	protein_coding	192157
2575.26	0.388943	0.123926	0.000450743	0.00463784	ENSMUSG00000024099	Ndufv2	protein_coding	72900
3228.78	0.38877	0.14176	0.00158841	0.0123511	ENSMUSG00000021963	Sap18	protein_coding	20220
2701.86	0.388727	0.152674	0.00280228	0.019077	ENSMUSG00000032606	Nicn1	protein_coding	66257
3673.32	0.387963	0.157789	0.00358196	0.0228367	ENSMUSG00000017670	Elmo2	protein_coding	140579
527.403	0.387413	0.187289	0.00958724	0.0484602	ENSMUSG00000032601	Prkar2a	protein_coding	19087
626.454	0.386714	0.111103	0.00013659	0.00182317	ENSMUSG00000020899	Pfas	protein_coding	237823
604.718	0.38667	0.127564	0.000653428	0.00623483	ENSMUSG00000044018	Mrpl50	protein_coding	28028
370.543	0.386638	0.142636	0.00177073	0.0133933	ENSMUSG00000033411	Ctdspl2	protein_coding	329506
541.044	0.386491	0.132532	0.000946114	0.0083634	ENSMUSG00000020955	Ap4s1	protein_coding	11782
874.168	0.38647	0.109348	0.00011205	0.0015542	ENSMUSG00000030726	Pold3	protein_coding	67967
7170.31	0.38597	0.116131	0.000242553	0.00286867	ENSMUSG00000005161	Prdx2	protein_coding	21672
1732.22	0.385812	0.129272	0.000764634	0.00703269	ENSMUSG00000042675	Ypel3	protein_coding	66090
2345.47	0.385119	0.0925584	8.92512e-06	0.000202117	ENSMUSG00000004285	Atp6v1f	protein_coding	66144
1267.91	0.385077	0.149712	0.00266883	0.0184195	ENSMUSG00000026511	Srp9	protein_coding	27058
424.251	0.384365	0.172213	0.00660749	0.0366276	ENSMUSG00000020785	Camkk1	protein_coding	55984
271.612	0.383854	0.181756	0.00886415	0.0456617	ENSMUSG00000028629	Exo5	protein_coding	73172
1229.25	0.383282	0.170061	0.006301	0.0353336	ENSMUSG00000024238	Zeb1	protein_coding	21417
1120.99	0.383096	0.0951275	1.60592e-05	0.000324608	ENSMUSG00000032463	Faim	protein_coding	23873
939.817	0.383032	0.147356	0.00250423	0.0175287	ENSMUSG00000022574	Naprt	protein_coding	223646
637.54	0.382917	0.17748	0.00800005	0.0423437	ENSMUSG00000045333	Zfp423	protein_coding	94187
3467.84	0.382712	0.184657	0.00979131	0.0492936	ENSMUSG00000031539	Ap3m2	protein_coding	64933
13667.9	0.382364	0.15577	0.00375752	0.0236667	ENSMUSG00000075706	Gpx4	protein_coding	625249
1843.97	0.382187	0.0975233	2.53905e-05	0.000471424	ENSMUSG00000030842	Lamtor1	protein_coding	66508
310.018	0.382038	0.129436	0.000871455	0.00780214	ENSMUSG00000046876	Atxn1	protein_coding	20238
696.748	0.381921	0.142066	0.00195116	0.0144397	ENSMUSG00000020956	Dtd2	protein_coding	328092
1313.04	0.381837	0.102649	5.67238e-05	0.000897359	ENSMUSG00000012422	Tmem167	protein_coding	66074
181.252	0.381424	0.147595	0.00264183	0.0182614	ENSMUSG00000043421	Hilpda	protein_coding	69573
763.817	0.381111	0.137872	0.00156595	0.0122319	ENSMUSG00000015944	Castor2	protein_coding	80909
1241.37	0.380931	0.143929	0.00221734	0.0159533	ENSMUSG00000073002	Vamp5	protein_coding	53620
70.4644	0.380903	0.171537	0.00695115	0.0380518	ENSMUSG00000097156	Gm3764	lincRNA	NA
1407.49	0.380758	0.138688	0.00166062	0.0127965	ENSMUSG00000025408	Ddit3	protein_coding	13198
462.86	0.380234	0.166149	0.00588878	0.0335101	ENSMUSG00000018585	Atox1	protein_coding	11927
2213.9	0.380013	0.0978681	2.98765e-05	0.000538805	ENSMUSG00000004667	Polr2e	protein_coding	66420
13132.2	0.379557	0.136561	0.00151165	0.0119163	ENSMUSG00000025871	4833439L19Rik	protein_coding	97820
1617.8	0.37951	0.109973	0.000160061	0.00206808	ENSMUSG00000010054	Tusc2	protein_coding	80385
194.912	0.379205	0.164241	0.00562931	0.032366	ENSMUSG00000039835	Nhsl1	protein_coding	215819
1268.33	0.378819	0.0812632	9.31268e-07	3.12588e-05	ENSMUSG00000026031	Cflar	protein_coding	12633
1699.9	0.378296	0.159901	0.00488704	0.0290176	ENSMUSG00000036751	Cox6b1	protein_coding	110323
1253.77	0.377922	0.104894	9.16176e-05	0.00131328	ENSMUSG00000038982	Bloc1s5	protein_coding	17828
4934.26	0.377466	0.146246	0.00273644	0.0187642	ENSMUSG00000046727	Cystm1	protein_coding	66060
820.235	0.377048	0.121212	0.000536168	0.00535757	ENSMUSG00000024007	Ppil1	protein_coding	68816
874.267	0.375842	0.148068	0.00311798	0.0206668	ENSMUSG00000070044	Fam149a	protein_coding	212326
573.516	0.375497	0.0904141	9.8579e-06	0.00022007	ENSMUSG00000071654	Uqcc3	protein_coding	107197
507.274	0.375258	0.173494	0.00829766	0.0435027	ENSMUSG00000026575	Nme7	protein_coding	171567
3003.83	0.374715	0.110897	0.000214729	0.00260151	ENSMUSG00000004056	Akt2	protein_coding	11652
1035.23	0.374694	0.124553	0.000762668	0.00701804	ENSMUSG00000035559	Mpv17l2	protein_coding	234384
1916.6	0.374534	0.157568	0.00486428	0.0289098	ENSMUSG00000058690	Ccser2	protein_coding	72972
528.586	0.37431	0.103523	8.9378e-05	0.0012841	ENSMUSG00000039450	Dcxr	protein_coding	67880
1860.43	0.374134	0.0667665	6.51851e-09	4.65777e-07	ENSMUSG00000028394	Pole3	protein_coding	59001
733.899	0.373487	0.159176	0.0053045	0.0309031	ENSMUSG00000032172	Olfm2	protein_coding	244723
1019.38	0.373209	0.158106	0.00512247	0.030131	ENSMUSG00000020843	Timm22	protein_coding	56322
966.688	0.37256	0.168732	0.00756735	0.0406118	ENSMUSG00000001289	Pfdn5	protein_coding	56612
1256.73	0.372464	0.167343	0.00724807	0.0392548	ENSMUSG00000060591	Ifitm2	protein_coding	80876
774.713	0.372441	0.108317	0.000175694	0.00221476	ENSMUSG00000061313	Ddhd2	protein_coding	72108
414.032	0.371205	0.174097	0.0091686	0.0467703	ENSMUSG00000064326	Siva1	protein_coding	30954
622.207	0.370965	0.171484	0.00852462	0.0443529	ENSMUSG00000013822	Elof1	protein_coding	66126
1289.05	0.37065	0.113079	0.000315931	0.00351523	ENSMUSG00000042210	Abhd14a	protein_coding	68644
15.8674	0.370627	0.966825	0.00970284	0.0489741	ENSMUSG00000078087	Rps12l1	processed_pseudogene	NA
527.107	0.370341	0.112625	0.000305165	0.00342657	ENSMUSG00000069835	Sat2	protein_coding	69215
1738.73	0.370098	0.162573	0.00648383	0.0360906	ENSMUSG00000021867	Tmem254b	protein_coding	100039257
888.388	0.369989	0.107433	0.000175047	0.00220875	ENSMUSG00000063235	Ptpmt1	processed_transcript	66461
376.374	0.369937	0.121491	0.00069853	0.00659513	ENSMUSG00000023939	Mrpl14	protein_coding	68463
2938.4	0.369776	0.167102	0.00761309	0.0408224	ENSMUSG00000038150	Ormdl3	protein_coding	66612
397.197	0.369063	0.162244	0.00655648	0.0363983	ENSMUSG00000029863	Casp2	protein_coding	12366
664.874	0.368047	0.173808	0.00968708	0.0489256	ENSMUSG00000036766	Dner	protein_coding	227325
1094.02	0.367736	0.172326	0.00933652	0.0474856	ENSMUSG00000025512	Chid1	protein_coding	68038
933.714	0.367514	0.136727	0.00214793	0.0155661	ENSMUSG00000073684	Faap20	protein_coding	67513
1519.66	0.367491	0.115354	0.000443387	0.00459311	ENSMUSG00000032305	Fam219b	protein_coding	78323
707.509	0.367337	0.111488	0.000304186	0.00341965	ENSMUSG00000071014	Ndufb6	protein_coding	230075
1423.5	0.366787	0.120964	0.000743583	0.00688046	ENSMUSG00000056629	Fkbp2	protein_coding	14227
133.805	0.366097	0.156533	0.00567555	0.032552	ENSMUSG00000063458	Lrmda	protein_coding	76633
658.289	0.365667	0.11616	0.00051018	0.00515481	ENSMUSG00000024346	Pfdn1	protein_coding	67199
966.679	0.365551	0.142777	0.00313627	0.0207515	ENSMUSG00000087370	Tmem170b	protein_coding	621976
1312.89	0.364693	0.131405	0.00168769	0.012947	ENSMUSG00000027286	Lrrc57	protein_coding	66606
398.837	0.364677	0.0999447	8.3924e-05	0.00122448	ENSMUSG00000059355	Wdr83os	protein_coding	414077
1964.41	0.363612	0.0944455	3.81303e-05	0.000653901	ENSMUSG00000026817	Ak1	protein_coding	11636
860.04	0.363323	0.132398	0.00186953	0.0140107	ENSMUSG00000037788	Vopp1	protein_coding	232023
3334.45	0.36271	0.094002	3.70465e-05	0.000639382	ENSMUSG00000022451	Twf1	protein_coding	19230
649.91	0.36267	0.140023	0.00293833	0.0197748	ENSMUSG00000068264	Ap5s1	protein_coding	69596
2327.22	0.36251	0.163998	0.00802592	0.0424568	ENSMUSG00000094724	Rnaset2b	protein_coding	68195
2146.28	0.362085	0.166001	0.00864283	0.0447908	ENSMUSG00000020388	Pdlim4	protein_coding	30794
1179.43	0.361932	0.121374	0.000903231	0.00802948	ENSMUSG00000086596	Susd5	protein_coding	382111
5819.06	0.361796	0.162735	0.00781347	0.0415778	ENSMUSG00000009575	Cbx5	protein_coding	12419
3128.15	0.361481	0.155124	0.00597716	0.0339311	ENSMUSG00000021253	Tgfb3	protein_coding	21809
495.367	0.361381	0.118172	0.000707754	0.00666887	ENSMUSG00000023963	Cyp39a1	protein_coding	56050
1149.51	0.360523	0.166668	0.00912035	0.0465955	ENSMUSG00000044934	Zfp367	protein_coding	238673
10968.7	0.360101	0.0904439	2.27026e-05	0.00042955	ENSMUSG00000021427	Ssr1	protein_coding	107513
251.46	0.359631	0.135361	0.00247533	0.0173646	ENSMUSG00000032177	Pde4a	protein_coding	18577
5309.44	0.359532	0.0812332	3.22845e-06	8.78047e-05	ENSMUSG00000020946	Gosr2	protein_coding	56494
436.746	0.359351	0.134517	0.00237703	0.0168953	ENSMUSG00000030611	Mrps11	protein_coding	67994
4404.17	0.358551	0.132104	0.002108	0.0153416	ENSMUSG00000034781	Gna11	protein_coding	14672
1651.56	0.35814	0.116943	0.000712395	0.00669921	ENSMUSG00000052419	2610001J05Rik	protein_coding	66520
607.247	0.357937	0.12855	0.0017158	0.0131199	ENSMUSG00000036782	Klhl13	protein_coding	67455
635.607	0.357935	0.159648	0.00764499	0.0408965	ENSMUSG00000032714	Syde1	protein_coding	71709
2217.53	0.357586	0.0875773	1.50143e-05	0.000309541	ENSMUSG00000034189	Hsdl1	protein_coding	72552
885.518	0.356638	0.13069	0.00204316	0.0149504	ENSMUSG00000023806	Rsph3b	protein_coding	100037282
1605.38	0.355935	0.137052	0.00300884	0.0201201	ENSMUSG00000007987	Ift22	protein_coding	67286
871.653	0.355872	0.129467	0.00193535	0.0143558	ENSMUSG00000037361	Sf3b6	protein_coding	66055
899.169	0.355572	0.13332	0.00246682	0.0173182	ENSMUSG00000021302	Ggps1	protein_coding	14593
892.361	0.355326	0.106625	0.000288049	0.00327255	ENSMUSG00000074749	Kiz	protein_coding	228730
684.368	0.354755	0.121694	0.00117021	0.00982926	ENSMUSG00000017176	Nt5c3b	protein_coding	68106
1857.53	0.354463	0.10023	0.000137509	0.0018319	ENSMUSG00000005510	Ndufs3	protein_coding	68349
352.831	0.353099	0.131972	0.00244504	0.0172091	ENSMUSG00000041199	Rpusd1	protein_coding	106707
891.456	0.353088	0.151085	0.00619933	0.0348671	ENSMUSG00000049086	Bmyc	protein_coding	107771
349.199	0.352934	0.109756	0.000440101	0.0045691	ENSMUSG00000050705	2310061I04Rik	protein_coding	69662
836.091	0.352815	0.147733	0.00543479	0.0314677	ENSMUSG00000021884	Hacl1	protein_coding	56794
3587.52	0.351739	0.0915634	4.26269e-05	0.000714134	ENSMUSG00000023150	Ivns1abp	protein_coding	117198
1131.03	0.351681	0.108698	0.000414427	0.00434319	ENSMUSG00000024993	Fam45a	protein_coding	67894
554.113	0.351333	0.117849	0.000969587	0.00850711	ENSMUSG00000022203	Efs	protein_coding	13644
3522.76	0.351181	0.106279	0.000326795	0.00359595	ENSMUSG00000021576	Pdcd6	protein_coding	18570
12029.6	0.351168	0.125958	0.00177295	0.0133994	ENSMUSG00000041028	Ghitm	protein_coding	66092
4512.94	0.350946	0.0879044	2.30136e-05	0.000434564	ENSMUSG00000039615	Stub1	protein_coding	56424
731.951	0.350942	0.133148	0.00278203	0.0189656	ENSMUSG00000054648	Zfp869	protein_coding	66869
958.064	0.350777	0.142274	0.00447908	0.0272208	ENSMUSG00000025855	Prkar1b	protein_coding	19085
3246.15	0.350225	0.111018	0.000551287	0.00546765	ENSMUSG00000078923	Ube2v1	protein_coding	66589
737.014	0.349879	0.0961324	9.57313e-05	0.0013578	ENSMUSG00000043284	Tmem11	protein_coding	216821
246.803	0.349547	0.123377	0.00156104	0.0121986	ENSMUSG00000027203	Dut	protein_coding	110074
1928.75	0.349166	0.125419	0.00181744	0.0136918	ENSMUSG00000015290	Ubl4a	protein_coding	27643
6734.29	0.349157	0.105097	0.000310775	0.00347921	ENSMUSG00000002332	Dhrs1	protein_coding	52585
526.131	0.34915	0.159051	0.00907412	0.046447	ENSMUSG00000034006	Pqlc1	protein_coding	66943
338.926	0.348927	0.156144	0.00824727	0.043324	ENSMUSG00000061474	Mrps36	protein_coding	66128
238.069	0.348117	0.151376	0.00704085	0.0384313	ENSMUSG00000053192	Mllt11	protein_coding	56772
838.981	0.347703	0.126557	0.00204754	0.0149767	ENSMUSG00000062981	Mrpl42	protein_coding	67270
2791.3	0.347469	0.132265	0.00291588	0.0196517	ENSMUSG00000034000	Neu4	protein_coding	241159
815.558	0.3472	0.126674	0.00209426	0.0152769	ENSMUSG00000001844	Zdhhc4	protein_coding	72881
692.471	0.347109	0.158782	0.00939889	0.0477513	ENSMUSG00000036820	Amdhd2	protein_coding	245847
5302.17	0.347029	0.102737	0.000258291	0.00301468	ENSMUSG00000061904	Slc25a3	protein_coding	18674
2042.61	0.346082	0.117143	0.00109252	0.00934273	ENSMUSG00000044627	Swi5	protein_coding	72931
826.737	0.345897	0.131482	0.00291402	0.0196462	ENSMUSG00000027201	Myef2	protein_coding	17876
5682.87	0.345858	0.0899855	4.38927e-05	0.000730152	ENSMUSG00000062014	Gmfb	protein_coding	63985
1417.31	0.343847	0.127318	0.00240941	0.0170805	ENSMUSG00000028648	Ndufs5	protein_coding	595136
673.005	0.343829	0.104867	0.000374677	0.00400675	ENSMUSG00000051007	Gatd1	protein_coding	213350
778.335	0.342881	0.151322	0.00792648	0.0420723	ENSMUSG00000007338	Mrpl49	protein_coding	18120
474.524	0.342843	0.14381	0.00585429	0.033344	ENSMUSG00000068329	Htra2	protein_coding	64704
882.525	0.342643	0.132615	0.00340067	0.0219994	ENSMUSG00000061650	Med9	protein_coding	192191
2818.52	0.34212	0.128425	0.00271169	0.0186419	ENSMUSG00000034614	Pik3ip1	protein_coding	216505
1937.78	0.341917	0.122415	0.00185112	0.0138956	ENSMUSG00000025381	Cnpy2	protein_coding	56530
2993.32	0.341792	0.115969	0.00114802	0.00969337	ENSMUSG00000027428	Rbbp9	protein_coding	26450
716.327	0.341694	0.136031	0.00418021	0.0257277	ENSMUSG00000062210	Tnfaip8	protein_coding	106869
731.312	0.341123	0.1034	0.000354807	0.00383998	ENSMUSG00000026433	Rab29	protein_coding	226422
421.634	0.340794	0.0969991	0.000163517	0.00209693	ENSMUSG00000045251	Zfp688	protein_coding	69234
1774.81	0.340567	0.108737	0.00063243	0.00608992	ENSMUSG00000024608	Rps14	protein_coding	20044
1113.67	0.340086	0.120474	0.00171017	0.0130822	ENSMUSG00000003233	Dvl3	protein_coding	13544
1064.99	0.339808	0.120271	0.00170045	0.013029	ENSMUSG00000023106	Denr	protein_coding	68184
719.314	0.33909	0.141273	0.00574268	0.0328372	ENSMUSG00000032397	Tipin	protein_coding	66131
322.497	0.339055	0.14631	0.0071261	0.0387621	ENSMUSG00000009630	Ppp2cb	protein_coding	19053
2950.85	0.338675	0.0871755	3.87755e-05	0.000660759	ENSMUSG00000001100	Poldip2	protein_coding	67811
680.293	0.338671	0.08613	3.19475e-05	0.00056962	ENSMUSG00000040822	1700123O20Rik	protein_coding	58248
2091.96	0.338353	0.0940889	0.000121551	0.00166035	ENSMUSG00000002550	Uck1	protein_coding	22245
3514.41	0.338261	0.0822124	1.48276e-05	0.000306361	ENSMUSG00000046671	Mtfr1l	protein_coding	76824
863.129	0.338021	0.11683	0.00139355	0.0112486	ENSMUSG00000090137	Uba52	protein_coding	22186
617.693	0.337916	0.119952	0.00176453	0.0133679	ENSMUSG00000032602	Slc25a20	protein_coding	57279
473.64	0.337869	0.145916	0.00721378	0.039117	ENSMUSG00000025484	Bet1l	protein_coding	54399
8645.93	0.337754	0.0679682	2.61709e-07	1.07091e-05	ENSMUSG00000026123	Plekhb2	protein_coding	226971
12564	0.33757	0.074556	2.3077e-06	6.61588e-05	ENSMUSG00000031812	Map1lc3b	protein_coding	67443
2083.38	0.337221	0.114581	0.00119712	0.0100099	ENSMUSG00000068732	Tmem167b	protein_coding	67495
3293.05	0.337114	0.0890148	5.81273e-05	0.000916051	ENSMUSG00000001768	Rin2	protein_coding	74030
476.919	0.337099	0.111786	0.000949272	0.00837561	ENSMUSG00000035278	Plekhj1	protein_coding	78670
987.525	0.336651	0.110899	0.000891724	0.00795718	ENSMUSG00000047084	Ngrn	protein_coding	83485
964.904	0.336469	0.104449	0.000478706	0.00488389	ENSMUSG00000020650	Bcap29	protein_coding	12033
3676.02	0.336006	0.108553	0.000735496	0.00682796	ENSMUSG00000030161	Gabarapl1	protein_coding	57436
278.328	0.335989	0.135433	0.00471624	0.0282615	ENSMUSG00000041132	N4bp2l1	protein_coding	100637
397.635	0.335971	0.1382	0.00539539	0.031278	ENSMUSG00000050192	Eif5a2	protein_coding	208691
1565.85	0.33563	0.131606	0.00390363	0.0244335	ENSMUSG00000029463	Fam216a	protein_coding	68948
574.974	0.335226	0.128738	0.00336406	0.0218525	ENSMUSG00000043004	Gng2	protein_coding	14702
1853.51	0.335201	0.0820288	1.70469e-05	0.00034065	ENSMUSG00000039770	Ypel5	protein_coding	383295
556.318	0.33508	0.130568	0.0037447	0.0236571	ENSMUSG00000028573	Fggy	protein_coding	75578
947.161	0.335019	0.146071	0.00776616	0.0413844	ENSMUSG00000050721	Plekho2	protein_coding	102595
70172.4	0.334894	0.136403	0.00509067	0.0299908	ENSMUSG00000024661	Fth1	protein_coding	14319
678.731	0.334184	0.133746	0.00454319	0.0275041	ENSMUSG00000058546	Rpl23a	protein_coding	268449
556.264	0.334091	0.116475	0.00154321	0.0120994	ENSMUSG00000021420	Fars2	protein_coding	69955
946.139	0.334031	0.151001	0.00957552	0.048414	ENSMUSG00000036995	Asap3	protein_coding	230837
9012.89	0.333899	0.147789	0.00852542	0.0443529	ENSMUSG00000024654	Asrgl1	protein_coding	66514
4665.24	0.333583	0.0977092	0.000246416	0.00290239	ENSMUSG00000025421	Hdhd2	protein_coding	76987
609.798	0.33353	0.11889	0.00187923	0.0140356	ENSMUSG00000071793	2610005L07Rik	transcribed_unprocessed_pseudogene	NA
1445.34	0.332308	0.100689	0.000373013	0.00399348	ENSMUSG00000026755	Arpc5l	protein_coding	74192
1445.22	0.331222	0.126531	0.00331555	0.0215918	ENSMUSG00000016344	Ppdpf	protein_coding	66496
1431.66	0.330073	0.129269	0.00400485	0.0248839	ENSMUSG00000055839	Elob	protein_coding	67673
12820.6	0.330003	0.146206	0.00878184	0.045374	ENSMUSG00000036309	Skp1a	protein_coding	21402
3187.78	0.32968	0.0868455	5.86694e-05	0.000922283	ENSMUSG00000026393	Nek7	protein_coding	59125
687.568	0.329252	0.125544	0.0033093	0.021587	ENSMUSG00000027165	B230118H07Rik	protein_coding	68170
623.992	0.329162	0.117558	0.00196208	0.0145091	ENSMUSG00000030417	Pdcd5	protein_coding	56330
751.852	0.328988	0.105591	0.000717455	0.00671857	ENSMUSG00000025533	Asl	protein_coding	109900
1209.72	0.328634	0.13467	0.00550793	0.0318326	ENSMUSG00000024038	Ndufv3	protein_coding	78330
1444.85	0.327374	0.109773	0.00112203	0.00954362	ENSMUSG00000027618	Nfs1	protein_coding	18041
12065.1	0.326703	0.132836	0.00529317	0.0308657	ENSMUSG00000006356	Crip2	protein_coding	68337
564.801	0.326525	0.143706	0.00863925	0.0447879	ENSMUSG00000046949	Nqo2	protein_coding	18105
706.819	0.326389	0.112094	0.00141263	0.0113588	ENSMUSG00000002395	Use1	protein_coding	67023
503.623	0.326038	0.134198	0.00576	0.0329055	ENSMUSG00000075227	Znhit2	protein_coding	29805
525.816	0.325504	0.131675	0.00515351	0.0302476	ENSMUSG00000018841	Rad51d	protein_coding	19364
15577.9	0.325277	0.0699156	1.37004e-06	4.32027e-05	ENSMUSG00000030057	Cnbp	protein_coding	12785
2753.87	0.325241	0.134669	0.00601475	0.0340771	ENSMUSG00000072704	Smim10l1	protein_coding	381820
2229.48	0.325064	0.126908	0.00403769	0.0250467	ENSMUSG00000061104	Sap18b	protein_coding	100041953
2253.13	0.324786	0.103708	0.000697352	0.0065873	ENSMUSG00000028857	Tmem222	protein_coding	52174
492.783	0.3241	0.140269	0.00795499	0.0421525	ENSMUSG00000036513	Commd2	protein_coding	52245
181.678	0.323921	0.126339	0.00403748	0.0250467	ENSMUSG00000078862	Gm14326	protein_coding	665211
1179.14	0.323491	0.120053	0.0027821	0.0189656	ENSMUSG00000020993	Trappc6b	protein_coding	78232
637.931	0.323089	0.109027	0.00122332	0.0101839	ENSMUSG00000020485	Supt4a	protein_coding	20922
1935.7	0.323039	0.112023	0.00157384	0.0122834	ENSMUSG00000041697	Cox6a1	protein_coding	12861
2386.54	0.322685	0.131079	0.0053905	0.0312689	ENSMUSG00000031176	Dynlt3	protein_coding	67117
751.021	0.322468	0.12883	0.00482295	0.0287457	ENSMUSG00000021598	Med10	protein_coding	28077
3033.37	0.32235	0.0928148	0.000212428	0.00258428	ENSMUSG00000009549	Srp14	protein_coding	20813
570.983	0.321939	0.108874	0.00125718	0.0103742	ENSMUSG00000071653	1810009A15Rik	protein_coding	66276
3909.92	0.321829	0.0915322	0.000181672	0.00228116	ENSMUSG00000019494	Cops6	protein_coding	26893
913.755	0.321691	0.0935044	0.000240457	0.00285282	ENSMUSG00000053012	Krcc1	protein_coding	57896
489.339	0.321577	0.11016	0.00142042	0.0113875	ENSMUSG00000027968	Larp7	protein_coding	28036
4115.26	0.32096	0.0885606	0.000121262	0.00165759	ENSMUSG00000020271	Fbxw11	protein_coding	103583
1659.12	0.320877	0.0947608	0.0002942	0.00332522	ENSMUSG00000029198	Grpel1	protein_coding	17713
1045.89	0.320654	0.0998347	0.000544368	0.00541898	ENSMUSG00000037499	Nenf	protein_coding	66208
1147.74	0.320403	0.130039	0.00543387	0.0314677	ENSMUSG00000014232	Cluap1	protein_coding	76779
275.815	0.320347	0.1358	0.00718343	0.0390176	ENSMUSG00000069844	Sco1	protein_coding	52892
709.797	0.32024	0.125462	0.00426238	0.0261396	ENSMUSG00000031226	Pbdc1	protein_coding	67683
393.637	0.319698	0.114496	0.00212695	0.0154651	ENSMUSG00000054715	Zscan22	protein_coding	232878
2092.49	0.319299	0.0759524	1.12474e-05	0.000242551	ENSMUSG00000018322	Tomm34	protein_coding	67145
1279.16	0.319272	0.12513	0.00429879	0.0263116	ENSMUSG00000032038	St3gal4	protein_coding	20443
837.443	0.319181	0.129223	0.00538428	0.0312466	ENSMUSG00000028563	Tm2d1	protein_coding	94043
727.13	0.31769	0.117754	0.00285241	0.0193484	ENSMUSG00000031711	Zfp330	protein_coding	30932
778.274	0.317272	0.125172	0.00455955	0.0275677	ENSMUSG00000020634	Ubxn2a	protein_coding	217379
701.503	0.317223	0.131148	0.00625168	0.0350987	ENSMUSG00000057551	Zfp317	protein_coding	244713
5621.24	0.317168	0.125661	0.00469962	0.0281798	ENSMUSG00000031924	Cyb5b	protein_coding	66427
1177.72	0.317128	0.114644	0.00233629	0.0166623	ENSMUSG00000029003	Mad2l2	protein_coding	71890
1414.68	0.316998	0.116426	0.00266175	0.0183857	ENSMUSG00000019837	Gtf3c6	protein_coding	67371
2464.12	0.316971	0.0929106	0.000274589	0.0031623	ENSMUSG00000015575	Atp6v0e	protein_coding	11974
381.324	0.316929	0.124875	0.0045274	0.0274349	ENSMUSG00000026035	Ppil3	protein_coding	70225
25451.1	0.316703	0.114928	0.00241735	0.0171239	ENSMUSG00000027712	Anxa5	protein_coding	11747
2085.36	0.31642	0.134464	0.00746642	0.040173	ENSMUSG00000046668	Cxxc5	protein_coding	67393
1486.52	0.31642	0.101727	0.000786884	0.00719873	ENSMUSG00000030750	Nsmce1	protein_coding	67711
1482.81	0.31622	0.101038	0.000738683	0.00684406	ENSMUSG00000006057	Atp5g1	protein_coding	11951
1634.74	0.316164	0.0964494	0.000444222	0.00459315	ENSMUSG00000024160	Spsb3	protein_coding	79043
1096.19	0.314879	0.106011	0.00125639	0.0103735	ENSMUSG00000028884	Rpa2	protein_coding	19891
1495.08	0.314582	0.11415	0.00244636	0.0172091	ENSMUSG00000010290	AI597479	protein_coding	98404
1058.45	0.313659	0.110906	0.00197567	0.0145867	ENSMUSG00000042705	Commd10	protein_coding	69456
504.519	0.313064	0.135367	0.00845649	0.0440916	ENSMUSG00000031371	Haus7	protein_coding	73738
304.363	0.31216	0.133392	0.00792176	0.0420591	ENSMUSG00000036907	C1ql2	protein_coding	226359
273.214	0.311532	0.125792	0.00553548	0.0319331	ENSMUSG00000025971	Maip1	protein_coding	68115
1981.33	0.311309	0.133993	0.00831545	0.0435609	ENSMUSG00000032527	Pccb	protein_coding	66904
1479.58	0.310959	0.13665	0.00941014	0.0477916	ENSMUSG00000059482	2610301B20Rik	protein_coding	67157
956.99	0.310913	0.0976716	0.000635468	0.0061036	ENSMUSG00000038812	Trmt112	protein_coding	67674
1522.92	0.310485	0.113931	0.00274545	0.0188123	ENSMUSG00000030876	Mettl9	protein_coding	59052
1449.6	0.309974	0.101979	0.00103265	0.00893162	ENSMUSG00000002379	Ndufa11	protein_coding	69875
1122.11	0.309086	0.102724	0.00114708	0.00969272	ENSMUSG00000057388	Mrpl18	protein_coding	67681
2052.15	0.308952	0.0998348	0.00086622	0.00778456	ENSMUSG00000038876	Rnf146	protein_coding	68031
2170.26	0.30844	0.110763	0.0023248	0.0165929	ENSMUSG00000006941	Eif1b	protein_coding	68969
1464.43	0.307064	0.104722	0.00148403	0.0117576	ENSMUSG00000033938	Ndufb7	protein_coding	66916
4515.79	0.306289	0.0741984	1.68635e-05	0.000337699	ENSMUSG00000056820	Tsnax	protein_coding	53424
5934.18	0.30593	0.130737	0.008221	0.043198	ENSMUSG00000036752	Tubb4b	protein_coding	227613
5531.98	0.305406	0.070946	7.76705e-06	0.000179336	ENSMUSG00000039105	Atp6v1g1	protein_coding	66290
1927.06	0.305198	0.112276	0.00288941	0.0195082	ENSMUSG00000072946	Ptgr2	protein_coding	77219
2654.86	0.304782	0.0929172	0.000470603	0.00481163	ENSMUSG00000027406	Idh3b	protein_coding	170718
1862.48	0.304544	0.0829787	0.000111525	0.00154805	ENSMUSG00000061046	Haghl	protein_coding	68977
4425.45	0.304329	0.112352	0.00298711	0.0200316	ENSMUSG00000022474	Pmm1	protein_coding	29858
2875.59	0.304093	0.118693	0.00456409	0.0275775	ENSMUSG00000034566	Atp5h	protein_coding	71679
529.925	0.304056	0.103201	0.0014437	0.011496	ENSMUSG00000018995	Nars2	protein_coding	244141
2773.6	0.303945	0.103647	0.00150902	0.0119006	ENSMUSG00000022354	Ndufb9	protein_coding	66218
514.32	0.303588	0.108498	0.00229517	0.0164187	ENSMUSG00000002058	Unc119	protein_coding	22248
2583.41	0.303395	0.102691	0.00141177	0.0113568	ENSMUSG00000045128	Rpl18a	protein_coding	76808
240.069	0.303389	0.128951	0.00807273	0.0426327	ENSMUSG00000078570	1110065P20Rik	protein_coding	68920
3112.88	0.302755	0.0918154	0.000447897	0.00461576	ENSMUSG00000003039	Fam32a	protein_coding	67922
2492.71	0.302647	0.128218	0.00794734	0.0421238	ENSMUSG00000039007	Cpq	protein_coding	54381
1431.07	0.302445	0.0974235	0.000869843	0.00779512	ENSMUSG00000024165	Jpt2	protein_coding	52009
438.495	0.302412	0.100017	0.0011357	0.00963611	ENSMUSG00000062753	AI413582	protein_coding	106672
857.394	0.302106	0.0882958	0.000288152	0.00327255	ENSMUSG00000004268	Emg1	protein_coding	14791
1575.25	0.30176	0.122429	0.00605057	0.0342243	ENSMUSG00000019362	D8Ertd738e	protein_coding	101966
1273.27	0.301593	0.112515	0.00329664	0.0215258	ENSMUSG00000024132	Eci1	protein_coding	13177
184.327	0.301503	0.129405	0.00865854	0.0448598	ENSMUSG00000070705	Eid2b	protein_coding	434156
1369.05	0.301432	0.10398	0.0017015	0.0130297	ENSMUSG00000043300	B3galnt1	protein_coding	26879
1330.19	0.30136	0.112434	0.00330249	0.0215565	ENSMUSG00000029209	Gnpda2	protein_coding	67980
1910.63	0.301317	0.104529	0.00179181	0.0135148	ENSMUSG00000015536	Mocs2	protein_coding	17434
1051.32	0.300833	0.0968832	0.000875735	0.00783674	ENSMUSG00000058927	Gm10053	protein_coding	NA
3875.92	0.299814	0.122805	0.00651769	0.0362363	ENSMUSG00000055538	Zcchc24	protein_coding	71918
3260.26	0.299759	0.073509	2.16816e-05	0.000413134	ENSMUSG00000060450	Rnf14	protein_coding	56736
986.455	0.299098	0.0870418	0.000277611	0.00318616	ENSMUSG00000002329	Mdp1	protein_coding	67881
1567.92	0.298983	0.0843795	0.000186729	0.0023334	ENSMUSG00000020133	2310011J03Rik	protein_coding	66374
14016.1	0.298448	0.11801	0.00516886	0.0302973	ENSMUSG00000037072	Selenof	protein_coding	93684
4531.83	0.298388	0.0760935	4.2171e-05	0.000708383	ENSMUSG00000027423	Snx5	protein_coding	69178
299.338	0.297542	0.122889	0.00696903	0.0381386	ENSMUSG00000051518	Rps19bp1	protein_coding	66538
1123.94	0.297407	0.128481	0.009217	0.0469918	ENSMUSG00000066357	Wdr6	protein_coding	83669
568.814	0.295847	0.120844	0.0065453	0.0363576	ENSMUSG00000028085	Gatb	protein_coding	229487
787.633	0.295593	0.111202	0.00363899	0.0231209	ENSMUSG00000004637	Wwox	protein_coding	80707
1059.64	0.295533	0.0950097	0.000885464	0.0079088	ENSMUSG00000047260	Emc6	protein_coding	66048
1260.15	0.294671	0.126898	0.00918754	0.0468542	ENSMUSG00000070923	Klhl9	protein_coding	242521
848.307	0.293403	0.112596	0.00428301	0.0262321	ENSMUSG00000025521	Tmem192	protein_coding	73067
892.687	0.293299	0.106052	0.00268209	0.0184855	ENSMUSG00000028898	Trnau1ap	protein_coding	71787
491.738	0.292554	0.0965178	0.0011703	0.00982926	ENSMUSG00000020477	Mrps24	protein_coding	64660
973.798	0.292476	0.11527	0.00522297	0.0305318	ENSMUSG00000022682	Rrn3	protein_coding	106298
920.197	0.292097	0.126747	0.00975112	0.0491175	ENSMUSG00000024530	Prelid3a	protein_coding	225655
6371.77	0.291316	0.0973785	0.00133955	0.0109296	ENSMUSG00000015478	Rnf5	protein_coding	54197
518.31	0.290925	0.12026	0.007274	0.0393284	ENSMUSG00000027371	Fahd2a	protein_coding	68126
7254.63	0.290889	0.0971658	0.00133331	0.0108929	ENSMUSG00000031667	Aktip	protein_coding	14339
3404.71	0.290448	0.119612	0.00711749	0.0387458	ENSMUSG00000061130	Ppm1b	protein_coding	19043
684.958	0.290387	0.106981	0.00317574	0.0209465	ENSMUSG00000054942	Miga1	protein_coding	215708
2043.5	0.289836	0.09885	0.00163365	0.0126196	ENSMUSG00000038374	Rbm8a	protein_coding	60365
2151.61	0.289691	0.107689	0.00342471	0.022117	ENSMUSG00000013701	Timm23	protein_coding	53600
1102.26	0.289304	0.109133	0.00384738	0.0241668	ENSMUSG00000018882	Mrpl45	protein_coding	67036
2655.81	0.289054	0.105748	0.00302299	0.0202004	ENSMUSG00000073910	Mob3b	protein_coding	214944
2313.82	0.288853	0.103416	0.0025287	0.0176737	ENSMUSG00000063694	Cycs	protein_coding	13063
1646.3	0.288608	0.0976816	0.0015308	0.0120171	ENSMUSG00000032171	Pin1	protein_coding	23988
391.552	0.288594	0.116834	0.00642159	0.0358287	ENSMUSG00000003444	Med29	protein_coding	67224
2562.97	0.288421	0.0868691	0.00044669	0.00460709	ENSMUSG00000029649	Pomp	protein_coding	66537
659.802	0.288168	0.104011	0.0027175	0.0186682	ENSMUSG00000030612	Mrpl46	protein_coding	67308
2375.61	0.288023	0.102137	0.0023402	0.0166807	ENSMUSG00000037894	H2afz	protein_coding	51788
745.969	0.287852	0.10808	0.00374075	0.02364	ENSMUSG00000026095	Asnsd1	protein_coding	70396
1054.94	0.287592	0.077017	9.50722e-05	0.00135169	ENSMUSG00000031820	Babam1	protein_coding	68251
2305.79	0.28734	0.0935761	0.00105671	0.00909787	ENSMUSG00000030802	Bckdk	protein_coding	12041
845.548	0.286985	0.111384	0.00482174	0.0287457	ENSMUSG00000035960	Apex1	protein_coding	11792
1083.83	0.286952	0.115497	0.0062304	0.0350001	ENSMUSG00000024982	Zdhhc6	protein_coding	66980
1671.06	0.286284	0.0797007	0.000166148	0.00212201	ENSMUSG00000027430	Dtd1	protein_coding	66044
1748.54	0.285995	0.105618	0.00331591	0.0215918	ENSMUSG00000042271	Nxt2	protein_coding	237082
8776.69	0.285242	0.0820461	0.000257644	0.00300941	ENSMUSG00000035242	Oaz1	protein_coding	18245
633.745	0.284877	0.109566	0.00456202	0.0275738	ENSMUSG00000067995	Gtf2f2	protein_coding	68705
3420.38	0.284752	0.0836566	0.000337251	0.0036774	ENSMUSG00000040652	Oaz2	protein_coding	18247
347.493	0.28448	0.0970906	0.00169189	0.0129739	ENSMUSG00000038451	Spsb2	protein_coding	14794
1951.49	0.283862	0.096685	0.00166592	0.0128269	ENSMUSG00000022698	Naa50	protein_coding	72117
4775.21	0.283834	0.0880322	0.000640358	0.00613183	ENSMUSG00000018286	Psmb6	protein_coding	19175
853.8	0.283757	0.100157	0.00229932	0.0164359	ENSMUSG00000023967	Mrps18a	protein_coding	68565
1584.04	0.28368	0.102279	0.00275825	0.0188588	ENSMUSG00000029397	Rchy1	protein_coding	68098
10352.6	0.282523	0.0763123	0.000110634	0.00153796	ENSMUSG00000039347	Atp6v0e2	protein_coding	76252
2162.84	0.28245	0.115008	0.00690181	0.0378366	ENSMUSG00000074093	Svip	protein_coding	75744
3375.78	0.282374	0.113117	0.00618365	0.0348138	ENSMUSG00000027879	Sec22b	protein_coding	20333
12264.3	0.282225	0.102942	0.00306013	0.0203764	ENSMUSG00000028692	Akr1a1	protein_coding	58810
5746.19	0.280489	0.119854	0.00948269	0.0480606	ENSMUSG00000105703	Gm43305	processed_transcript	NA
14375.3	0.280209	0.112627	0.00640117	0.0357571	ENSMUSG00000016559	H3f3b	protein_coding	15081
3518.23	0.279819	0.0946656	0.0015968	0.0123908	ENSMUSG00000022553	Maf1	protein_coding	68877
248.179	0.277335	0.111996	0.00671011	0.0370875	ENSMUSG00000096199	Ptrhd1	protein_coding	69709
3226.84	0.2772	0.0576318	8.17968e-07	2.79532e-05	ENSMUSG00000006418	Rnf114	protein_coding	81018
12675.5	0.276397	0.0860714	0.000695627	0.00657759	ENSMUSG00000032959	Pebp1	protein_coding	23980
365.174	0.275201	0.105232	0.00459813	0.0276945	ENSMUSG00000048310	Pskh1	protein_coding	244631
2204.86	0.27488	0.112221	0.00731265	0.0395095	ENSMUSG00000047459	Dynlrb1	protein_coding	67068
1209.54	0.274102	0.0752053	0.000144311	0.00190636	ENSMUSG00000028622	Mrpl37	protein_coding	56280
4776.62	0.273539	0.0948482	0.00207036	0.0151201	ENSMUSG00000028964	Park7	protein_coding	57320
1724.89	0.272792	0.093211	0.00181686	0.0136918	ENSMUSG00000071796	6820431F20Rik	transcribed_unprocessed_pseudogene	NA
9219.04	0.272517	0.099752	0.00331262	0.0215918	ENSMUSG00000030654	Arl6ip1	protein_coding	54208
792.579	0.272418	0.102971	0.00427298	0.0261805	ENSMUSG00000021494	Ddx41	protein_coding	72935
986.617	0.27203	0.108728	0.00642993	0.0358646	ENSMUSG00000031134	Rbmx	protein_coding	19655
2456.29	0.270948	0.0929578	0.00190402	0.0141798	ENSMUSG00000024181	Mrpl28	protein_coding	68611
604.01	0.270361	0.104985	0.00528301	0.0308211	ENSMUSG00000063362	Alg11	protein_coding	207958
873.163	0.270254	0.111669	0.00810708	0.0427662	ENSMUSG00000022706	Mrpl40	protein_coding	18100
815.078	0.270239	0.106534	0.00589289	0.0335234	ENSMUSG00000021607	Mrpl36	protein_coding	94066
3370.39	0.269308	0.10879	0.00701232	0.038331	ENSMUSG00000052833	Sae1	protein_coding	56459
1257.52	0.269251	0.0939883	0.00224646	0.0161499	ENSMUSG00000028102	Pex11b	protein_coding	18632
1644.62	0.269161	0.093191	0.00208803	0.0152374	ENSMUSG00000023048	Prr13	protein_coding	66151
5616.1	0.269058	0.0998047	0.00375235	0.0236579	ENSMUSG00000026150	Mff	protein_coding	75734
1682.33	0.267797	0.0768357	0.00027215	0.0031438	ENSMUSG00000047215	Rpl9	protein_coding	20005
2829.48	0.267287	0.0919382	0.00198546	0.0146475	ENSMUSG00000004610	Etfb	protein_coding	110826
928.62	0.266954	0.0905534	0.00174719	0.013291	ENSMUSG00000002031	Ift46	protein_coding	76568
1089.1	0.26693	0.100103	0.00413336	0.0254976	ENSMUSG00000049091	Sephs2	protein_coding	20768
3929.97	0.266849	0.100884	0.00440156	0.0268361	ENSMUSG00000027852	Nras	protein_coding	18176
3494.49	0.266325	0.0868146	0.00118734	0.00994582	ENSMUSG00000000171	Sdhd	protein_coding	66925
654.002	0.265938	0.0979872	0.00361196	0.0229724	ENSMUSG00000024911	Fibp	protein_coding	58249
1961.33	0.265899	0.085095	0.000983714	0.00859508	ENSMUSG00000015120	Ube2i	protein_coding	22196
2286.56	0.265869	0.0701365	8.45184e-05	0.00122926	ENSMUSG00000006423	C330007P06Rik	protein_coding	77644
595.024	0.265849	0.0749255	0.000217117	0.00262545	ENSMUSG00000020831	0610010K14Rik	protein_coding	104457
[truncated: 91 more rows]

## Sheet: Downregulated genes
Downregulated genes in pairwise comparisons of ONP 30 vs 7 days (adjusted p-value < 0.05)
baseMean	log2FoldChange	lfcSE	pvalue	padj	ensembl_id	gene	gene_biotype	entrez_id
1227.82	-0.158198	0.0608678	0.00763873	0.0408965	ENSMUSG00000005362	Crbn	protein_coding	58799
3895.69	-0.166946	0.0587512	0.00359501	0.0228955	ENSMUSG00000026229	Psmd1	protein_coding	70247
1208.63	-0.17605	0.0637984	0.0045087	0.027346	ENSMUSG00000021192	Golga5	protein_coding	27277
8027.34	-0.18762	0.0609597	0.00157573	0.0122862	ENSMUSG00000006998	Psmd2	protein_coding	21762
16321.6	-0.190344	0.0748019	0.00809795	0.0427536	ENSMUSG00000023010	Tmbim6	protein_coding	110213
1101.84	-0.194466	0.0774665	0.00879471	0.0454157	ENSMUSG00000024070	Prkd3	protein_coding	75292
1196.28	-0.195642	0.0693517	0.00350508	0.0224744	ENSMUSG00000005069	Pex5	protein_coding	19305
1487.5	-0.197917	0.0695004	0.00320093	0.0210685	ENSMUSG00000046062	Ppp1r15b	protein_coding	108954
1448.53	-0.198332	0.0804864	0.00986266	0.0495867	ENSMUSG00000020873	Slc35b1	protein_coding	110172
901.45	-0.204806	0.0728951	0.0035158	0.0225202	ENSMUSG00000028330	Ncbp1	protein_coding	433702
1758.97	-0.212498	0.0821335	0.0066196	0.0366839	ENSMUSG00000030741	Spns1	protein_coding	73658
1704.79	-0.212749	0.0592403	0.000230089	0.0027558	ENSMUSG00000027170	Eif3m	protein_coding	98221
6364.4	-0.213882	0.083532	0.00710648	0.0387223	ENSMUSG00000024327	Slc39a7	protein_coding	14977
4849.19	-0.214496	0.0548753	6.47224e-05	0.00100076	ENSMUSG00000025613	Cct8	protein_coding	12469
2802.66	-0.227642	0.0775839	0.00217923	0.0157626	ENSMUSG00000022091	Sorbs3	protein_coding	20410
1482.64	-0.227751	0.0859403	0.0051908	0.0303909	ENSMUSG00000016382	Pls3	protein_coding	102866
1303.83	-0.228004	0.0906547	0.00762657	0.0408831	ENSMUSG00000028580	Pum1	protein_coding	80912
3562.62	-0.228949	0.0517753	6.5021e-06	0.000156249	ENSMUSG00000032383	Ppib	protein_coding	19035
2339.79	-0.229267	0.0852967	0.00461608	0.0277672	ENSMUSG00000007739	Cct4	protein_coding	12464
8968.2	-0.230338	0.094611	0.00942456	0.0478431	ENSMUSG00000025823	Pdia4	protein_coding	12304
3951.96	-0.231281	0.0599316	7.44808e-05	0.00110754	ENSMUSG00000027187	Cat	protein_coding	12359
755.132	-0.231452	0.0811657	0.00278291	0.0189656	ENSMUSG00000013997	Nit1	protein_coding	27045
3866.8	-0.231603	0.0655571	0.00026728	0.00310275	ENSMUSG00000038429	Usp5	protein_coding	22225
1460.66	-0.233411	0.0897246	0.0058358	0.0332487	ENSMUSG00000024974	Smc3	protein_coding	13006
4741.89	-0.235762	0.0939969	0.00751885	0.0403975	ENSMUSG00000031714	Gab1	protein_coding	14388
4064.52	-0.23655	0.0970125	0.00907833	0.046448	ENSMUSG00000075701	Selenos	protein_coding	109815
817.401	-0.236562	0.0838707	0.00299813	0.0200698	ENSMUSG00000028107	Tars2	protein_coding	71807
7825.81	-0.236854	0.0972275	0.00912198	0.0465955	ENSMUSG00000023175	Bsg	protein_coding	12215
3401.48	-0.2371	0.0744588	0.0009153	0.00812146	ENSMUSG00000017221	Psmd3	protein_coding	22123
4845.71	-0.23712	0.0961998	0.00842345	0.0439557	ENSMUSG00000055447	Cd47	protein_coding	16423
2828.13	-0.238047	0.0764725	0.00116201	0.00977703	ENSMUSG00000019432	Ddx39b	protein_coding	53817
844.185	-0.238456	0.0901166	0.00501682	0.0296205	ENSMUSG00000055319	Sec23ip	protein_coding	207352
1927.11	-0.24025	0.0955899	0.00726519	0.039292	ENSMUSG00000021595	Nsun2	protein_coding	28114
1407.15	-0.240295	0.0931794	0.00603978	0.0341837	ENSMUSG00000033712	Ccar2	protein_coding	219158
588.81	-0.240563	0.0975642	0.00827581	0.0434256	ENSMUSG00000046947	Adck2	protein_coding	57869
2344.6	-0.242113	0.0688159	0.000270323	0.00312845	ENSMUSG00000029405	G3bp2	protein_coding	23881
2616.23	-0.242545	0.0915756	0.00489083	0.029031	ENSMUSG00000040813	Tex264	protein_coding	21767
1452.47	-0.243486	0.0856618	0.00271877	0.0186701	ENSMUSG00000032316	Clk3	protein_coding	102414
983.136	-0.244296	0.0882643	0.00340518	0.022021	ENSMUSG00000024400	Wdr33	protein_coding	74320
2163.19	-0.246395	0.064013	7.28792e-05	0.00108909	ENSMUSG00000029156	Sgcb	protein_coding	24051
2288.28	-0.247747	0.0714812	0.00032062	0.00355149	ENSMUSG00000039536	Stau1	protein_coding	20853
3645.62	-0.249335	0.10144	0.00811713	0.0428073	ENSMUSG00000026965	Anapc2	protein_coding	99152
1808.49	-0.250903	0.0892733	0.00290084	0.0195713	ENSMUSG00000032437	Stt3b	protein_coding	68292
1309.08	-0.251324	0.0664341	9.31234e-05	0.00132981	ENSMUSG00000042688	Mapk6	protein_coding	50772
3162.48	-0.252964	0.0977875	0.00556874	0.0320759	ENSMUSG00000038023	Atp6v0a2	protein_coding	21871
2418.41	-0.253054	0.100644	0.00682752	0.0375494	ENSMUSG00000024812	Tjp2	protein_coding	21873
4938.02	-0.25312	0.0908898	0.00310465	0.0205954	ENSMUSG00000022477	Aco2	protein_coding	11429
817.416	-0.253534	0.0893689	0.00264169	0.0182614	ENSMUSG00000025862	Stag2	protein_coding	20843
5507.65	-0.253604	0.0799982	0.000893747	0.00796017	ENSMUSG00000037824	Tspan14	protein_coding	52588
963.558	-0.253925	0.0850794	0.00165321	0.0127551	ENSMUSG00000033159	Cnppd1	protein_coding	69171
4699.22	-0.254184	0.063045	3.29957e-05	0.000584442	ENSMUSG00000029447	Cct6a	processed_transcript	12466
1310.87	-0.255063	0.0830131	0.00123266	0.0102334	ENSMUSG00000020430	Pes1	protein_coding	64934
4123.27	-0.255771	0.107144	0.00952175	0.0482067	ENSMUSG00000031007	Atp6ap2	protein_coding	70495
6483.82	-0.256032	0.096132	0.00440081	0.0268361	ENSMUSG00000061032	Rrp1	protein_coding	18114
3837.3	-0.258346	0.0963918	0.00414271	0.0255377	ENSMUSG00000078517	Emc1	protein_coding	230866
4794.97	-0.258967	0.0954003	0.00373149	0.0235894	ENSMUSG00000037815	Ctnna1	protein_coding	12385
2917.98	-0.259681	0.103503	0.00671221	0.0370882	ENSMUSG00000025980	Hspd1	protein_coding	15510
2051.75	-0.262494	0.0960273	0.00346612	0.0222852	ENSMUSG00000038762	Abcf1	protein_coding	224742
7624.91	-0.262781	0.100228	0.00480391	0.0286685	ENSMUSG00000025228	Actr1a	protein_coding	54130
1917.19	-0.263383	0.0871608	0.00140079	0.0112926	ENSMUSG00000025968	Ndufs1	protein_coding	227197
1367.53	-0.263821	0.107026	0.00741945	0.0399431	ENSMUSG00000032733	Snx33	protein_coding	235406
1465.89	-0.264762	0.0761752	0.000286142	0.00325953	ENSMUSG00000079108	Srp54c	protein_coding	100101806
3230.23	-0.26541	0.103246	0.00548813	0.0317474	ENSMUSG00000059208	Hnrnpm	protein_coding	76936
1208.51	-0.265722	0.0819776	0.000660555	0.00629329	ENSMUSG00000061244	Exoc5	protein_coding	105504
5496.09	-0.265826	0.105577	0.00635069	0.0355699	ENSMUSG00000027195	Hsd17b12	protein_coding	56348
1247.28	-0.266306	0.112059	0.00929267	0.0473136	ENSMUSG00000009905	Kdsr	protein_coding	70750
1865.16	-0.26692	0.0918484	0.00199623	0.0147213	ENSMUSG00000003235	Eif2b5	protein_coding	224045
2783.23	-0.267598	0.0922515	0.00202343	0.0148695	ENSMUSG00000010277	2610507B11Rik	protein_coding	72503
712.373	-0.26828	0.0985614	0.00348658	0.0224015	ENSMUSG00000028607	Cpt2	protein_coding	12896
1424.32	-0.268601	0.102301	0.00461609	0.0277672	ENSMUSG00000020198	Ap3d1	protein_coding	11776
2615.48	-0.268876	0.0955269	0.00262717	0.0181868	ENSMUSG00000071650	Ganab	protein_coding	14376
2740.91	-0.26916	0.0864829	0.00100949	0.00877155	ENSMUSG00000024740	Ddb1	protein_coding	13194
716.808	-0.270881	0.0945058	0.00221742	0.0159533	ENSMUSG00000038417	Fig4	protein_coding	103199
1690.92	-0.271201	0.106295	0.00562654	0.032366	ENSMUSG00000024487	Yipf5	protein_coding	67180
3148.22	-0.271939	0.0892293	0.00123415	0.0102334	ENSMUSG00000002844	Adprh	protein_coding	11544
2729.56	-0.272677	0.11369	0.00848368	0.0441854	ENSMUSG00000027668	Mfn1	protein_coding	67414
3589.34	-0.272853	0.0781226	0.000258431	0.00301468	ENSMUSG00000025950	Idh1	protein_coding	15926
927.286	-0.273769	0.0921865	0.00157539	0.0122862	ENSMUSG00000030284	Creld1	protein_coding	171508
2763.94	-0.273826	0.0889313	0.00110193	0.00940464	ENSMUSG00000021987	Mtmr6	protein_coding	219135
16236	-0.274845	0.0781012	0.000231853	0.00277518	ENSMUSG00000019087	Atp6ap1	protein_coding	54411
896.781	-0.27545	0.0998611	0.00301509	0.0201547	ENSMUSG00000013787	Ehmt2	protein_coding	110147
1780.26	-0.275789	0.0958924	0.00209819	0.0152937	ENSMUSG00000020823	Sec14l1	protein_coding	74136
1133.59	-0.276045	0.0916917	0.00136468	0.0110487	ENSMUSG00000022469	Rapgef3	protein_coding	223864
1157.03	-0.278043	0.0724437	6.58554e-05	0.00101329	ENSMUSG00000028271	Gtf2b	protein_coding	229906
331.929	-0.278342	0.11182	0.00644253	0.0358925	ENSMUSG00000021693	Kif2a	protein_coding	16563
1305.35	-0.278661	0.0915167	0.00120358	0.010055	ENSMUSG00000006675	P4htm	protein_coding	74443
1063.23	-0.278713	0.111808	0.00636698	0.0356294	ENSMUSG00000026585	Kifap3	protein_coding	16579
1837.85	-0.279743	0.0789791	0.00020761	0.00253978	ENSMUSG00000031753	Cog4	protein_coding	102339
7349.39	-0.280237	0.0548377	1.72179e-07	7.46665e-06	ENSMUSG00000060373	Hnrnpc	protein_coding	15381
516.14	-0.280269	0.113917	0.00690061	0.0378366	ENSMUSG00000030801	Kat8	protein_coding	67773
779.641	-0.281449	0.101751	0.00285501	0.0193521	ENSMUSG00000043411	Usp48	protein_coding	170707
1342.96	-0.282662	0.113939	0.00644173	0.0358925	ENSMUSG00000038371	Sbf2	protein_coding	319934
2071	-0.282935	0.0925957	0.00113658	0.00963611	ENSMUSG00000022771	Ppil2	protein_coding	66053
2951.62	-0.283039	0.101841	0.00272081	0.0186774	ENSMUSG00000027184	Caprin1	protein_coding	53872
793.262	-0.283545	0.100772	0.00244297	0.0172091	ENSMUSG00000032059	Alg9	protein_coding	102580
1324.48	-0.284507	0.0958707	0.00150059	0.011844	ENSMUSG00000058230	Arhgap35	protein_coding	232906
11523.9	-0.284756	0.111793	0.00530047	0.0308891	ENSMUSG00000034994	Eef2	protein_coding	13629
1402.84	-0.285101	0.0927944	0.00106316	0.00914102	ENSMUSG00000066152	Slc31a2	protein_coding	20530
2118.68	-0.285217	0.0966915	0.00158285	0.0123282	ENSMUSG00000028049	Scamp3	protein_coding	24045
3253.36	-0.285431	0.0998241	0.00210158	0.0153125	ENSMUSG00000021037	Ahsa1	protein_coding	217737
735.21	-0.285462	0.122374	0.00941188	0.0477916	ENSMUSG00000095463	Entpd4	protein_coding	67464
1371.43	-0.285772	0.103804	0.00290193	0.0195717	ENSMUSG00000018820	Zfyve27	protein_coding	319740
905.701	-0.285909	0.116336	0.00674224	0.0372041	ENSMUSG00000050812	Ecpas	protein_coding	230249
2286.22	-0.286009	0.0631071	3.01656e-06	8.30721e-05	ENSMUSG00000033793	Atp6v1h	protein_coding	108664
1031.6	-0.28694	0.122478	0.00909422	0.046504	ENSMUSG00000022471	Xrcc6	protein_coding	14375
960.278	-0.287166	0.110373	0.00448368	0.0272312	ENSMUSG00000039483	Asb6	protein_coding	72323
1815.55	-0.287198	0.102226	0.00242753	0.0171509	ENSMUSG00000035325	Sec31a	protein_coding	69162
174.776	-0.288393	0.124746	0.00977207	0.0492099	ENSMUSG00000117284	Gm7072	protein_coding	631624
4953.61	-0.28858	0.0963445	0.0013432	0.0109428	ENSMUSG00000032328	Tmem30a	protein_coding	69981
623.683	-0.288693	0.116583	0.00631105	0.0353689	ENSMUSG00000005043	Sgsh	protein_coding	27029
600.078	-0.28881	0.083181	0.000257165	0.00300567	ENSMUSG00000026698	Pigc	protein_coding	67292
1172.02	-0.289044	0.123281	0.00894684	0.0459497	ENSMUSG00000035547	Capn5	protein_coding	12337
19959.6	-0.28918	0.107818	0.00351562	0.0225202	ENSMUSG00000063524	Eno1	protein_coding	13806
848.306	-0.289438	0.101605	0.00212599	0.0154651	ENSMUSG00000056305	Usp39	protein_coding	28035
1358.76	-0.289483	0.091525	0.000766916	0.00704338	ENSMUSG00000027012	Dync1i2	protein_coding	13427
1161.39	-0.290432	0.100921	0.00193161	0.0143343	ENSMUSG00000070730	Rmdn3	protein_coding	67809
1348.78	-0.292236	0.114807	0.00511224	0.0300802	ENSMUSG00000053291	Rab4b	protein_coding	19342
1307.77	-0.292632	0.0923408	0.000738465	0.00684406	ENSMUSG00000029713	Gnb2	protein_coding	14693
515.065	-0.29279	0.0964073	0.00114639	0.00969272	ENSMUSG00000003184	Irf3	protein_coding	54131
1012.54	-0.293877	0.11844	0.00604975	0.0342243	ENSMUSG00000061136	Prpf40a	protein_coding	56194
1556.92	-0.294522	0.112007	0.00397712	0.0247687	ENSMUSG00000071074	Yipf3	protein_coding	28064
1483.37	-0.294897	0.123286	0.00764641	0.0408965	ENSMUSG00000037949	Ano10	protein_coding	102566
5691.32	-0.296471	0.0894628	0.00043745	0.00454409	ENSMUSG00000003528	Slc25a1	protein_coding	13358
1937.27	-0.298019	0.108547	0.00277498	0.0189458	ENSMUSG00000003269	Cyth2	protein_coding	19158
2257.38	-0.298567	0.11143	0.00336392	0.0218525	ENSMUSG00000026615	Eprs	protein_coding	107508
4249.35	-0.300045	0.112352	0.0034232	0.0221148	ENSMUSG00000029621	Arpc1a	protein_coding	56443
1717.41	-0.300383	0.114901	0.00402001	0.0249534	ENSMUSG00000005823	Gpr108	protein_coding	78308
220.347	-0.301261	0.131385	0.00953198	0.0482456	ENSMUSG00000061898	Rbak	protein_coding	57782
428.938	-0.301817	0.107683	0.00228519	0.0163659	ENSMUSG00000001767	Crnkl1	protein_coding	66877
869.247	-0.301945	0.129392	0.00855576	0.0444617	ENSMUSG00000062234	Gak	protein_coding	231580
1054.06	-0.301965	0.115019	0.00385956	0.0242124	ENSMUSG00000017264	Exosc10	protein_coding	50912
1683.02	-0.303122	0.0892108	0.000312291	0.00349299	ENSMUSG00000032480	Dhx30	protein_coding	72831
849.28	-0.303197	0.121813	0.00561666	0.0323322	ENSMUSG00000040667	Nup88	protein_coding	19069
659.973	-0.303437	0.125358	0.00674926	0.0372193	ENSMUSG00000058638	Zfp110	protein_coding	65020
1722.73	-0.304462	0.0974947	0.000808647	0.0073728	ENSMUSG00000001424	Snd1	protein_coding	56463
436.631	-0.305604	0.102242	0.00124775	0.0103144	ENSMUSG00000037343	Taf2	protein_coding	319944
783.27	-0.305668	0.120201	0.00477048	0.0285321	ENSMUSG00000041096	Tspyl2	protein_coding	52808
1091.5	-0.305905	0.117328	0.00397359	0.0247631	ENSMUSG00000089715	Cbx6	protein_coding	494448
314.15	-0.306217	0.118791	0.00431268	0.0263795	ENSMUSG00000038563	Efl1	protein_coding	101592
8690.14	-0.307918	0.0954821	0.000560376	0.00553452	ENSMUSG00000026203	Dnajb2	protein_coding	56812
895.89	-0.308708	0.102672	0.00115764	0.00974489	ENSMUSG00000026988	Wdsub1	protein_coding	72137
1593.87	-0.309037	0.128054	0.00665975	0.0368415	ENSMUSG00000058587	Tmod3	protein_coding	50875
8637.72	-0.309193	0.0940702	0.000448364	0.00461678	ENSMUSG00000019877	Serinc1	protein_coding	56442
923.406	-0.309661	0.107058	0.0016569	0.0127783	ENSMUSG00000002546	Golga2	protein_coding	99412
1181.02	-0.309815	0.117202	0.00350148	0.0224667	ENSMUSG00000049076	Acap2	protein_coding	78618
548.52	-0.310022	0.116175	0.00325154	0.0213272	ENSMUSG00000005886	Ncoa2	protein_coding	17978
381.658	-0.310677	0.116427	0.00324038	0.0212614	ENSMUSG00000032498	Mlh1	protein_coding	17350
1533.8	-0.311107	0.0917496	0.000306195	0.00343608	ENSMUSG00000019943	Atp2b1	protein_coding	67972
974.069	-0.311647	0.091979	0.000308113	0.0034535	ENSMUSG00000060279	Ap2a1	protein_coding	11771
[truncated: 1,518 more rows]

## Sheet: Diff. expressed pathways
Normalized enrichment scores (NES) of significant pathways identified in gene set enrichment analysis (GSEA) of ONP 30 vs 7 days (adjusted p-value < 0.05, q-value < 0.2)
[truncated: 48 more rows]
[truncated: 118 more columns]

[truncated: 2 more sheets: Upregulated pathways, Downregulated pathways]
