# Supplementary material for: Astrocytes of the optic nerve exhibit a region-specific and temporally distinct response to elevated intraocular pressure
Source: Mol Neurodegener. 2023 Sep 27;18:68. doi: 10.1186/s13024-023-00658-9 (PMC10523752; doi:10.1186/s13024-023-00658-9)
Supplement: Supplementary file 10 — Additional file 10: Supplementary Table 8. Common differentially expressed genes in all three timpoint comparisons in the ONP. [file 13024_2023_658_MOESM10_ESM.xlsx]

## Sheet: resLFC-ashr_ONP_microbeads_time
ensembl_id	gene	entrez_id	log2FoldChange	padj
ENSMUSG00000034579	Pla2g3	237625	0.918879	0.00705445
ENSMUSG00000034570	Inpp5j	170835	0.494379	0.0134014
ENSMUSG00000066129	Kndc1	76484	0.430887	0.0250301
ENSMUSG00000032193	Ldlr	16835	0.417537	0.0136152
ENSMUSG00000058070	Eml1	68519	0.394867	0.0232721
ENSMUSG00000018339	Gpx3	14778	0.383297	0.0301986
ENSMUSG00000028655	Mfsd2a	76574	0.349673	0.0301986
ENSMUSG00000024767	Otub1	107260	-0.21742	0.0199424
ENSMUSG00000020738	Sumo2	170930	-0.238276	0.0136152
ENSMUSG00000052369	Tmem106c	380967	-0.275721	0.0481883
ENSMUSG00000056612	Ppp1r14b	18938	-0.337641	0.0435478
ENSMUSG00000022323	Rida	15473	-0.373457	0.0335571
ENSMUSG00000028194	Ddah1	69219	-0.387932	0.0229891
ENSMUSG00000040147	Maob	109731	-0.40274	0.0353494
ENSMUSG00000022679	Mpv17l	93734	-0.420751	0.0186401
ENSMUSG00000029878	Dbpht2	386753	-0.46624	0.0369843
ENSMUSG00000029084	Cd38	12494	-0.552486	0.023403
ENSMUSG00000042793	Lgr6	329252	-0.558028	0.026666
ENSMUSG00000035686	Thrsp	21835	-0.606989	0.0138414
ENSMUSG00000025813	Homer2	26557	-0.645628	0.00593937
ENSMUSG00000026668	Ucma	68527	-1.48409	0.00157292
ENSMUSG00000042453	Reln	19699	-1.86052	0.0087496
