# Supplementary material for: Astrocytes of the optic nerve exhibit a region-specific and temporally distinct response to elevated intraocular pressure
Source: Mol Neurodegener. 2023 Sep 27;18:68. doi: 10.1186/s13024-023-00658-9 (PMC10523752; doi:10.1186/s13024-023-00658-9)
Supplement: Supplementary file 11 — Additional file 11: Supplementary Table 9. Differentially expressed genes and pathways identified in ONP 30 vs 0 days. [file 13024_2023_658_MOESM11_ESM.xlsx]

## Sheet: DEGs
baseMean	log2FoldChange	lfcSE	pvalue	padj	ensembl_id	gene	gene_biotype	entrez_id
274.688	-1.65931	0.166529	4.69055e-25	7.89232e-21	ENSMUSG00000005672	Kit	protein_coding	16590
1637.22	-1.32962	0.17794	5.10041e-16	4.29098e-12	ENSMUSG00000032135	Mcam	protein_coding	84004
23.1594	-23.0025	2.97147	5.92877e-15	3.32525e-11	ENSMUSG00000073878	Gm13304	protein_coding	100504346
1352.75	-0.734706	0.115569	3.26225e-12	1.37227e-08	ENSMUSG00000030616	Sytl2	protein_coding	83671
118.164	-2.28459	0.359187	4.16052e-12	1.4001e-08	ENSMUSG00000029608	Rph3a	protein_coding	19894
29.5917	-2.75962	0.455474	6.51057e-12	1.82578e-08	ENSMUSG00000025383	Il23a	protein_coding	83430
356.016	-0.985943	0.170323	6.73473e-11	1.61884e-07	ENSMUSG00000034832	Tet3	protein_coding	194388
342.098	0.646192	0.11475	1.43391e-10	3.01587e-07	ENSMUSG00000011382	Dhdh	protein_coding	71755
236.293	-0.613672	0.110203	1.63998e-10	3.06604e-07	ENSMUSG00000091780	Sco2	protein_coding	100126824
561.462	-0.853053	0.150896	2.06378e-10	3.47251e-07	ENSMUSG00000035566	Pcdh17	protein_coding	219228
77.6287	1.6246	0.294867	3.55267e-10	5.4343e-07	ENSMUSG00000033249	Hsf4	protein_coding	26386
299.164	-1.87938	0.342614	6.14587e-10	7.93813e-07	ENSMUSG00000029602	Rasal1	protein_coding	19415
1279.24	-2.20715	0.40302	6.60489e-10	7.93813e-07	ENSMUSG00000062151	Unc13c	protein_coding	208898
195.645	-1.78001	0.325313	5.78243e-10	7.93813e-07	ENSMUSG00000115529	9630013A20Rik	antisense	NA
607.903	-0.820219	0.152384	8.87631e-10	9.95686e-07	ENSMUSG00000045954	Cavin2	protein_coding	20324
827.317	0.549327	0.107427	1.32123e-09	1.38944e-06	ENSMUSG00000027245	Hypk	protein_coding	67693
409.867	0.759385	0.146632	2.35974e-09	2.33559e-06	ENSMUSG00000019577	Pdk4	protein_coding	27273
799.379	1.50736	0.298896	3.1414e-09	2.93651e-06	ENSMUSG00000018339	Gpx3	protein_coding	14778
119.62	-2.00118	0.38875	3.49832e-09	3.09804e-06	ENSMUSG00000056296	Synpr	protein_coding	72003
25.1513	-2.0577	0.403966	4.49195e-09	3.77908e-06	ENSMUSG00000097736	9530059O14Rik	lincRNA	NA
91.3405	-1.78684	0.355034	5.08205e-09	4.07193e-06	ENSMUSG00000074217	2210011C24Rik	protein_coding	70134
112.198	-1.99404	0.395518	5.67756e-09	4.15351e-06	ENSMUSG00000025701	Alox5	protein_coding	11689
8012.82	0.424954	0.0871223	5.52535e-09	4.15351e-06	ENSMUSG00000026123	Plekhb2	protein_coding	226971
3519.47	0.670705	0.136149	6.06557e-09	4.25247e-06	ENSMUSG00000040681	Hmgn1	protein_coding	15312
742.957	-1.08917	0.223874	6.7551e-09	4.54645e-06	ENSMUSG00000036158	Prickle1	protein_coding	106042
5739.22	-0.917712	0.186333	7.21838e-09	4.67141e-06	ENSMUSG00000001467	Cyp51	protein_coding	13121
44.3411	1.64526	0.335357	7.50624e-09	4.67778e-06	ENSMUSG00000058420	Syt17	protein_coding	110058
35.5576	-1.85468	0.383659	1.3192e-08	7.92748e-06	ENSMUSG00000051323	Pcdh19	protein_coding	279653
1444.37	-0.791381	0.164904	1.43209e-08	8.30911e-06	ENSMUSG00000026675	Hsd17b7	protein_coding	15490
1386.32	-0.714398	0.15044	1.59317e-08	8.93558e-06	ENSMUSG00000026131	Dst	protein_coding	13518
98.9682	1.5648	0.338005	2.29164e-08	1.20497e-05	ENSMUSG00000035486	Plk5	protein_coding	216166
1373.19	-0.966646	0.207828	2.25148e-08	1.20497e-05	ENSMUSG00000039328	Rnf122	protein_coding	68867
146.323	1.00493	0.217502	2.39572e-08	1.22153e-05	ENSMUSG00000057455	Rit2	protein_coding	19762
599.843	-1.07992	0.235598	2.47502e-08	1.22484e-05	ENSMUSG00000028633	Ctps	protein_coding	51797
78.373	-1.83913	0.393868	2.59568e-08	1.24785e-05	ENSMUSG00000037872	Ackr1	protein_coding	13349
48.6646	-1.62363	0.353853	2.9326e-08	1.37066e-05	ENSMUSG00000070369	Itgad	protein_coding	381924
962.174	1.47856	0.326289	3.14147e-08	1.4286e-05	ENSMUSG00000026676	Ccdc3	protein_coding	74186
685.189	-0.468442	0.104954	3.35888e-08	1.48728e-05	ENSMUSG00000041638	Gcn1l1	protein_coding	231659
29.8623	1.78298	0.390486	3.77215e-08	1.58676e-05	ENSMUSG00000032093	Cd3e	protein_coding	12501
386.323	-0.861264	0.188345	3.70636e-08	1.58676e-05	ENSMUSG00000045482	Trrap	protein_coding	100683
1502.66	0.527471	0.119563	4.03487e-08	1.63628e-05	ENSMUSG00000028207	Asph	protein_coding	65973
746.865	-0.530517	0.120303	4.08437e-08	1.63628e-05	ENSMUSG00000028655	Mfsd2a	protein_coding	76574
1616.29	-1.32982	0.304404	5.52669e-08	1.94204e-05	ENSMUSG00000002504	Slc9a3r2	protein_coding	65962
1769.68	0.462793	0.105919	5.38134e-08	1.94204e-05	ENSMUSG00000022698	Naa50	protein_coding	72117
6982.39	-0.320507	0.0674704	5.49795e-08	1.94204e-05	ENSMUSG00000029106	Add1	protein_coding	11518
1318.9	-0.863098	0.192868	5.54011e-08	1.94204e-05	ENSMUSG00000030747	Dgat2	protein_coding	67800
435.931	-1.59671	0.360032	5.31516e-08	1.94204e-05	ENSMUSG00000048978	Nrsn1	protein_coding	22360
136.249	1.10456	0.250972	5.22191e-08	1.94204e-05	ENSMUSG00000097059	Fam120aos	lincRNA	NA
1107.34	-0.341481	0.0736996	6.39778e-08	2.19692e-05	ENSMUSG00000028405	Aco1	protein_coding	11428
148.469	0.791982	0.178527	6.68671e-08	2.25021e-05	ENSMUSG00000028885	Smpdl3b	protein_coding	100340
8748.13	-0.383372	0.0871189	9.63608e-08	3.17915e-05	ENSMUSG00000041889	Shisa4	protein_coding	77552
103.492	1.7494	0.407586	1.03393e-07	3.31006e-05	ENSMUSG00000044461	Shisa2	protein_coding	219134
55.1775	1.18681	0.281695	1.04263e-07	3.31006e-05	ENSMUSG00000085042	Abhd11os	transcribed_unitary_pseudogene	NA
48.5432	1.49352	0.354375	1.1323e-07	3.51956e-05	ENSMUSG00000000440	Pparg	protein_coding	19016
1944.32	-1.1595	0.276575	1.15046e-07	3.51956e-05	ENSMUSG00000021594	Srd5a1	protein_coding	78925
3471.06	-0.538251	0.129219	1.24771e-07	3.74894e-05	ENSMUSG00000041801	Phlda3	protein_coding	27280
1139.27	-0.393199	0.0919873	1.52015e-07	4.48736e-05	ENSMUSG00000024290	Rock1	protein_coding	19877
11.6826	-2.91917	0.998646	1.82434e-07	5.29248e-05	ENSMUSG00000025650	Col7a1	protein_coding	12836
416.444	-0.975233	0.236813	1.90561e-07	5.43456e-05	ENSMUSG00000032036	Kirrel3	protein_coding	67703
1139.83	-0.816566	0.196309	1.96106e-07	5.49945e-05	ENSMUSG00000034390	Cmip	protein_coding	74440
406.96	0.853525	0.207074	2.20224e-07	6.07458e-05	ENSMUSG00000070366	Plpp4	protein_coding	381925
265.855	0.95693	0.235647	2.41716e-07	6.55986e-05	ENSMUSG00000029878	Dbpht2	lincRNA	386753
1481.14	-0.440048	0.108543	2.61044e-07	6.97195e-05	ENSMUSG00000026641	Usf1	protein_coding	22278
171.114	-0.96009	0.238895	2.80094e-07	7.36386e-05	ENSMUSG00000058806	Col13a1	protein_coding	12817
160.355	-1.11672	0.282079	2.85497e-07	7.39041e-05	ENSMUSG00000024754	Tmem2	protein_coding	83921
21242.5	0.892682	0.221387	2.92675e-07	7.39499e-05	ENSMUSG00000017009	Sdc4	protein_coding	20971
530.286	-0.857192	0.212106	2.94464e-07	7.39499e-05	ENSMUSG00000026939	Tmem141	protein_coding	51875
241.199	1.05564	0.266379	3.0044e-07	7.43412e-05	ENSMUSG00000090129	Olfr287	protein_coding	634104
127.876	-1.09733	0.278159	3.05753e-07	7.45595e-05	ENSMUSG00000115422	4930452G13Rik	lincRNA	NA
102.539	0.795809	0.197766	3.2544e-07	7.82264e-05	ENSMUSG00000054850	Smim10l2a	protein_coding	320237
663.843	0.440133	0.11071	3.69421e-07	8.52501e-05	ENSMUSG00000022677	Fopnl	protein_coding	66086
2838.16	-0.576706	0.146891	3.63575e-07	8.52501e-05	ENSMUSG00000034930	Rtkn	protein_coding	20166
22.3076	-1.30129	0.336848	3.6986e-07	8.52501e-05	ENSMUSG00000054453	Sytl5	protein_coding	236643
1794.45	0.867652	0.218567	3.76296e-07	8.55615e-05	ENSMUSG00000029821	Gsdme	protein_coding	54722
670.47	-0.505169	0.129891	4.15304e-07	9.3172e-05	ENSMUSG00000037487	Ubr5	protein_coding	70790
1846.71	-0.783736	0.199302	4.5326e-07	0.000100349	ENSMUSG00000006517	Mvd	protein_coding	192156
813.285	-0.379861	0.0935738	4.80557e-07	0.000105011	ENSMUSG00000055204	Ankrd17	protein_coding	81702
95.7685	1.13516	0.299132	4.98038e-07	0.000107436	ENSMUSG00000052631	Sh2d6	protein_coding	71130
5570.98	-0.633681	0.165868	6.04488e-07	0.000128748	ENSMUSG00000022351	Sqle	protein_coding	20775
41.4974	1.36702	0.37149	6.7809e-07	0.000142619	ENSMUSG00000087479	Gm16835	processed_transcript	NA
1853.33	-0.460793	0.122255	7.93345e-07	0.0001648	ENSMUSG00000034586	Hid1	protein_coding	217310
199.587	1.11785	0.306621	8.26776e-07	0.00016965	ENSMUSG00000022114	Spry2	protein_coding	24064
334.102	1.22315	0.338098	8.44441e-07	0.000171187	ENSMUSG00000018451	6330403K07Rik	lincRNA	103712
1061.2	-0.872081	0.234839	8.95929e-07	0.000179463	ENSMUSG00000033960	Jcad	protein_coding	240185
32.1905	-2.20981	0.669506	9.23004e-07	0.000182572	ENSMUSG00000020396	Nefh	protein_coding	380684
161.976	0.705093	0.189409	9.3315e-07	0.000182572	ENSMUSG00000073478	D730003I15Rik	lincRNA	NA
686.518	-0.579908	0.157484	9.61562e-07	0.000185968	ENSMUSG00000050310	Rictor	protein_coding	78757
512.574	-0.417749	0.110415	1.01388e-06	0.000193859	ENSMUSG00000060402	Chst8	protein_coding	68947
6.18534	2.49875	1.52167	1.07099e-06	0.000202477	ENSMUSG00000046561	Arsj	protein_coding	271970
1303.47	-0.490788	0.135363	1.27724e-06	0.000238788	ENSMUSG00000035206	Sppl2b	protein_coding	73218
2475.03	-0.778327	0.216508	1.43418e-06	0.000263807	ENSMUSG00000033105	Lss	protein_coding	16987
171.244	0.8195	0.228686	1.44243e-06	0.000263807	ENSMUSG00000117003	CT010496.1	bidirectional_promoter_lncRNA	NA
81.9804	0.887164	0.251883	1.61888e-06	0.000292896	ENSMUSG00000096956	Snhg18	lincRNA	NA
633.093	-0.382941	0.102462	1.81809e-06	0.000325438	ENSMUSG00000026698	Pigc	protein_coding	67292
3533.6	-0.52069	0.149558	2.12106e-06	0.00037176	ENSMUSG00000031990	Jam3	protein_coding	83964
23.8193	-1.89828	0.603453	2.11358e-06	0.00037176	ENSMUSG00000056025	Clca3a1	protein_coding	12722
676.687	0.700956	0.202112	2.2225e-06	0.000385524	ENSMUSG00000033022	Cdo1	protein_coding	12583
137.869	-1.7247	0.553192	2.70711e-06	0.000464795	ENSMUSG00000033282	Rpgrip1l	protein_coding	244585
20.0198	1.45866	0.464882	3.03185e-06	0.000515292	ENSMUSG00000113771	Gm36529	antisense	NA
59.2089	-1.85313	0.622183	3.07658e-06	0.000517665	ENSMUSG00000025804	Ccr1	protein_coding	12768
6900.5	-0.874163	0.265946	3.33745e-06	0.000555999	ENSMUSG00000059743	Fdps	protein_coding	110196
4069.78	-0.683534	0.205194	3.49264e-06	0.000570555	ENSMUSG00000038034	Igsf8	protein_coding	140559
1604.09	0.329723	0.0870564	3.46659e-06	0.000570555	ENSMUSG00000044792	Isca1	protein_coding	69046
621.304	-0.837052	0.255026	3.56069e-06	0.000576079	ENSMUSG00000066129	Kndc1	protein_coding	76484
101.163	-0.767069	0.233141	3.7714e-06	0.000604357	ENSMUSG00000113476	Gm48309	TEC	NA
1978.88	-0.580033	0.175514	3.89075e-06	0.00061183	ENSMUSG00000028328	Tmod1	protein_coding	21916
844.671	-0.735296	0.223405	3.86094e-06	0.00061183	ENSMUSG00000038370	Pcp4l1	protein_coding	66425
232.19	-1.01155	0.320956	4.02591e-06	0.000621468	ENSMUSG00000026475	Rgs16	protein_coding	19734
1637.66	-0.677882	0.206016	3.99202e-06	0.000621468	ENSMUSG00000027254	Map1a	protein_coding	17754
4582.24	-0.261142	0.0639729	4.08186e-06	0.000624377	ENSMUSG00000033917	Gde1	protein_coding	56209
86.9964	-1.06997	0.343399	4.13168e-06	0.000626303	ENSMUSG00000047428	Dlk2	protein_coding	106565
780.727	0.994222	0.318368	4.45892e-06	0.000661905	ENSMUSG00000029084	Cd38	protein_coding	12494
30.5954	0.895039	0.281875	4.45529e-06	0.000661905	ENSMUSG00000040794	C1qtnf4	protein_coding	67445
10881.8	0.548041	0.167507	4.48456e-06	0.000661905	ENSMUSG00000102869	2900097C17Rik	lincRNA	NA
19669.4	-0.392977	0.112966	4.53021e-06	0.000662829	ENSMUSG00000036503	Rnf13	protein_coding	24017
139.611	-1.30255	0.434443	4.62411e-06	0.000670736	ENSMUSG00000037161	Mgarp	protein_coding	67749
502.154	0.587434	0.180966	4.76256e-06	0.000680233	ENSMUSG00000027452	Acss1	protein_coding	68738
101.76	-0.778122	0.242583	4.77044e-06	0.000680233	ENSMUSG00000035266	Helq	protein_coding	191578
9497.77	-0.595105	0.183875	4.90482e-06	0.000693517	ENSMUSG00000033595	Lgi3	protein_coding	213469
1641.37	-0.831552	0.262643	5.01979e-06	0.000703858	ENSMUSG00000041939	Mvk	protein_coding	17855
374.413	-0.485676	0.148304	5.09555e-06	0.000708577	ENSMUSG00000023977	Ubr2	protein_coding	224826
1050.84	0.365116	0.103208	5.18553e-06	0.000709364	ENSMUSG00000050732	Vamp8	protein_coding	22320
80.5021	-0.975348	0.316701	5.14776e-06	0.000709364	ENSMUSG00000107134	Gm42528	TEC	NA
4827.41	-0.860537	0.278379	5.93416e-06	0.000805227	ENSMUSG00000050121	Opalin	protein_coding	226115
1689.93	-0.712084	0.226608	6.20705e-06	0.000835518	ENSMUSG00000058589	Anks1b	protein_coding	77531
2487.18	-0.317808	0.0861518	6.41187e-06	0.000856239	ENSMUSG00000031156	Slc35a2	protein_coding	22232
89.667	-1.24719	0.436361	6.77154e-06	0.00089715	ENSMUSG00000061762	Tac1	protein_coding	21333
3321.23	-0.693674	0.222662	6.8502e-06	0.000900476	ENSMUSG00000027605	Acss2	protein_coding	60525
1351.32	-0.333528	0.0928095	6.9572e-06	0.000900476	ENSMUSG00000029713	Gnb2	protein_coding	14693
18.9329	-1.5788	0.57964	6.9187e-06	0.000900476	ENSMUSG00000034435	Tmem30b	protein_coding	238257
3645.39	-0.487995	0.153796	7.36481e-06	0.000945957	ENSMUSG00000020917	Acly	protein_coding	104112
3067.7	-0.70303	0.228356	7.58712e-06	0.000967128	ENSMUSG00000029482	Aacs	protein_coding	78894
4705.91	0.315961	0.0865953	7.76523e-06	0.000982389	ENSMUSG00000024712	Rfk	protein_coding	54391
2882.39	0.282172	0.0740561	8.07877e-06	0.00101443	ENSMUSG00000024767	Otub1	protein_coding	107260
2776.29	-0.551076	0.178881	8.75436e-06	0.00109112	ENSMUSG00000025153	Fasn	protein_coding	14104
351.177	-0.94279	0.328398	9.36845e-06	0.00115907	ENSMUSG00000102712	Gm37758	TEC	NA
2276.9	0.954222	0.335568	9.86472e-06	0.00121156	ENSMUSG00000035686	Thrsp	protein_coding	21835
25.2979	1.77435	1.28083	9.96689e-06	0.00121524	ENSMUSG00000030882	Dnhd1	protein_coding	77505
97.0581	-0.916897	0.320777	1.0088e-05	0.00122116	ENSMUSG00000003863	Ppfia3	protein_coding	76787
20.2007	-1.88927	1.05202	1.01835e-05	0.00122391	ENSMUSG00000029082	Bst1	protein_coding	12182
384.592	-0.920773	0.324601	1.0598e-05	0.00125578	ENSMUSG00000022861	Dgkg	protein_coding	110197
563.873	-0.380775	0.115547	1.05388e-05	0.00125578	ENSMUSG00000028617	Lrrc42	protein_coding	77809
8.13108	1.8359	0.87041	1.07085e-05	0.00126001	ENSMUSG00000099032	Tcf24	protein_coding	100039596
388.799	-1.43702	0.560616	1.10078e-05	0.00128119	ENSMUSG00000020218	Wif1	protein_coding	24117
337.046	-1.84479	0.906348	1.10408e-05	0.00128119	ENSMUSG00000037095	Lrg1	protein_coding	76905
3986.6	-0.72826	0.248034	1.11502e-05	0.00128502	ENSMUSG00000040268	Plekha1	protein_coding	101476
184.393	-1.17502	0.443222	1.18047e-05	0.00133306	ENSMUSG00000016356	Col20a1	protein_coding	73368
638.702	-0.328751	0.0944953	1.17002e-05	0.00133306	ENSMUSG00000031314	Taf1	protein_coding	270627
1087.61	0.506427	0.167464	1.17879e-05	0.00133306	ENSMUSG00000038646	Rammet	protein_coding	67148
280.497	-0.458443	0.149621	1.25164e-05	0.00139471	ENSMUSG00000034525	Ice1	protein_coding	218333
15.8143	-1.715	0.766239	1.24491e-05	0.00139471	ENSMUSG00000052403	Fcnaos	antisense	NA
585.663	-0.87795	0.313908	1.26187e-05	0.00139685	ENSMUSG00000031104	Rab33a	protein_coding	19337
189.826	0.723051	0.250169	1.27934e-05	0.00140693	ENSMUSG00000025813	Homer2	protein_coding	26557
1547.91	-0.58487	0.198272	1.28784e-05	0.00140709	ENSMUSG00000023026	Dip2b	protein_coding	239667
83.5377	-1.34043	0.532769	1.34007e-05	0.00145471	ENSMUSG00000040298	Btbd16	protein_coding	330660
190.747	-0.466174	0.153943	1.36493e-05	0.0014722	ENSMUSG00000053289	Ddx10	protein_coding	77591
19.4371	1.27225	0.501699	1.37902e-05	0.00147583	ENSMUSG00000041798	Gck	protein_coding	103988
237.358	-0.444185	0.145181	1.38583e-05	0.00147583	ENSMUSG00000063455	D630045J12Rik	protein_coding	330286
706.53	-0.804919	0.286733	1.39865e-05	0.00148011	ENSMUSG00000043259	Fam13c	protein_coding	71721
742.513	-0.547062	0.185976	1.41169e-05	0.00148457	ENSMUSG00000054720	Lrrc8c	protein_coding	100604
4320.3	0.690305	0.241501	1.47106e-05	0.00153739	ENSMUSG00000033720	Sfxn5	protein_coding	94282
207.401	0.405475	0.129747	1.49523e-05	0.00154837	ENSMUSG00000024776	Stambpl1	protein_coding	76630
547.38	0.407976	0.130863	1.49996e-05	0.00154837	ENSMUSG00000035171	1110059E24Rik	protein_coding	66206
257.555	1.11894	0.436144	1.53335e-05	0.00156108	ENSMUSG00000021260	Hhipl1	protein_coding	214305
1811.18	-0.315102	0.0907553	1.53854e-05	0.00156108	ENSMUSG00000024426	Atat1	protein_coding	73242
319.751	-0.506113	0.171734	1.54011e-05	0.00156108	ENSMUSG00000034573	Ptpn13	protein_coding	19249
6051.57	-0.384512	0.121141	1.56977e-05	0.00158162	ENSMUSG00000003528	Slc25a1	protein_coding	13358
83.3118	-0.770966	0.278216	1.63513e-05	0.00163766	ENSMUSG00000004356	Utp20	protein_coding	70683
1321.51	0.30152	0.0856908	1.67615e-05	0.00164962	ENSMUSG00000011837	Snapc2	protein_coding	102209
20.6202	1.58203	0.717405	1.68629e-05	0.00164962	ENSMUSG00000022218	Tgm1	protein_coding	21816
384.159	0.588637	0.205436	1.67633e-05	0.00164962	ENSMUSG00000055137	Sugct	protein_coding	192136
3745.31	-0.25723	0.0685617	1.67801e-05	0.00164962	ENSMUSG00000056234	Ncoa4	protein_coding	27057
442.572	-0.566504	0.197166	1.69963e-05	0.00165217	ENSMUSG00000025060	Slk	protein_coding	20874
22.2597	1.30966	0.542524	1.70853e-05	0.00165217	ENSMUSG00000084883	Ccdc85c	protein_coding	668158
101.167	-1.62045	0.774969	1.8282e-05	0.0017478	ENSMUSG00000011751	Sptbn4	protein_coding	80297
164.474	-1.55687	0.71328	1.82377e-05	0.0017478	ENSMUSG00000031170	Slc38a5	protein_coding	209837
961.464	0.493646	0.170075	1.87352e-05	0.00178101	ENSMUSG00000099881	2810013P06Rik	bidirectional_promoter_lncRNA	NA
1162.24	0.358019	0.111487	1.94206e-05	0.0018358	ENSMUSG00000026112	Coa5	protein_coding	76178
205.088	0.525389	0.184767	2.05854e-05	0.00193503	ENSMUSG00000023826	Prkn	protein_coding	50873
805.803	0.34053	0.10431	2.09655e-05	0.00194898	ENSMUSG00000033111	3830406C13Rik	protein_coding	218734
1336.51	-0.691141	0.252936	2.09512e-05	0.00194898	ENSMUSG00000058454	Dhcr7	protein_coding	13360
740.513	-0.38541	0.124842	2.11777e-05	0.00195789	ENSMUSG00000022893	Adamts1	protein_coding	11504
845.011	0.950887	0.376123	2.14426e-05	0.00197155	ENSMUSG00000024526	Cidea	protein_coding	12683
2139.44	-0.667052	0.243914	2.17262e-05	0.00198677	ENSMUSG00000020150	Gamt	protein_coding	14431
1199.47	0.616147	0.223439	2.22459e-05	0.00202329	ENSMUSG00000020077	Srgn	protein_coding	19073
1843.15	-0.559956	0.201433	2.31967e-05	0.00209843	ENSMUSG00000032193	Ldlr	protein_coding	16835
114.553	-0.569049	0.205329	2.33523e-05	0.0021012	ENSMUSG00000027353	Mcm8	protein_coding	66634
1752.05	-0.516813	0.184127	2.38247e-05	0.00212771	ENSMUSG00000040537	Adam22	protein_coding	11496
5.41009	-1.56358	1.1671	2.38997e-05	0.00212771	ENSMUSG00000040732	Erg	protein_coding	13876
1674.9	-0.312863	0.0931471	2.41803e-05	0.00214136	ENSMUSG00000068882	Ssb	protein_coding	20823
1482.71	0.264512	0.073222	2.4656e-05	0.00217205	ENSMUSG00000032058	Ppp2r1b	protein_coding	73699
58.4019	0.876822	0.351547	2.66411e-05	0.0023347	ENSMUSG00000114959	G630093K05Rik	lincRNA	NA
69.65	1.17245	0.516788	2.7291e-05	0.00237927	ENSMUSG00000022212	Cpne6	protein_coding	12891
11.5125	-1.48254	0.746758	2.77873e-05	0.00238545	ENSMUSG00000018543	1700001P01Rik	protein_coding	72215
3641.76	-0.320658	0.0977394	2.7701e-05	0.00238545	ENSMUSG00000021910	Nisch	protein_coding	64652
3311.13	0.595768	0.220793	2.76137e-05	0.00238545	ENSMUSG00000024423	Impact	protein_coding	16210
283.915	-0.496985	0.178885	2.8044e-05	0.00239527	ENSMUSG00000030401	Rtn2	protein_coding	20167
728.911	-0.448485	0.157955	2.90285e-05	0.00246684	ENSMUSG00000039637	Coro7	protein_coding	78885
311.625	-0.530527	0.194342	2.93118e-05	0.00247839	ENSMUSG00000034518	Hmgxb4	protein_coding	70823
1518.04	0.376471	0.124553	2.94784e-05	0.00247901	ENSMUSG00000029432	Nipsnap2	protein_coding	14467
920.273	0.372514	0.122723	2.96137e-05	0.00247901	ENSMUSG00000042873	Lhfpl4	protein_coding	269788
1039.26	-0.552356	0.204487	3.02219e-05	0.0025174	ENSMUSG00000030739	Myh14	protein_coding	71960
141.146	-0.900661	0.373107	3.06833e-05	0.00253077	ENSMUSG00000027994	Mcub	protein_coding	66815
826.236	0.668311	0.256039	3.0653e-05	0.00253077	ENSMUSG00000040147	Maob	protein_coding	109731
1715.15	-0.570676	0.213281	3.12445e-05	0.00255204	ENSMUSG00000021670	Hmgcr	protein_coding	15357
113.736	-0.943604	0.398011	3.12253e-05	0.00255204	ENSMUSG00000043850	Clrn1	protein_coding	229320
467.916	-0.692845	0.268702	3.17188e-05	0.00257827	ENSMUSG00000068740	Celsr2	protein_coding	53883
5201.29	0.396446	0.135153	3.20573e-05	0.00259325	ENSMUSG00000034158	Lrrc58	protein_coding	320184
956.681	-0.283101	0.0823507	3.22564e-05	0.00259688	ENSMUSG00000033985	Tesk2	protein_coding	230661
321.628	-0.448576	0.160035	3.2785e-05	0.00261894	ENSMUSG00000020064	Herc4	protein_coding	67345
1533.81	0.542061	0.202012	3.28419e-05	0.00261894	ENSMUSG00000026495	Efcab2	protein_coding	68226
1618.48	-0.315712	0.0974511	3.48947e-05	0.00275652	ENSMUSG00000037278	Tmem97	protein_coding	69071
67.6712	0.773978	0.313109	3.4872e-05	0.00275652	ENSMUSG00000074461	Gm10699	TEC	NA
818.956	-0.390614	0.133796	3.56998e-05	0.00280694	ENSMUSG00000031657	Heatr3	protein_coding	234549
83.5284	-1.46397	0.824233	3.71212e-05	0.00290512	ENSMUSG00000048572	Tmem252	protein_coding	226040
484.38	-0.627775	0.244991	3.81676e-05	0.00297318	ENSMUSG00000027134	Lpcat4	protein_coding	99010
106.162	-0.704538	0.282941	3.89544e-05	0.00300663	ENSMUSG00000002845	Tmem39a	protein_coding	67846
2197.55	-0.47777	0.176682	3.8797e-05	0.00300663	ENSMUSG00000028962	Slc4a2	protein_coding	20535
1314.32	0.267967	0.0774526	4.019e-05	0.00308784	ENSMUSG00000028675	Pnrc2	protein_coding	52830
429.557	-0.342142	0.112412	4.38941e-05	0.0033571	ENSMUSG00000043702	Pde12	protein_coding	211948
817.668	0.195344	0.0517177	4.50085e-05	0.00339602	ENSMUSG00000022681	Ntan1	protein_coding	18203
554.151	0.244809	0.0688579	4.46655e-05	0.00339602	ENSMUSG00000026484	Rnf2	protein_coding	19821
256.283	-0.533783	0.206101	4.48976e-05	0.00339602	ENSMUSG00000044791	Setd2	protein_coding	235626
1367.91	0.396	0.140115	4.61477e-05	0.00345103	ENSMUSG00000051285	Pcmtd1	protein_coding	319263
576.74	0.455812	0.169635	4.60147e-05	0.00345103	ENSMUSG00000053332	Gas5	processed_transcript	NA
1764.23	-0.237345	0.0662945	4.69095e-05	0.00349247	ENSMUSG00000016253	Nelfcd	protein_coding	57314
1954.05	0.283079	0.0854315	4.9889e-05	0.00369794	ENSMUSG00000030301	Ccdc91	protein_coding	67015
16.3128	1.3762	0.817722	5.03458e-05	0.00371543	ENSMUSG00000084845	Tmem240	protein_coding	381582
762.829	-0.327836	0.106824	5.05861e-05	0.00371687	ENSMUSG00000031349	Nsdhl	protein_coding	18194
348.633	-0.925048	0.43013	5.26188e-05	0.00384941	ENSMUSG00000000627	Sema4f	protein_coding	20355
1320.72	0.429283	0.159861	5.50214e-05	0.00400775	ENSMUSG00000085793	Lin52	protein_coding	217708
872.42	-0.713502	0.307031	5.78173e-05	0.00419325	ENSMUSG00000026418	Tnni1	protein_coding	21952
19.9433	-1.34238	0.992239	6.20863e-05	0.00448354	ENSMUSG00000042817	Flt3	protein_coding	14255
270.175	-0.49394	0.19533	6.27623e-05	0.00451299	ENSMUSG00000015202	Cnksr3	protein_coding	215748
1478.02	-0.357805	0.124946	6.35562e-05	0.00455063	ENSMUSG00000024772	Ehd1	protein_coding	13660
1099.58	0.335931	0.113584	6.41418e-05	0.0045538	ENSMUSG00000006412	Pfdn2	protein_coding	18637
4082.63	-0.406333	0.150738	6.41027e-05	0.0045538	ENSMUSG00000014602	Kif1a	protein_coding	16560
1697.43	-0.619485	0.260668	6.47354e-05	0.00457663	ENSMUSG00000041220	Elovl6	protein_coding	170439
731.554	-0.376384	0.13513	6.50754e-05	0.00458142	ENSMUSG00000024201	Kdm4b	protein_coding	193796
147.628	0.84743	0.398992	6.59117e-05	0.00462096	ENSMUSG00000045763	Basp1	protein_coding	70350
227.981	0.519157	0.210143	6.76619e-05	0.00472398	ENSMUSG00000061371	Zfp873	protein_coding	408062
917.158	-0.311084	0.10206	7.20056e-05	0.00500647	ENSMUSG00000026988	Wdsub1	protein_coding	72137
122.44	0.619766	0.265826	7.28722e-05	0.00504588	ENSMUSG00000050505	Pcdh20	protein_coding	219257
5.90293	1.12165	1.13148	7.37873e-05	0.0050883	ENSMUSG00000046415	B430212C06Rik	processed_transcript	NA
640.106	-0.43241	0.167328	7.42582e-05	0.00509987	ENSMUSG00000040225	Prrc2c	protein_coding	226562
264.241	0.405853	0.15355	7.61003e-05	0.00518568	ENSMUSG00000056144	Trim34a	protein_coding	94094
84.6924	0.790334	0.372597	7.61241e-05	0.00518568	ENSMUSG00000097412	1810014B01Rik	transcribed_unprocessed_pseudogene	NA
256.964	0.678352	0.301809	7.64696e-05	0.00518822	ENSMUSG00000027221	Chst1	protein_coding	76969
2435.13	0.266859	0.0814387	7.74521e-05	0.00523076	ENSMUSG00000013663	Pten	protein_coding	19211
105.76	0.707353	0.320404	7.77185e-05	0.00523076	ENSMUSG00000034898	Filip1	protein_coding	70598
5212.29	-0.20589	0.0574106	7.88973e-05	0.00528895	ENSMUSG00000004040	Stat3	protein_coding	20848
408.603	0.467835	0.1877	7.94859e-05	0.00530726	ENSMUSG00000032652	Crebl2	protein_coding	232430
217.437	-0.405141	0.154721	8.275e-05	0.00550337	ENSMUSG00000041215	Yeats2	protein_coding	208146
591.3	0.469048	0.189734	8.40249e-05	0.00556615	ENSMUSG00000045608	Dbx2	protein_coding	223843
123.859	-0.477865	0.195413	8.70866e-05	0.00574635	ENSMUSG00000022568	Scrib	protein_coding	105782
2319.68	-0.203318	0.0571005	9.02046e-05	0.00592884	ENSMUSG00000029405	G3bp2	protein_coding	23881
874.881	0.445256	0.178974	9.1887e-05	0.00601591	ENSMUSG00000040339	Fam102b	protein_coding	329739
290.11	0.37179	0.138235	9.29611e-05	0.00606265	ENSMUSG00000046876	Atxn1	protein_coding	20238
475.332	-0.253122	0.0767216	9.35839e-05	0.00607271	ENSMUSG00000024382	Ercc3	protein_coding	13872
804.708	0.496235	0.207737	9.4559e-05	0.00607271	ENSMUSG00000035964	Tmem59l	protein_coding	67937
5.62226	1.18742	1.01687	9.42479e-05	0.00607271	ENSMUSG00000050050	Ccdc158	protein_coding	320696
18.306	-0.899245	0.473634	9.40059e-05	0.00607271	ENSMUSG00000078552	Dcdc2b	protein_coding	100504491
85.5017	0.639344	0.289949	9.50407e-05	0.00608044	ENSMUSG00000023064	Sncg	protein_coding	20618
1333.88	-0.335928	0.118602	9.5607e-05	0.0060935	ENSMUSG00000030410	Dmwd	protein_coding	13401
4.21306	0.67242	1.0592	0.000100311	0.0063692	ENSMUSG00000025488	Cox8b	protein_coding	12869
187.198	-0.456079	0.187615	0.000102251	0.0064197	ENSMUSG00000025821	Zfp282	protein_coding	101095
1166.36	0.331141	0.116836	0.000102191	0.0064197	ENSMUSG00000040771	Oard1	protein_coding	106821
316.479	-0.450493	0.184376	0.000101827	0.0064197	ENSMUSG00000059921	Unc5c	protein_coding	22253
1054.09	-0.294309	0.0972158	0.000103896	0.00647462	ENSMUSG00000035247	Hectd1	protein_coding	207304
199.628	-0.556843	0.245044	0.00010389	0.00647462	ENSMUSG00000054434	Tmem120b	protein_coding	330189
1520.2	-0.238307	0.0711898	0.000105018	0.00649933	ENSMUSG00000046062	Ppp1r15b	protein_coding	108954
566.094	-0.512668	0.220208	0.000105065	0.00649933	ENSMUSG00000066113	Adamtsl1	protein_coding	77739
290.087	-0.555972	0.245789	0.000107197	0.00660697	ENSMUSG00000063450	Syne2	protein_coding	319565
3304.39	-0.484515	0.205407	0.000108962	0.00669124	ENSMUSG00000058070	Eml1	protein_coding	68519
5624.9	-0.622934	0.28831	0.000111618	0.00682938	ENSMUSG00000025137	Pcyt2	protein_coding	68671
798.367	0.445882	0.184318	0.000112682	0.00686952	ENSMUSG00000023156	Rpp14	protein_coding	67053
1242.71	-0.437015	0.179418	0.000113543	0.00689702	ENSMUSG00000070733	Fryl	protein_coding	72313
1629.77	-0.606327	0.2791	0.000114322	0.00691934	ENSMUSG00000006522	Itih3	protein_coding	16426
6151.61	-0.267098	0.0846976	0.000115796	0.00698343	ENSMUSG00000002015	Bcap31	protein_coding	27061
347.409	-0.573392	0.259614	0.000116293	0.00698836	ENSMUSG00000003746	Man1a	protein_coding	17155
288.891	-0.648935	0.30804	0.00011723	0.00701963	ENSMUSG00000098132	Rassf10	protein_coding	78748
29.1564	0.81743	0.435302	0.00011938	0.00712301	ENSMUSG00000081670	Gm15697	unprocessed_pseudogene	NA
1014.18	0.553677	0.249354	0.00012085	0.00715993	ENSMUSG00000048249	Crebrf	protein_coding	77128
4410.18	0.267975	0.0854674	0.00012073	0.00715993	ENSMUSG00000051853	Arf3	protein_coding	11842
5505.81	-0.230173	0.0687428	0.000121428	0.00716893	ENSMUSG00000037824	Tspan14	protein_coding	52588
191.106	0.792675	0.41843	0.000123142	0.00724474	ENSMUSG00000026765	Lypd6b	protein_coding	71897
101.982	0.745178	0.381549	0.000124136	0.00727775	ENSMUSG00000107667	C530044C16Rik	lincRNA	NA
3185.53	0.302632	0.10395	0.000128662	0.0075169	ENSMUSG00000022451	Twf1	protein_coding	19230
43.5932	-0.604413	0.284384	0.000129423	0.00753518	ENSMUSG00000113388	Gm48111	processed_pseudogene	NA
348.319	-0.57368	0.264923	0.000129972	0.00753842	ENSMUSG00000027654	Fam83d	protein_coding	71878
403.717	-0.314951	0.110947	0.000130374	0.00753842	ENSMUSG00000028910	Mecr	protein_coding	26922
17.7443	0.870208	0.493338	0.000131242	0.00756257	ENSMUSG00000114189	9330199G10Rik	lincRNA	NA
189.995	0.377042	0.147519	0.000132095	0.00758575	ENSMUSG00000032892	Rangrf	protein_coding	57785
1097.91	-0.432584	0.181614	0.000137377	0.00786226	ENSMUSG00000027603	Ggt7	protein_coding	207182
323.101	-0.542537	0.249425	0.000142143	0.00805288	ENSMUSG00000022946	Dopey2	protein_coding	70028
282.578	0.507627	0.227692	0.000141586	0.00805288	ENSMUSG00000064307	Lrrc51	protein_coding	69358
1350.94	-0.328949	0.120171	0.000142127	0.00805288	ENSMUSG00000109901	Chmp1b	protein_coding	67064
4996.77	0.276503	0.0913586	0.000144962	0.0081576	ENSMUSG00000031776	Arl2bp	protein_coding	107566
23347.9	-0.535992	0.246088	0.00014471	0.0081576	ENSMUSG00000093930	Hmgcs1	protein_coding	208715
451.631	0.6456	0.321654	0.000149656	0.00839371	ENSMUSG00000032607	Amt	protein_coding	434437
1307.85	-0.290018	0.0988428	0.000150207	0.00839663	ENSMUSG00000028719	Cmpk1	protein_coding	66588
141.713	0.857018	0.504123	0.00015319	0.00853501	ENSMUSG00000073424	Cyp4f15	protein_coding	106648
262.515	0.408926	0.170369	0.00015556	0.00861006	ENSMUSG00000032727	Mier3	protein_coding	218613
661.414	0.645229	0.324067	0.000155489	0.00861006	ENSMUSG00000039706	Ldb2	protein_coding	16826
586.16	0.528352	0.244678	0.00015684	0.0086524	ENSMUSG00000001665	Gstt3	protein_coding	103140
73.622	0.493847	0.223169	0.000157799	0.00867689	ENSMUSG00000073888	Ccl27a	protein_coding	20301
403.861	0.311706	0.111921	0.000161755	0.00886544	ENSMUSG00000062944	9130023H24Rik	protein_coding	100043133
249.323	0.46257	0.205189	0.000164968	0.00901217	ENSMUSG00000000732	Icosl	protein_coding	50723
15636.5	0.164849	0.0466296	0.000166296	0.0090261	ENSMUSG00000030057	Cnbp	protein_coding	12785
112.35	0.677133	0.353597	0.00016593	0.0090261	ENSMUSG00000081824	BC002163	processed_pseudogene	NA
3767.25	0.324031	0.119684	0.000167492	0.00905938	ENSMUSG00000031700	Gpt2	protein_coding	108682
954.958	-0.6318	0.319544	0.000167986	0.00905938	ENSMUSG00000034926	Dhcr24	protein_coding	74754
102.872	-0.476694	0.215413	0.000171735	0.009232	ENSMUSG00000108173	Gm44231	TEC	NA
65.7754	0.900297	0.573738	0.000174172	0.00933315	ENSMUSG00000035896	Rnase1	protein_coding	19752
443.24	-0.648839	0.336061	0.00017608	0.00940544	ENSMUSG00000017868	Sgk2	protein_coding	27219
2603.77	-0.24373	0.0771588	0.000177229	0.00940712	ENSMUSG00000004460	Dnajb11	protein_coding	67838
187.598	0.707253	0.384393	0.00017689	0.00940712	ENSMUSG00000020083	Fam241b	protein_coding	69894
14.1104	1.02195	0.78122	0.000179416	0.00949325	ENSMUSG00000029819	Npy	protein_coding	109648
3221.64	0.19015	0.0555775	0.000180431	0.00951705	ENSMUSG00000060450	Rnf14	protein_coding	56736
8281.56	-0.848977	0.525735	0.000183045	0.00962471	ENSMUSG00000074657	Kif5a	protein_coding	16572
1537.61	0.26377	0.0872964	0.00018715	0.00978668	ENSMUSG00000035824	Tk2	protein_coding	57813
973.366	-0.289725	0.1012	0.000187288	0.00978668	ENSMUSG00000040356	Skiv2l	protein_coding	108077
767.296	0.341981	0.132863	0.000191308	0.00996576	ENSMUSG00000035268	Pkig	protein_coding	18769
345.404	-0.590098	0.297819	0.000193124	0.0100294	ENSMUSG00000020282	Rhbdf1	protein_coding	13650
1288.36	0.365753	0.148387	0.000195684	0.010131	ENSMUSG00000026696	Vamp4	protein_coding	53330
2856.9	-0.266059	0.088998	0.000197772	0.0101455	ENSMUSG00000020719	Ddx5	protein_coding	13207
728.087	0.36379	0.147291	0.000197218	0.0101455	ENSMUSG00000034345	Gtf2h5	protein_coding	66467
186.959	0.402589	0.172306	0.000197396	0.0101455	ENSMUSG00000074166	AW146154	protein_coding	101835
283.543	-0.402745	0.172755	0.000200081	0.0102327	ENSMUSG00000025145	Lrrc45	protein_coding	217366
127.703	0.532439	0.258956	0.000201779	0.0102883	ENSMUSG00000047842	Diras2	protein_coding	68203
2995.75	-0.294545	0.105387	0.000210298	0.0106902	ENSMUSG00000068739	Sars	protein_coding	20226
2265	-0.420042	0.185877	0.000213825	0.0108368	ENSMUSG00000019647	Sema6a	protein_coding	20358
1032.13	-0.40975	0.179829	0.000219487	0.0110074	ENSMUSG00000029592	Usp30	protein_coding	100756
629.538	0.256283	0.0850279	0.000220435	0.0110074	ENSMUSG00000030733	Sh2b1	protein_coding	20399
59.187	-0.628081	0.336813	0.000219236	0.0110074	ENSMUSG00000031224	Magee2	protein_coding	272790
1275.72	-0.449964	0.206524	0.00021939	0.0110074	ENSMUSG00000037679	Inf2	protein_coding	70435
90.3574	0.591731	0.308038	0.000221103	0.0110074	ENSMUSG00000042793	Lgr6	protein_coding	329252
175.864	-0.352282	0.142186	0.000221116	0.0110074	ENSMUSG00000097617	Gm10687	antisense	NA
1173.23	-0.33521	0.131315	0.000223094	0.0110731	ENSMUSG00000007655	Cav1	protein_coding	12389
8016.43	-0.223379	0.0698693	0.000226183	0.0111676	ENSMUSG00000030704	Rab6a	protein_coding	19346
163.485	-0.596843	0.313745	0.000226324	0.0111676	ENSMUSG00000069049	Eif2s3y	protein_coding	26908
2462.62	-0.597501	0.31501	0.000228633	0.0111831	ENSMUSG00000036529	Sbf1	protein_coding	77980
28.4608	-0.862037	0.971216	0.000228116	0.0111831	ENSMUSG00000052516	Robo2	protein_coding	268902
158.788	0.360449	0.148175	0.000228053	0.0111831	ENSMUSG00000060798	Intu	protein_coding	380614
2594.54	-0.429555	0.194425	0.000230056	0.011218	ENSMUSG00000047945	Marcksl1	protein_coding	17357
790.198	-0.55332	0.281264	0.000230681	0.011218	ENSMUSG00000089809	Rasgef1b	protein_coding	320292
4112.28	-0.326467	0.127024	0.000240433	0.0115823	ENSMUSG00000025809	Itgb1	protein_coding	16412
306.967	-0.506935	0.249247	0.000239173	0.0115823	ENSMUSG00000039913	Pak7	protein_coding	241656
819.709	0.339412	0.135366	0.000239699	0.0115823	ENSMUSG00000060935	Tmem263	protein_coding	103266
7.25673	0.949502	0.839606	0.000240925	0.0115823	ENSMUSG00000086224	2700069I18Rik	antisense	NA
681.332	-0.69159	0.405755	0.000245509	0.011769	ENSMUSG00000042401	Crtac1	protein_coding	72832
142.463	-0.849039	0.594119	0.000250539	0.0119761	ENSMUSG00000056812	St8sia3	protein_coding	20451
66.9104	-0.633552	0.354527	0.000254199	0.0121166	ENSMUSG00000104329	Gm37324	TEC	NA
733.094	0.483749	0.235892	0.000256473	0.0121727	ENSMUSG00000022679	Mpv17l	protein_coding	93734
12.8005	-0.927409	0.768082	0.000256823	0.0121727	ENSMUSG00000075304	Sp5	protein_coding	64406
1080.61	-0.57673	0.307129	0.00025894	0.0122385	ENSMUSG00000038608	Dock10	protein_coding	210293
22.9664	0.892513	0.6831	0.000262098	0.0123531	ENSMUSG00000022296	Baalc	protein_coding	118452
9.46452	-0.908095	0.725347	0.000264483	0.0124307	ENSMUSG00000110689	Gm45731	TEC	NA
15.6381	0.918798	0.850303	0.000265758	0.0124558	ENSMUSG00000034394	Lif	protein_coding	16878
1406.28	-0.473985	0.231014	0.000269247	0.0125843	ENSMUSG00000036181	Hist1h1c	protein_coding	50708
234.946	0.915864	0.806391	0.000273038	0.0126971	ENSMUSG00000026697	Myoc	protein_coding	17926
561.652	0.326901	0.12959	0.000273169	0.0126971	ENSMUSG00000047045	Tmem164	protein_coding	209497
179.428	-0.338413	0.137989	0.000283351	0.0131341	ENSMUSG00000039781	Cep131	protein_coding	12009
9.04043	0.885081	0.71061	0.000285607	0.0131661	ENSMUSG00000021791	Dydc2	protein_coding	71200
195.417	0.32613	0.129901	0.000285596	0.0131661	ENSMUSG00000028251	Tstd3	protein_coding	77032
535.549	-0.268449	0.0943396	0.000290392	0.0133182	ENSMUSG00000032637	Atxn2l	protein_coding	233871
52.9061	0.89603	0.83349	0.00029049	0.0133182	ENSMUSG00000042453	Reln	protein_coding	19699
195.594	-0.852893	0.649295	0.000291902	0.0133466	ENSMUSG00000020154	Ptprb	protein_coding	19263
1060.23	0.326403	0.130636	0.000294141	0.0134125	ENSMUSG00000062797	Hikeshi	protein_coding	67669
662.367	-0.402167	0.184758	0.000309479	0.0140738	ENSMUSG00000034602	Mon2	protein_coding	67074
547.177	-0.533324	0.284893	0.000315515	0.0142711	ENSMUSG00000021097	Clmn	protein_coding	94040
161.727	-0.475784	0.239384	0.000314768	0.0142711	ENSMUSG00000032657	Fam189b	protein_coding	68521
154.366	-0.512787	0.268844	0.000318851	0.0143833	ENSMUSG00000024245	Tmem178	protein_coding	68027
2594.7	-0.340813	0.142404	0.000323256	0.0145043	ENSMUSG00000019055	Plod1	protein_coding	18822
324.045	-0.338278	0.140589	0.000322494	0.0145043	ENSMUSG00000078317	F8a	protein_coding	14070
66.7433	0.796231	0.586258	0.000325067	0.0145468	ENSMUSG00000022519	Srl	protein_coding	106393
3228.04	-0.4267	0.204422	0.000327022	0.0145954	ENSMUSG00000023832	Acat2	protein_coding	110460
11.1346	0.862386	0.750914	0.000329271	0.0146569	ENSMUSG00000093456	Gm20662	protein_coding	NA
28.6694	-0.748112	0.520247	0.00033277	0.0147736	ENSMUSG00000022054	Nefm	protein_coding	18040
832.647	0.356834	0.154461	0.000334061	0.0147919	ENSMUSG00000031601	Cnot7	protein_coding	18983
2561.06	0.335659	0.139701	0.000336943	0.0148803	ENSMUSG00000023147	Wrb	protein_coding	71446
227.234	-0.714717	0.479215	0.000338631	0.0149157	ENSMUSG00000026678	Rgs5	protein_coding	19737
61.2747	-0.58702	0.338208	0.000339668	0.0149224	ENSMUSG00000116534	AC124681.1	TEC	NA
46.2409	0.470605	0.852306	0.000348846	0.0152856	ENSMUSG00000053930	Shisa6	protein_coding	380702
4206.37	-0.26622	0.0952835	0.000350842	0.0153331	ENSMUSG00000027309	4930402H24Rik	protein_coding	228602
3114.54	0.247396	0.0849586	0.00035311	0.0153923	ENSMUSG00000060675	Pla2g16	protein_coding	225845
89.6136	0.594242	0.351041	0.000360656	0.0156806	ENSMUSG00000097326	A330048O09Rik	lincRNA	NA
1034.74	-0.299505	0.116429	0.000362868	0.0157361	ENSMUSG00000022843	Clcn2	protein_coding	12724
682.155	-0.338399	0.143663	0.000369377	0.0158286	ENSMUSG00000020850	Prpf8	protein_coding	192159
43.2703	-0.767619	0.57587	0.000368556	0.0158286	ENSMUSG00000021263	Degs2	protein_coding	70059
108.244	0.805381	0.653821	0.000372359	0.0158286	ENSMUSG00000027400	Pdyn	protein_coding	18610
516.927	0.3122	0.125352	0.00037077	0.0158286	ENSMUSG00000043257	Pigv	protein_coding	230801
1692.55	0.304191	0.119796	0.000368218	0.0158286	ENSMUSG00000052369	Tmem106c	protein_coding	380967
5.40758	0.68823	0.910267	0.000372525	0.0158286	ENSMUSG00000067006	Serpinb5	protein_coding	20724
925.458	0.487101	0.25614	0.000367267	0.0158286	ENSMUSG00000085133	B930095G15Rik	sense_intronic	NA
26.1571	0.436053	0.826604	0.000371544	0.0158286	ENSMUSG00000112023	Lilr4b	protein_coding	14727
3018.65	-0.387385	0.179886	0.000373996	0.015851	ENSMUSG00000032086	Bace1	protein_coding	23821
54.5497	-0.611739	0.374191	0.000377701	0.0159678	ENSMUSG00000063663	Brwd3	protein_coding	382236
144.813	-0.428543	0.211656	0.000380623	0.016051	ENSMUSG00000055670	Zzef1	protein_coding	195018
1758.17	0.212562	0.0688397	0.000384186	0.0161608	ENSMUSG00000024608	Rps14	protein_coding	20044
115.999	-0.70284	0.491032	0.000390693	0.0163858	ENSMUSG00000000791	Il12rb1	protein_coding	16161
20.018	0.734052	0.537759	0.000391483	0.0163858	ENSMUSG00000045327	6330549D23Rik	transcribed_processed_pseudogene	NA
672.017	0.362079	0.162587	0.000394268	0.0164614	ENSMUSG00000027499	Pkia	protein_coding	18767
1491.51	0.215112	0.0702083	0.000396516	0.0165143	ENSMUSG00000058240	Cryzl1	protein_coding	66609
1805.68	-0.256901	0.0914804	0.000399734	0.0165889	ENSMUSG00000016554	Eif3d	protein_coding	55944
234.306	0.582978	0.350169	0.000400279	0.0165889	ENSMUSG00000031562	Dctd	protein_coding	320685
838.549	0.501904	0.274233	0.000403992	0.0167016	ENSMUSG00000009927	Rps25	protein_coding	75617
320.21	0.292376	0.113577	0.000406277	0.016714	ENSMUSG00000037286	Stag1	protein_coding	20842
48.388	-0.787747	0.653507	0.000405748	0.016714	ENSMUSG00000046280	She	protein_coding	214547
638.716	-0.278765	0.104837	0.000407827	0.0167368	ENSMUSG00000039357	Fut11	protein_coding	73068
106.647	-0.717249	0.525528	0.000414233	0.0169584	ENSMUSG00000022055	Nefl	protein_coding	18039
170.515	0.425238	0.21289	0.000417738	0.0170603	ENSMUSG00000057093	Zfp607b	protein_coding	112415
651.38	-0.374942	0.174174	0.000420914	0.017107	ENSMUSG00000009418	Nav1	protein_coding	215690
571.052	0.307937	0.124782	0.000420732	0.017107	ENSMUSG00000025505	Tmem80	protein_coding	71448
1982.84	-0.195037	0.0620918	0.000427651	0.0173192	ENSMUSG00000025856	Pdgfa	protein_coding	18590
1088.76	0.379229	0.177992	0.000428193	0.0173192	ENSMUSG00000079658	Eloc	protein_coding	67923
291.538	0.529713	0.304221	0.000431896	0.0173554	ENSMUSG00000014164	Klhl3	protein_coding	100503085
30567.6	-0.530381	0.304998	0.00043267	0.0173554	ENSMUSG00000027375	Mal	protein_coding	17153
37.353	0.64107	0.427335	0.000433968	0.0173554	ENSMUSG00000032735	Ablim3	protein_coding	319713
352.983	-0.505891	0.282413	0.0004333	0.0173554	ENSMUSG00000039908	Slc26a11	protein_coding	268512
510.03	0.315558	0.130791	0.000434247	0.0173554	ENSMUSG00000049672	Zbtb14	protein_coding	22666
316.337	0.479128	0.259563	0.000438351	0.017478	ENSMUSG00000025213	Kazald1	protein_coding	107250
907.589	0.312512	0.128943	0.000441306	0.0175542	ENSMUSG00000033186	Mzt1	protein_coding	76789
452.23	-0.355224	0.16083	0.000445922	0.0176959	ENSMUSG00000022141	Nipbl	protein_coding	71175
1227.69	0.201437	0.0652694	0.000461141	0.018217	ENSMUSG00000027236	Eif3j1	protein_coding	78655
19.7999	-0.640784	0.43697	0.000461218	0.018217	ENSMUSG00000091133	Gm17108	sense_overlapping	NA
103.933	0.454186	0.241399	0.000463682	0.0182288	ENSMUSG00000027323	Rad51	protein_coding	19361
371.207	-0.304171	0.123987	0.000463531	0.0182288	ENSMUSG00000054874	Pcnx3	protein_coding	104401
113.688	0.52279	0.304228	0.000469228	0.0184038	ENSMUSG00000085315	A430018G15Rik	processed_transcript	NA
419.291	0.411375	0.20721	0.00047619	0.0186334	ENSMUSG00000078671	Chd2	protein_coding	244059
1756.2	-0.200292	0.0650359	0.000478952	0.0186817	ENSMUSG00000030741	Spns1	protein_coding	73658
43.4588	-0.551845	0.335814	0.000479644	0.0186817	ENSMUSG00000075330	A930003A15Rik	lincRNA	NA
332.654	-0.560595	0.346092	0.000483472	0.018744	ENSMUSG00000003411	Rab3b	protein_coding	69908
166.486	0.578407	0.365948	0.000482745	0.018744	ENSMUSG00000041544	Disp3	protein_coding	242748
1318.4	0.271871	0.103085	0.000488687	0.0189026	ENSMUSG00000025486	Sirt3	protein_coding	64384
521.589	-0.285179	0.111897	0.000491345	0.0189618	ENSMUSG00000032777	Gtf3c1	protein_coding	233863
1463.43	-0.500375	0.286658	0.00049417	0.0190121	ENSMUSG00000069601	Ank3	protein_coding	11735
4.44069	0.606454	0.865571	0.000494908	0.0190121	ENSMUSG00000087050	Dhrs13os	antisense	NA
211.382	0.336186	0.149212	0.00049763	0.0190732	ENSMUSG00000043190	Rfesd	protein_coding	218341
3.86697	0.510758	0.840346	0.000506444	0.0192446	ENSMUSG00000002500	Rpl3l	protein_coding	66211
2116	-0.239584	0.0844737	0.000506678	0.0192446	ENSMUSG00000028049	Scamp3	protein_coding	24045
988.287	-0.286462	0.113215	0.000504638	0.0192446	ENSMUSG00000032705	Exd2	protein_coding	97827
13.1053	0.726748	0.608341	0.000505971	0.0192446	ENSMUSG00000105044	Gm10416	TEC	NA
23.7537	-0.749842	0.770484	0.000509402	0.0192611	ENSMUSG00000022220	Adcy4	protein_coding	104110
1768.33	-0.179726	0.0569881	0.000508847	0.0192611	ENSMUSG00000058756	Thra	protein_coding	21833
3136.73	0.279631	0.109025	0.000517595	0.0193288	ENSMUSG00000001768	Rin2	protein_coding	74030
113.955	0.736475	0.644748	0.000515233	0.0193288	ENSMUSG00000022132	Cldn10	protein_coding	58187
2347.01	-0.198368	0.0647453	0.000518083	0.0193288	ENSMUSG00000026356	Dars	protein_coding	226414
334.005	-0.408324	0.207918	0.000514346	0.0193288	ENSMUSG00000039850	Endov	protein_coding	338371
304.1	0.648322	0.467438	0.000512503	0.0193288	ENSMUSG00000054477	Kcnn2	protein_coding	140492
270.873	0.440929	0.235665	0.000516217	0.0193288	ENSMUSG00000064036	Mro	protein_coding	71263
2070.67	0.194469	0.0631495	0.000523204	0.0193796	ENSMUSG00000018322	Tomm34	protein_coding	67145
1595.71	0.349347	0.160854	0.000524052	0.0193796	ENSMUSG00000021395	Spin1	protein_coding	20729
2801.94	0.424434	0.222084	0.000521946	0.0193796	ENSMUSG00000024347	Psd2	protein_coding	74002
25.3942	-0.651217	0.476564	0.000523898	0.0193796	ENSMUSG00000105204	Gm43738	protein_coding	NA
887.616	-0.247413	0.0893377	0.000530233	0.0195651	ENSMUSG00000008036	Ap2s1	protein_coding	232910
167.773	-0.347504	0.160043	0.000535899	0.0197309	ENSMUSG00000061731	Ext1	protein_coding	14042
3042.55	0.214901	0.0725731	0.000542832	0.0199426	ENSMUSG00000003039	Fam32a	protein_coding	67922
763.024	0.320991	0.139921	0.000547068	0.0200544	ENSMUSG00000106847	Peg13	sense_intronic	353342
26.1536	0.679981	0.538957	0.000550146	0.0201141	ENSMUSG00000009075	Cabp7	protein_coding	192650
7175.24	0.281644	0.111417	0.000551086	0.0201141	ENSMUSG00000020265	Sumo3	protein_coding	20610
340.989	-0.732429	0.69286	0.000552819	0.0201336	ENSMUSG00000041378	Cldn5	protein_coding	12741
1385.5	0.250934	0.0919149	0.000554357	0.020141	ENSMUSG00000025408	Ddit3	protein_coding	13198
822	-0.473599	0.269493	0.000555416	0.020141	ENSMUSG00000026347	Tmem163	protein_coding	72160
6399.24	-0.254227	0.0940874	0.000563694	0.0203972	ENSMUSG00000026255	Efhd1	protein_coding	98363
2733.27	-0.336662	0.153401	0.000574439	0.0207414	ENSMUSG00000039621	Prex1	protein_coding	277360
5040	0.271566	0.105438	0.00057907	0.0207832	ENSMUSG00000003038	Hmgn2	protein_coding	15331
865.718	-0.366012	0.177429	0.000578959	0.0207832	ENSMUSG00000044528	Tram1l1	protein_coding	229801
600.234	0.45385	0.253704	0.0005793	0.0207832	ENSMUSG00000115263	AC154683.1	antisense	NA
39.1484	-0.662961	0.522587	0.000580638	0.0207868	ENSMUSG00000089941	Gm16168	antisense	NA
1002.91	0.254178	0.0945682	0.000586396	0.0209484	ENSMUSG00000030614	Tmem126b	protein_coding	68472
16.3853	0.645951	0.499373	0.000598052	0.0213195	ENSMUSG00000117322	AC154766.4	antisense	NA
9.33208	-0.683827	0.797868	0.000603515	0.0213335	ENSMUSG00000031737	Irx5	protein_coding	54352
213.241	0.303692	0.129008	0.000603375	0.0213335	ENSMUSG00000033389	Arhgap44	protein_coding	216831
846.584	-0.316133	0.138446	0.000601416	0.0213335	ENSMUSG00000037960	Card19	protein_coding	68480
15736.6	-0.244123	0.0889116	0.000600938	0.0213335	ENSMUSG00000039542	Ncam1	protein_coding	17967
526.143	-0.229301	0.08096	0.000615525	0.0217124	ENSMUSG00000026799	Med27	protein_coding	68975
36.417	-0.59612	0.426115	0.000620903	0.0218563	ENSMUSG00000040875	Osbpl10	protein_coding	74486
13942.8	-0.322548	0.144392	0.000623908	0.0219162	ENSMUSG00000015149	Sirt2	protein_coding	64383
2408.07	0.302506	0.129111	0.000631779	0.0221465	ENSMUSG00000028945	Rheb	protein_coding	19744
378.886	0.240805	0.0877048	0.000638077	0.022247	ENSMUSG00000022339	Ebag9	protein_coding	55960
853.969	0.374438	0.187948	0.000636843	0.022247	ENSMUSG00000029826	Zc3hav1	protein_coding	78781
493.186	-0.283059	0.114993	0.000638612	0.022247	ENSMUSG00000030521	Mphosph10	protein_coding	67973
3511.5	-0.177338	0.0576061	0.000665419	0.0231254	ENSMUSG00000032383	Ppib	protein_coding	19035
161.186	0.602375	0.449967	0.000666575	0.0231254	ENSMUSG00000038233	Fam198a	protein_coding	245050
538.412	0.462278	0.272966	0.000683684	0.023546	ENSMUSG00000000223	Drp2	protein_coding	13497
598.786	-0.308615	0.135566	0.000681365	0.023546	ENSMUSG00000006392	Med8	protein_coding	80509
354.743	-0.48797	0.300231	0.000684298	0.023546	ENSMUSG00000027004	Frzb	protein_coding	20378
53.1137	0.492783	0.305517	0.000684	0.023546	ENSMUSG00000041817	Fam169a	protein_coding	320557
508.152	0.417862	0.23045	0.000691945	0.0236639	ENSMUSG00000022013	Dnajc15	protein_coding	66148
1470.05	0.246087	0.0917947	0.000691495	0.0236639	ENSMUSG00000030876	Mettl9	protein_coding	59052
407.148	-0.299491	0.128748	0.000689967	0.0236639	ENSMUSG00000042605	Atxn2	protein_coding	20239
1298.57	-0.226648	0.0808154	0.000697124	0.0237927	ENSMUSG00000006675	P4htm	protein_coding	74443
619.503	0.312854	0.139574	0.000699386	0.0238216	ENSMUSG00000031144	Syp	protein_coding	20977
32.1473	-0.556238	0.389054	0.000704512	0.0239477	ENSMUSG00000063687	Pcdhb5	protein_coding	93876
1727.04	0.271982	0.108976	0.000706808	0.0239773	ENSMUSG00000020864	Ankrd40	protein_coding	71452
225.001	0.41838	0.232563	0.000712814	0.0241324	ENSMUSG00000087143	A830082K12Rik	antisense	NA
262.23	0.333032	0.15681	0.000716571	0.0241624	ENSMUSG00000027274	Mkks	protein_coding	59030
6.02196	0.386756	0.748716	0.000715589	0.0241624	ENSMUSG00000030270	Cpne9	protein_coding	211232
2310.08	0.391838	0.208395	0.000719064	0.0241979	ENSMUSG00000022982	Sod1	protein_coding	20655
4936.72	-0.172606	0.0561996	0.00072239	0.0242613	ENSMUSG00000036138	Acaa1a	protein_coding	113868
5448.71	0.320554	0.146776	0.000725112	0.0243042	ENSMUSG00000026249	Serpine2	protein_coding	20720
77.5182	-0.499177	0.318716	0.000726564	0.0243045	ENSMUSG00000059900	Tmem40	protein_coding	94346
431.634	0.290264	0.12323	0.000741195	0.0246958	ENSMUSG00000064284	Cdpf1	protein_coding	72355
225.273	0.374669	0.194194	0.000740937	0.0246958	ENSMUSG00000070737	Tmem35b	protein_coding	100039968
34.3912	0.635706	0.550886	0.00074805	0.0248725	ENSMUSG00000020061	Mybpc1	protein_coding	109272
81.9843	-0.659927	0.638219	0.000750207	0.0248725	ENSMUSG00000046470	Sox18	protein_coding	20672
229.504	-0.549918	0.390013	0.000750935	0.0248725	ENSMUSG00000047109	Cldn14	protein_coding	56173
55.9302	-0.518567	0.347488	0.000756932	0.0250219	ENSMUSG00000009876	Cox4i2	protein_coding	84682
118.024	0.438704	0.256443	0.000760675	0.0250963	ENSMUSG00000085704	4921531C22Rik	processed_transcript	NA
1064.47	0.327053	0.153732	0.000765102	0.025193	ENSMUSG00000021774	Ube2e1	protein_coding	22194
218.635	-0.472619	0.293433	0.000768617	0.0252221	ENSMUSG00000048442	Smim5	protein_coding	66528
386.803	-0.273651	0.111645	0.000768985	0.0252221	ENSMUSG00000048878	Hexim1	protein_coding	192231
59.0884	0.55928	0.409662	0.000774179	0.0253431	ENSMUSG00000037735	2810032G03Rik	lincRNA	NA
37.7492	0.655963	0.66761	0.00077569	0.0253432	ENSMUSG00000050625	Ccdc121	protein_coding	403180
368.559	-0.259477	0.102085	0.000782743	0.0254817	ENSMUSG00000007827	Ankrd26	protein_coding	232339
1357.64	-0.260087	0.102537	0.000784766	0.0254817	ENSMUSG00000020982	Nemf	protein_coding	66244
1464.16	-0.395569	0.216001	0.00078366	0.0254817	ENSMUSG00000038695	Josd2	protein_coding	66124
357.202	0.333885	0.160462	0.0007875	0.0254817	ENSMUSG00000047412	Zbtb44	protein_coding	235132
18.2857	0.539155	0.381482	0.000786513	0.0254817	ENSMUSG00000110424	1700012D14Rik	processed_transcript	NA
954.797	-0.226638	0.0821607	0.000792002	0.0255782	ENSMUSG00000004929	Thop1	protein_coding	50492
4013.07	0.224344	0.0809342	0.000794247	0.0256015	ENSMUSG00000020271	Fbxw11	protein_coding	103583
11264.8	-0.501504	0.333165	0.000807589	0.0259818	ENSMUSG00000026109	Tmeff2	protein_coding	56363
218.124	0.357817	0.183165	0.000821571	0.0263436	ENSMUSG00000031952	Chst5	protein_coding	56773
56.6457	0.564707	0.431784	0.000826354	0.0263436	ENSMUSG00000050035	Fhl4	protein_coding	14202
258.594	0.338679	0.16625	0.000826662	0.0263436	ENSMUSG00000050447	Lypd6	protein_coding	320343
1964.08	0.340422	0.167655	0.000823379	0.0263436	ENSMUSG00000074093	Svip	protein_coding	75744
56.0467	0.545297	0.398678	0.000823994	0.0263436	ENSMUSG00000107412	Gm20383	lincRNA	NA
1261.28	0.325821	0.155113	0.000829213	0.0263749	ENSMUSG00000031683	Lsm6	protein_coding	78651
1205.56	0.257579	0.101854	0.000836514	0.0265569	ENSMUSG00000070923	Klhl9	protein_coding	242521
321.522	-0.415616	0.240485	0.000854717	0.0270837	ENSMUSG00000051316	Taf7	protein_coding	24074
5544.35	0.298204	0.133024	0.000865149	0.0273114	ENSMUSG00000071533	Pcnp	protein_coding	76302
144.146	0.61776	0.727478	0.000864375	0.0273114	ENSMUSG00000075224	Lrrc55	protein_coding	241528
8367.61	-0.356204	0.183865	0.000867816	0.0273443	ENSMUSG00000021273	Fdft1	protein_coding	14137
15.8022	0.607873	0.737097	0.000875689	0.0275408	ENSMUSG00000059049	Frem1	protein_coding	329872
809.268	-0.33659	0.166509	0.000879168	0.0275986	ENSMUSG00000009828	Ick	protein_coding	56542
55.1836	-0.43208	0.259736	0.000880911	0.0276019	ENSMUSG00000096002	Vmn2r53	protein_coding	637908
2562.56	-0.252083	0.0990235	0.000883813	0.0276413	ENSMUSG00000032788	Pdxk	protein_coding	216134
24.8997	0.570824	0.461046	0.000889211	0.0277585	ENSMUSG00000085586	Gm11613	processed_transcript	NA
2701.19	-0.258343	0.103645	0.000904497	0.0280949	ENSMUSG00000032763	Ilvbl	protein_coding	216136
1503.85	-0.285984	0.124173	0.000902012	0.0280949	ENSMUSG00000045983	Eif4g1	protein_coding	208643
696.703	-0.318	0.151047	0.000906663	0.0280949	ENSMUSG00000053333	Dis3l2	protein_coding	208718
29.415	0.60418	0.54964	0.000905116	0.0280949	ENSMUSG00000104117	Gm20743	processed_transcript	NA
1549.76	-0.191438	0.0657767	0.000909649	0.0281356	ENSMUSG00000020840	Blmh	protein_coding	104184
393.498	-0.379292	0.208159	0.000915963	0.0282789	ENSMUSG00000022096	Hr	protein_coding	15460
118.136	0.431096	0.261898	0.000920639	0.0282794	ENSMUSG00000005716	Pvalb	protein_coding	19293
210.692	-0.292793	0.13013	0.000920864	0.0282794	ENSMUSG00000026836	Acvr1	protein_coding	11477
60.8375	-0.501331	0.349854	0.000922704	0.0282794	ENSMUSG00000034579	Pla2g3	protein_coding	237625
14053.2	-0.220373	0.0803501	0.000921305	0.0282794	ENSMUSG00000038668	Lpar1	protein_coding	14745
19.0976	0.614557	0.608984	0.000925393	0.0283103	ENSMUSG00000087088	Gm16638	antisense	NA
545.104	-0.251483	0.0994735	0.00093393	0.0284522	ENSMUSG00000028029	Aimp1	protein_coding	13722
1411.99	0.468376	0.306973	0.000934192	0.0284522	ENSMUSG00000061518	Cox5b	protein_coding	12859
1960.58	0.29676	0.133778	0.000935105	0.0284522	ENSMUSG00000068732	Tmem167b	protein_coding	67495
722.893	-0.252446	0.100326	0.000946031	0.0287327	ENSMUSG00000032519	Slc25a38	protein_coding	208638
74.3446	-0.525617	0.392564	0.000951786	0.0288554	ENSMUSG00000056895	Hist3h2ba	protein_coding	78303
1127.44	-0.238309	0.0912837	0.000956173	0.0288898	ENSMUSG00000021832	Psmc6	protein_coding	67089
566.223	0.241868	0.0935284	0.000956355	0.0288898	ENSMUSG00000025920	Stau2	protein_coding	29819
477.104	-0.387248	0.219684	0.000981159	0.0295331	ENSMUSG00000014668	Chfr	protein_coding	231600
109.277	0.464291	0.30671	0.000979451	0.0295331	ENSMUSG00000107655	Gm44220	TEC	NA
1488.57	-0.223561	0.0828876	0.000986283	0.0295815	ENSMUSG00000003437	Paf1	protein_coding	54624
1321.19	-0.25393	0.102014	0.000986116	0.0295815	ENSMUSG00000043962	Thrap3	protein_coding	230753
302.744	-0.33878	0.172839	0.000990365	0.0295984	ENSMUSG00000024392	Bag6	protein_coding	224727
1955.65	0.473101	0.319376	0.000989194	0.0295984	ENSMUSG00000049422	Chchd10	protein_coding	103172
31.741	-0.480284	0.329572	0.000992282	0.0296031	ENSMUSG00000106715	Tmem265	protein_coding	105180375
20.6939	0.561924	0.737899	0.000996602	0.0296793	ENSMUSG00000093672	Gm20655	antisense	NA
649.679	0.252078	0.10097	0.00100031	0.0297372	ENSMUSG00000051007	Gatd1	protein_coding	213350
2045.59	0.220204	0.0812993	0.00101326	0.0300609	ENSMUSG00000015804	Med28	protein_coding	66999
40.6004	0.439915	0.279881	0.00101478	0.0300609	ENSMUSG00000039546	Ajap1	protein_coding	230959
477.414	-0.344238	0.17929	0.00102349	0.0302472	ENSMUSG00000035189	Ano4	protein_coding	320091
122.624	0.377445	0.212055	0.00102466	0.0302472	ENSMUSG00000066798	Zbtb6	protein_coding	241322
605.455	0.243047	0.0953744	0.001031	0.030381	ENSMUSG00000027424	Mgme1	protein_coding	74528
683.565	-0.457559	0.303992	0.00103682	0.0304991	ENSMUSG00000037962	Rflna	protein_coding	73121
1044.15	-0.28137	0.123928	0.00105002	0.0308335	ENSMUSG00000040354	Mars	protein_coding	216443
20.4709	-0.15156	0.506163	0.0010523	0.0308468	ENSMUSG00000064330	Pde6h	protein_coding	78600
59.9663	0.541041	0.444624	0.00105438	0.0308538	ENSMUSG00000112121	C230072F16Rik	lincRNA	NA
9.40786	-0.464072	0.745392	0.00105872	0.0309271	ENSMUSG00000033633	Clec18a	protein_coding	353287
578.134	-0.27	0.115249	0.00106671	0.0311066	ENSMUSG00000042207	Kdm5b	protein_coding	75605
102.751	-0.446608	0.29323	0.00107157	0.0311403	ENSMUSG00000021572	Cep72	protein_coding	74470
157.459	-0.452387	0.300619	0.00107076	0.0311403	ENSMUSG00000034163	Zfc3h1	protein_coding	216345
143.975	-0.53767	0.443556	0.00107879	0.0312961	ENSMUSG00000035258	Abi3bp	protein_coding	320712
258.048	0.467221	0.322095	0.00108353	0.0313795	ENSMUSG00000034892	Rps29	protein_coding	20090
1984.64	-0.257651	0.106351	0.00108798	0.0314203	ENSMUSG00000023087	Noct	protein_coding	12457
21621.2	-0.480968	0.342851	0.00108867	0.0314203	ENSMUSG00000076439	Mog	protein_coding	17441
9.95071	0.571138	0.539681	0.00109108	0.0314357	ENSMUSG00000108888	Gm45231	antisense	NA
639.347	0.358112	0.195832	0.0010948	0.031489	ENSMUSG00000025352	Gdf11	protein_coding	14561
5034.59	0.230758	0.0885378	0.0011047	0.0317196	ENSMUSG00000019923	Zwint	protein_coding	52696
1604.15	0.435087	0.281988	0.00110934	0.0317987	ENSMUSG00000028944	Prkag2	protein_coding	108099
264.119	0.485578	0.354276	0.00112012	0.0319465	ENSMUSG00000026668	Ucma	protein_coding	68527
911.002	-0.199769	0.0714823	0.00111684	0.0319465	ENSMUSG00000030284	Creld1	protein_coding	171508
1585.73	-0.26567	0.112906	0.0011202	0.0319465	ENSMUSG00000071074	Yipf3	protein_coding	28064
1728.44	0.323485	0.163154	0.00112471	0.0320209	ENSMUSG00000041453	Rpl21	protein_coding	19933
2573.2	0.342731	0.18198	0.00113103	0.0321379	ENSMUSG00000028194	Ddah1	protein_coding	69219
406.091	0.41445	0.25876	0.00113264	0.0321379	ENSMUSG00000068854	Hist2h2be	protein_coding	319190
2999.93	-0.187727	0.065917	0.00114883	0.0324229	ENSMUSG00000026727	Rsu1	protein_coding	20163
563.657	-0.321515	0.162013	0.0011476	0.0324229	ENSMUSG00000028402	Mpdz	protein_coding	17475
1752.98	-0.230295	0.0887892	0.00115039	0.0324229	ENSMUSG00000032187	Smarca4	protein_coding	20586
919.499	-0.350775	0.190581	0.00114589	0.0324229	ENSMUSG00000039686	Zer1	protein_coding	227693
1237.25	-0.30066	0.142995	0.00115695	0.0325532	ENSMUSG00000006005	Tpr	protein_coding	108989
5.78446	0.558467	0.682979	0.00116093	0.0326107	ENSMUSG00000048752	Prss50	protein_coding	235631
955.219	0.278661	0.12411	0.00116345	0.032627	ENSMUSG00000042772	Smg7	protein_coding	226517
340.175	0.269936	0.11708	0.00116625	0.0326512	ENSMUSG00000056267	Cep70	protein_coding	68121
1133.91	-0.223079	0.0847126	0.00117685	0.032893	ENSMUSG00000047921	Trappc9	protein_coding	76510
578.169	0.304438	0.147228	0.00118774	0.0331426	ENSMUSG00000035790	Cep19	protein_coding	66994
14.416	0.520223	0.432725	0.00119409	0.0332646	ENSMUSG00000085338	2410004I01Rik	lincRNA	NA
2726.74	-0.416758	0.266897	0.00120967	0.0334768	ENSMUSG00000027533	Fabp5	protein_coding	16592
187.371	0.490225	0.374995	0.00120778	0.0334768	ENSMUSG00000058351	Smim4	protein_coding	66487
401.294	0.294765	0.138936	0.00120641	0.0334768	ENSMUSG00000071454	Dtnb	protein_coding	13528
304.859	-0.300074	0.143799	0.00120946	0.0334768	ENSMUSG00000108348	Gm42372	protein_coding	105247240
377.316	0.255172	0.106798	0.00123111	0.0340143	ENSMUSG00000026761	Orc4	protein_coding	26428
627.883	0.348597	0.192055	0.00123988	0.0342005	ENSMUSG00000033487	Fndc3a	protein_coding	319448
220.499	0.424603	0.279329	0.00124403	0.0342026	ENSMUSG00000002012	Pnck	protein_coding	93843
1078.36	0.370762	0.215697	0.00124299	0.0342026	ENSMUSG00000075486	Commd6	protein_coding	66200
159.742	-0.478522	0.360355	0.00124981	0.0343055	ENSMUSG00000041268	Dmxl2	protein_coding	235380
239.506	0.32542	0.169273	0.00125879	0.0344959	ENSMUSG00000028933	Xrcc2	protein_coding	57434
99.402	0.413025	0.266433	0.00127023	0.0347526	ENSMUSG00000066637	Ttc32	protein_coding	75516
3669.87	-0.33011	0.17468	0.00128173	0.034998	ENSMUSG00000021703	Serinc5	protein_coding	218442
846.578	-0.315599	0.160384	0.00128336	0.034998	ENSMUSG00000034275	Igsf9b	protein_coding	235086
2980.13	0.322499	0.167313	0.00128892	0.0350928	ENSMUSG00000063480	Snu13	protein_coding	20826
146.672	-0.471095	0.355203	0.00130846	0.0355672	ENSMUSG00000032012	Nectin1	protein_coding	58235
7.42525	0.462377	0.712978	0.00131924	0.0358025	ENSMUSG00000045613	Chrm2	protein_coding	243764
723.71	-0.333241	0.179248	0.00132414	0.0358776	ENSMUSG00000030287	Itpr2	protein_coding	16439
1541.62	-0.283056	0.131179	0.00132637	0.0358803	ENSMUSG00000039230	Tbcd	protein_coding	108903
463.006	0.251137	0.105321	0.00133595	0.0360235	ENSMUSG00000020248	Nfyb	protein_coding	18045
2058.44	-0.321038	0.167225	0.0013346	0.0360235	ENSMUSG00000051185	Fam174a	protein_coding	67698
133.484	-0.513701	0.4525	0.00134121	0.0361075	ENSMUSG00000053025	Sv2b	protein_coding	64176
9874.39	-0.325737	0.172257	0.00134473	0.0361444	ENSMUSG00000015714	Cers2	protein_coding	76893
42.9256	0.541368	0.574441	0.0013511	0.0362577	ENSMUSG00000049511	Htr1b	protein_coding	15551
226.271	-0.366058	0.215777	0.00135991	0.0362627	ENSMUSG00000033396	Spg11	protein_coding	214585
2217.58	0.274172	0.124038	0.00135548	0.0362627	ENSMUSG00000044408	Sptssa	protein_coding	104725
992.073	0.279386	0.128579	0.00135772	0.0362627	ENSMUSG00000057561	Eif1a	protein_coding	13664
1682.08	0.27355	0.123585	0.00135966	0.0362627	ENSMUSG00000067787	Blcap	protein_coding	53619
18.9533	-0.510045	0.44809	0.00136268	0.0362793	ENSMUSG00000020583	Matn3	protein_coding	17182
69.4873	0.453005	0.331751	0.00136947	0.0363162	ENSMUSG00000016239	Lonrf3	protein_coding	74365
9720.8	0.361864	0.211527	0.00137007	0.0363162	ENSMUSG00000022323	Rida	protein_coding	15473
88.3543	0.345129	0.193298	0.00137054	0.0363162	ENSMUSG00000099966	2810402E24Rik	antisense	NA
4.4453	-0.207705	0.557111	0.00137331	0.0363322	ENSMUSG00000032292	Nr2e3	protein_coding	23958
4692.28	-0.339441	0.187693	0.00138305	0.0364751	ENSMUSG00000032018	Sc5d	protein_coding	235293
21.0706	0.513862	0.464151	0.00138222	0.0364751	ENSMUSG00000114456	Hist1h2bh	protein_coding	319182
1836.67	-0.233439	0.0934586	0.00138586	0.0364921	ENSMUSG00000015247	Nipsnap3b	protein_coding	66536
3883.08	-0.170665	0.0597273	0.00140157	0.0367334	ENSMUSG00000027187	Cat	protein_coding	12359
15.3124	-0.523724	0.504288	0.00140077	0.0367334	ENSMUSG00000030110	Ret	protein_coding	19713
131.649	-0.335107	0.183698	0.00140018	0.0367334	ENSMUSG00000031822	Gse1	protein_coding	382034
805.174	0.226348	0.0891873	0.00141937	0.0371421	ENSMUSG00000025218	Poll	protein_coding	56626
261.615	-0.275288	0.12637	0.00143113	0.0373916	ENSMUSG00000021782	Dlg5	protein_coding	71228
441.935	0.366988	0.220777	0.00144984	0.0378217	ENSMUSG00000005413	Hmox1	protein_coding	15368
389.054	0.310764	0.160207	0.00145211	0.0378223	ENSMUSG00000045257	Morn2	protein_coding	378462
116.301	0.406748	0.27081	0.00145974	0.037918	ENSMUSG00000020052	Ascl1	protein_coding	17172
6491.96	-0.26086	0.114687	0.00146029	0.037918	ENSMUSG00000063077	Kif1b	protein_coding	16561
434.94	-0.42567	0.297785	0.00146303	0.0379305	ENSMUSG00000031558	Slit2	protein_coding	20563
682.497	0.225874	0.0894269	0.00147495	0.0381809	ENSMUSG00000055531	Cpsf6	protein_coding	432508
464.145	-0.280999	0.132325	0.00147854	0.0382149	ENSMUSG00000028936	Rpl22	protein_coding	19934
113.801	0.501843	0.455483	0.00148214	0.0382493	ENSMUSG00000020890	Gucy2e	protein_coding	14919
2050.81	0.295573	0.146086	0.00148543	0.0382754	ENSMUSG00000030862	Cpxm2	protein_coding	55987
285.635	-0.520593	0.538628	0.00149281	0.0384068	ENSMUSG00000001946	Esam	protein_coding	69524
371.148	0.336204	0.188028	0.00149617	0.0384345	ENSMUSG00000095325	Zfp870	protein_coding	240066
64.0011	-0.522768	0.581437	0.00149957	0.0384632	ENSMUSG00000064023	Klk8	protein_coding	259277
241.741	0.294032	0.145703	0.00153589	0.0393348	ENSMUSG00000000884	Gnb1l	protein_coding	13972
156.961	0.463242	0.3708	0.00153892	0.0393523	ENSMUSG00000043311	D17H6S53E	protein_coding	114585
41.8139	-0.484147	0.669931	0.00154403	0.0394232	ENSMUSG00000051669	AU021092	protein_coding	239691
984.218	0.357863	0.214281	0.00154873	0.0394234	ENSMUSG00000028278	Rragd	protein_coding	52187
321.452	0.337446	0.19105	0.00154681	0.0394234	ENSMUSG00000110357	A030001D20Rik	antisense	NA
325.319	-0.214705	0.0832254	0.00155687	0.0395112	ENSMUSG00000021428	Riok1	protein_coding	71340
108.651	-0.509893	0.512411	0.00155538	0.0395112	ENSMUSG00000026921	Egfl7	protein_coding	353156
535.403	0.303421	0.155637	0.00156522	0.0395442	ENSMUSG00000023089	Ndufa5	protein_coding	68202
472.62	-0.32992	0.183344	0.00156361	0.0395442	ENSMUSG00000034570	Inpp5j	protein_coding	170835
273.409	0.38183	0.244133	0.00156383	0.0395442	ENSMUSG00000035048	Anapc13	protein_coding	69010
5537.83	-0.349174	0.205182	0.00157386	0.0396434	ENSMUSG00000035093	Secisbp2l	protein_coding	70354
3336.01	-0.296931	0.149325	0.00157208	0.0396434	ENSMUSG00000045962	Wnk1	protein_coding	232341
4788.3	-0.392226	0.258596	0.00158086	0.0397009	ENSMUSG00000017344	Vtn	protein_coding	22370
167.004	0.407317	0.279421	0.00157945	0.0397009	ENSMUSG00000022987	Zfp641	protein_coding	239652
3928.25	0.220132	0.0869513	0.00160395	0.040139	ENSMUSG00000005354	Txn2	protein_coding	56551
99.7966	-0.404759	0.277372	0.00160437	0.040139	ENSMUSG00000014773	Dll1	protein_coding	13388
873.817	0.266762	0.12187	0.00160547	0.040139	ENSMUSG00000066456	Hmgn3	protein_coding	94353
1669.39	-0.404391	0.27797	0.00162189	0.0404894	ENSMUSG00000036985	Zdhhc9	protein_coding	208884
966.492	-0.261412	0.117658	0.00163033	0.0406399	ENSMUSG00000027570	Col9a3	protein_coding	12841
965.491	-0.213603	0.0832086	0.00163776	0.0407647	ENSMUSG00000024422	Dhx16	protein_coding	69192
152.543	-0.391109	0.26044	0.00164099	0.0407847	ENSMUSG00000100147	1700047M11Rik	lincRNA	NA
70.2901	-0.488963	0.457917	0.00164573	0.040833	ENSMUSG00000022844	Pdia5	protein_coding	72599
1141.79	-0.296968	0.151019	0.00164778	0.040833	ENSMUSG00000023990	Tfeb	protein_coding	21425
634.223	0.227281	0.0920806	0.00165818	0.0410303	ENSMUSG00000049517	Rps23	protein_coding	66475
8.72003	-0.503881	0.560895	0.00166568	0.0411553	ENSMUSG00000005553	Atp4a	protein_coding	11944
2293.52	0.236963	0.0991075	0.00168559	0.0415249	ENSMUSG00000005732	Ranbp1	protein_coding	19385
1676.1	0.240855	0.101968	0.00168532	0.0415249	ENSMUSG00000031148	Gpkow	protein_coding	209416
1381.79	-0.2525	0.111062	0.00168804	0.0415249	ENSMUSG00000032740	Ccdc88a	protein_coding	108686
5973.78	-0.259049	0.116528	0.00169154	0.0415501	ENSMUSG00000022463	Srebf2	protein_coding	20788
4269.55	-0.309032	0.164695	0.0017014	0.0416706	ENSMUSG00000026442	Nfasc	protein_coding	269116
332.478	-0.244169	0.104641	0.00170012	0.0416706	ENSMUSG00000027677	Ttc14	protein_coding	67120
597.056	-0.282879	0.138682	0.00172523	0.0418289	ENSMUSG00000016409	Nkap	protein_coding	67050
449.336	-0.405478	0.286347	0.00172511	0.0418289	ENSMUSG00000029552	Tes	protein_coding	21753
24.3974	-0.474054	0.427141	0.00171797	0.0418289	ENSMUSG00000030406	Gipr	protein_coding	381853
2936.73	-0.36275	0.227225	0.00172208	0.0418289	ENSMUSG00000033161	Atp1a1	protein_coding	11928
517.58	-0.327902	0.185734	0.00171797	0.0418289	ENSMUSG00000038271	Iffo1	protein_coding	320678
25.1882	0.491016	0.49354	0.00172526	0.0418289	ENSMUSG00000073607	Gm10548	transcribed_processed_pseudogene	NA
175.248	0.379442	0.248633	0.00171703	0.0418289	ENSMUSG00000086429	Gt(ROSA)26Sor	antisense	14910
4.98524	0.398323	0.671817	0.00172836	0.0418437	ENSMUSG00000113642	Gm49329	transcribed_unprocessed_pseudogene	NA
2443.72	0.386839	0.259802	0.00173746	0.0420037	ENSMUSG00000020607	Fam84a	protein_coding	105005
21.6684	-0.484674	0.619385	0.00174977	0.0422405	ENSMUSG00000025386	Pde6g	protein_coding	18588
155.476	0.313224	0.170796	0.00176602	0.0425718	ENSMUSG00000021496	Pcbd2	protein_coding	72562
948.269	-0.21614	0.0857939	0.00176959	0.0425968	ENSMUSG00000039483	Asb6	protein_coding	72323
1050.59	0.259203	0.117829	0.00177661	0.0427045	ENSMUSG00000024668	Sdhaf2	protein_coding	66072
479.775	-0.339625	0.201824	0.00179986	0.0432018	ENSMUSG00000034574	Daam1	protein_coding	208846
107.813	0.459758	0.402371	0.00180345	0.0432262	ENSMUSG00000039457	Ppl	protein_coding	19041
206.915	0.407096	0.295036	0.00181509	0.0433817	ENSMUSG00000022219	Cideb	protein_coding	12684
369.798	-0.266889	0.12515	0.00181344	0.0433817	ENSMUSG00000024424	Ttc39c	protein_coding	72747
1416.28	0.231839	0.0967464	0.00181972	0.0434306	ENSMUSG00000050017	Pitpnb	protein_coding	56305
1401.79	-0.3128	0.172123	0.00183776	0.0437992	ENSMUSG00000027669	Gnb4	protein_coding	14696
26.7059	-0.413558	0.661404	0.00185059	0.0440425	ENSMUSG00000025422	Agap2	protein_coding	216439
1177.62	0.47527	0.467281	0.00185778	0.0440888	ENSMUSG00000027875	Hmgcs2	protein_coding	15360
65.0113	0.370609	0.243232	0.00185541	0.0440888	ENSMUSG00000097462	9530026P05Rik	antisense	NA
341.982	-0.376391	0.251597	0.00186382	0.0441699	ENSMUSG00000022887	Masp1	protein_coding	17174
97.2564	0.481192	0.508006	0.00187258	0.0442881	ENSMUSG00000045268	Zfp691	protein_coding	195522
406.646	-0.376162	0.251769	0.00187407	0.0442881	ENSMUSG00000097185	Gm26596	TEC	NA
4384.03	0.205574	0.0802048	0.00188644	0.0443934	ENSMUSG00000020738	Sumo2	protein_coding	170930
88.9125	0.414801	0.313211	0.00188202	0.0443934	ENSMUSG00000029436	Mmp17	protein_coding	23948
35.9119	0.402402	0.292197	0.00188623	0.0443934	ENSMUSG00000087380	2210408F21Rik	processed_transcript	NA
3192.51	0.162949	0.0585332	0.00189228	0.0444244	ENSMUSG00000006418	Rnf114	protein_coding	81018
5818.04	-0.223426	0.0916107	0.00190234	0.0444244	ENSMUSG00000025410	Dctn2	protein_coding	69654
38.8202	-0.480964	0.543258	0.00190205	0.0444244	ENSMUSG00000026308	Klhl30	protein_coding	70788
225.109	0.365637	0.238608	0.0019036	0.0444244	ENSMUSG00000041841	Rpl37	protein_coding	67281
465.697	-0.297231	0.156601	0.00189738	0.0444244	ENSMUSG00000062444	Ap3b2	protein_coding	11775
292.721	0.339111	0.204265	0.00189421	0.0444244	ENSMUSG00000078572	Ndufaf8	protein_coding	208501
164.499	0.306283	0.166831	0.00191743	0.0445664	ENSMUSG00000029790	Cep41	protein_coding	83922
205.425	-0.288956	0.148339	0.00191763	0.0445664	ENSMUSG00000037210	Fam193a	protein_coding	231128
1182.75	0.310009	0.170964	0.00191754	0.0445664	ENSMUSG00000047766	Lrrc49	protein_coding	102747
45.7845	0.415961	0.31931	0.00193085	0.0447301	ENSMUSG00000027115	Kif18a	protein_coding	228421
181.975	0.398901	0.289467	0.00193242	0.0447301	ENSMUSG00000027796	Smad9	protein_coding	55994
145.316	0.432262	0.352636	0.00193265	0.0447301	ENSMUSG00000029376	Mthfd2l	protein_coding	665563
430.877	0.392595	0.280329	0.00194972	0.0450632	ENSMUSG00000029167	Ppargc1a	protein_coding	19017
2001.2	-0.215399	0.0867215	0.00195532	0.0451306	ENSMUSG00000024583	Txnl1	protein_coding	53382
6.81983	0.439633	0.637722	0.0019672	0.0453425	ENSMUSG00000026090	2010300C02Rik	protein_coding	72097
367.429	-0.301659	0.16323	0.0019842	0.0456719	ENSMUSG00000029108	Pcdh7	protein_coding	54216
3294.19	-0.191256	0.0728321	0.00200137	0.0458188	ENSMUSG00000001924	Uba1	protein_coding	22201
20.1216	-0.461778	0.602523	0.00199399	0.0458188	ENSMUSG00000025494	Sigirr	protein_coding	24058
13813.7	-0.38297	0.268055	0.001999	0.0458188	ENSMUSG00000027858	Tspan2	protein_coding	70747
4.56428	0.227373	0.561879	0.00200148	0.0458188	ENSMUSG00000049908	Gja8	protein_coding	14616
877.917	0.293186	0.154589	0.00201106	0.0459756	ENSMUSG00000079111	Kdelr2	protein_coding	66913
3.95214	0.354921	0.644782	0.00201561	0.0460172	ENSMUSG00000102722	Gm37935	TEC	NA
851.209	-0.225291	0.0938822	0.00202194	0.0460197	ENSMUSG00000024502	Jakmip2	protein_coding	76217
1900.96	0.294833	0.15667	0.00202666	0.0460197	ENSMUSG00000027162	Lin7c	protein_coding	22343
1289.57	-0.401504	0.300114	0.00202545	0.0460197	ENSMUSG00000037736	Limch1	protein_coding	77569
102.344	0.347023	0.218603	0.00202476	0.0460197	ENSMUSG00000085622	3110056K07Rik	processed_transcript	NA
219.827	0.44156	0.38929	0.00203909	0.0460234	ENSMUSG00000021536	Adcy2	protein_coding	210044
255.257	0.267421	0.128969	0.0020405	0.0460234	ENSMUSG00000025395	Prim1	protein_coding	19075
14.5797	0.447643	0.406814	0.0020353	0.0460234	ENSMUSG00000066175	2510046G10Rik	antisense	NA
107.997	0.46317	0.468131	0.00203454	0.0460234	ENSMUSG00000099021	Rn7s1	misc_RNA	NA
107.997	0.46317	0.468131	0.00203454	0.0460234	ENSMUSG00000099250	Rn7s2	misc_RNA	NA
60.7897	0.38613	0.275989	0.00205362	0.0462572	ENSMUSG00000086877	A230072C01Rik	processed_transcript	NA
371.694	-0.379921	0.266785	0.00206464	0.0463196	ENSMUSG00000026558	Uck2	protein_coding	80914
805.945	0.244014	0.108501	0.00206378	0.0463196	ENSMUSG00000041035	Gm17018	protein_coding	226162
287.144	0.312575	0.177341	0.0020616	0.0463196	ENSMUSG00000056612	Ppp1r14b	protein_coding	18938
1103.69	-0.208043	0.0830176	0.00209094	0.046847	ENSMUSG00000026797	Stxbp1	protein_coding	20910
562.882	-0.34383	0.216975	0.00209902	0.0469656	ENSMUSG00000002980	Bcam	protein_coding	57278
575.34	-0.299379	0.163223	0.00210296	0.0469912	ENSMUSG00000038058	Nod1	protein_coding	107607
231.34	-0.362494	0.242916	0.00210926	0.0470695	ENSMUSG00000048787	Dcun1d3	protein_coding	233805
1126.85	-0.230229	0.09845	0.00214042	0.0477016	ENSMUSG00000020184	Mdm2	protein_coding	17246
98.7038	-0.357092	0.236918	0.00215096	0.0477467	ENSMUSG00000021958	Pinx1	protein_coding	72400
6.76001	0.332698	0.63087	0.00214872	0.0477467	ENSMUSG00000028571	Cyp2j13	protein_coding	230459
892.085	0.283617	0.146924	0.00214725	0.0477467	ENSMUSG00000036995	Asap3	protein_coding	230837
2194.45	-0.155614	0.0562653	0.00215846	0.0478502	ENSMUSG00000033793	Atp6v1h	protein_coding	108664
725.113	0.209179	0.0841854	0.00216271	0.0478813	ENSMUSG00000026095	Asnsd1	protein_coding	70396
1517.64	-0.260082	0.123829	0.00217127	0.0480076	ENSMUSG00000038816	Ctnnal1	protein_coding	54366
262.952	-0.294024	0.158785	0.00217898	0.0481148	ENSMUSG00000027829	Ccnl1	protein_coding	56706
1180.82	0.207266	0.0831393	0.00218649	0.0482175	ENSMUSG00000027104	Atf2	protein_coding	11909
386.685	-0.316166	0.184753	0.00219042	0.0482407	ENSMUSG00000041966	Dcaf17	protein_coding	75763
3875.61	0.249809	0.114842	0.00219632	0.0483061	ENSMUSG00000027893	Ahcyl1	protein_coding	229709
1294.76	-0.349044	0.227647	0.00220401	0.0483061	ENSMUSG00000033904	Ccp110	protein_coding	101565
431.933	-0.289948	0.154773	0.00220487	0.0483061	ENSMUSG00000044519	Zfp488	protein_coding	382867
53.5271	0.423186	0.361263	0.00220268	0.0483061	ENSMUSG00000112547	Gm47096	lincRNA	NA
3614.56	-0.187007	0.0716098	0.00221085	0.0483742	ENSMUSG00000024507	Hsd17b4	protein_coding	15488
403.644	-0.261363	0.125752	0.00222693	0.0485585	ENSMUSG00000033931	Rbm34	protein_coding	52202
21.864	-0.437039	0.600033	0.00222793	0.0485585	ENSMUSG00000038188	Scarf1	protein_coding	380713
28.5947	0.441804	0.423239	0.00222742	0.0485585	ENSMUSG00000039131	Gipc2	protein_coding	54120
1411.27	-0.279857	0.144543	0.00224181	0.0487977	ENSMUSG00000053291	Rab4b	protein_coding	19342
207.499	-0.307962	0.176199	0.00224499	0.0488038	ENSMUSG00000020802	Ube2o	protein_coding	217342
15.4997	-0.422388	0.365582	0.00225755	0.0490137	ENSMUSG00000072647	Adam1a	protein_coding	280668
61.9116	0.395722	0.306167	0.0022679	0.0491748	ENSMUSG00000099655	2310034G01Rik	protein_coding	NA
1498.02	-0.184481	0.0705624	0.00227394	0.0492423	ENSMUSG00000024799	Tm7sf2	protein_coding	68505
265.364	-0.26379	0.128819	0.00228267	0.0493678	ENSMUSG00000022009	Nufip1	protein_coding	27275
185.813	-0.36298	0.25208	0.0023087	0.0498418	ENSMUSG00000026147	Col9a1	protein_coding	12839
106.869	-0.448464	0.533752	0.00231051	0.0498418	ENSMUSG00000027347	Rasgrp1	protein_coding	19419
59.1092	-0.403162	0.32492	0.00231427	0.0498591	ENSMUSG00000064141	Zfp69	protein_coding	381549
4380.87	0.344251	0.225208	0.00232552	0.0500374	ENSMUSG00000014956	Ppp1cb	protein_coding	19046
3357.57	0.350909	0.235077	0.0023356	0.0501901	ENSMUSG00000020846	Rflnb	protein_coding	76566
106.406	0.352727	0.238567	0.0023576	0.0505338	ENSMUSG00000048503	Tmem136	protein_coding	235300
27.6915	-0.422195	0.377341	0.00235545	0.0505338	ENSMUSG00000115144	Gm7968	TEC	NA
369.637	-0.279575	0.146179	0.00236143	0.0505515	ENSMUSG00000048440	Cyp4f16	protein_coding	70101
622.17	-0.387644	0.29773	0.00237588	0.0507317	ENSMUSG00000022231	Sema5a	protein_coding	20356
274.721	-0.328365	0.205041	0.00237343	0.0507317	ENSMUSG00000041141	Pnmal1	protein_coding	71691
633.122	-0.323472	0.198858	0.00238221	0.0508025	ENSMUSG00000001435	Col18a1	protein_coding	12822
195.078	-0.268805	0.135702	0.00241972	0.051537	ENSMUSG00000078201	Tmem203	protein_coding	227615
6570.66	-0.296406	0.166486	0.00243446	0.0517854	ENSMUSG00000031604	Msmo1	protein_coding	66234
153.826	-0.333238	0.213696	0.0024447	0.0518721	ENSMUSG00000022672	Prkdc	protein_coding	19090
45.5429	0.423307	0.586125	0.00244169	0.0518721	ENSMUSG00000045886	Gm9803	protein_coding	NA
855.242	-0.289071	0.158397	0.00245859	0.052101	ENSMUSG00000006526	Tmem110	protein_coding	69179
1257.24	0.233061	0.103585	0.00248748	0.052449	ENSMUSG00000025264	Tsr2	protein_coding	69499
1514.96	0.199981	0.0803713	0.00248527	0.052449	ENSMUSG00000032305	Fam219b	protein_coding	78323
38.0128	-0.427678	0.568433	0.00248624	0.052449	ENSMUSG00000035112	Wnk4	protein_coding	69847
134.667	0.420466	0.390456	0.00248686	0.052449	ENSMUSG00000040164	Kcns1	protein_coding	16538
626.517	-0.32401	0.202507	0.00249201	0.0524788	ENSMUSG00000025157	Zdhhc16	protein_coding	74168
5634.3	0.215319	0.0904717	0.00250913	0.0526776	ENSMUSG00000001018	Snapin	protein_coding	20615
285.272	0.336047	0.219617	0.00251004	0.0526776	ENSMUSG00000046807	Lrrc75b	protein_coding	192734
28.3146	-0.436199	0.507812	0.00251084	0.0526776	ENSMUSG00000090113	Nhlrc4	protein_coding	621239
15.7152	-0.380567	0.61385	0.00251633	0.052727	ENSMUSG00000104213	Ighd	IG_C_gene	NA
26.0719	0.41082	0.365119	0.00252993	0.052946	ENSMUSG00000113170	Gm36839	lincRNA	NA
1154.46	-0.278457	0.147744	0.00253762	0.0530409	ENSMUSG00000039219	Arid4b	protein_coding	94246
395.513	-0.224193	0.0971221	0.00254365	0.053101	ENSMUSG00000001909	Trmt1	protein_coding	212528
306.103	0.267185	0.135805	0.00254981	0.0531637	ENSMUSG00000030532	Hddc3	protein_coding	68695
952.716	-0.214372	0.0901585	0.00256265	0.0533654	ENSMUSG00000063171	Rps4l	transcribed_processed_pseudogene	NA
166.945	-0.356949	0.25358	0.00257193	0.0534263	ENSMUSG00000027799	Nbea	protein_coding	26422
690.214	-0.252613	0.121543	0.00257135	0.0534263	ENSMUSG00000039046	Usp6nl	protein_coding	98910
14.8166	0.431616	0.518167	0.00257574	0.0534394	ENSMUSG00000020627	Klhl29	protein_coding	208439
219.678	0.30969	0.186052	0.00258662	0.0535792	ENSMUSG00000041684	Bivm	protein_coding	246229
141.699	-0.3003	0.174259	0.00258884	0.0535792	ENSMUSG00000042185	Nfrkb	protein_coding	235134
578.919	-0.379805	0.295862	0.00259472	0.0536349	ENSMUSG00000000125	Wnt3	protein_coding	22415
1226.75	0.345275	0.23615	0.00259886	0.0536545	ENSMUSG00000059974	Ntm	protein_coding	235106
184.358	0.272625	0.14235	0.00260439	0.0537028	ENSMUSG00000057234	Mettl15	protein_coding	76894
318.139	-0.363474	0.266704	0.00262029	0.0538598	ENSMUSG00000025478	Dpysl4	protein_coding	26757
17.2295	0.425269	0.44057	0.00262161	0.0538598	ENSMUSG00000031738	Irx6	protein_coding	64379
2343.14	0.187851	0.0739324	0.00261797	0.0538598	ENSMUSG00000042032	Mat2b	protein_coding	108645
707.837	0.395369	0.333467	0.00263462	0.0540611	ENSMUSG00000052310	Slc39a1	protein_coding	30791
18.211	0.409571	0.57719	0.00264782	0.0542658	ENSMUSG00000054901	Arhgef33	protein_coding	381112
358.274	0.289663	0.162733	0.00266329	0.0544339	ENSMUSG00000019689	Fmc1	protein_coding	66117
130.309	-0.389807	0.322421	0.00266573	0.0544339	ENSMUSG00000022894	Adamts5	protein_coding	23794
353.23	0.317178	0.197752	0.00266405	0.0544339	ENSMUSG00000116207	Nnt	protein_coding	NA
37.0618	0.410317	0.384169	0.00268868	0.0548194	ENSMUSG00000028838	Extl1	protein_coding	56219
399.434	0.227595	0.100842	0.00269112	0.0548194	ENSMUSG00000034285	Nipsnap1	protein_coding	18082
73849.2	-0.303878	0.181046	0.00269934	0.0549203	ENSMUSG00000018593	Sparc	protein_coding	20692
246.432	-0.313179	0.19343	0.00270786	0.0549286	ENSMUSG00000028693	Nasp	protein_coding	50927
8.34433	-0.405269	0.575956	0.0027052	0.0549286	ENSMUSG00000036036	Zfp57	protein_coding	22715
984.295	0.293013	0.16764	0.00271045	0.0549286	ENSMUSG00000038803	Ost4	protein_coding	67695
197.976	-0.29762	0.173388	0.00271281	0.0549286	ENSMUSG00000093803	Ppp2r3d	protein_coding	19054
6.83055	0.404513	0.572955	0.0027359	0.0553296	ENSMUSG00000033213	AA467197	protein_coding	433470
2413	-0.272372	0.14404	0.0027424	0.0553944	ENSMUSG00000025982	Sf3b1	protein_coding	81898
1101.6	0.199147	0.0812181	0.00275051	0.0554918	ENSMUSG00000034744	Nagk	protein_coding	56174
442.567	0.326568	0.213287	0.00275652	0.0555463	ENSMUSG00000036641	Ccdc148	protein_coding	227933
238.169	-0.307902	0.188119	0.00278377	0.0560283	ENSMUSG00000038422	Hdhd3	protein_coding	72748
588.216	0.274183	0.14677	0.00279146	0.0560491	ENSMUSG00000025545	Clybl	protein_coding	69634
4127.25	0.183313	0.0721389	0.00279109	0.0560491	ENSMUSG00000053119	Chmp3	protein_coding	66700
199.493	0.367213	0.283025	0.00281304	0.0564149	ENSMUSG00000050856	Atp5k	protein_coding	11958
617.701	0.333872	0.22616	0.0028256	0.056465	ENSMUSG00000016427	Ndufa1	protein_coding	54405
28.2671	-0.392146	0.578984	0.00282417	0.056465	ENSMUSG00000074793	Hspa12b	protein_coding	72630
4.24388	0.184813	0.502855	0.0028243	0.056465	ENSMUSG00000096977	Gm10827	lincRNA	NA
1856.65	0.232816	0.106209	0.00283284	0.0565374	ENSMUSG00000031246	Sh3bgrl	protein_coding	56726
39.2034	0.415754	0.444609	0.00283594	0.0565374	ENSMUSG00000066537	Vmn2r57	protein_coding	269902
16.5699	0.402214	0.560455	0.00285186	0.0566534	ENSMUSG00000007653	Gabrb2	protein_coding	14401
1420.47	-0.3274	0.217144	0.00285054	0.0566534	ENSMUSG00000024190	Dusp1	protein_coding	19252
1536.55	0.273112	0.146368	0.00284812	0.0566534	ENSMUSG00000039126	Prune2	protein_coding	353211
140.523	0.334835	0.228849	0.0028643	0.0568334	ENSMUSG00000045733	Sprn	protein_coding	212518
550.944	0.364653	0.280928	0.00287076	0.0568804	ENSMUSG00000028527	Ak4	protein_coding	11639
1524.25	0.221471	0.0973628	0.00287343	0.0568804	ENSMUSG00000029397	Rchy1	protein_coding	68098
5662.63	-0.310375	0.193648	0.00288146	0.0569723	ENSMUSG00000055421	Pcdh9	protein_coding	211712
437.692	0.257968	0.130427	0.00288889	0.0570522	ENSMUSG00000030872	Gga2	protein_coding	74105
6385.54	-0.189542	0.0761108	0.00289788	0.0571626	ENSMUSG00000061032	Rrp1	protein_coding	18114
191.062	0.320054	0.207794	0.00290288	0.0571942	ENSMUSG00000058402	Zfp420	protein_coding	233058
223.048	-0.264977	0.138233	0.00291704	0.0574059	ENSMUSG00000111481	Gm47652	TEC	NA
1307.5	0.331443	0.225382	0.00292291	0.0574542	ENSMUSG00000028167	Bdh2	protein_coding	69772
3093.19	0.221168	0.0974906	0.00292757	0.0574788	ENSMUSG00000026393	Nek7	protein_coding	59125
2752.77	0.285375	0.162506	0.002954	0.0579202	ENSMUSG00000037601	Nme1	protein_coding	18102
183.853	-0.263844	0.137496	0.00295694	0.0579202	ENSMUSG00000038252	Ncapd2	protein_coding	68298
134.259	-0.297101	0.177618	0.00296568	0.0580239	ENSMUSG00000026307	Scly	protein_coding	50880
584.78	-0.217823	0.0952386	0.0029735	0.0581093	ENSMUSG00000025572	Tmc6	protein_coding	217353
2334.37	-0.224089	0.100147	0.00298173	0.0582025	ENSMUSG00000018481	Appbp2	protein_coding	66884
254.095	0.331793	0.227938	0.00298931	0.0582154	ENSMUSG00000038605	Samd10	protein_coding	229011
50.7386	0.410267	0.486756	0.00298772	0.0582154	ENSMUSG00000040543	Pitpnm3	protein_coding	327958
3734.13	-0.237419	0.111738	0.00301758	0.0584279	ENSMUSG00000023019	Gpd1	protein_coding	14555
921.623	0.341906	0.245215	0.00301039	0.0584279	ENSMUSG00000023036	Pcdhgc4	protein_coding	93707
751.171	-0.363249	0.28548	0.00301553	0.0584279	ENSMUSG00000066036	Ubr4	protein_coding	69116
16.2246	0.384419	0.337012	0.00301661	0.0584279	ENSMUSG00000074735	Gm21994	protein_coding	NA
47.4367	0.380935	0.326865	0.00301154	0.0584279	ENSMUSG00000097867	Lppos	lincRNA	NA
3180.19	0.217791	0.0955469	0.00302679	0.0585389	ENSMUSG00000078923	Ube2v1	protein_coding	66589
203.369	-0.317617	0.207541	0.00303279	0.0585876	ENSMUSG00000030660	Pik3c2a	protein_coding	18704
194.979	0.239497	0.113863	0.00304471	0.058745	ENSMUSG00000014243	Zswim7	protein_coding	69747
24.9401	0.407026	0.455329	0.00305079	0.058745	ENSMUSG00000041180	Hectd2	protein_coding	226098
1496.96	0.287952	0.167369	0.00305142	0.058745	ENSMUSG00000093674	Rpl41	protein_coding	67945
306.373	0.234085	0.109103	0.00305899	0.0587563	ENSMUSG00000014980	Tsen15	protein_coding	66637
50.5187	0.371518	0.306204	0.00305619	0.0587563	ENSMUSG00000100811	Gm29083	antisense	NA
38.4123	0.402703	0.514665	0.00307541	0.0590045	ENSMUSG00000113186	A330076C08Rik	lincRNA	NA
1354.82	-0.363629	0.290771	0.00310014	0.0593435	ENSMUSG00000020099	Unc5b	protein_coding	107449
1789.24	-0.238819	0.11371	0.00309988	0.0593435	ENSMUSG00000031661	Nkd1	protein_coding	93960
568.033	0.273	0.150241	0.00313302	0.0599047	ENSMUSG00000085438	1700020I14Rik	lincRNA	NA
1656.08	-0.21315	0.092794	0.00314614	0.0600873	ENSMUSG00000022614	Lmf2	protein_coding	105847
543.116	0.236723	0.112202	0.00314982	0.0600895	ENSMUSG00000028085	Gatb	protein_coding	229487
305.185	0.288741	0.1702	0.00315758	0.0601692	ENSMUSG00000020639	Pfn4	protein_coding	382562
18.2495	-0.401522	0.481213	0.00317423	0.0604181	ENSMUSG00000032908	Sgpp2	protein_coding	433323
817.242	-0.239399	0.114913	0.00317797	0.060421	ENSMUSG00000063406	Tmed5	protein_coding	73130
83.421	-0.346062	0.259121	0.00318391	0.0604656	ENSMUSG00000022438	Parvb	protein_coding	170736
183.751	0.387248	0.364509	0.00319388	0.0605497	ENSMUSG00000026483	Fam129a	protein_coding	63913
1435.46	0.205239	0.0874293	0.00319554	0.0605497	ENSMUSG00000078652	Psme3	protein_coding	19192
686.422	0.299365	0.185228	0.00319988	0.0605637	ENSMUSG00000056486	Chn1	protein_coding	108699
998.425	0.246658	0.122205	0.00320636	0.0606181	ENSMUSG00000045658	Pid1	protein_coding	98496
20.3462	0.382332	0.549113	0.0032149	0.0607114	ENSMUSG00000039097	Rln1	protein_coding	19773
505.252	-0.280766	0.161103	0.00322573	0.0608477	ENSMUSG00000116275	Zc3h11a	protein_coding	70579
23.582	-0.398967	0.458057	0.00324011	0.0610505	ENSMUSG00000102782	Gm37625	TEC	NA
34179.8	-0.391393	0.392233	0.00325619	0.0612848	ENSMUSG00000026879	Gsn	protein_coding	227753
467.764	-0.21074	0.0918419	0.00329302	0.0619087	ENSMUSG00000041781	Cpsf2	protein_coding	51786
765.07	-0.311495	0.204899	0.00330033	0.0619769	ENSMUSG00000022762	Ncam2	protein_coding	17968
83.257	0.381611	0.35627	0.00330733	0.0620391	ENSMUSG00000040694	Apobec2	protein_coding	11811
426.151	0.291666	0.176799	0.00331268	0.0620703	ENSMUSG00000008435	Rdh13	protein_coding	108841
2608.2	-0.24568	0.122407	0.00333292	0.0623801	ENSMUSG00000022462	Slc38a2	protein_coding	67760
31.1266	0.363067	0.303006	0.0033378	0.062402	ENSMUSG00000085024	C230035I16Rik	lincRNA	NA
1131.38	0.270515	0.150197	0.00334832	0.0625292	ENSMUSG00000051579	Tceal8	protein_coding	66684
255.6	0.304032	0.195272	0.00336631	0.0627956	ENSMUSG00000038884	A230050P20Rik	protein_coding	319278
408.611	0.330737	0.237976	0.00337128	0.0628186	ENSMUSG00000033068	Entpd6	protein_coding	12497
434.134	-0.216092	0.0963777	0.00338195	0.0629197	ENSMUSG00000022529	Zfp263	protein_coding	74120
192.078	0.353728	0.283519	0.00338419	0.0629197	ENSMUSG00000031209	Heph	protein_coding	15203
83.0636	0.389739	0.413045	0.00339761	0.0630299	ENSMUSG00000026380	Tfcp2l1	protein_coding	81879
17.0247	0.226709	0.534698	0.00339637	0.0630299	ENSMUSG00000068227	Il2rb	protein_coding	16185
9263.68	-0.330103	0.237931	0.00340528	0.0631026	ENSMUSG00000021451	Sema4d	protein_coding	20354
56.9559	-0.386613	0.507277	0.00341436	0.0631351	ENSMUSG00000027985	Lef1	protein_coding	16842
95.2718	-0.33648	0.249769	0.00341453	0.0631351	ENSMUSG00000050244	Heatr1	protein_coding	217995
784.581	0.252556	0.130459	0.00342156	0.0631955	ENSMUSG00000024975	Pdcd4	protein_coding	18569
955.601	0.253164	0.131238	0.00343321	0.0633413	ENSMUSG00000027122	Arl14ep	protein_coding	212772
528.662	0.379111	0.362421	0.00344548	0.063498	ENSMUSG00000037152	Ndufc1	protein_coding	66377
2262.78	-0.188898	0.077993	0.00345667	0.0636344	ENSMUSG00000053253	Ndfip2	protein_coding	76273
13.3669	0.389476	0.467997	0.00346438	0.0637067	ENSMUSG00000097162	2310010J17Rik	bidirectional_promoter_lncRNA	NA
1787.16	-0.175261	0.0701664	0.0034741	0.0638157	ENSMUSG00000031753	Cog4	protein_coding	102339
40.4804	0.381227	0.376803	0.00348047	0.063863	ENSMUSG00000092178	Gm45351	lincRNA	72716
33.469	0.347061	0.275047	0.00351723	0.0644672	ENSMUSG00000090290	Tarbp1	protein_coding	212728
33.6411	0.386722	0.468899	0.00353036	0.0645673	ENSMUSG00000047415	Gpr68	protein_coding	238377
39638.8	-0.268817	0.150488	0.00352818	0.0645673	ENSMUSG00000068923	Syt11	protein_coding	229521
2737.34	0.229564	0.108691	0.00354236	0.0647163	ENSMUSG00000002660	Clpp	protein_coding	53895
3383.12	-0.286758	0.174285	0.00355576	0.0648908	ENSMUSG00000052727	Map1b	protein_coding	17755
726.455	0.20398	0.0883827	0.00357006	0.065081	ENSMUSG00000043284	Tmem11	protein_coding	216821
1637.18	-0.159417	0.0622512	0.003592	0.0652541	ENSMUSG00000022404	Slc25a17	protein_coding	20524
1458.04	-0.19567	0.0828157	0.00359043	0.0652541	ENSMUSG00000024974	Smc3	protein_coding	13006
158.285	-0.327049	0.238296	0.00359296	0.0652541	ENSMUSG00000053754	Chd8	protein_coding	67772
165.924	-0.250389	0.129843	0.00359506	0.0652541	ENSMUSG00000067931	Zfp948	protein_coding	381066
130.421	0.284248	0.171576	0.00360059	0.065284	ENSMUSG00000044912	Syt16	protein_coding	238266
8.87446	0.38306	0.472091	0.00361468	0.0653985	ENSMUSG00000046518	Ferd3l	protein_coding	114712
34.5344	0.376447	0.372614	0.00361429	0.0653985	ENSMUSG00000050334	C130071C03Rik	lincRNA	NA
150.226	0.367191	0.335159	0.00361985	0.0654218	ENSMUSG00000006567	Atp7b	protein_coding	11979
8929.09	-0.192956	0.0812376	0.00363534	0.0656278	ENSMUSG00000025130	P4hb	protein_coding	18453
251.09	0.342961	0.271412	0.00363905	0.0656278	ENSMUSG00000027360	Hdc	protein_coding	15186
41.7356	-0.316538	0.221943	0.00366586	0.0660405	ENSMUSG00000021217	Tshz3	protein_coding	243931
5351.07	-0.319523	0.227309	0.00367481	0.0661308	ENSMUSG00000026944	Abca2	protein_coding	11305
441.735	0.339333	0.265365	0.00368165	0.0661832	ENSMUSG00000037225	Fgf2	protein_coding	14173
11850.4	0.211087	0.0942109	0.00369056	0.0662724	ENSMUSG00000041028	Ghitm	protein_coding	66092
18.1968	0.262886	0.552056	0.00370061	0.0663821	ENSMUSG00000072692	Rpl37rt	transcribed_processed_pseudogene	100502825
133.025	-0.369758	0.512025	0.0037318	0.0667346	ENSMUSG00000006386	Tek	protein_coding	21687
2422.18	-0.297951	0.193807	0.00374009	0.0667346	ENSMUSG00000020758	Itgb4	protein_coding	192897
3529.88	0.204634	0.0896356	0.00373665	0.0667346	ENSMUSG00000023150	Ivns1abp	protein_coding	117198
92.0633	0.378915	0.418573	0.00373511	0.0667346	ENSMUSG00000048960	Prex2	protein_coding	109294
136.796	-0.138488	0.43801	0.00372834	0.0667346	ENSMUSG00000051747	Ttn	protein_coding	22138
180.83	0.294253	0.188436	0.00375015	0.0667726	ENSMUSG00000028214	Gem	protein_coding	14579
518.472	-0.197563	0.0847354	0.00374714	0.0667726	ENSMUSG00000068206	Pick1	protein_coding	18693
48.6817	-0.37848	0.421602	0.00375439	0.0667774	ENSMUSG00000033967	Rnf225	protein_coding	381845
518.153	-0.295122	0.190308	0.00378055	0.06703	ENSMUSG00000031841	Cdh13	protein_coding	12554
354.543	-0.255176	0.137064	0.0037767	0.06703	ENSMUSG00000031938	4931406C07Rik	protein_coding	70984
30.4056	-0.374704	0.390027	0.00377509	0.06703	ENSMUSG00000085272	Sbk3	protein_coding	381835
1698.07	0.320695	0.232634	0.00379136	0.0671509	ENSMUSG00000071547	Nt5dc2	protein_coding	70021
741.571	0.203752	0.0893376	0.00380984	0.0673472	ENSMUSG00000042380	Smim12	protein_coding	80284
191.919	0.312157	0.218159	0.00381044	0.0673472	ENSMUSG00000114860	Gm49291	lincRNA	NA
1097.39	0.306538	0.209127	0.00382481	0.0675302	ENSMUSG00000021796	Bmpr1a	protein_coding	12166
231.701	-0.352211	0.3045	0.00384309	0.0676106	ENSMUSG00000011256	Adam19	protein_coding	11492
112.869	-0.246723	0.128272	0.00385214	0.0676106	ENSMUSG00000037103	Dcaf15	protein_coding	212123
912.401	-0.353956	0.309801	0.00384676	0.0676106	ENSMUSG00000069045	Ddx3y	protein_coding	26900
4985.87	0.255775	0.138486	0.00384554	0.0676106	ENSMUSG00000071072	Ptges3	protein_coding	56351
5.39223	0.242746	0.538032	0.00385348	0.0676106	ENSMUSG00000072487	Mroh5	protein_coding	268816
8.86273	0.374654	0.462959	0.00385263	0.0676106	ENSMUSG00000097489	Gm26808	lincRNA	NA
3341.06	-0.163744	0.0652426	0.00389474	0.0677693	ENSMUSG00000026553	Copa	protein_coding	12847
382.212	-0.325188	0.243573	0.00387599	0.0677693	ENSMUSG00000026837	Col5a1	protein_coding	12831
2071.18	0.255499	0.13848	0.00387581	0.0677693	ENSMUSG00000026869	Psmd5	protein_coding	66998
243.066	0.270194	0.157008	0.00389463	0.0677693	ENSMUSG00000027381	Bcl2l11	protein_coding	12125
3135.68	-0.260964	0.145091	0.00387897	0.0677693	ENSMUSG00000028525	Pde4b	protein_coding	18578
128.136	-0.374053	0.455962	0.0038838	0.0677693	ENSMUSG00000042589	Cux2	protein_coding	13048
253.398	0.300303	0.200158	0.00387468	0.0677693	ENSMUSG00000060923	Acyp2	protein_coding	75572
122.391	-0.336768	0.2682	0.00389224	0.0677693	ENSMUSG00000071862	Lrrtm2	protein_coding	107065
891.818	-0.206448	0.0917577	0.00390378	0.0677984	ENSMUSG00000032604	Qars	protein_coding	97541
12.2534	0.241425	0.536296	0.00390447	0.0677984	ENSMUSG00000086150	Bach2os	antisense	NA
268.345	-0.369394	0.388495	0.00395383	0.0683175	ENSMUSG00000035783	Acta2	protein_coding	11475
726.48	-0.222437	0.105003	0.0039485	0.0683175	ENSMUSG00000038143	Stox2	protein_coding	71069
206.025	0.27169	0.159787	0.00395467	0.0683175	ENSMUSG00000051855	Mest	protein_coding	17294
1415.39	0.199024	0.0865999	0.00395101	0.0683175	ENSMUSG00000056629	Fkbp2	protein_coding	14227
974.548	0.326081	0.247315	0.00393843	0.0683175	ENSMUSG00000076441	Ass1	protein_coding	11898
1294.96	0.218567	0.101822	0.00397797	0.0685792	ENSMUSG00000033444	Specc1l	protein_coding	74392
1382.63	-0.175928	0.0721073	0.00397487	0.0685792	ENSMUSG00000033712	Ccar2	protein_coding	219158
84.3092	0.346112	0.295415	0.00398235	0.0685844	ENSMUSG00000039891	Txlnb	protein_coding	378431
68.2074	-0.36985	0.458077	0.00399742	0.0687737	ENSMUSG00000042284	Itga1	protein_coding	109700
4.95839	-0.24582	0.536374	0.0040386	0.0694111	ENSMUSG00000037358	4930578C19Rik	protein_coding	75905
1408	-0.179302	0.0743105	0.00405344	0.0695242	ENSMUSG00000030588	Yif1b	protein_coding	77254
516.173	0.222072	0.105295	0.00405006	0.0695242	ENSMUSG00000041353	Tmem29	protein_coding	382245
2815.5	0.231328	0.114082	0.00407298	0.0695756	ENSMUSG00000021114	Atp6v1d	protein_coding	73834
6028.78	0.245211	0.128556	0.00406946	0.0695756	ENSMUSG00000038615	Nfe2l1	protein_coding	18023
207.99	-0.361583	0.357857	0.00406637	0.0695756	ENSMUSG00000053706	B430305J03Rik	protein_coding	NA
1516.01	-0.231036	0.113725	0.0040629	0.0695756	ENSMUSG00000066441	Rdh11	protein_coding	17252
385.206	0.294316	0.194735	0.00408067	0.0696362	ENSMUSG00000036825	Ssx2ip	protein_coding	99167
8.57362	-0.366038	0.459689	0.00410164	0.0699231	ENSMUSG00000032363	Adamts7	protein_coding	108153
1351.28	-0.200331	0.0882528	0.00412305	0.070217	ENSMUSG00000018820	Zfyve27	protein_coding	319740
33.3025	0.36339	0.378553	0.00412913	0.0702495	ENSMUSG00000043633	Fam221b	protein_coding	242408
905.197	-0.220885	0.104737	0.00413353	0.0702533	ENSMUSG00000027680	Fxr1	protein_coding	14359
594.375	-0.268215	0.157679	0.00415031	0.0704672	ENSMUSG00000018166	Erbb3	protein_coding	13867
242.343	0.326195	0.255701	0.00418275	0.0709465	ENSMUSG00000004748	Mtfp1	protein_coding	67900
83.9387	-0.297745	0.202556	0.00419671	0.071043	ENSMUSG00000061331	Gm17132	unprocessed_pseudogene	NA
337.385	-0.357386	0.352285	0.00419689	0.071043	ENSMUSG00000117098	AC154187.2	protein_coding	NA
128.076	0.353932	0.336839	0.00420238	0.0710645	ENSMUSG00000113902	Ndufb1-ps	bidirectional_promoter_lncRNA	NA
446.655	0.303711	0.213082	0.0042146	0.0711822	ENSMUSG00000036894	Rap2b	protein_coding	74012
1218.46	0.219405	0.103917	0.0042178	0.0711822	ENSMUSG00000042712	Tceal9	protein_coding	22381
1961.82	0.234535	0.118473	0.00423658	0.0713561	ENSMUSG00000033557	Fam20b	protein_coding	215015
502.093	0.296249	0.200835	0.00423462	0.0713561	ENSMUSG00000040649	Rimklb	protein_coding	108653
624.075	0.243202	0.127826	0.00424359	0.0714026	ENSMUSG00000078899	Gm4631	protein_coding	627914
236.501	0.226341	0.110449	0.00424826	0.0714098	ENSMUSG00000038742	Angptl6	protein_coding	70726
359.059	-0.226875	0.110985	0.0042526	0.0714114	ENSMUSG00000021140	Pcnx	protein_coding	54604
264.363	0.28229	0.179694	0.00428662	0.0717678	ENSMUSG00000003865	Gys1	protein_coding	14936
1268.77	0.256404	0.143893	0.00428634	0.0717678	ENSMUSG00000020326	Ccng1	protein_coding	12450
4.34906	-0.303033	0.542968	0.00428299	0.0717678	ENSMUSG00000111465	Gm47113	lincRNA	NA
17.9458	0.303092	0.541907	0.004312	0.0719779	ENSMUSG00000021228	Acot3	protein_coding	171281
95.1673	0.255352	0.142776	0.00430543	0.0719779	ENSMUSG00000030446	Zfp273	protein_coding	212569
924.328	0.260747	0.149689	0.00430841	0.0719779	ENSMUSG00000043162	Pyurf	protein_coding	66459
14.0019	-0.266723	0.539446	0.00431918	0.0720262	ENSMUSG00000006007	Pdc	protein_coding	20028
787.228	-0.232624	0.117183	0.0043293	0.0721235	ENSMUSG00000037344	Slc12a9	protein_coding	83704
43.9862	0.339478	0.295772	0.00433912	0.0722157	ENSMUSG00000107277	Gm10461	TEC	NA
1118.54	-0.311849	0.231352	0.00435124	0.0723458	ENSMUSG00000018707	Dync1h1	protein_coding	13424
88.2058	-0.338591	0.294823	0.00437046	0.0723703	ENSMUSG00000004098	Col5a3	protein_coding	53867
555.287	-0.182194	0.0770702	0.00437422	0.0723703	ENSMUSG00000017837	Nkiras2	protein_coding	71966
48.4945	-0.341058	0.302053	0.00436472	0.0723703	ENSMUSG00000024299	Adamts10	protein_coding	224697
607.118	-0.251422	0.138552	0.00436776	0.0723703	ENSMUSG00000026219	Trip12	protein_coding	14897
1666.86	0.149957	0.0594085	0.00436954	0.0723703	ENSMUSG00000027430	Dtd1	protein_coding	66044
7164.38	-0.237646	0.122997	0.00440164	0.072681	ENSMUSG00000037071	Scd1	protein_coding	20249
37.9929	0.321203	0.25199	0.00439734	0.072681	ENSMUSG00000039137	Whrn	protein_coding	73750
286.275	-0.286546	0.18834	0.00441124	0.0727681	ENSMUSG00000019080	Mfsd3	protein_coding	69572
37.8264	0.357181	0.415581	0.00446049	0.0735086	ENSMUSG00000021700	Rab3c	protein_coding	67295
2849.98	0.251542	0.139719	0.00447272	0.073638	ENSMUSG00000022361	Zhx1	protein_coding	22770
221.267	0.325184	0.264738	0.00449943	0.0740053	ENSMUSG00000031490	Eif4ebp1	protein_coding	13685
1309.05	0.188302	0.0815417	0.00454478	0.0746781	ENSMUSG00000075054	Yae1d1	protein_coding	67008
23.6797	0.337859	0.303906	0.00457145	0.0750432	ENSMUSG00000116753	AC133505.1	lincRNA	NA
668.13	0.284848	0.188578	0.00458675	0.0752209	ENSMUSG00000024039	Cbs	protein_coding	12411
580.833	0.269043	0.164663	0.00460526	0.075451	ENSMUSG00000042155	Klhl23	protein_coding	277396
536.327	-0.259549	0.15157	0.00461847	0.0755937	ENSMUSG00000022089	Bin3	protein_coding	57784
233.801	0.298511	0.212908	0.00463221	0.0757449	ENSMUSG00000030657	Xylt1	protein_coding	233781
1819.29	0.207915	0.0963578	0.00464665	0.0759072	ENSMUSG00000030842	Lamtor1	protein_coding	66508
476.373	0.245403	0.133906	0.00465392	0.0759524	ENSMUSG00000024208	Uqcc2	protein_coding	67267
103.161	0.346372	0.350908	0.00468561	0.0763954	ENSMUSG00000018822	Sfrp5	protein_coding	54612
62.851	0.322581	0.266221	0.00471118	0.076738	ENSMUSG00000108713	Gm33027	lincRNA	NA
283.843	0.272464	0.171209	0.00471761	0.0767684	ENSMUSG00000028261	Ndufaf4	protein_coding	68493
16.7703	0.202096	0.496325	0.00475381	0.0772081	ENSMUSG00000029697	Fezf1	protein_coding	73191
692.281	-0.3158	0.251176	0.00475003	0.0772081	ENSMUSG00000073802	Cdkn2b	protein_coding	12579
598.985	0.211511	0.09991	0.00476313	0.0772849	ENSMUSG00000044018	Mrpl50	protein_coding	28028
3900.57	-0.173381	0.0729478	0.00478955	0.0776387	ENSMUSG00000047379	B4gat1	protein_coding	108902
1424.32	-0.168496	0.0701932	0.00481912	0.0778165	ENSMUSG00000018395	Kif3a	protein_coding	16568
767.332	0.184035	0.0796583	0.00482827	0.0778165	ENSMUSG00000029203	Ube2k	protein_coding	53323
974.69	-0.343362	0.349796	0.00482354	0.0778165	ENSMUSG00000030638	Sh3gl3	protein_coding	20408
4889.79	0.262674	0.158271	0.00482755	0.0778165	ENSMUSG00000032199	Polr2m	protein_coding	28015
599.085	0.242509	0.13183	0.00481646	0.0778165	ENSMUSG00000049960	Mrps16	protein_coding	66242
191.681	-0.24967	0.140704	0.00482222	0.0778165	ENSMUSG00000053293	Pom121	protein_coding	107939
346.916	-0.277875	0.181321	0.00483639	0.0778728	ENSMUSG00000029547	Ints1	protein_coding	68510
26.4862	-0.331123	0.298229	0.00486656	0.0782179	ENSMUSG00000019256	Ahr	protein_coding	11622
10636.2	0.222754	0.110837	0.00487931	0.0782179	ENSMUSG00000021427	Ssr1	protein_coding	107513
96.6606	-0.289256	0.201294	0.00488571	0.0782179	ENSMUSG00000025727	A930017K11Rik	protein_coding	100034748
120.313	-0.334212	0.480807	0.00488457	0.0782179	ENSMUSG00000033191	Tie1	protein_coding	21846
127.915	0.311179	0.244634	0.0048809	0.0782179	ENSMUSG00000045996	Polr2k	protein_coding	17749
210.332	0.317478	0.259471	0.00487939	0.0782179	ENSMUSG00000057322	Rpl38	protein_coding	67671
10.0634	0.310275	0.515283	0.00489134	0.0782336	ENSMUSG00000097466	D430036J16Rik	antisense	NA
7908.7	-0.203831	0.094287	0.00492755	0.0787378	ENSMUSG00000038633	Degs1	protein_coding	13244
16.9134	-0.220308	0.506972	0.00494068	0.0788727	ENSMUSG00000026890	Lhx6	protein_coding	16874
81.4502	0.327939	0.293597	0.00497916	0.0792803	ENSMUSG00000026207	Speg	protein_coding	11790
2778.29	-0.209286	0.0990276	0.00498035	0.0792803	ENSMUSG00000041355	Ssr2	protein_coding	66256
519.799	-0.331776	0.307065	0.00497417	0.0792803	ENSMUSG00000064325	Hhip	protein_coding	15245
1686.81	-0.190785	0.0847272	0.0049855	0.0792873	ENSMUSG00000022607	Ptk2	protein_coding	14083
12510.7	0.173536	0.0736167	0.00500682	0.0795512	ENSMUSG00000031812	Map1lc3b	protein_coding	67443
1041.74	-0.291453	0.208206	0.0050392	0.0799902	ENSMUSG00000031385	Plxnb3	protein_coding	140571
4445.04	0.184339	0.0806545	0.00508738	0.0806788	ENSMUSG00000027423	Snx5	protein_coding	69178
462.015	-0.262715	0.161616	0.00510765	0.0807354	ENSMUSG00000020070	Rufy2	protein_coding	70432
2161.92	-0.223318	0.112828	0.00512453	0.0807354	ENSMUSG00000024104	Washc2	protein_coding	28006
122.546	0.310028	0.248998	0.00511713	0.0807354	ENSMUSG00000026500	Cox20	protein_coding	66359
2022.59	0.186187	0.0819474	0.00510499	0.0807354	ENSMUSG00000038876	Rnf146	protein_coding	68031
562.957	-0.255383	0.151076	0.00510396	0.0807354	ENSMUSG00000039318	Rab3gap2	protein_coding	98732
5.71695	0.257628	0.51964	0.00512115	0.0807354	ENSMUSG00000039981	Zc3h12d	protein_coding	237256
1160.82	0.301918	0.230642	0.00511405	0.0807354	ENSMUSG00000064246	Chil1	protein_coding	12654
1576.52	-0.319392	0.274531	0.00514255	0.0809435	ENSMUSG00000003410	Elavl3	protein_coding	15571
398.799	0.329336	0.311511	0.00518812	0.0815844	ENSMUSG00000035674	Ndufa3	protein_coding	66091
4.96136	0.167646	0.460689	0.00520194	0.0817253	ENSMUSG00000097511	Gm16677	lincRNA	NA
693.611	-0.259517	0.158111	0.0052113	0.081796	ENSMUSG00000039623	Ap5z1	protein_coding	231855
458.279	0.252515	0.148264	0.00521722	0.0818127	ENSMUSG00000013150	Gfod2	protein_coding	70575
1270.29	-0.246837	0.140886	0.00524182	0.0821034	ENSMUSG00000022961	Son	protein_coding	20658
25.2779	0.207364	0.494568	0.00524552	0.0821034	ENSMUSG00000026941	Mamdc4	protein_coding	381352
906.785	-0.307258	0.247122	0.00527713	0.0825214	ENSMUSG00000021662	Arhgef28	protein_coding	110596
6771.33	-0.256508	0.154652	0.00529357	0.0827016	ENSMUSG00000021288	Klc1	protein_coding	16593
1879.14	-0.187978	0.0838383	0.00531489	0.0827045	ENSMUSG00000025027	Xpnpep1	protein_coding	170750
3881.76	-0.183996	0.0810877	0.00530755	0.0827045	ENSMUSG00000036046	5031439G07Rik	protein_coding	223739
464.84	-0.264557	0.166951	0.00532054	0.0827045	ENSMUSG00000039509	Nup133	protein_coding	234865
165.966	0.285882	0.203099	0.0053194	0.0827045	ENSMUSG00000047342	Zfp286	protein_coding	192651
352.254	-0.228029	0.118979	0.00532325	0.0827045	ENSMUSG00000054414	Slc30a7	protein_coding	66500
80.0499	-0.335804	0.374522	0.00532241	0.0827045	ENSMUSG00000056673	Kdm5d	protein_coding	20592
1621.8	-0.206023	0.0977897	0.0053294	0.0827236	ENSMUSG00000003200	Sh3gl1	protein_coding	20405
378.449	0.244355	0.138552	0.0053439	0.082818	ENSMUSG00000050192	Eif5a2	protein_coding	208691
1679.29	0.225016	0.115886	0.00534532	0.082818	ENSMUSG00000079056	Kcnip3	protein_coding	56461
37.0082	0.311511	0.260506	0.00535681	0.0829197	ENSMUSG00000052629	Gm9885	antisense	NA
2031.21	0.187823	0.0838794	0.0053623	0.0829284	ENSMUSG00000044627	Swi5	protein_coding	72931
1049.23	-0.335062	0.382128	0.00537261	0.0830115	ENSMUSG00000021943	Gdf10	protein_coding	14560
5.24758	0.249267	0.512693	0.00538065	0.0830595	ENSMUSG00000086368	Gm13830	lincRNA	NA
453.758	-0.286192	0.205055	0.00539449	0.0831968	ENSMUSG00000024378	Stard4	protein_coding	170459
75.9992	-0.278207	0.190787	0.00541451	0.083429	ENSMUSG00000044469	Tnfaip8l1	protein_coding	66443
51.3132	-0.331258	0.346128	0.00543396	0.0836521	ENSMUSG00000051225	Fam83a	protein_coding	239463
421.16	-0.249516	0.146604	0.00547352	0.0841842	ENSMUSG00000004677	Myo9b	protein_coding	17925
1303.61	0.210112	0.102186	0.00551481	0.0847417	ENSMUSG00000028676	Srsf10	protein_coding	14105
1916.58	0.171521	0.0737084	0.00552297	0.0847897	ENSMUSG00000072946	Ptgr2	protein_coding	77219
4416.2	0.279388	0.195152	0.00555431	0.0851739	ENSMUSG00000033350	Chst2	protein_coding	54371
306.348	-0.25836	0.160243	0.00555812	0.0851739	ENSMUSG00000039345	Mettl22	protein_coding	239706
2703.52	0.227305	0.119786	0.00557898	0.0853381	ENSMUSG00000034000	Neu4	protein_coding	241159
166.005	-0.329436	0.352892	0.00557631	0.0853381	ENSMUSG00000097274	Gm47512	antisense	NA
723.22	-0.225623	0.118036	0.00559525	0.0853707	ENSMUSG00000023025	Larp4	protein_coding	207214
813.247	-0.246973	0.144297	0.00560282	0.0853707	ENSMUSG00000040407	Akap9	protein_coding	100986
655.371	0.221768	0.113946	0.00559941	0.0853707	ENSMUSG00000041974	Spidr	protein_coding	224008
4.30049	-0.10668	0.38539	0.00560305	0.0853707	ENSMUSG00000052854	Nrk	protein_coding	27206
364.896	0.234864	0.128766	0.00561155	0.0853707	ENSMUSG00000073436	Eme2	protein_coding	193838
4.55899	0.274879	0.507968	0.00560735	0.0853707	ENSMUSG00000109896	Gm31409	lincRNA	NA
424.399	-0.219504	0.111901	0.00565298	0.0853833	ENSMUSG00000021022	Ppp2r3c	protein_coding	59032
897.942	-0.198397	0.0926925	0.00563	0.0853833	ENSMUSG00000021361	Tmem14c	protein_coding	66154
1268.21	0.182888	0.0813334	0.0056487	0.0853833	ENSMUSG00000026031	Cflar	protein_coding	12633
30.0489	0.312028	0.271907	0.0056244	0.0853833	ENSMUSG00000028188	Spata1	protein_coding	70951
353.528	0.227991	0.120896	0.0056341	0.0853833	ENSMUSG00000030814	Bcl7c	protein_coding	12055
50.037	0.326676	0.337841	0.00563867	0.0853833	ENSMUSG00000041674	BC006965	processed_transcript	NA
1615.9	0.300213	0.240483	0.00564716	0.0853833	ENSMUSG00000056666	Retsat	protein_coding	67442
15.3427	0.30616	0.483578	0.00565182	0.0853833	ENSMUSG00000112054	Gm33680	lincRNA	NA
68.5104	-0.298578	0.236963	0.00566227	0.0854469	ENSMUSG00000028689	Ccdc163	protein_coding	68394
6.49959	-0.153466	0.442373	0.00568105	0.0856535	ENSMUSG00000009545	Kcnq1	protein_coding	16535
9.76434	0.272091	0.50534	0.00573199	0.0863406	ENSMUSG00000020673	Tpo	protein_coding	22018
144.453	0.304708	0.255666	0.00576893	0.0863406	ENSMUSG00000021182	Ccdc88c	protein_coding	68339
773.237	0.239358	0.135382	0.00574609	0.0863406	ENSMUSG00000021226	Acot2	protein_coding	171210
224.316	0.322012	0.319041	0.00574948	0.0863406	ENSMUSG00000026824	Kcnj3	protein_coding	16519
3461.01	-0.28225	0.204064	0.00576035	0.0863406	ENSMUSG00000028399	Ptprd	protein_coding	19266
17849.4	-0.183545	0.0821367	0.00577245	0.0863406	ENSMUSG00000031996	Aplp2	protein_coding	11804
5.21032	-0.218299	0.494856	0.00576368	0.0863406	ENSMUSG00000040752	Myh6	protein_coding	17888
482.356	-0.229722	0.123723	0.0057668	0.0863406	ENSMUSG00000068114	Ccdc134	protein_coding	76457
7.89035	0.307637	0.474849	0.0057728	0.0863406	ENSMUSG00000085766	2810430I11Rik	processed_transcript	NA
1857.12	0.249664	0.150087	0.00582105	0.0869076	ENSMUSG00000029128	Rab28	protein_coding	100972
576.798	-0.296297	0.235471	0.00581695	0.0869076	ENSMUSG00000039989	Cbx4	protein_coding	12418
108.614	0.322229	0.327881	0.00582812	0.0869361	ENSMUSG00000099696	2900052N01Rik	lincRNA	NA
203.598	-0.295395	0.233825	0.00583711	0.086993	ENSMUSG00000040850	Psme4	protein_coding	103554
540.601	-0.244158	0.142606	0.00584991	0.0870298	ENSMUSG00000023022	Lima1	protein_coding	65970
128.41	0.273455	0.188952	0.0058491	0.0870298	ENSMUSG00000045757	Zfp764	protein_coding	233893
1053.04	-0.202971	0.0974754	0.00589173	0.0875745	ENSMUSG00000058325	Dock1	protein_coding	330662
73.7478	-0.287727	0.219359	0.00596863	0.0885631	ENSMUSG00000006307	Kmt2b	protein_coding	75410
1400.83	0.200975	0.0961499	0.00598983	0.0885631	ENSMUSG00000021072	Tmx1	protein_coding	72736
7549.2	0.274461	0.192822	0.0059821	0.0885631	ENSMUSG00000029064	Gnb1	protein_coding	14688
1818.93	0.195875	0.0918964	0.00597203	0.0885631	ENSMUSG00000039770	Ypel5	protein_coding	383295
606.84	0.262052	0.170965	0.00598167	0.0885631	ENSMUSG00000071415	Rpl23	protein_coding	65019
72.1596	0.317799	0.315035	0.00598522	0.0885631	ENSMUSG00000072893	4933439C10Rik	processed_transcript	NA
2635.38	0.234985	0.131812	0.0060159	0.0888705	ENSMUSG00000038412	Higd1a	protein_coding	56295
82.0259	0.311914	0.290241	0.00603525	0.0890782	ENSMUSG00000078607	1810010H24Rik	protein_coding	69066
92.2346	-0.290764	0.227897	0.00604626	0.0891625	ENSMUSG00000003352	Cacnb3	protein_coding	12297
402.691	-0.231802	0.128324	0.00608621	0.0894519	ENSMUSG00000042426	Dhx29	protein_coding	218629
571.387	0.211955	0.106453	0.00607227	0.0894519	ENSMUSG00000043140	Tmem186	protein_coding	66690
75.0301	-0.315205	0.308311	0.00608182	0.0894519	ENSMUSG00000074652	Myh7b	protein_coding	668940
7.44813	-0.289329	0.484642	0.00608715	0.0894519	ENSMUSG00000097253	Gm26770	antisense	NA
108.977	0.29471	0.239325	0.00612078	0.0898675	ENSMUSG00000103715	4933431K14Rik	TEC	NA
2492.06	-0.290093	0.228574	0.00614502	0.0898961	ENSMUSG00000027298	Tyro3	protein_coding	22174
1451.72	-0.237944	0.136547	0.00613768	0.0898961	ENSMUSG00000031168	Ebp	protein_coding	13595
26.3551	0.316164	0.31878	0.00614134	0.0898961	ENSMUSG00000074218	Cox7a1	protein_coding	12865
4031	-0.183961	0.083509	0.00615478	0.0898961	ENSMUSG00000075701	Selenos	protein_coding	109815
109.34	0.303057	0.263717	0.00614992	0.0898961	ENSMUSG00000078889	Gm14288	protein_coding	13999
658.087	-0.281087	0.2086	0.00614406	0.0898961	ENSMUSG00000101698	Gm29562	lincRNA	NA
951.825	-0.173605	0.0765805	0.00617394	0.0900978	ENSMUSG00000002052	Supt6	protein_coding	20926
2142.78	-0.1796	0.08057	0.00618735	0.0901079	ENSMUSG00000029156	Sgcb	protein_coding	24051
228.845	0.305205	0.272331	0.0061907	0.0901079	ENSMUSG00000055373	Fut9	protein_coding	14348
586.752	0.196292	0.0929723	0.00618712	0.0901079	ENSMUSG00000066735	Vkorc1l1	protein_coding	69568
773.328	-0.194342	0.0915139	0.00622046	0.0904627	ENSMUSG00000028869	Gnl2	protein_coding	230737
1318.8	-0.279132	0.206118	0.00623215	0.0905546	ENSMUSG00000069808	Fam57a	protein_coding	116972
531.77	0.27178	0.191754	0.00624523	0.0906663	ENSMUSG00000042363	Lgalsl	protein_coding	216551
92.9765	0.217774	0.487975	0.00627984	0.0908768	ENSMUSG00000026976	Pax8	protein_coding	18510
1264.01	-0.178129	0.0798122	0.00627927	0.0908768	ENSMUSG00000038280	Ostm1	protein_coding	14628
271.57	0.156019	0.441342	0.00628133	0.0908768	ENSMUSG00000049723	Mmp12	protein_coding	17381
577.625	-0.266269	0.182002	0.00627748	0.0908768	ENSMUSG00000070565	Rasal2	protein_coding	226525
10.3571	0.310689	0.428887	0.00632264	0.0913959	ENSMUSG00000073374	C030034I22Rik	lincRNA	NA
603.542	0.313774	0.321586	0.00633803	0.0915396	ENSMUSG00000003604	Aven	protein_coding	74268
212.49	0.245347	0.14885	0.00637435	0.0919065	ENSMUSG00000030966	Trim21	protein_coding	20821
123.15	0.294343	0.245094	0.00637129	0.0919065	ENSMUSG00000039001	Rps21	protein_coding	66481
4215.64	0.224283	0.12117	0.00638185	0.0919357	ENSMUSG00000015749	Anp32e	protein_coding	66471
2999.25	0.225975	0.12326	0.00639882	0.0921014	ENSMUSG00000022400	Rbx1	protein_coding	56438
36.4236	-0.3141	0.333085	0.00640905	0.0921698	ENSMUSG00000026959	Grin1	protein_coding	14810
501.445	0.214778	0.110956	0.0064272	0.0923518	ENSMUSG00000028926	Cdk14	protein_coding	18647
42.3684	0.302014	0.271155	0.00643894	0.0924416	ENSMUSG00000087184	Gm11650	processed_transcript	NA
119.54	0.289666	0.234967	0.00646031	0.0925933	ENSMUSG00000020018	Snrpf	protein_coding	69878
2745.94	0.228125	0.126269	0.00646587	0.0925933	ENSMUSG00000022205	Sub1	protein_coding	20024
33.0066	0.251394	0.491781	0.00647152	0.0925933	ENSMUSG00000033080	Vsx1	protein_coding	114889
25.3811	-0.311317	0.410864	0.00646609	0.0925933	ENSMUSG00000039678	Tbc1d13	protein_coding	70296
1113.96	0.225923	0.123734	0.00648807	0.0927513	ENSMUSG00000028383	Hsdl2	protein_coding	72479
1114.09	0.298753	0.263069	0.00652132	0.0931474	ENSMUSG00000025969	Nrp2	protein_coding	18187
807.884	-0.164162	0.0715171	0.00653278	0.093153	ENSMUSG00000028479	Gne	protein_coding	50798
619.699	0.303949	0.282653	0.00653221	0.093153	ENSMUSG00000040842	Szrd1	protein_coding	213491
2063.46	0.256089	0.167937	0.0065852	0.0935833	ENSMUSG00000026643	Nmt2	protein_coding	18108
5448.28	-0.183079	0.0840198	0.00656957	0.0935833	ENSMUSG00000031422	Morf4l2	protein_coding	56397
536.142	-0.203045	0.100186	0.00657541	0.0935833	ENSMUSG00000037475	Thoc2	protein_coding	331401
602.289	0.246739	0.152795	0.00658008	0.0935833	ENSMUSG00000054823	Nsd3	protein_coding	234135
6370.02	-0.165396	0.0724415	0.00661954	0.0939126	ENSMUSG00000000605	Clcn4	protein_coding	12727
41.8312	0.311436	0.38594	0.00661935	0.0939126	ENSMUSG00000001260	Gabrg1	protein_coding	14405
81.9684	0.270365	0.195157	0.00665553	0.0943324	ENSMUSG00000000632	Sez6	protein_coding	20370
462.293	0.301955	0.280507	0.00666034	0.0943324	ENSMUSG00000032890	Rims3	protein_coding	242662
890.527	0.250058	0.15902	0.00668618	0.0943806	ENSMUSG00000028199	Cryz	protein_coding	12972
538.219	-0.259664	0.175241	0.00667965	0.0943806	ENSMUSG00000031887	Tradd	protein_coding	71609
5293.94	-0.221916	0.120114	0.0066811	0.0943806	ENSMUSG00000053477	Tcf4	protein_coding	21413
197.367	0.284882	0.227778	0.00667211	0.0943806	ENSMUSG00000087413	Gm11266	antisense	NA
2066.57	-0.231571	0.132312	0.00672199	0.0945084	ENSMUSG00000020668	Kif3c	protein_coding	16570
2835.22	0.281984	0.222091	0.00673856	0.0945084	ENSMUSG00000021253	Tgfb3	protein_coding	21809
409.761	-0.235021	0.136956	0.00672417	0.0945084	ENSMUSG00000021809	Nudt13	protein_coding	67725
14.404	-0.30146	0.42993	0.00674017	0.0945084	ENSMUSG00000023391	Dlx2	protein_coding	13392
510.789	-0.200486	0.0984513	0.006728	0.0945084	ENSMUSG00000024579	Pcyox1l	protein_coding	240334
125.751	-0.305376	0.301247	0.00673641	0.0945084	ENSMUSG00000033446	Lpar6	protein_coding	67168
820.568	-0.272336	0.200029	0.0067101	0.0945084	ENSMUSG00000034560	Washc4	protein_coding	319277
622.709	0.273716	0.202838	0.00670481	0.0945084	ENSMUSG00000038690	Atp5j2	protein_coding	57423
6.29858	0.152479	0.43495	0.00674805	0.0945402	ENSMUSG00000051606	2010001K21Rik	processed_transcript	NA
95.3221	0.295557	0.260984	0.00676642	0.0947186	ENSMUSG00000079641	Rpl39	protein_coding	67248
1294.51	-0.256545	0.171233	0.00680955	0.0948859	ENSMUSG00000021036	Sptlc2	protein_coding	20773
1126.88	0.181748	0.0836992	0.00681007	0.0948859	ENSMUSG00000024993	Fam45a	protein_coding	67894
5.47662	0.270618	0.477301	0.00679164	0.0948859	ENSMUSG00000025481	Urah	protein_coding	76974
274.567	-0.242998	0.14895	0.00678955	0.0948859	ENSMUSG00000042404	Dennd4b	protein_coding	229541
30.9204	0.304809	0.303378	0.0068122	0.0948859	ENSMUSG00000063972	Nr6a1	protein_coding	14536
95.7081	-0.30902	0.374771	0.00680613	0.0948859	ENSMUSG00000073599	Ecscr	protein_coding	68545
1270.24	0.250722	0.161471	0.006824	0.0948931	ENSMUSG00000014551	Mrps25	protein_coding	64658
4532.65	0.210822	0.108689	0.00682001	0.0948931	ENSMUSG00000028156	Eif4e	protein_coding	13684
2306.89	0.26557	0.188483	0.00685129	0.0951443	ENSMUSG00000036199	Ndufa13	protein_coding	67184
5.33283	-0.192227	0.467772	0.00685338	0.0951443	ENSMUSG00000040632	Nrl	protein_coding	18185
370.592	0.287	0.237792	0.00686129	0.0951756	ENSMUSG00000032356	Rasgrf1	protein_coding	19417
377.77	0.271983	0.20212	0.00688639	0.0954452	ENSMUSG00000067847	Romo1	protein_coding	67067
6.14169	-0.209059	0.476692	0.00689421	0.0954749	ENSMUSG00000046916	Myct1	protein_coding	68632
31.8714	0.272263	0.202959	0.00690109	0.0954916	ENSMUSG00000086873	Gm15672	processed_transcript	NA
1360.74	0.208828	0.107216	0.00694763	0.0959777	ENSMUSG00000030042	Pole4	protein_coding	66979
81.9104	-0.290833	0.251416	0.00694678	0.0959777	ENSMUSG00000112622	Gm47164	TEC	NA
3483.52	-0.224749	0.125063	0.0069535	0.09598	ENSMUSG00000028063	Lmna	protein_coding	16905
32.165	0.296465	0.272074	0.00697225	0.0960822	ENSMUSG00000110547	Gm29773	antisense	NA
31.6443	0.302245	0.299539	0.00697233	0.0960822	ENSMUSG00000113569	Gm48035	processed_pseudogene	NA
1001	-0.230303	0.132435	0.00699227	0.0962368	ENSMUSG00000008763	Man1a2	protein_coding	17156
5624.54	0.232582	0.13561	0.00700643	0.0962368	ENSMUSG00000009575	Cbx5	protein_coding	12419
182.741	0.226768	0.127859	0.00699706	0.0962368	ENSMUSG00000073293	Nudt10	protein_coding	102954
21.8139	-0.0603199	0.330314	0.00700489	0.0962368	ENSMUSG00000083287	Gm13502	processed_pseudogene	NA
109.992	-0.29015	0.444173	0.00701399	0.0962621	ENSMUSG00000020717	Pecam1	protein_coding	18613
88.4803	0.292879	0.260592	0.00702082	0.0962774	ENSMUSG00000087543	Gm16576	bidirectional_promoter_lncRNA	NA
386.245	0.231757	0.134625	0.00702698	0.0962833	ENSMUSG00000039016	Timm8b	protein_coding	30057
5851.02	-0.272833	0.206581	0.00704375	0.0964346	ENSMUSG00000025375	Aatk	protein_coding	11302
30.4323	0.28311	0.231916	0.00705728	0.0965412	ENSMUSG00000109599	Gm31812	lincRNA	NA
1006.46	0.217293	0.116986	0.00709791	0.0969394	ENSMUSG00000001323	Srr	protein_coding	27364
1139.37	0.264056	0.188881	0.00709769	0.0969394	ENSMUSG00000040430	Pitpnc1	protein_coding	71795
8.09051	0.188218	0.462922	0.00710386	0.096942	ENSMUSG00000032691	Nlrp3	protein_coding	216799
848.429	-0.239311	0.146188	0.00712846	0.0971989	ENSMUSG00000000131	Xpo6	protein_coding	74204
1137.88	-0.245178	0.155568	0.00715487	0.0974121	ENSMUSG00000020134	Peli1	protein_coding	67245
604.231	-0.220895	0.121502	0.00715567	0.0974121	ENSMUSG00000037003	Tns2	protein_coding	209039
44.8633	-0.303856	0.339051	0.00716916	0.0975168	ENSMUSG00000020151	Ptprr	protein_coding	19279
2937.05	-0.245815	0.15684	0.00718099	0.0975989	ENSMUSG00000027610	Gss	protein_coding	14854
16.0605	0.303602	0.358801	0.00719843	0.0977569	ENSMUSG00000110588	Gm45774	antisense	NA
1959.99	-0.22151	0.122662	0.00723182	0.0978239	ENSMUSG00000003269	Cyth2	protein_coding	19158
776.185	0.191727	0.0925958	0.00723244	0.0978239	ENSMUSG00000039449	Prpf18	protein_coding	67229
390.043	0.20113	0.100824	0.00722086	0.0978239	ENSMUSG00000047067	Dusp28	protein_coding	67446
8.90227	-0.291543	0.430436	0.00721197	0.0978239	ENSMUSG00000110279	Gm45552	antisense	NA
165.737	-0.279524	0.226052	0.00722087	0.0978239	ENSMUSG00000111133	Gm5831	processed_pseudogene	NA
350.617	0.244238	0.154868	0.00724612	0.0979224	ENSMUSG00000043252	Tmem64	protein_coding	100201
9.92569	0.280403	0.451719	0.00725136	0.0979224	ENSMUSG00000089876	Tmem102	protein_coding	380705
136.044	0.29753	0.292529	0.00728038	0.0982355	ENSMUSG00000102234	Gm37885	antisense	NA
170.737	0.238004	0.145509	0.00729188	0.0983118	ENSMUSG00000025732	Mcrip2	protein_coding	68241
1535.54	-0.156312	0.0683327	0.00730562	0.0983606	ENSMUSG00000034757	Tmub2	protein_coding	72053
58.6469	0.28945	0.258254	0.00730718	0.0983606	ENSMUSG00000087165	2010001A14Rik	processed_transcript	NA
9.53994	0.273205	0.459029	0.00731945	0.0983683	ENSMUSG00000051977	Prdm9	protein_coding	213389
26.3979	0.294845	0.280477	0.0073139	0.0983683	ENSMUSG00000086814	Gm15677	antisense	NA
197.477	-0.233608	0.139475	0.00735204	0.0986486	ENSMUSG00000021432	Slc35b3	protein_coding	108652
392.617	-0.225766	0.128701	0.00734894	0.0986486	ENSMUSG00000028233	Tgs1	protein_coding	116940
407.951	0.227703	0.131321	0.00735898	0.0986632	ENSMUSG00000021215	Net1	protein_coding	56349
155.89	-0.273057	0.212822	0.00737156	0.0987531	ENSMUSG00000021279	Cdc42bpb	protein_coding	217866
8.27891	0.20437	0.469058	0.00740254	0.0990892	ENSMUSG00000100954	Gm10138	antisense	NA
350.712	0.203103	0.103531	0.00744598	0.099548	ENSMUSG00000052763	Zfp212	protein_coding	232784
120.872	0.241783	0.152677	0.00744864	0.099548	ENSMUSG00000115368	Gm48942	lincRNA	NA
277.092	-0.272569	0.213199	0.00745763	0.099589	ENSMUSG00000021994	Wnt5a	protein_coding	22418
4710.35	0.272907	0.214413	0.00747905	0.0997958	ENSMUSG00000034353	Ramp1	protein_coding	51801
328.741	-0.206467	0.10705	0.0074888	0.0998468	ENSMUSG00000031577	Tti2	protein_coding	234138
1615.05	0.186455	0.0890904	0.00749842	0.0998952	ENSMUSG00000010054	Tusc2	protein_coding	80385
546.335	-0.260432	0.187096	0.00751025	0.0998952	ENSMUSG00000028524	Sgip1	protein_coding	73094
431.58	-0.211187	0.112108	0.00750792	0.0998952	ENSMUSG00000042694	Stn1	protein_coding	108689
3513.55	0.179742	0.084142	0.00756639	0.100246	ENSMUSG00000030663	1110004F10Rik	protein_coding	56372
262.54	-0.259222	0.185292	0.00756067	0.100246	ENSMUSG00000032410	Xrn1	protein_coding	24127
37.3714	0.283341	0.245401	0.0075644	0.100246	ENSMUSG00000063245	Zfp993	protein_coding	NA
37.9203	0.296219	0.384833	0.00755528	0.100246	ENSMUSG00000080727	C920021L13Rik	antisense	NA
6.31591	-0.0923049	0.359388	0.00755858	0.100246	ENSMUSG00000087291	Gm11946	processed_transcript	NA
1351.71	0.197376	0.0986	0.00757665	0.100303	ENSMUSG00000023020	Cox14	protein_coding	66379
6.30077	-0.147435	0.425139	0.00762563	0.100872	ENSMUSG00000032028	Nxpe2	protein_coding	78252
6.03648	0.256757	0.464895	0.00763398	0.100903	ENSMUSG00000087334	AW495222	antisense	NA
5431.5	0.233108	0.140901	0.00765503	0.101102	ENSMUSG00000027942	4933434E20Rik	protein_coding	73545
1492.96	-0.185075	0.0884836	0.00767785	0.101324	ENSMUSG00000019943	Atp2b1	protein_coding	67972
98.2955	0.260447	0.189478	0.0076878	0.101375	ENSMUSG00000020635	Fkbp1b	protein_coding	14226
1446.61	-0.188721	0.0915392	0.00772064	0.101729	ENSMUSG00000037949	Ano10	protein_coding	102566
10.5663	0.28651	0.414358	0.00776201	0.102194	ENSMUSG00000030525	Chrna7	protein_coding	11441
102.131	-0.24934	0.168904	0.00779289	0.10252	ENSMUSG00000025050	Pcgf6	protein_coding	71041
485.164	-0.205411	0.107197	0.00780034	0.102538	ENSMUSG00000033454	Zbtb1	protein_coding	268564
110915	-0.285207	0.259921	0.00781849	0.102696	ENSMUSG00000032517	Mobp	protein_coding	17433
34.9794	-0.29471	0.324364	0.00784511	0.102966	ENSMUSG00000114203	Gm35279	lincRNA	NA
736.574	0.270529	0.215895	0.00788493	0.103319	ENSMUSG00000028150	Rorc	protein_coding	19885
12.2172	0.293487	0.313671	0.00789049	0.103319	ENSMUSG00000097309	Gm17249	bidirectional_promoter_lncRNA	NA
120.101	0.270614	0.216159	0.00788741	0.103319	ENSMUSG00000097730	Gm26588	antisense	NA
104.032	-0.275906	0.231573	0.00792759	0.103724	ENSMUSG00000048899	Rimkla	protein_coding	194237
290.764	-0.219966	0.124555	0.00793796	0.103755	ENSMUSG00000014301	Pam16	protein_coding	66449
250.991	0.280077	0.245102	0.00794224	0.103755	ENSMUSG00000051890	Klhdc1	protein_coding	271005
8634.46	-0.241253	0.156937	0.00804601	0.104106	ENSMUSG00000003534	Ddr1	protein_coding	12305
1324.17	-0.157807	0.0705043	0.00805299	0.104106	ENSMUSG00000004788	Eif2b2	protein_coding	217715
704.68	-0.201741	0.104282	0.00801557	0.104106	ENSMUSG00000015335	Zdhhc12	protein_coding	66220
1423.26	0.239631	0.154207	0.00804827	0.104106	ENSMUSG00000020163	Uqcr11	protein_coding	66594
604.554	-0.237661	0.150558	0.00800013	0.104106	ENSMUSG00000026764	Kif5c	protein_coding	16574
2051.83	-0.154765	0.0686127	0.0080109	0.104106	ENSMUSG00000027198	Ext2	protein_coding	14043
439.761	0.286433	0.399792	0.00800327	0.104106	ENSMUSG00000031111	Igsf1	protein_coding	209268
34.317	0.27937	0.423041	0.00799034	0.104106	ENSMUSG00000031543	Ank1	protein_coding	11733
192.827	-0.269325	0.215398	0.00802765	0.104106	ENSMUSG00000040447	Spns2	protein_coding	216892
704.517	0.228521	0.136802	0.00804054	0.104106	ENSMUSG00000057069	Ero1lb	protein_coding	67475
67.6113	-0.292067	0.314832	0.00802651	0.104106	ENSMUSG00000086322	E130218I03Rik	protein_coding	NA
4.38168	-0.19442	0.458782	0.00797857	0.104106	ENSMUSG00000105071	Gm43336	TEC	NA
28.5811	-0.289885	0.292494	0.00800641	0.104106	ENSMUSG00000106317	Gm43848	lincRNA	NA
7.52114	0.287377	0.391813	0.00805578	0.104106	ENSMUSG00000109195	Gm45038	processed_pseudogene	NA
5.18297	0.213293	0.464397	0.00808633	0.104356	ENSMUSG00000037705	Tecta	protein_coding	21683
21.7341	0.291534	0.316917	0.00808749	0.104356	ENSMUSG00000109810	Gm45592	TEC	NA
5.03057	0.110006	0.380331	0.0081382	0.10493	ENSMUSG00000022126	Acod1	protein_coding	16365
267.324	-0.228842	0.137962	0.00814641	0.104955	ENSMUSG00000034429	Zfp707	protein_coding	69020
2429.11	0.180092	0.0858456	0.00816468	0.10511	ENSMUSG00000015575	Atp6v0e	protein_coding	11974
1231.67	-0.236137	0.149571	0.00818995	0.105339	ENSMUSG00000030423	Pop4	protein_coding	66161
1021.93	-0.250848	0.176073	0.00819498	0.105339	ENSMUSG00000039361	Picalm	protein_coding	233489
45.6123	0.288124	0.29434	0.00820764	0.105421	ENSMUSG00000057265	Bbof1	protein_coding	72873
589.003	0.22667	0.135367	0.00823496	0.105691	ENSMUSG00000032602	Slc25a20	protein_coding	57279
347.107	-0.215127	0.120158	0.00826678	0.105938	ENSMUSG00000008167	Fbxw9	protein_coding	68628
423.177	0.20274	0.106203	0.00826539	0.105938	ENSMUSG00000029173	Sepsecs	protein_coding	211006
3423.34	-0.184333	0.0894611	0.00828011	0.106028	ENSMUSG00000005656	Snx6	protein_coding	72183
3392.85	0.211332	0.115768	0.00830033	0.106126	ENSMUSG00000021238	Aldh6a1	protein_coding	104776
557.416	-0.17914	0.0854329	0.00829715	0.106126	ENSMUSG00000031840	Rab3a	protein_coding	19339
51.597	0.288778	0.314367	0.00832715	0.106155	ENSMUSG00000030022	Adamts9	protein_coding	101401
256.312	-0.279627	0.406437	0.00831715	0.106155	ENSMUSG00000030237	Slco1a4	protein_coding	28250
296.783	0.224836	0.133314	0.00832786	0.106155	ENSMUSG00000030649	Anapc15	protein_coding	75430
12.0543	-0.247802	0.455273	0.0083245	0.106155	ENSMUSG00000034329	Brip1	protein_coding	237911
34.5191	-0.287677	0.363498	0.00833789	0.106202	ENSMUSG00000027009	Itga4	protein_coding	16401
144.907	-0.264147	0.438515	0.00834989	0.106219	ENSMUSG00000042379	Esm1	protein_coding	71690
946.999	0.225987	0.135107	0.00835182	0.106219	ENSMUSG00000059713	Rcan3	protein_coding	53902
1086.29	-0.253061	0.182618	0.00837244	0.106401	ENSMUSG00000005609	Ctr9	protein_coding	22083
2616.97	-0.191333	0.095696	0.00839092	0.106555	ENSMUSG00000003316	Glg1	protein_coding	20340
40.8359	-0.281668	0.39243	0.00842921	0.106961	ENSMUSG00000027435	Cd93	protein_coding	17064
1705.99	0.202823	0.107194	0.00851159	0.107635	ENSMUSG00000001143	Lman2l	protein_coding	214895
75.0852	-0.267442	0.219003	0.00849421	0.107635	ENSMUSG00000020807	4933427D14Rik	protein_coding	74477
116.354	0.279518	0.396565	0.00850541	0.107635	ENSMUSG00000020891	Alox8	protein_coding	11688
766.645	0.220155	0.127896	0.00851397	0.107635	ENSMUSG00000022450	Ndufa6	protein_coding	67130
296.075	0.262475	0.206164	0.00851436	0.107635	ENSMUSG00000030111	A2m	protein_coding	232345
1647	0.233265	0.147417	0.00852293	0.107663	ENSMUSG00000030879	Mrpl17	protein_coding	27397
4134.83	-0.21304	0.118937	0.00855097	0.107936	ENSMUSG00000035828	Pim3	protein_coding	223775
2343.71	-0.178289	0.0854092	0.00856794	0.107988	ENSMUSG00000024991	Eif3a	protein_coding	13669
586.092	0.194113	0.098754	0.00856695	0.107988	ENSMUSG00000036188	Ankmy2	protein_coding	217473
1142.02	-0.183538	0.0895895	0.00858564	0.108002	ENSMUSG00000028271	Gtf2b	protein_coding	229906
4565.82	-0.264141	0.211609	0.00858303	0.108002	ENSMUSG00000056966	Gjc3	protein_coding	118446
1218.14	-0.224983	0.135096	0.00858826	0.108002	ENSMUSG00000062203	Gspt1	protein_coding	14852
284.663	0.209119	0.114559	0.00861694	0.1082	ENSMUSG00000030615	Tmem126a	protein_coding	66271
730.925	0.216722	0.123879	0.00861478	0.1082	ENSMUSG00000038127	Ccdc50	protein_coding	67501
20.9257	-0.254149	0.443211	0.00862554	0.108228	ENSMUSG00000027326	Knl1	protein_coding	76464
1242.14	-0.177478	0.0850113	0.00866544	0.108571	ENSMUSG00000022641	Bbx	protein_coding	70508
55.3065	-0.279581	0.386674	0.00866583	0.108571	ENSMUSG00000112907	Gm47015	lincRNA	NA
31.0127	-0.285174	0.318686	0.00868771	0.108603	ENSMUSG00000059842	Zfp341	protein_coding	228807
5547.87	0.199668	0.104557	0.00868762	0.108603	ENSMUSG00000062014	Gmfb	protein_coding	63985
386.953	0.262158	0.20797	0.00867639	0.108603	ENSMUSG00000110332	Gm19935	protein_coding	NA
362.324	-0.203358	0.108612	0.00874182	0.108955	ENSMUSG00000002635	Pdcd2l	protein_coding	68079
4.12828	-0.128729	0.400575	0.00873351	0.108955	ENSMUSG00000039691	Tspan10	protein_coding	208634
1468.9	-0.265199	0.217174	0.00873331	0.108955	ENSMUSG00000041762	Gpr155	protein_coding	68526
1506.09	0.183057	0.0895752	0.00873779	0.108955	ENSMUSG00000047989	Ino80c	protein_coding	225280
1716.71	0.274694	0.248784	0.00875126	0.108992	ENSMUSG00000026576	Atp1b1	protein_coding	11931
115.189	0.232591	0.148194	0.00877905	0.109096	ENSMUSG00000007050	Lsm2	protein_coding	27756
3834	-0.233128	0.148995	0.00876683	0.109096	ENSMUSG00000044708	Kcnj10	protein_coding	16513
18.6358	-0.0576355	0.31984	0.00877822	0.109096	ENSMUSG00000095937	Gm12671	processed_pseudogene	NA
491.266	0.212784	0.119973	0.00884534	0.109677	ENSMUSG00000005804	Bloc1s6	protein_coding	18457
8832.43	-0.263696	0.214878	0.00883895	0.109677	ENSMUSG00000023827	Agpat4	protein_coding	68262
168.768	0.231959	0.147608	0.00884208	0.109677	ENSMUSG00000037001	Zfp39	protein_coding	22698
1185.49	-0.170654	0.0804542	0.00888424	0.110062	ENSMUSG00000068921	Dap3	protein_coding	65111
1638.97	0.218364	0.127466	0.00888948	0.110062	ENSMUSG00000072772	Grcc10	protein_coding	14790
186.955	-0.231904	0.147927	0.00889844	0.110092	ENSMUSG00000026278	Bok	protein_coding	51800
690.158	-0.19407	0.0997665	0.00891217	0.1101	ENSMUSG00000008090	Fgfrl1	protein_coding	116701
110.758	0.278236	0.271015	0.0089064	0.1101	ENSMUSG00000026224	4933407L21Rik	protein_coding	NA
976.218	0.223516	0.134935	0.00891978	0.110113	ENSMUSG00000014294	Ndufa2	protein_coding	17991
4431.99	0.267306	0.227757	0.00894879	0.11039	ENSMUSG00000062488	Ifit3b	protein_coding	667370
338.97	0.226722	0.140092	0.00896991	0.11057	ENSMUSG00000046351	Zfp322a	protein_coding	218100
637.688	-0.24837	0.180209	0.00902672	0.110983	ENSMUSG00000033054	Npat	protein_coding	244879
3323.77	-0.239808	0.162913	0.0090217	0.110983	ENSMUSG00000035212	Leprot	protein_coding	230514
24.5489	0.281435	0.31418	0.00904299	0.110983	ENSMUSG00000086350	B230369F24Rik	antisense	NA
1257.61	0.228257	0.142978	0.00904136	0.110983	ENSMUSG00000097815	Gm26809	lincRNA	NA
615.166	0.27162	0.244651	0.00902247	0.110983	ENSMUSG00000105096	Gbp10	protein_coding	626578
4.195	0.205807	0.452321	0.0090338	0.110983	ENSMUSG00000115641	Gm9891	TEC	NA
373.198	-0.192645	0.0988775	0.00906731	0.111119	ENSMUSG00000032498	Mlh1	protein_coding	17350
4.06074	0.252087	0.434741	0.00906251	0.111119	ENSMUSG00000079593	Gm14597	protein_coding	71159
1890.22	0.210446	0.118276	0.00911443	0.111366	ENSMUSG00000021811	Dnajc9	protein_coding	108671
1132.09	-0.233646	0.152361	0.00909632	0.111366	ENSMUSG00000037999	Arap2	protein_coding	212285
50.6005	0.280916	0.322763	0.00910713	0.111366	ENSMUSG00000052117	D630039A03Rik	protein_coding	242484
126.071	-0.276591	0.271631	0.00911926	0.111366	ENSMUSG00000062480	Acat3	protein_coding	224530
8.46243	-0.176075	0.439758	0.00912057	0.111366	ENSMUSG00000107479	2610300M13Rik	lincRNA	NA
379.181	0.214779	0.123916	0.00913926	0.111514	ENSMUSG00000037938	Chchd5	protein_coding	66170
128.445	-0.279544	0.301052	0.00917442	0.111861	ENSMUSG00000041460	Cacna2d4	protein_coding	319734
362.713	0.238776	0.162615	0.00920871	0.112198	ENSMUSG00000020492	Ska2	protein_coding	66140
1134.9	-0.229036	0.145487	0.00922525	0.112318	ENSMUSG00000043940	Wdfy3	protein_coding	72145
6.65681	-0.208499	0.450462	0.00923913	0.112406	ENSMUSG00000084964	Gm15503	processed_transcript	NA
6007.41	0.266605	0.234406	0.00934705	0.113555	ENSMUSG00000008540	Mgst1	protein_coding	56615
3463.3	-0.189726	0.0969449	0.00934515	0.113555	ENSMUSG00000047126	Cltc	protein_coding	67300
1513.8	0.226567	0.142376	0.00936208	0.113655	ENSMUSG00000038393	Txnip	protein_coding	56338
96.0702	-0.270552	0.25194	0.00941035	0.114028	ENSMUSG00000030235	Slco1c1	protein_coding	58807
5578.71	0.266794	0.236703	0.00941309	0.114028	ENSMUSG00000031517	Gpm6a	protein_coding	234267
7.32158	-0.217753	0.448385	0.00940503	0.114028	ENSMUSG00000031554	Adam5	protein_coding	11499
2267.32	0.195302	0.102635	0.00945362	0.114416	ENSMUSG00000040048	Ndufb10	protein_coding	68342
40.3471	-0.26107	0.408665	0.0094587	0.114416	ENSMUSG00000085396	Firre	processed_transcript	NA
693.632	-0.232601	0.153388	0.00947205	0.114495	ENSMUSG00000040265	Dnm3	protein_coding	103967
117.409	-0.244791	0.177593	0.00949534	0.114612	ENSMUSG00000047085	Lrrc4b	protein_coding	272381
487.512	0.198133	0.105665	0.00949005	0.114612	ENSMUSG00000059895	Ptp4a3	protein_coding	19245
5542.16	0.164749	0.077494	0.00951048	0.114691	ENSMUSG00000028419	Chmp5	protein_coding	76959
42.7979	-0.276848	0.312066	0.00951558	0.114691	ENSMUSG00000087006	Gm13889	protein_coding	620695
1049.38	0.189474	0.0972137	0.00952751	0.114753	ENSMUSG00000024949	Sf1	protein_coding	22668
3283.33	-0.223477	0.138737	0.00956518	0.115042	ENSMUSG00000029053	Prkcz	protein_coding	18762
79.2667	-0.27626	0.306512	0.00956383	0.115042	ENSMUSG00000033491	Prss35	protein_coding	244954
773.57	0.209518	0.119194	0.009595	0.115301	ENSMUSG00000032330	Cox7a2	protein_coding	12866
27.1184	0.268475	0.24868	0.00960046	0.115301	ENSMUSG00000097509	B230322F03Rik	antisense	NA
528.728	0.218493	0.131471	0.00961279	0.115367	ENSMUSG00000090000	Ier3ip1	protein_coding	66191
3454.9	-0.204183	0.112978	0.00966135	0.115867	ENSMUSG00000096210	H1f0	protein_coding	14958
5522.57	-0.241545	0.172507	0.00967641	0.115965	ENSMUSG00000052684	Jun	protein_coding	16476
1887.48	-0.211784	0.122619	0.00970721	0.116252	ENSMUSG00000000631	Myo18a	protein_coding	360013
14.0312	-0.236248	0.43603	0.00971559	0.116269	ENSMUSG00000027314	Dll4	protein_coding	54485
610.786	-0.240965	0.172046	0.00975404	0.116646	ENSMUSG00000048490	Nrip1	protein_coding	268903
265.989	0.261371	0.225472	0.00976258	0.116666	ENSMUSG00000028998	Tomm7	protein_coding	66169
4843.55	0.228316	0.148198	0.00979477	0.116967	ENSMUSG00000087679	Tmem250-ps	lincRNA	109299
388.911	0.231258	0.153705	0.009834	0.117269	ENSMUSG00000021614	Vcan	protein_coding	13003
2704.62	-0.256407	0.211137	0.00983206	0.117269	ENSMUSG00000028059	Arhgef2	protein_coding	16800
56.2513	0.23044	0.437212	0.00987296	0.117484	ENSMUSG00000057182	Scn3a	protein_coding	20269
103.659	-0.273534	0.320965	0.00986568	0.117484	ENSMUSG00000071984	Fndc1	protein_coding	68655
21.4723	-0.266204	0.246788	0.00986949	0.117484	ENSMUSG00000094230	Gm21847	antisense	NA
3510.11	0.164755	0.078173	0.0098973	0.117489	ENSMUSG00000018677	Slc25a39	protein_coding	68066
152.023	-0.254797	0.207591	0.00990128	0.117489	ENSMUSG00000025578	Cbx8	protein_coding	30951
419429	-0.268127	0.256739	0.00988734	0.117489	ENSMUSG00000031425	Plp1	protein_coding	18823
8.34346	0.257196	0.403148	0.00989042	0.117489	ENSMUSG00000103713	Gm2136	TEC	NA
3187.31	0.177519	0.0877916	0.00991724	0.117595	ENSMUSG00000021124	Vti1b	protein_coding	53612
2888.18	-0.221493	0.137766	0.00992628	0.117619	ENSMUSG00000010277	2610507B11Rik	protein_coding	72503
260.988	-0.266993	0.369801	0.00994801	0.117628	ENSMUSG00000001930	Vwf	protein_coding	22371
546.754	0.256913	0.214415	0.00993474	0.117628	ENSMUSG00000017778	Cox7c	protein_coding	12867
1243.27	0.256108	0.212174	0.00994627	0.117628	ENSMUSG00000046879	Irgm1	protein_coding	15944
1708.02	0.185153	0.0944158	0.00996768	0.117778	ENSMUSG00000035150	Eif2s3x	protein_coding	26905
464.895	-0.259795	0.224736	0.00998648	0.117918	ENSMUSG00000020716	Nf1	protein_coding	18015
1168.24	-0.20277	0.112568	0.00999534	0.117939	ENSMUSG00000035547	Capn5	protein_coding	12337
11.4436	0.173592	0.432413	0.0100035	0.117952	ENSMUSG00000025020	Slit1	protein_coding	20562
10.8399	-0.219104	0.439733	0.0100411	0.118313	ENSMUSG00000074004	B3gnt6	protein_coding	272411
632.822	-0.263128	0.239018	0.0100633	0.118492	ENSMUSG00000027593	Raly	protein_coding	19383
207.063	0.271643	0.30504	0.0100818	0.118543	ENSMUSG00000021040	Slirp	protein_coding	380773
193.097	-0.220758	0.137505	0.0100811	0.118543	ENSMUSG00000042510	AA986860	protein_coding	212439
905.494	-0.224591	0.14387	0.0100999	0.118674	ENSMUSG00000032702	Kank1	protein_coding	107351
3625.02	-0.20184	0.112025	0.0101454	0.118796	ENSMUSG00000025950	Idh1	protein_coding	15926
504.093	-0.209231	0.121172	0.0101419	0.118796	ENSMUSG00000028882	Ppp1r8	protein_coding	100336
22174.4	0.190592	0.0999258	0.0101229	0.118796	ENSMUSG00000033208	S100b	protein_coding	20203
591.308	-0.166034	0.0795085	0.0101456	0.118796	ENSMUSG00000039220	Ppp1r10	protein_coding	52040
244.692	0.241863	0.177845	0.0101346	0.118796	ENSMUSG00000097820	E530011L22Rik	antisense	NA
96.7394	0.251284	0.201596	0.0101579	0.118857	ENSMUSG00000042737	Dpm3	protein_coding	68563
1634.73	-0.183729	0.0938364	0.0102515	0.119091	ENSMUSG00000004846	Plod3	protein_coding	26433
23996.5	-0.213234	0.127075	0.010239	0.119091	ENSMUSG00000023944	Hsp90ab1	protein_coding	15516
455.449	-0.228634	0.151679	0.0102088	0.119091	ENSMUSG00000028619	Tceanc2	protein_coding	66526
962.687	0.180581	0.0910251	0.010227	0.119091	ENSMUSG00000029536	Gatc	protein_coding	384281
2190.78	-0.244186	0.184501	0.010249	0.119091	ENSMUSG00000032556	Bfsp2	protein_coding	107993
352.471	0.259515	0.228622	0.0102158	0.119091	ENSMUSG00000039579	Grin3a	protein_coding	242443
986.409	0.19937	0.109572	0.0102558	0.119091	ENSMUSG00000054723	Vmac	protein_coding	106639
467.509	0.260237	0.231872	0.0102394	0.119091	ENSMUSG00000090122	Kcne1l	protein_coding	66240
245.172	0.22719	0.149118	0.0102136	0.119091	ENSMUSG00000091811	Inafm1	protein_coding	66300
163.741	0.246057	0.189116	0.0102519	0.119091	ENSMUSG00000092260	Zfp963	protein_coding	620419
38.7196	-0.270459	0.315517	0.0102164	0.119091	ENSMUSG00000097971	Gm26917	lincRNA	NA
463.766	0.1651	0.0791471	0.010321	0.119697	ENSMUSG00000040102	Klhl42	protein_coding	232539
825.251	0.178164	0.0892106	0.0103292	0.119697	ENSMUSG00000040599	Mis12	protein_coding	67139
1385.85	-0.186925	0.0969474	0.0103245	0.119697	ENSMUSG00000066152	Slc31a2	protein_coding	20530
2260.08	0.151178	0.0699412	0.0103491	0.119837	ENSMUSG00000006423	C330007P06Rik	protein_coding	77644
95.5148	0.259071	0.230193	0.0103605	0.119837	ENSMUSG00000037355	Uvssa	protein_coding	71101
99.7317	-0.244527	0.413607	0.0103627	0.119837	ENSMUSG00000039167	Adgrl4	protein_coding	170757
110.348	-0.25259	0.209236	0.01041	0.120063	ENSMUSG00000025591	Tma16	protein_coding	66282
1734.62	0.154199	0.071918	0.0103996	0.120063	ENSMUSG00000026753	Ppp6c	protein_coding	67857
552.1	0.180607	0.0914637	0.0104108	0.120063	ENSMUSG00000028573	Fggy	protein_coding	75578
1198.9	0.167631	0.0811033	0.0103928	0.120063	ENSMUSG00000039168	Dap	protein_coding	223453
448.544	0.200325	0.111224	0.010418	0.120064	ENSMUSG00000074671	Tspyl3	protein_coding	241732
314.089	0.193918	0.104234	0.0104464	0.120243	ENSMUSG00000026283	Ing5	protein_coding	66262
285.353	0.197192	0.10777	0.0104478	0.120243	ENSMUSG00000113204	Gm46430	lincRNA	108168101
87.7152	-0.244448	0.18838	0.0105264	0.121065	ENSMUSG00000069633	Pex11g	protein_coding	69129
244.192	-0.216898	0.134123	0.0105617	0.121387	ENSMUSG00000015377	Dennd6b	protein_coding	69440
19.6697	-0.236373	0.419441	0.0105859	0.121583	ENSMUSG00000104283	Gm37459	antisense	NA
5.76144	0.226095	0.42822	0.0106044	0.121712	ENSMUSG00000033634	Nat8f2	protein_coding	93673
2958.05	0.157548	0.0744595	0.0106402	0.121843	ENSMUSG00000001100	Poldip2	protein_coding	67811
954.042	-0.164506	0.0792412	0.0106264	0.121843	ENSMUSG00000019814	Ltv1	protein_coding	353258
1685.95	-0.157577	0.0744858	0.0106448	0.121843	ENSMUSG00000027170	Eif3m	protein_coding	98221
13.1469	0.212429	0.434067	0.0106311	0.121843	ENSMUSG00000035365	Parpbp	protein_coding	75317
1265.52	-0.256399	0.226551	0.0106542	0.121868	ENSMUSG00000029581	Fscn1	protein_coding	14086
1928.13	0.162887	0.0781728	0.0106755	0.122029	ENSMUSG00000015120	Ube2i	protein_coding	22196
1421.78	0.216526	0.13421	0.0106873	0.122081	ENSMUSG00000010290	AI597479	protein_coding	98404
496.67	-0.158356	0.0751548	0.010742	0.122622	ENSMUSG00000030801	Kat8	protein_coding	67773
534.998	-0.200716	0.112873	0.0107585	0.122727	ENSMUSG00000042055	Wdr11	protein_coding	207425
11340.7	-0.250839	0.209901	0.0107841	0.122852	ENSMUSG00000025503	Taldo1	protein_coding	21351
795.326	0.216165	0.134145	0.010782	0.122852	ENSMUSG00000027201	Myef2	protein_coding	17876
1046.84	0.153507	0.072069	0.0108175	0.12315	ENSMUSG00000031820	Babam1	protein_coding	68251
35.1905	0.259281	0.244374	0.0108697	0.123641	ENSMUSG00000026646	Suv39h2	protein_coding	64707
719.632	0.196203	0.108032	0.0108754	0.123641	ENSMUSG00000054648	Zfp869	protein_coding	66869
1028.44	0.255603	0.228902	0.0109019	0.123789	ENSMUSG00000036356	Csgalnact1	protein_coding	234356
105.344	0.264283	0.284222	0.0109031	0.123789	ENSMUSG00000048218	Amigo2	protein_coding	105827
213.748	0.223835	0.147801	0.0109137	0.123826	ENSMUSG00000030122	Ptms	protein_coding	69202
6672.33	0.227428	0.154735	0.0109465	0.124029	ENSMUSG00000021792	Fam213a	protein_coding	70564
4474.5	-0.19987	0.112565	0.0109611	0.124029	ENSMUSG00000024835	Coro1b	protein_coding	23789
167.449	-0.255827	0.369907	0.0109489	0.124029	ENSMUSG00000045930	Clec14a	protein_coding	66864
80.2028	0.2514	0.214638	0.0109559	0.124029	ENSMUSG00000116594	AC133488.1	protein_coding	NA
30.3653	-0.264019	0.312561	0.0109799	0.124138	ENSMUSG00000015053	Gata2	protein_coding	14461
233.145	0.252397	0.218905	0.0110009	0.124138	ENSMUSG00000021508	Cxcl14	protein_coding	57266
357.572	0.263177	0.279033	0.011007	0.124138	ENSMUSG00000032532	Cck	protein_coding	12424
59253	-0.260742	0.257083	0.0109944	0.124138	ENSMUSG00000036634	Mag	protein_coding	17136
46.628	0.249743	0.210062	0.0110076	0.124138	ENSMUSG00000103183	Gm37090	TEC	NA
344.871	0.185888	0.0977344	0.0110241	0.124193	ENSMUSG00000050705	2310061I04Rik	protein_coding	69662
10.826	0.151718	0.412689	0.0110409	0.124193	ENSMUSG00000058354	Krt6a	protein_coding	16687
26.7676	0.257108	0.238846	0.011042	0.124193	ENSMUSG00000087381	Gm16008	antisense	NA
40.2867	-0.254151	0.226145	0.0110369	0.124193	ENSMUSG00000097919	Gm27021	protein_coding	105734727
1005.54	-0.212208	0.129458	0.0110532	0.124236	ENSMUSG00000033228	Scaf11	protein_coding	72193
225.527	0.180224	0.092613	0.0110738	0.124385	ENSMUSG00000043602	Zfp3	protein_coding	193043
2887.05	-0.157182	0.0748757	0.0110847	0.124424	ENSMUSG00000027613	Eif6	protein_coding	16418
1577.8	0.2331	0.167726	0.0111145	0.124599	ENSMUSG00000020152	Actr2	protein_coding	66713
860.077	-0.188091	0.100129	0.0111151	0.124599	ENSMUSG00000070520	Nsmce3	protein_coding	66647
1588.08	-0.250027	0.213597	0.0111619	0.125019	ENSMUSG00000034171	Faah	protein_coding	14073
82.8959	0.256083	0.237459	0.0111675	0.125019	ENSMUSG00000085945	2310014F06Rik	bidirectional_promoter_lncRNA	NA
178.033	-0.217559	0.138626	0.0111966	0.125262	ENSMUSG00000031758	Cdyl2	protein_coding	75796
6163.65	-0.183937	0.0963165	0.011205	0.125273	ENSMUSG00000021957	Tkt	protein_coding	21881
419.315	0.237487	0.178867	0.0112246	0.125408	ENSMUSG00000034910	Pygo1	protein_coding	72135
4.94566	0.164931	0.420094	0.0112582	0.125491	ENSMUSG00000020734	Grin2c	protein_coding	14813
66.0807	0.251247	0.374269	0.0112538	0.125491	ENSMUSG00000021364	Elovl2	protein_coding	54326
4133.82	-0.19317	0.105849	0.0112618	0.125491	ENSMUSG00000031007	Atp6ap2	protein_coding	70495
254.263	0.255758	0.238401	0.0112589	0.125491	ENSMUSG00000046818	Ddit4l	protein_coding	73284
4386.86	-0.252562	0.225174	0.0112839	0.125622	ENSMUSG00000037266	Rsrp1	protein_coding	27981
1121.93	-0.167927	0.0829083	0.0112885	0.125622	ENSMUSG00000038079	Tmem237	protein_coding	381259
19048.4	-0.164262	0.0802266	0.0113257	0.125891	ENSMUSG00000020612	Prkar1a	protein_coding	19084
315.638	0.236362	0.177211	0.0113296	0.125891	ENSMUSG00000046516	Cox17	protein_coding	12856
16.677	0.260676	0.27612	0.0113351	0.125891	ENSMUSG00000085957	Syna	protein_coding	214292
49.7197	0.260079	0.270495	0.0113521	0.125996	ENSMUSG00000071181	3830408C21Rik	processed_transcript	NA
517.554	0.169751	0.0844593	0.0113667	0.126033	ENSMUSG00000008976	Gabpa	protein_coding	14390
13040.1	-0.254215	0.234192	0.0113721	0.126033	ENSMUSG00000013523	Bcas1	protein_coding	76960
14.6172	-0.256814	0.346778	0.0113779	0.126033	ENSMUSG00000103657	Gm37204	TEC	NA
2896.37	-0.226038	0.155323	0.0114038	0.126051	ENSMUSG00000001552	Jup	protein_coding	16480
902.953	-0.187297	0.100096	0.0114095	0.126051	ENSMUSG00000021314	Amph	protein_coding	218038
383.106	0.248166	0.211367	0.0114008	0.126051	ENSMUSG00000025766	D3Ertd751e	protein_coding	73852
237.4	-0.194778	0.108038	0.0113945	0.126051	ENSMUSG00000062526	Mppe1	protein_coding	225651
1344.01	0.174461	0.0884329	0.0114512	0.126105	ENSMUSG00000001383	Zmat2	protein_coding	66492
181.481	0.246844	0.207811	0.0114518	0.126105	ENSMUSG00000020988	L2hgdh	protein_coding	217666
625.49	0.201525	0.116291	0.0114367	0.126105	ENSMUSG00000042709	Atpaf2	protein_coding	246782
83.2725	-0.230565	0.410045	0.0114402	0.126105	ENSMUSG00000056492	Adgrf5	protein_coding	224792
14.1016	0.226601	0.414289	0.0114428	0.126105	ENSMUSG00000097770	Gm26776	lincRNA	NA
1424.84	-0.193973	0.107393	0.0114817	0.126287	ENSMUSG00000026860	Sh3glb2	protein_coding	227700
101.617	0.233561	0.172075	0.0114834	0.126287	ENSMUSG00000097587	4930578M01Rik	processed_transcript	NA
297.117	-0.248494	0.214236	0.0115024	0.126414	ENSMUSG00000068263	Efcc1	protein_coding	58229
31.742	0.256307	0.342828	0.0115102	0.126417	ENSMUSG00000074852	Hpse2	protein_coding	545291
5525.48	0.185352	0.0984832	0.0115364	0.126622	ENSMUSG00000031924	Cyb5b	protein_coding	66427
10693.4	-0.146181	0.0684622	0.0115921	0.12715	ENSMUSG00000025651	Uqcrc1	protein_coding	22273
199.142	-0.259416	0.291915	0.0116164	0.127251	ENSMUSG00000002190	Clgn	protein_coding	12745
36.096	0.257258	0.260191	0.0116164	0.127251	ENSMUSG00000087013	2610027K06Rik	processed_transcript	NA
5044.19	-0.221897	0.14888	0.0116303	0.12732	ENSMUSG00000095595	Fam177a	protein_coding	73385
1848.68	-0.213651	0.134616	0.0116482	0.127358	ENSMUSG00000005871	Apc	protein_coding	11789
63.0136	0.257141	0.260873	0.0116489	0.127358	ENSMUSG00000021280	Exoc3l4	protein_coding	74190
2421.62	-0.20723	0.124969	0.011679	0.127605	ENSMUSG00000033577	Myo6	protein_coding	17920
9.54081	0.235228	0.398639	0.0116942	0.127687	ENSMUSG00000090098	Alms1-ps2	transcribed_unprocessed_pseudogene	NA
49.1679	0.258784	0.291632	0.0117047	0.127711	ENSMUSG00000052581	Lrrtm4	protein_coding	243499
20.751	0.257235	0.2652	0.0117115	0.127711	ENSMUSG00000091994	E130317F20Rik	bidirectional_promoter_lncRNA	NA
1923.32	-0.159749	0.0776107	0.0117308	0.127755	ENSMUSG00000020308	Tpgs1	protein_coding	110012
3490.25	-0.160197	0.07792	0.0117251	0.127755	ENSMUSG00000026566	Mpzl1	protein_coding	68481
490.293	-0.188985	0.102702	0.0117417	0.127792	ENSMUSG00000007589	Tinf2	protein_coding	28113
172.042	0.221678	0.149279	0.0117564	0.127811	ENSMUSG00000036501	Fam13b	protein_coding	225358
161.546	0.237569	0.184834	0.0117662	0.127811	ENSMUSG00000045464	2810002D19Rik	processed_transcript	NA
73.7484	-0.236277	0.395381	0.0117652	0.127811	ENSMUSG00000074207	Adh1	protein_coding	11522
2559.49	0.241261	0.195567	0.0118031	0.128129	ENSMUSG00000040612	Ildr2	protein_coding	100039795
17.159	-0.24291	0.379232	0.0118625	0.12869	ENSMUSG00000027220	Syt13	protein_coding	80976
987.188	-0.179277	0.0935839	0.0119091	0.129112	ENSMUSG00000061136	Prpf40a	protein_coding	56194
444.436	-0.19824	0.113861	0.0119289	0.129244	ENSMUSG00000049606	Zfp644	protein_coding	52397
1359.26	0.242728	0.201932	0.0119411	0.129293	ENSMUSG00000067279	Ppp1r3c	protein_coding	53412
677.6	-0.237973	0.188036	0.0119528	0.129336	ENSMUSG00000031229	Atrx	protein_coding	22589
381.647	0.230917	0.170546	0.0119953	0.129712	ENSMUSG00000015214	Mtmr1	protein_coding	53332
793.185	0.195239	0.110507	0.012022	0.129918	ENSMUSG00000095677	Dynlt1f	protein_coding	100040531
38.5788	-0.245782	0.364739	0.0120818	0.130349	ENSMUSG00000016756	Cmah	protein_coding	12763
99.8963	-0.255823	0.28053	0.0121006	0.130349	ENSMUSG00000031574	Star	protein_coding	20845
775.037	-0.22598	0.160192	0.0120799	0.130349	ENSMUSG00000041235	Chd7	protein_coding	320790
240.628	-0.218403	0.145257	0.012094	0.130349	ENSMUSG00000042507	Elmsan1	protein_coding	238317
86.8082	0.245185	0.212684	0.0120952	0.130349	ENSMUSG00000078898	Zfp968	protein_coding	100043914
197.034	0.226201	0.160946	0.0121166	0.130437	ENSMUSG00000087174	5530601H04Rik	processed_transcript	NA
2490.76	0.240996	0.199198	0.0121354	0.130556	ENSMUSG00000078670	Fam174b	protein_coding	100038347
605.18	-0.203798	0.122227	0.0122056	0.131149	ENSMUSG00000024843	Chka	protein_coding	12660
705.942	-0.175167	0.0905239	0.0122071	0.131149	ENSMUSG00000030595	Nfkbib	protein_coding	18036
467.522	0.198105	0.114647	0.0122138	0.131149	ENSMUSG00000063849	Ppcdc	protein_coding	66812
304.105	0.227093	0.163846	0.0122376	0.131236	ENSMUSG00000034247	Plekhm1	protein_coding	353047
163.276	-0.216177	0.142021	0.0122328	0.131236	ENSMUSG00000100017	2410022M11Rik	bidirectional_promoter_lncRNA	NA
772.042	-0.181254	0.09633	0.0123167	0.132001	ENSMUSG00000032531	Amotl2	protein_coding	56332
1414.1	0.165742	0.0830268	0.0123522	0.132212	ENSMUSG00000012535	Tnpo3	protein_coding	320938
61.9654	0.246507	0.222597	0.012346	0.132212	ENSMUSG00000020519	Sap30l	protein_coding	50724
866.561	0.184458	0.0996044	0.0123652	0.132267	ENSMUSG00000020903	Stx8	protein_coding	55943
8887.78	-0.205227	0.124965	0.0123769	0.132281	ENSMUSG00000006740	Kif5b	protein_coding	16573
616.359	0.204527	0.123968	0.0123821	0.132281	ENSMUSG00000027890	Gstm4	protein_coding	14865
117.512	0.247074	0.22692	0.0124298	0.132706	ENSMUSG00000034467	Dynlrb2	protein_coding	75465
104.887	0.247783	0.230611	0.0124439	0.132772	ENSMUSG00000101970	1810026B05Rik	processed_transcript	NA
1052.77	-0.209831	0.132443	0.0124671	0.13288	ENSMUSG00000025875	Tspan17	protein_coding	74257
4527.69	0.140449	0.0659797	0.0124698	0.13288	ENSMUSG00000056820	Tsnax	protein_coding	53424
514.715	0.227545	0.167446	0.0125525	0.133676	ENSMUSG00000032121	Tmem218	protein_coding	66279
52.2916	-0.196165	0.41682	0.0126019	0.134117	ENSMUSG00000023978	Prph2	protein_coding	19133
1134.31	0.227007	0.166672	0.0126105	0.134124	ENSMUSG00000050608	Minos1	protein_coding	433771
438.621	-0.231553	0.178039	0.0126299	0.134161	ENSMUSG00000027692	Tnik	protein_coding	665113
4.41217	-0.15521	0.407622	0.0126233	0.134161	ENSMUSG00000101634	1700066B17Rik	lincRNA	NA
1209.87	0.151075	0.0729961	0.012706	0.134629	ENSMUSG00000073096	Lrrc61	protein_coding	243371
220.967	-0.224286	0.16118	0.0126981	0.134629	ENSMUSG00000073643	Wdfy1	protein_coding	69368
45.8354	-0.244221	0.350509	0.0126932	0.134629	ENSMUSG00000078532	Nkain1	protein_coding	67149
19.3131	-0.251131	0.263127	0.0126931	0.134629	ENSMUSG00000103276	Gm37917	TEC	NA
16.5374	0.243126	0.3533	0.0127333	0.134833	ENSMUSG00000057967	Fgf18	protein_coding	14172
3647.33	-0.137603	0.0646083	0.0127809	0.135252	ENSMUSG00000041958	Pigs	protein_coding	276846
1091.22	-0.197663	0.116024	0.0127945	0.135311	ENSMUSG00000027411	Vps16	protein_coding	80743
1258.09	0.169433	0.0867552	0.0128064	0.135352	ENSMUSG00000024132	Eci1	protein_coding	13177
1262.91	-0.178438	0.0947578	0.0128294	0.13551	ENSMUSG00000063904	Dpp3	protein_coding	75221
10.9825	-0.111267	0.369597	0.0128535	0.13568	ENSMUSG00000025900	Rp1	protein_coding	19888
913.393	0.185199	0.101615	0.0128797	0.135871	ENSMUSG00000028062	Lamtor2	protein_coding	83409
50.5685	0.233232	0.185487	0.0129072	0.136076	ENSMUSG00000085084	4930570G19Rik	lincRNA	NA
887.956	-0.166607	0.0846911	0.0129488	0.136428	ENSMUSG00000027714	Exosc9	protein_coding	50911
360.635	0.179968	0.0965124	0.0129649	0.136428	ENSMUSG00000083012	Fam220a	protein_coding	67238
11.7533	0.243115	0.345938	0.0129604	0.136428	ENSMUSG00000108207	1810059H22Rik	processed_transcript	NA
833.686	0.204232	0.125998	0.0129935	0.136643	ENSMUSG00000044117	2900011O08Rik	protein_coding	67254
720.726	-0.18081	0.09742	0.0130023	0.13665	ENSMUSG00000038648	Creb3l2	protein_coding	208647
187.907	-0.189535	0.106723	0.0130129	0.136676	ENSMUSG00000036057	Ptpn23	protein_coding	104831
922.538	-0.23716	0.199282	0.0130455	0.136933	ENSMUSG00000030064	Frmd4b	protein_coding	232288
15664.2	-0.14881	0.0720072	0.0131217	0.137647	ENSMUSG00000019087	Atp6ap1	protein_coding	54411
1753.02	-0.20848	0.133329	0.0131316	0.137665	ENSMUSG00000030352	Tspan9	protein_coding	109246
66.3529	-0.244888	0.233673	0.0131481	0.137753	ENSMUSG00000053825	Ppfia2	protein_coding	327814
149.441	-0.218241	0.151801	0.0132066	0.138256	ENSMUSG00000021431	Snrnp48	protein_coding	67797
25.5424	0.248786	0.287658	0.0132126	0.138256	ENSMUSG00000073073	Gm8098	processed_transcript	NA
356.797	0.195006	0.11402	0.0132394	0.13845	ENSMUSG00000057572	Zbtb8os	protein_coding	67106
22.5858	0.240085	0.348244	0.013254	0.138517	ENSMUSG00000035407	Kank4	protein_coding	242553
67.2826	-0.240316	0.214696	0.0132815	0.138717	ENSMUSG00000031976	Urb2	protein_coding	382038
869.571	0.172539	0.0902947	0.0132993	0.138818	ENSMUSG00000022571	Pycrl	protein_coding	66194
91.5422	-0.244083	0.233601	0.0133123	0.138835	ENSMUSG00000016477	E2f3	protein_coding	13557
267.833	-0.212579	0.141427	0.0133175	0.138835	ENSMUSG00000033419	Snap91	protein_coding	20616
868.078	0.231238	0.184516	0.0133456	0.139042	ENSMUSG00000026202	Tuba4a	protein_coding	22145
34.4442	-0.246423	0.252081	0.0133599	0.139105	ENSMUSG00000105247	Gm42519	TEC	NA
349.027	-0.223928	0.165936	0.0134171	0.139614	ENSMUSG00000028795	Ccdc28b	protein_coding	66264
58.6255	0.246581	0.257386	0.0134255	0.139615	ENSMUSG00000009670	Tex11	protein_coding	83558
775.727	-0.163097	0.0827113	0.0134542	0.139735	ENSMUSG00000030881	Arfip2	protein_coding	76932
80.6895	-0.246987	0.266819	0.0134669	0.139735	ENSMUSG00000048279	Sacs	protein_coding	50720
209.707	-0.198883	0.12003	0.0134785	0.139735	ENSMUSG00000049504	Proser1	protein_coding	212127
133.902	0.23954	0.214936	0.0134732	0.139735	ENSMUSG00000097166	9330179D12Rik	antisense	NA
171.926	-0.230416	0.183295	0.0134537	0.139735	ENSMUSG00000108358	Gm44509	TEC	NA
15.5395	-0.219413	0.388926	0.013536	0.140244	ENSMUSG00000021367	Edn1	protein_coding	13614
737.377	0.22725	0.175915	0.0135967	0.140729	ENSMUSG00000031925	Maml2	protein_coding	270118
7.12321	-0.0938131	0.3482	0.0135995	0.140729	ENSMUSG00000051980	Casr	protein_coding	12374
1548	0.213266	0.144385	0.0136234	0.140803	ENSMUSG00000025040	Fundc1	protein_coding	72018
154.585	-0.244961	0.251079	0.0136224	0.140803	ENSMUSG00000029478	Ncor2	protein_coding	20602
1077.34	0.156738	0.0782025	0.0136595	0.14105	ENSMUSG00000024982	Zdhhc6	protein_coding	66980
883.388	0.217417	0.153016	0.0136644	0.14105	ENSMUSG00000036775	Decr2	protein_coding	26378
38.8244	-0.245887	0.267665	0.0136724	0.14105	ENSMUSG00000108434	Gm45768	lincRNA	NA
9.92331	0.232636	0.359921	0.0136984	0.141231	ENSMUSG00000104960	Snhg8	processed_transcript	NA
56.6458	0.243829	0.311121	0.0137192	0.141359	ENSMUSG00000104415	Gm37069	TEC	NA
874.868	-0.180371	0.0985875	0.0137361	0.141447	ENSMUSG00000020628	Trappc12	protein_coding	217449
124.246	0.243224	0.242235	0.013763	0.141495	ENSMUSG00000002831	Plin4	protein_coding	57435
12495.6	-0.207703	0.134957	0.013765	0.141495	ENSMUSG00000031708	Tecr	protein_coding	106529
3461.21	-0.153824	0.0762462	0.013766	0.141495	ENSMUSG00000037089	Slc35b2	protein_coding	73836
851.965	0.157175	0.0786954	0.013786	0.141527	ENSMUSG00000004268	Emg1	protein_coding	14791
2040.02	-0.179282	0.0975888	0.0137831	0.141527	ENSMUSG00000021843	Ktn1	protein_coding	16709
685.017	-0.177793	0.0961745	0.0138119	0.141534	ENSMUSG00000034263	Ints14	protein_coding	69882
32.0188	0.245161	0.267139	0.013801	0.141534	ENSMUSG00000049265	Kcnk3	protein_coding	16527
1411.54	-0.186876	0.105783	0.0138116	0.141534	ENSMUSG00000069520	Tmem19	protein_coding	67226
561.391	-0.239322	0.221125	0.0138379	0.141628	ENSMUSG00000022353	Mtss1	protein_coding	211401
1207.79	-0.241995	0.235873	0.013831	0.141628	ENSMUSG00000040669	Phc1	protein_coding	13619
35.5855	-0.243218	0.246157	0.0138633	0.141801	ENSMUSG00000110720	Gm46223	processed_pseudogene	NA
73.1022	-0.233134	0.197312	0.0139161	0.142234	ENSMUSG00000020620	Abca8b	protein_coding	27404
2637.31	-0.187991	0.107364	0.0139224	0.142234	ENSMUSG00000040813	Tex264	protein_coding	21767
89.8682	-0.220931	0.162842	0.0139429	0.142356	ENSMUSG00000095959	Gm10845	lincRNA	NA
321.522	0.213661	0.147022	0.0139526	0.142369	ENSMUSG00000020564	Atxn7l1	protein_coding	380753
206.946	0.243797	0.292889	0.0139888	0.142651	ENSMUSG00000041660	Bbox1	protein_coding	170442
318.1	-0.189612	0.109521	0.0140039	0.142702	ENSMUSG00000021235	Coq6	protein_coding	217707
277.596	-0.207465	0.13569	0.0140106	0.142702	ENSMUSG00000062906	Hdac10	protein_coding	170787
4453.14	-0.148762	0.0731088	0.0140688	0.142784	ENSMUSG00000019210	Atp6v1e1	protein_coding	11973
162.804	0.204807	0.131351	0.014057	0.142784	ENSMUSG00000024118	Tedc2	protein_coding	72016
294.728	0.21002	0.140434	0.0140356	0.142784	ENSMUSG00000027544	Nfatc2	protein_coding	18019
31.9885	0.197353	0.40214	0.0140781	0.142784	ENSMUSG00000036872	Abcc12	protein_coding	244562
456.484	-0.207119	0.13539	0.0140766	0.142784	ENSMUSG00000037331	Larp1	protein_coding	73158
65.8581	0.230322	0.189925	0.0140777	0.142784	ENSMUSG00000078896	Zfp965	protein_coding	100503949
6.98424	-0.11081	0.366453	0.0140534	0.142784	ENSMUSG00000084274	Gm12504	transcribed_processed_pseudogene	NA
1175.59	-0.162871	0.0835147	0.0141018	0.142852	ENSMUSG00000000339	Rtca	protein_coding	66368
185.354	-0.20975	0.140243	0.014097	0.142852	ENSMUSG00000039414	Heatr5b	protein_coding	320473
7326.51	-0.209365	0.139845	0.0141597	0.143352	ENSMUSG00000021270	Hsp90aa1	protein_coding	15519
183.858	0.222599	0.168799	0.0141765	0.143436	ENSMUSG00000061533	Cep128	protein_coding	75216
252.241	0.213395	0.147867	0.014192	0.143507	ENSMUSG00000021868	Ppif	protein_coding	105675
136.544	0.239922	0.313645	0.0142558	0.143721	ENSMUSG00000022376	Adcy8	protein_coding	11514
42.9894	0.241786	0.297275	0.0142662	0.143721	ENSMUSG00000028407	Smim27	protein_coding	100504309
507.95	-0.171064	0.0906721	0.0142377	0.143721	ENSMUSG00000030590	Fam98c	protein_coding	73833
1743.83	0.224461	0.174274	0.0142409	0.143721	ENSMUSG00000035285	Nat14	protein_coding	269854
1339.05	-0.238939	0.22886	0.014256	0.143721	ENSMUSG00000035441	Myo1d	protein_coding	338367
2699.17	0.204586	0.131913	0.014273	0.143721	ENSMUSG00000039452	Snx22	protein_coding	382083
4.73387	0.211581	0.388873	0.0142219	0.143721	ENSMUSG00000046999	1110032F04Rik	protein_coding	68725
497.294	-0.232214	0.199433	0.0143149	0.144056	ENSMUSG00000005534	Insr	protein_coding	16337
117.767	-0.241952	0.287322	0.0143529	0.144353	ENSMUSG00000036523	Greb1	protein_coding	268527
478.686	-0.18977	0.110752	0.0143787	0.144526	ENSMUSG00000034274	Thoc5	protein_coding	107829
399.952	-0.174562	0.0942616	0.014426	0.144861	ENSMUSG00000003226	Ranbp2	protein_coding	19386
164.34	0.227408	0.184668	0.0144293	0.144861	ENSMUSG00000037214	Thap1	protein_coding	73754
3802.8	-0.238055	0.228657	0.0144508	0.144948	ENSMUSG00000006390	Elovl1	protein_coding	54325
117.712	-0.20071	0.126441	0.014481	0.144948	ENSMUSG00000007837	Prrg2	protein_coding	65116
299.026	-0.177513	0.0972223	0.0144602	0.144948	ENSMUSG00000026047	Kdelc1	protein_coding	72050
88.906	0.232848	0.339922	0.0144755	0.144948	ENSMUSG00000041923	Nol4	protein_coding	319211
27.7713	-0.240106	0.244118	0.0144648	0.144948	ENSMUSG00000100162	Gm20687	antisense	NA
26.6912	-0.240898	0.2577	0.0145326	0.145353	ENSMUSG00000025013	Tll2	protein_coding	24087
792.313	-0.195951	0.1195	0.0145387	0.145353	ENSMUSG00000029385	Ccng2	protein_coding	12452
932.658	0.206666	0.136858	0.0145638	0.145517	ENSMUSG00000003809	Gcdh	protein_coding	270076
954.359	-0.226442	0.183261	0.0145781	0.145574	ENSMUSG00000024885	Aldh3b1	protein_coding	67689
12.7696	0.240965	0.270613	0.0145987	0.145693	ENSMUSG00000048281	Dleu7	protein_coding	239133
10.3423	0.196332	0.396758	0.0146809	0.146427	ENSMUSG00000086600	C030005K06Rik	processed_transcript	NA
2077.49	0.165539	0.0866156	0.0146934	0.146464	ENSMUSG00000027739	Rab33b	protein_coding	19338
27.614	-0.210759	0.383339	0.0147061	0.146504	ENSMUSG00000032125	Robo4	protein_coding	74144
6.4921	0.21388	0.378769	0.0147274	0.146629	ENSMUSG00000106391	Gm42690	TEC	NA
580.89	-0.240198	0.270715	0.0147451	0.146719	ENSMUSG00000028108	Ecm1	protein_coding	13601
289.247	0.200997	0.128026	0.0147707	0.146871	ENSMUSG00000040795	Iqcc	protein_coding	230767
405.128	0.224149	0.178378	0.0147779	0.146871	ENSMUSG00000073616	Cops9	protein_coding	66915
2496.22	-0.231009	0.201724	0.0147993	0.146997	ENSMUSG00000024597	Slc12a2	protein_coding	20496
7.08151	-0.189136	0.39895	0.0148261	0.147176	ENSMUSG00000079550	Mpp4	protein_coding	227157
1018.45	-0.188876	0.111019	0.0148839	0.147663	ENSMUSG00000024614	Tmx3	protein_coding	67988
189.501	-0.22275	0.175518	0.0149057	0.147792	ENSMUSG00000090877	Hspa1b	protein_coding	15511
1312.02	-0.209441	0.143952	0.0149275	0.147921	ENSMUSG00000038042	Ptpdc1	protein_coding	218232
4.12156	-0.116821	0.370373	0.0149724	0.148237	ENSMUSG00000030730	Atp2a1	protein_coding	11937
289.152	-0.236712	0.235009	0.014977	0.148237	ENSMUSG00000069072	Slc7a14	protein_coding	241919
48.5737	-0.233601	0.321955	0.014994	0.148318	ENSMUSG00000097392	D930016D06Rik	lincRNA	NA
206.578	-0.181944	0.10312	0.0150209	0.148456	ENSMUSG00000022849	Hspbap1	protein_coding	66667
900.706	0.237236	0.241229	0.0150256	0.148456	ENSMUSG00000027087	Itgav	protein_coding	16410
2689.32	0.182266	0.103564	0.0150571	0.148597	ENSMUSG00000033933	Vhl	protein_coding	22346
761.496	0.210169	0.14616	0.0150629	0.148597	ENSMUSG00000038628	Polr3k	protein_coding	67005
1760.79	-0.168641	0.0899184	0.0150663	0.148597	ENSMUSG00000039047	Pigk	protein_coding	329777
466.956	-0.195347	0.120484	0.0150978	0.14882	ENSMUSG00000035401	Emsy	protein_coding	233545
3576.59	-0.183268	0.104823	0.0151086	0.148839	ENSMUSG00000020536	Llgl1	protein_coding	16897
105865	-0.232843	0.215131	0.0151188	0.148852	ENSMUSG00000006782	Cnp	protein_coding	12799
246.602	-0.218967	0.167109	0.0151372	0.148947	ENSMUSG00000021244	Ylpm1	protein_coding	56531
1914.51	0.179789	0.10106	0.0151601	0.149084	ENSMUSG00000025381	Cnpy2	protein_coding	56530
581.884	-0.230447	0.205126	0.0151771	0.14912	ENSMUSG00000027525	Phactr3	protein_coding	74189
366.716	0.228775	0.198416	0.0151814	0.14912	ENSMUSG00000045160	Bola3	protein_coding	78653
27.2873	0.225962	0.344557	0.0152226	0.149437	ENSMUSG00000099964	Gm29514	antisense	NA
482.102	0.183587	0.105493	0.0152357	0.149479	ENSMUSG00000027177	Hipk3	protein_coding	15259
269.165	-0.197481	0.124223	0.0152468	0.1495	ENSMUSG00000028476	Reck	protein_coding	53614
531.699	0.180759	0.102468	0.0153186	0.150116	ENSMUSG00000040250	Ints13	protein_coding	71177
344.327	-0.182311	0.104342	0.0153738	0.15057	ENSMUSG00000021275	Tecpr2	protein_coding	104859
17.1275	0.226169	0.339492	0.0154236	0.15097	ENSMUSG00000012428	Steap4	protein_coding	117167
171.447	0.197169	0.12459	0.0154864	0.151497	ENSMUSG00000039745	Htatip2	protein_coding	53415
33.2243	0.23594	0.251432	0.0154995	0.151537	ENSMUSG00000067297	Ifit1bl2	protein_coding	112419
362.307	0.22648	0.194213	0.0155234	0.151682	ENSMUSG00000055435	Maf	protein_coding	17132
2110.36	-0.172563	0.0944341	0.0155578	0.151842	ENSMUSG00000021824	Ap3m1	protein_coding	55946
3918.59	-0.189489	0.11367	0.0155521	0.151842	ENSMUSG00000026234	Ncl	protein_coding	17975
294.283	0.226865	0.196627	0.0155965	0.152043	ENSMUSG00000022489	Pde1b	protein_coding	18574
893.103	-0.181585	0.104018	0.0155961	0.152043	ENSMUSG00000036430	Tbcc	protein_coding	72726
128.49	0.235554	0.273258	0.0156465	0.152442	ENSMUSG00000029005	Draxin	protein_coding	70433
983.008	0.2106	0.150539	0.015674	0.152622	ENSMUSG00000036398	Ppp1r11	protein_coding	76497
224.309	0.219529	0.173315	0.0156998	0.152697	ENSMUSG00000003031	Cdkn1b	protein_coding	12576
735.292	0.170565	0.092756	0.0156932	0.152697	ENSMUSG00000021840	Mapk1ip1l	protein_coding	218975
2066.22	-0.172856	0.0950217	0.0157231	0.152835	ENSMUSG00000048807	Slc35e4	protein_coding	103710
1039.89	-0.202427	0.134434	0.0157323	0.152836	ENSMUSG00000008682	Rpl10	protein_coding	110954
13.6109	-0.147446	0.390014	0.015759	0.152923	ENSMUSG00000034687	Fras1	protein_coding	231470
169.328	0.210925	0.15188	0.0157776	0.152923	ENSMUSG00000035671	Zswim4	protein_coding	212168
1065.59	-0.149567	0.0756493	0.0157663	0.152923	ENSMUSG00000056185	Snx32	protein_coding	225861
1197.29	0.193698	0.12026	0.0157728	0.152923	ENSMUSG00000058835	Abi1	protein_coding	11308
26.4443	-0.218324	0.353395	0.0158012	0.152986	ENSMUSG00000028011	Tdo2	protein_coding	56720
4522.93	0.195391	0.122921	0.0158023	0.152986	ENSMUSG00000074884	Serf2	protein_coding	378702
135.731	0.224516	0.190703	0.015826	0.153	ENSMUSG00000015653	Steap2	protein_coding	74051
1541.52	-0.157274	0.0815051	0.0158247	0.153	ENSMUSG00000020929	Eftud2	protein_coding	20624
10974.3	0.179741	0.102453	0.015831	0.153	ENSMUSG00000056429	Tgoln1	protein_coding	22134
1185.8	0.226607	0.199494	0.0158808	0.153393	ENSMUSG00000007415	Gatad1	protein_coding	67210
7246.29	-0.160185	0.0839526	0.0159067	0.153555	ENSMUSG00000036427	Gpi1	protein_coding	14751
26.5326	-0.226464	0.326802	0.0159242	0.153636	ENSMUSG00000103464	Gm38246	lincRNA	NA
35970	0.217813	0.170493	0.0159475	0.1537	ENSMUSG00000004558	Ndrg2	protein_coding	29811
947.395	0.18204	0.10535	0.0159492	0.1537	ENSMUSG00000054814	Usp46	protein_coding	69727
783.768	-0.192474	0.119267	0.0160295	0.154386	ENSMUSG00000028760	Eif4g3	protein_coding	230861
584.199	0.212762	0.157876	0.016043	0.154427	ENSMUSG00000059534	Uqcr10	protein_coding	66152
805.791	-0.184572	0.108729	0.0160824	0.15463	ENSMUSG00000007029	Vars	protein_coding	22321
210.537	-0.200457	0.132358	0.0160802	0.15463	ENSMUSG00000024943	Smc5	protein_coding	226026
1574.21	-0.163213	0.0867783	0.0161042	0.154743	ENSMUSG00000024072	Yipf4	protein_coding	67864
140.676	0.219353	0.176512	0.0161161	0.154743	ENSMUSG00000062382	Ftl1-ps1	protein_coding	100862446
532.533	-0.180639	0.104109	0.0161217	0.154743	ENSMUSG00000079478	Sssca1	protein_coding	56390
80.4541	-0.232433	0.241631	0.0161478	0.154904	ENSMUSG00000040663	Clcf1	protein_coding	56708
72.5231	-0.231405	0.234474	0.0162347	0.15565	ENSMUSG00000010021	Kif19a	protein_coding	286942
75.1011	0.217693	0.172685	0.0162493	0.155701	ENSMUSG00000040714	Klc3	protein_coding	232943
540.545	0.215934	0.168212	0.0163218	0.156306	ENSMUSG00000025508	Rplp2	protein_coding	67186
225.317	0.200338	0.133198	0.0163363	0.156356	ENSMUSG00000023330	Dtwd1	protein_coding	69185
1303.33	0.157198	0.0821485	0.016361	0.156504	ENSMUSG00000041733	Coq5	protein_coding	52064
3684.4	-0.195357	0.125	0.0164213	0.156991	ENSMUSG00000030207	Fam234b	protein_coding	74525
459.333	0.22109	0.185457	0.0164424	0.157103	ENSMUSG00000014592	Camta1	protein_coding	100072
687.572	-0.205264	0.143363	0.0164673	0.157176	ENSMUSG00000021000	Mia2	protein_coding	338320
41.01	-0.231211	0.278658	0.0164686	0.157176	ENSMUSG00000043336	Filip1l	protein_coding	78749
624.431	-0.18402	0.109158	0.0165386	0.157754	ENSMUSG00000020455	Trim11	protein_coding	94091
1134.65	-0.182105	0.106828	0.0165562	0.157799	ENSMUSG00000019261	Map1s	protein_coding	270058
11.3132	0.207487	0.363175	0.016562	0.157799	ENSMUSG00000035498	Cdcp1	protein_coding	109332
76.0739	0.226296	0.208952	0.016572	0.157804	ENSMUSG00000033544	Angptl1	protein_coding	72713
829.064	-0.177729	0.102084	0.0167254	0.159097	ENSMUSG00000040667	Nup88	protein_coding	19069
567.15	-0.203306	0.140607	0.0167266	0.159097	ENSMUSG00000072294	Klf12	protein_coding	16597
4.32167	-0.0848009	0.333024	0.0167366	0.159102	ENSMUSG00000047040	Prr15l	protein_coding	217138
984.206	-0.178137	0.102621	0.0167617	0.15925	ENSMUSG00000024400	Wdr33	protein_coding	74320
4240.11	-0.145821	0.0741139	0.0167896	0.159397	ENSMUSG00000001416	Cct3	protein_coding	12462
32.3801	0.229986	0.273089	0.016796	0.159397	ENSMUSG00000091625	Lsm5	protein_coding	66373
141.839	-0.23007	0.263938	0.0168526	0.159493	ENSMUSG00000022197	Pdzd2	protein_coding	68070
426.678	-0.229985	0.266558	0.0168569	0.159493	ENSMUSG00000026435	Slc45a3	protein_coding	212980
208.284	0.229726	0.24341	0.0168358	0.159493	ENSMUSG00000032198	Dock6	protein_coding	319899
181.961	0.190322	0.118574	0.01684	0.159493	ENSMUSG00000054426	A930005H10Rik	processed_transcript	NA
2681.59	0.192089	0.121196	0.0168266	0.159493	ENSMUSG00000060904	Arl1	protein_coding	104303
688.798	0.230073	0.260041	0.0168631	0.159493	ENSMUSG00000067242	Lgi1	protein_coding	56839
1603.17	0.189087	0.116871	0.0168731	0.159493	ENSMUSG00000036504	Phpt1	protein_coding	75454
367.992	0.223154	0.19896	0.0168821	0.159493	ENSMUSG00000036698	Ago2	protein_coding	239528
15.8944	0.22061	0.326184	0.0168948	0.159524	ENSMUSG00000030329	Pianp	protein_coding	319352
93.5819	-0.212739	0.163981	0.0169332	0.159797	ENSMUSG00000033356	Pus7l	protein_coding	78895
99.2301	0.228245	0.231548	0.0169654	0.160011	ENSMUSG00000038539	Atf5	protein_coding	107503
104.9	0.203379	0.141991	0.0169851	0.160107	ENSMUSG00000082229	Nap1l2	protein_coding	17954
963.066	0.141347	0.0712429	0.0170118	0.160118	ENSMUSG00000014763	Fam120b	protein_coding	67544
16.0547	-0.228792	0.275749	0.0170148	0.160118	ENSMUSG00000101462	Gm3052	transcribed_processed_pseudogene	NA
60.1923	0.22945	0.261974	0.017	0.160118	ENSMUSG00000113626	Gm7240	transcribed_processed_pseudogene	NA
1050.79	-0.178972	0.104202	0.0170542	0.16022	ENSMUSG00000002279	Lmf1	protein_coding	76483
75.9867	0.227707	0.22944	0.0170485	0.16022	ENSMUSG00000002781	Tmem143	protein_coding	70209
694.689	0.202813	0.141151	0.0170541	0.16022	ENSMUSG00000041540	Sox5	protein_coding	20678
7.76817	-0.180283	0.384675	0.0170889	0.160456	ENSMUSG00000032452	Clstn2	protein_coding	64085
435.857	-0.226551	0.221738	0.0171039	0.160508	ENSMUSG00000034205	Loxl2	protein_coding	94352
403.929	0.185345	0.112359	0.0171262	0.160627	ENSMUSG00000036186	Fam69b	protein_coding	56279
194.533	0.22879	0.255907	0.0171602	0.160857	ENSMUSG00000090733	Rps27	protein_coding	57294
996.273	-0.183948	0.11073	0.017215	0.16104	ENSMUSG00000000148	Brat1	protein_coding	231841
597.616	0.183747	0.110407	0.0171903	0.16104	ENSMUSG00000041153	Osgin2	protein_coding	209212
17.2234	-0.212633	0.343236	0.0172181	0.16104	ENSMUSG00000050234	Gja4	protein_coding	14612
201.189	0.195597	0.12822	0.017214	0.16104	ENSMUSG00000090553	Snrpe	protein_coding	20643
2265.12	-0.217802	0.18225	0.0172392	0.161148	ENSMUSG00000113424	Gm48161	sense_intronic	NA
141.841	0.211302	0.162347	0.0172532	0.16119	ENSMUSG00000045867	Cradd	protein_coding	12905
1075.58	-0.186683	0.114617	0.0172877	0.161422	ENSMUSG00000060032	H2afj	protein_coding	232440
13.6463	-0.228157	0.258811	0.0173076	0.161518	ENSMUSG00000112689	Gm47476	processed_pseudogene	NA
135.772	0.187126	0.115329	0.0173209	0.161553	ENSMUSG00000085882	2610507I01Rik	processed_transcript	NA
94.1305	0.225521	0.220998	0.0173649	0.161606	ENSMUSG00000003354	Ccdc65	protein_coding	105833
2251.31	-0.166804	0.0919242	0.01735	0.161606	ENSMUSG00000025142	Aspscr1	protein_coding	68938
84.2156	0.22536	0.291765	0.01737	0.161606	ENSMUSG00000029032	Arhgef16	protein_coding	230972
5012.22	0.157695	0.0838528	0.0173579	0.161606	ENSMUSG00000029776	Hibadh	protein_coding	58875
5.38899	0.190875	0.375034	0.0173879	0.161606	ENSMUSG00000036223	Ska1	protein_coding	66468
3.9243	0.128648	0.37385	0.0173938	0.161606	ENSMUSG00000054976	Nyap2	protein_coding	241134
372.196	-0.214218	0.171761	0.0173807	0.161606	ENSMUSG00000071379	Hpcal1	protein_coding	53602
355.947	0.179117	0.105234	0.0174552	0.162086	ENSMUSG00000027327	1700037H04Rik	protein_coding	67326
392.029	-0.213061	0.169057	0.0174801	0.162228	ENSMUSG00000028991	Mtor	protein_coding	56717
568.212	0.193434	0.125571	0.0175033	0.162265	ENSMUSG00000032009	Sesn3	protein_coding	75747
660.801	-0.214803	0.174625	0.0174998	0.162265	ENSMUSG00000042734	Ttc9	protein_coding	69480
518.873	-0.184601	0.112523	0.0175832	0.162736	ENSMUSG00000021891	Mettl6	protein_coding	67011
31.269	0.22655	0.239056	0.0175745	0.162736	ENSMUSG00000052658	5830454E08Rik	lincRNA	NA
215.33	0.214021	0.172762	0.0175723	0.162736	ENSMUSG00000061013	Mkx	protein_coding	210719
190.801	0.222201	0.205498	0.0176006	0.162746	ENSMUSG00000033318	Gstt2	protein_coding	14872
1507.16	-0.195339	0.129192	0.0176036	0.162746	ENSMUSG00000039218	Srrm2	protein_coding	75956
4.20885	0.0675295	0.311776	0.0176219	0.162826	ENSMUSG00000068964	Gm6361	processed_pseudogene	NA
2233.26	-0.156185	0.082963	0.0176352	0.162845	ENSMUSG00000045665	Mfsd5	protein_coding	106073
38.6562	0.222969	0.210528	0.0176433	0.162845	ENSMUSG00000086914	Gm16124	antisense	NA
95.6749	-0.215365	0.328106	0.0176739	0.163037	ENSMUSG00000030583	Sipa1l3	protein_coding	74206
595.646	-0.208753	0.158439	0.0176841	0.163043	ENSMUSG00000051098	Mblac2	protein_coding	72852
1803.15	-0.206682	0.153355	0.0177153	0.163152	ENSMUSG00000024787	Snx15	protein_coding	69024
3769.91	-0.222359	0.208253	0.0177089	0.163152	ENSMUSG00000029622	Arpc1b	protein_coding	11867
3.91889	0.197257	0.364012	0.01777	0.163565	ENSMUSG00000103227	Gm37733	TEC	NA
165.952	0.205603	0.151129	0.0177846	0.163611	ENSMUSG00000041949	Tango6	protein_coding	272538
741.843	-0.155818	0.0828888	0.0178163	0.163634	ENSMUSG00000020328	Nudcd2	protein_coding	52653
266.103	0.214249	0.175575	0.0178101	0.163634	ENSMUSG00000026922	Agpat2	protein_coding	67512
4857.04	-0.176874	0.103335	0.0178132	0.163634	ENSMUSG00000055447	Cd47	protein_coding	16423
92.5889	-0.225578	0.241692	0.017867	0.16401	ENSMUSG00000085642	3110053B16Rik	transcribed_unprocessed_pseudogene	NA
782.566	-0.206055	0.153012	0.0179205	0.16439	ENSMUSG00000031862	Atp13a1	protein_coding	170759
683.288	0.185156	0.114177	0.0179279	0.16439	ENSMUSG00000057551	Zfp317	protein_coding	244713
7.7924	-0.215886	0.321515	0.0179403	0.164414	ENSMUSG00000038925	E330034G19Rik	protein_coding	105418
35.1475	0.222254	0.212426	0.0179563	0.164471	ENSMUSG00000031220	Awat2	protein_coding	245532
437.197	-0.2116	0.16854	0.0179729	0.164533	ENSMUSG00000039585	Myo9a	protein_coding	270163
13.0338	0.149326	0.381658	0.0180086	0.16477	ENSMUSG00000073491	Ifi213	protein_coding	623121
423.305	-0.210627	0.166166	0.0180436	0.164911	ENSMUSG00000030409	Dmpk	protein_coding	13400
55.5023	0.217496	0.189853	0.0180362	0.164911	ENSMUSG00000049630	C1ql3	protein_coding	227580
7019.82	-0.210701	0.16673	0.0180892	0.165152	ENSMUSG00000022472	Desi1	protein_coding	28075
4244.21	0.203822	0.148579	0.0180896	0.165152	ENSMUSG00000029840	Mtpn	protein_coding	14489
13.4993	0.21301	0.327297	0.0181241	0.165377	ENSMUSG00000048616	Nog	protein_coding	18121
4.65891	0.164942	0.382311	0.0181344	0.165382	ENSMUSG00000021732	Fgf10	protein_coding	14165
3931.01	0.194817	0.130267	0.0181494	0.165412	ENSMUSG00000075232	Amd1	protein_coding	11702
28.2254	-0.214113	0.323326	0.0181574	0.165412	ENSMUSG00000086822	5330413P13Rik	lincRNA	NA
589.282	0.219296	0.200317	0.0182084	0.165697	ENSMUSG00000035473	Galm	protein_coding	319625
2226.92	0.160418	0.0873114	0.0182008	0.165697	ENSMUSG00000061104	Sap18b	protein_coding	100041953
612.287	-0.174224	0.101258	0.0183038	0.16604	ENSMUSG00000020549	Elac2	protein_coding	68626
434.419	0.159423	0.0865236	0.0182668	0.16604	ENSMUSG00000022008	Gpalpp1	protein_coding	67467
5966.96	-0.180961	0.109434	0.0183053	0.16604	ENSMUSG00000023495	Pcbp4	protein_coding	59092
221.771	0.205862	0.154725	0.0182915	0.16604	ENSMUSG00000026409	Pfkfb2	protein_coding	18640
30.3008	0.22196	0.284278	0.0182988	0.16604	ENSMUSG00000052291	5330438D12Rik	processed_transcript	NA
9.72956	-0.215947	0.315014	0.0182668	0.16604	ENSMUSG00000075081	Olfr1247	protein_coding	258968
2902.19	-0.224042	0.250535	0.0183237	0.166118	ENSMUSG00000037206	Islr	protein_coding	26968
2173.53	0.181232	0.109935	0.0183687	0.166346	ENSMUSG00000034189	Hsdl1	protein_coding	72552
6.82427	0.18762	0.369324	0.0183593	0.166346	ENSMUSG00000056952	Tatdn2	protein_coding	381801
115.948	-0.223646	0.253629	0.018422	0.166382	ENSMUSG00000041669	Prima1	protein_coding	170952
75.3045	-0.194127	0.130006	0.0184196	0.166382	ENSMUSG00000048997	Atxn7l2	protein_coding	72522
718.641	-0.173844	0.101031	0.0184103	0.166382	ENSMUSG00000070697	Utp3	protein_coding	65961
391.545	0.193253	0.128403	0.0184107	0.166382	ENSMUSG00000079179	Rab10os	antisense	NA
8.67107	-0.197566	0.356447	0.0184195	0.166382	ENSMUSG00000116597	AC126055.1	lincRNA	NA
34146.3	-0.159598	0.0869499	0.01847	0.166725	ENSMUSG00000057666	Gapdh	protein_coding	14433
208.712	0.220802	0.285413	0.0185173	0.166973	ENSMUSG00000033717	Adra2a	protein_coding	11551
18.897	0.222676	0.232739	0.0185155	0.166973	ENSMUSG00000074171	Gm6658	TEC	NA
1065.62	0.140505	0.0721388	0.0185482	0.167073	ENSMUSG00000042705	Commd10	protein_coding	69456
75.2923	0.223105	0.25612	0.0185481	0.167073	ENSMUSG00000044037	Als2cl	protein_coding	235633
1755	-0.199142	0.140912	0.0186648	0.168034	ENSMUSG00000031918	Mtmr2	protein_coding	77116
38.2666	0.198839	0.351418	0.018682	0.168048	ENSMUSG00000026536	Ifi211	protein_coding	381308
292.125	-0.21629	0.192698	0.0186865	0.168048	ENSMUSG00000031548	Sfrp1	protein_coding	20377
153.4	-0.216238	0.192739	0.0187081	0.168153	ENSMUSG00000079055	Slc8a3	protein_coding	110893
88.1265	-0.204912	0.154851	0.0187223	0.168191	ENSMUSG00000031478	Nek3	protein_coding	23954
1585.86	-0.177819	0.106414	0.0187488	0.16825	ENSMUSG00000019433	Gipc1	protein_coding	67903
268.355	0.195574	0.133962	0.0187456	0.16825	ENSMUSG00000041328	Pcf11	protein_coding	74737
115.682	-0.215781	0.191677	0.0187864	0.168497	ENSMUSG00000079065	BC005561	protein_coding	100042165
23595.1	0.215406	0.190616	0.0188347	0.16884	ENSMUSG00000041556	Fbxo2	protein_coding	230904
19.4749	0.221912	0.256362	0.0188502	0.168889	ENSMUSG00000093606	B130034C11Rik	processed_transcript	NA
1094.24	-0.165158	0.0926791	0.0188647	0.168929	ENSMUSG00000026170	Cyp27a1	protein_coding	104086
526.082	0.208751	0.166765	0.0188778	0.168956	ENSMUSG00000015843	Rxrg	protein_coding	20183
5489.15	-0.142234	0.073682	0.018888	0.168958	ENSMUSG00000028822	Tmem50a	protein_coding	71817
3067	-0.161471	0.0892724	0.0189323	0.169264	ENSMUSG00000039753	Fbxl5	protein_coding	242960
197.555	-0.220126	0.220846	0.0189537	0.169365	ENSMUSG00000005442	Cic	protein_coding	71722
467.588	-0.209984	0.172344	0.0190799	0.169728	ENSMUSG00000004880	Lbr	protein_coding	98386
7397.95	0.127236	0.0638534	0.0190675	0.169728	ENSMUSG00000016319	Slc25a5	protein_coding	11740
603.601	-0.207672	0.164888	0.0190699	0.169728	ENSMUSG00000022098	Bmp1	protein_coding	12153
412.285	-0.162164	0.0901322	0.0190851	0.169728	ENSMUSG00000022387	Brd1	protein_coding	223770
4772.32	-0.141446	0.0732447	0.0190188	0.169728	ENSMUSG00000022477	Aco2	protein_coding	11429
460.728	-0.215932	0.195684	0.0190361	0.169728	ENSMUSG00000039976	Tbc1d16	protein_coding	207592
1079.24	0.145945	0.076578	0.0190724	0.169728	ENSMUSG00000049091	Sephs2	protein_coding	20768
50.7926	0.219594	0.218604	0.0190406	0.169728	ENSMUSG00000051811	Cox6b2	protein_coding	333182
243.707	-0.190255	0.12544	0.0190832	0.169728	ENSMUSG00000058979	Hdhd5	protein_coding	214932
1326.95	0.146558	0.0770904	0.0191227	0.169973	ENSMUSG00000050144	Slc25a44	protein_coding	229517
211.437	-0.210877	0.176045	0.0191497	0.170123	ENSMUSG00000026319	Relch	protein_coding	227446
332.749	-0.214469	0.190786	0.0191871	0.17031	ENSMUSG00000044308	Ubr3	protein_coding	68795
5.24754	-0.118186	0.361994	0.019191	0.17031	ENSMUSG00000066842	Hmcn1	protein_coding	545370
15.0783	-0.151607	0.37708	0.0192152	0.170435	ENSMUSG00000079685	Ulbp1	protein_coding	77777
2327.61	0.220046	0.230813	0.0192404	0.170569	ENSMUSG00000030256	Bhlhe41	protein_coding	79362
608.227	0.188109	0.122397	0.0192638	0.170686	ENSMUSG00000029469	Ift81	protein_coding	12589
394.885	0.219389	0.268663	0.0192989	0.170907	ENSMUSG00000031596	Slc7a2	protein_coding	11988
1044.89	0.215954	0.201095	0.0193909	0.171341	ENSMUSG00000026594	Ralgps2	protein_coding	78255
119.683	-0.192067	0.129723	0.0193939	0.171341	ENSMUSG00000032839	Trpc1	protein_coding	22063
4.1488	-0.107079	0.352482	0.0193988	0.171341	ENSMUSG00000037437	Adam32	protein_coding	353188
401.189	0.204268	0.157172	0.0193859	0.171341	ENSMUSG00000043629	1700019D03Rik	protein_coding	67080
1509.64	-0.195608	0.136559	0.0193763	0.171341	ENSMUSG00000059316	Slc27a4	protein_coding	26569
471.264	-0.20667	0.164409	0.0194265	0.171496	ENSMUSG00000027665	Pik3ca	protein_coding	18706
6.61761	-0.188053	0.358872	0.0194761	0.171843	ENSMUSG00000085337	Gm15964	antisense	NA
5.15997	-0.0573454	0.298958	0.0195059	0.171847	ENSMUSG00000055228	Zfp935	protein_coding	NA
308.382	-0.197638	0.141449	0.0195072	0.171847	ENSMUSG00000061778	Mospd2	protein_coding	76763
11.955	-0.202016	0.335396	0.0194886	0.171847	ENSMUSG00000084989	Crocc2	protein_coding	381284
1156.75	-0.17702	0.107031	0.0195194	0.171865	ENSMUSG00000049076	Acap2	protein_coding	78618
2371.47	0.218081	0.219376	0.0195451	0.171911	ENSMUSG00000049551	Fzd9	protein_coding	14371
606.482	0.195536	0.13708	0.0195396	0.171911	ENSMUSG00000062997	Rpl35	protein_coding	66489
123.033	-0.185376	0.118867	0.0195559	0.171916	ENSMUSG00000033458	Fan1	protein_coding	330554
974.094	0.177496	0.107896	0.0196401	0.172279	ENSMUSG00000022018	Rgcc	protein_coding	66214
37.8948	-0.21138	0.306003	0.0196439	0.172279	ENSMUSG00000028018	Gstcd	protein_coding	67553
104.364	0.218656	0.230365	0.0196484	0.172279	ENSMUSG00000029334	Prkg2	protein_coding	19092
196.729	0.200835	0.149488	0.0196149	0.172279	ENSMUSG00000030279	C2cd5	protein_coding	74741
213.05	0.218908	0.233998	0.0196305	0.172279	ENSMUSG00000071528	Usmg5	protein_coding	66477
1826.08	-0.150268	0.0805645	0.0196748	0.172421	ENSMUSG00000027620	Rbm39	protein_coding	170791
1245.93	0.216674	0.211698	0.0197068	0.172514	ENSMUSG00000034853	Acot11	protein_coding	329910
431.949	0.197811	0.142763	0.0197097	0.172514	ENSMUSG00000051343	Rab11fip5	protein_coding	52055
21.7694	0.218364	0.229235	0.0197162	0.172514	ENSMUSG00000090330	9130221H12Rik	antisense	NA
31.7755	-0.196515	0.342608	0.0198204	0.173066	ENSMUSG00000021880	Rnase6	protein_coding	78416
661.554	0.216157	0.209969	0.0198023	0.173066	ENSMUSG00000022656	Nectin3	protein_coding	58998
359.802	-0.218521	0.242766	0.0198119	0.173066	ENSMUSG00000023345	Poc1a	protein_coding	70235
2581.51	0.21472	0.201014	0.0198197	0.173066	ENSMUSG00000026227	2810459M11Rik	protein_coding	72792
7.59814	0.137488	0.371179	0.0198603	0.173145	ENSMUSG00000021613	Hapln1	protein_coding	12950
712.131	-0.204472	0.160767	0.0198552	0.173145	ENSMUSG00000024935	Slc1a1	protein_coding	20510
228.554	0.215407	0.205915	0.0198577	0.173145	ENSMUSG00000043262	Uevld	protein_coding	54122
1538.78	0.159991	0.0892157	0.0198944	0.173352	ENSMUSG00000016487	Ppfibp1	protein_coding	67533
20.7791	0.203082	0.326796	0.0199495	0.173742	ENSMUSG00000100005	B130024G19Rik	processed_transcript	NA
662.589	-0.159289	0.08869	0.0199882	0.173923	ENSMUSG00000024594	Prrc1	protein_coding	73137
49.3373	0.212744	0.293467	0.0199909	0.173923	ENSMUSG00000074219	Gm10644	protein_coding	NA
766.248	-0.172055	0.10196	0.0200203	0.173999	ENSMUSG00000020921	Tmem101	protein_coding	76547
7.67556	0.194916	0.343389	0.0200133	0.173999	ENSMUSG00000102803	Gm37477	TEC	NA
665.832	-0.18465	0.119067	0.0200427	0.174087	ENSMUSG00000026289	Atg16l1	protein_coding	77040
63.6866	-0.214156	0.284759	0.0200512	0.174087	ENSMUSG00000040455	Usp45	protein_coding	77593
2171.74	-0.17406	0.104534	0.0201139	0.174542	ENSMUSG00000037712	Fermt2	protein_coding	218952
265.594	-0.16029	0.0898349	0.0201464	0.174644	ENSMUSG00000024169	Ift140	protein_coding	106633
818.598	0.163786	0.0932282	0.0201444	0.174644	ENSMUSG00000041629	Fam104a	protein_coding	28081
137.912	0.20747	0.17381	0.0202843	0.175657	ENSMUSG00000024901	Peli3	protein_coding	240518
17.1181	-0.199715	0.330437	0.0202946	0.175657	ENSMUSG00000083929	Gm10600	protein_coding	NA
29.474	0.216168	0.261726	0.0202747	0.175657	ENSMUSG00000087466	A330041J22Rik	antisense	NA
317.424	0.202993	0.159603	0.0203443	0.175997	ENSMUSG00000063632	Sox11	protein_coding	20666
216.302	0.216326	0.230381	0.0203664	0.176097	ENSMUSG00000021752	Kctd6	protein_coding	71393
91.5505	-0.216572	0.242805	0.0203778	0.176105	ENSMUSG00000023267	Gabrr2	protein_coding	14409
558.397	-0.168107	0.098224	0.0204459	0.176603	ENSMUSG00000027167	Elp4	protein_coding	77766
301.77	-0.184862	0.120631	0.0204852	0.176851	ENSMUSG00000023079	Gtf2ird1	protein_coding	57080
183.011	0.194173	0.138139	0.0204957	0.176851	ENSMUSG00000053390	Zfp952	protein_coding	240067
609.287	0.187532	0.12524	0.0205131	0.176911	ENSMUSG00000025958	Creb1	protein_coding	12912
212.197	0.208898	0.181783	0.0205379	0.177034	ENSMUSG00000042804	Gpr153	protein_coding	100129
966.078	-0.178859	0.111743	0.0205573	0.177111	ENSMUSG00000002496	Tsc2	protein_coding	22084
59.6533	0.211801	0.196642	0.0206084	0.17746	ENSMUSG00000019878	Hsf2	protein_coding	15500
468.19	-0.191608	0.133384	0.0206491	0.17772	ENSMUSG00000025583	Rptor	protein_coding	74370
18.796	-0.214375	0.265426	0.0206628	0.177747	ENSMUSG00000067653	Ankrd23	protein_coding	78321
1848.91	0.196911	0.145356	0.0207084	0.178048	ENSMUSG00000041126	H2afv	protein_coding	77605
5527.58	-0.209466	0.186319	0.0207248	0.178097	ENSMUSG00000022090	Pdlim2	protein_coding	213019
1231.78	0.189365	0.129393	0.0207596	0.17825	ENSMUSG00000032038	St3gal4	protein_coding	20443
2143.47	-0.207517	0.178373	0.0207655	0.17825	ENSMUSG00000054364	Rhob	protein_coding	11852
40.5285	0.214592	0.222648	0.0207743	0.17825	ENSMUSG00000111888	Gm46212	antisense	NA
378.565	0.177319	0.110121	0.0207861	0.17826	ENSMUSG00000018809	Smyd4	protein_coding	319822
39.3141	-0.215089	0.245979	0.0208027	0.178312	ENSMUSG00000046337	Fam178b	protein_coding	381337
3388.36	-0.195293	0.14224	0.0208651	0.178483	ENSMUSG00000029461	Fam168a	protein_coding	319604
17997.3	0.182725	0.118215	0.0208577	0.178483	ENSMUSG00000030246	Ldhb	protein_coding	16832
631.114	-0.198445	0.149919	0.0208482	0.178483	ENSMUSG00000037876	Jmjd1c	protein_coding	108829
452.55	-0.180712	0.115106	0.0208486	0.178483	ENSMUSG00000074582	Arfgef2	protein_coding	99371
54.6213	-0.20278	0.314543	0.0209031	0.178717	ENSMUSG00000041445	Mmrn2	protein_coding	105450
6.15006	-0.177236	0.358641	0.020923	0.178797	ENSMUSG00000097899	Gm16894	antisense	NA
4.13461	-0.131731	0.365455	0.0209954	0.179308	ENSMUSG00000021414	Fam217a	protein_coding	71864
1207.71	-0.2106	0.195722	0.0210041	0.179308	ENSMUSG00000041073	Nacad	protein_coding	192950
141.801	0.207178	0.17971	0.021045	0.179474	ENSMUSG00000023017	Asic1	protein_coding	11419
6.07167	0.187699	0.345055	0.0210373	0.179474	ENSMUSG00000097871	B230104I21Rik	protein_coding	NA
246.16	-0.213837	0.224424	0.0210645	0.17955	ENSMUSG00000041482	Piezo2	protein_coding	667742
146.066	0.213034	0.263376	0.0210812	0.179601	ENSMUSG00000035948	Acss3	protein_coding	380660
7.41809	-0.205132	0.304265	0.0210947	0.179625	ENSMUSG00000075383	Olfr351	protein_coding	258944
390.715	-0.202755	0.16413	0.0211238	0.179763	ENSMUSG00000026977	2023-03-07	protein_coding	57438
255.759	-0.212547	0.211717	0.0211322	0.179763	ENSMUSG00000031503	Col4a2	protein_coding	12827
974.118	-0.205585	0.17436	0.0211547	0.179863	ENSMUSG00000075254	Heg1	protein_coding	77446
1867.93	-0.153164	0.0847169	0.0212191	0.180138	ENSMUSG00000025968	Ndufs1	protein_coding	227197
13.241	0.200049	0.317939	0.0212191	0.180138	ENSMUSG00000030607	Acan	protein_coding	11595
4693.14	-0.19679	0.147473	0.0212028	0.180138	ENSMUSG00000033335	Dnm2	protein_coding	13430
1082.4	-0.213422	0.227706	0.0212595	0.18039	ENSMUSG00000033032	Afap1l1	protein_coding	106877
827.647	0.180386	0.115699	0.0212929	0.180582	ENSMUSG00000049940	Pgrmc2	protein_coding	70804
972.169	-0.203954	0.169763	0.0213284	0.180701	ENSMUSG00000022629	Kif21a	protein_coding	16564
59.5385	-0.213363	0.245122	0.0213252	0.180701	ENSMUSG00000097783	Gm26747	lincRNA	NA
312.91	0.202983	0.166978	0.02141	0.181301	ENSMUSG00000031958	Ldhd	protein_coding	52815
551.475	0.207954	0.187322	0.0214234	0.181323	ENSMUSG00000038507	Parp12	protein_coding	243771
370.251	-0.199995	0.158171	0.0215313	0.182129	ENSMUSG00000053007	Creb5	protein_coding	231991
11.5561	0.204034	0.301243	0.0215403	0.182129	ENSMUSG00000080888	Gm14387	unprocessed_pseudogene	NA
92.3026	0.207234	0.185603	0.0215747	0.182329	ENSMUSG00000046997	Spsb4	protein_coding	211949
19.7826	-0.18918	0.336992	0.0216328	0.182728	ENSMUSG00000066058	Cldn19	protein_coding	242653
1210.81	-0.184479	0.123292	0.0216473	0.182737	ENSMUSG00000028582	Cc2d1b	protein_coding	319965
298.037	0.194382	0.143652	0.0216556	0.182737	ENSMUSG00000051989	Smim11	protein_coding	68936
211.25	-0.19941	0.157411	0.0216943	0.182971	ENSMUSG00000028064	Sema4a	protein_coding	20351
3371.06	-0.171977	0.105057	0.0217554	0.183395	ENSMUSG00000031865	Dctn1	protein_coding	13191
1635.46	0.138093	0.0733298	0.0217879	0.183577	ENSMUSG00000023048	Prr13	protein_coding	66151
819.947	0.186	0.126678	0.0218645	0.183946	ENSMUSG00000021411	Pxdc1	protein_coding	66895
2346.14	-0.189113	0.132695	0.0218507	0.183946	ENSMUSG00000031672	Got2	protein_coding	14719
[truncated: 19,505 more rows]

## Sheet: Upregulated genes
Upregulated genes in pairwise comparisons of ONP 30 vs 0 days (adjusted p-value < 0.05)
baseMean	log2FoldChange	lfcSE	pvalue	padj	ensembl_id	gene	gene_biotype	entrez_id
6.18534	2.49875	1.52167	1.07099e-06	0.000202477	ENSMUSG00000046561	Arsj	protein_coding	271970
8.13108	1.8359	0.87041	1.07085e-05	0.00126001	ENSMUSG00000099032	Tcf24	protein_coding	100039596
29.8623	1.78298	0.390486	3.77215e-08	1.58676e-05	ENSMUSG00000032093	Cd3e	protein_coding	12501
25.2979	1.77435	1.28083	9.96689e-06	0.00121524	ENSMUSG00000030882	Dnhd1	protein_coding	77505
103.492	1.7494	0.407586	1.03393e-07	3.31006e-05	ENSMUSG00000044461	Shisa2	protein_coding	219134
44.3411	1.64526	0.335357	7.50624e-09	4.67778e-06	ENSMUSG00000058420	Syt17	protein_coding	110058
77.6287	1.6246	0.294867	3.55267e-10	5.4343e-07	ENSMUSG00000033249	Hsf4	protein_coding	26386
20.6202	1.58203	0.717405	1.68629e-05	0.00164962	ENSMUSG00000022218	Tgm1	protein_coding	21816
98.9682	1.5648	0.338005	2.29164e-08	1.20497e-05	ENSMUSG00000035486	Plk5	protein_coding	216166
799.379	1.50736	0.298896	3.1414e-09	2.93651e-06	ENSMUSG00000018339	Gpx3	protein_coding	14778
48.5432	1.49352	0.354375	1.1323e-07	3.51956e-05	ENSMUSG00000000440	Pparg	protein_coding	19016
962.174	1.47856	0.326289	3.14147e-08	1.4286e-05	ENSMUSG00000026676	Ccdc3	protein_coding	74186
20.0198	1.45866	0.464882	3.03185e-06	0.000515292	ENSMUSG00000113771	Gm36529	antisense	NA
16.3128	1.3762	0.817722	5.03458e-05	0.00371543	ENSMUSG00000084845	Tmem240	protein_coding	381582
41.4974	1.36702	0.37149	6.7809e-07	0.000142619	ENSMUSG00000087479	Gm16835	processed_transcript	NA
22.2597	1.30966	0.542524	1.70853e-05	0.00165217	ENSMUSG00000084883	Ccdc85c	protein_coding	668158
19.4371	1.27225	0.501699	1.37902e-05	0.00147583	ENSMUSG00000041798	Gck	protein_coding	103988
334.102	1.22315	0.338098	8.44441e-07	0.000171187	ENSMUSG00000018451	6330403K07Rik	lincRNA	103712
5.62226	1.18742	1.01687	9.42479e-05	0.00607271	ENSMUSG00000050050	Ccdc158	protein_coding	320696
55.1775	1.18681	0.281695	1.04263e-07	3.31006e-05	ENSMUSG00000085042	Abhd11os	transcribed_unitary_pseudogene	NA
69.65	1.17245	0.516788	2.7291e-05	0.00237927	ENSMUSG00000022212	Cpne6	protein_coding	12891
95.7685	1.13516	0.299132	4.98038e-07	0.000107436	ENSMUSG00000052631	Sh2d6	protein_coding	71130
5.90293	1.12165	1.13148	7.37873e-05	0.0050883	ENSMUSG00000046415	B430212C06Rik	processed_transcript	NA
257.555	1.11894	0.436144	1.53335e-05	0.00156108	ENSMUSG00000021260	Hhipl1	protein_coding	214305
199.587	1.11785	0.306621	8.26776e-07	0.00016965	ENSMUSG00000022114	Spry2	protein_coding	24064
136.249	1.10456	0.250972	5.22191e-08	1.94204e-05	ENSMUSG00000097059	Fam120aos	lincRNA	NA
241.199	1.05564	0.266379	3.0044e-07	7.43412e-05	ENSMUSG00000090129	Olfr287	protein_coding	634104
14.1104	1.02195	0.78122	0.000179416	0.00949325	ENSMUSG00000029819	Npy	protein_coding	109648
146.323	1.00493	0.217502	2.39572e-08	1.22153e-05	ENSMUSG00000057455	Rit2	protein_coding	19762
780.727	0.994222	0.318368	4.45892e-06	0.000661905	ENSMUSG00000029084	Cd38	protein_coding	12494
265.855	0.95693	0.235647	2.41716e-07	6.55986e-05	ENSMUSG00000029878	Dbpht2	lincRNA	386753
2276.9	0.954222	0.335568	9.86472e-06	0.00121156	ENSMUSG00000035686	Thrsp	protein_coding	21835
845.011	0.950887	0.376123	2.14426e-05	0.00197155	ENSMUSG00000024526	Cidea	protein_coding	12683
7.25673	0.949502	0.839606	0.000240925	0.0115823	ENSMUSG00000086224	2700069I18Rik	antisense	NA
15.6381	0.918798	0.850303	0.000265758	0.0124558	ENSMUSG00000034394	Lif	protein_coding	16878
234.946	0.915864	0.806391	0.000273038	0.0126971	ENSMUSG00000026697	Myoc	protein_coding	17926
65.7754	0.900297	0.573738	0.000174172	0.00933315	ENSMUSG00000035896	Rnase1	protein_coding	19752
52.9061	0.89603	0.83349	0.00029049	0.0133182	ENSMUSG00000042453	Reln	protein_coding	19699
30.5954	0.895039	0.281875	4.45529e-06	0.000661905	ENSMUSG00000040794	C1qtnf4	protein_coding	67445
21242.5	0.892682	0.221387	2.92675e-07	7.39499e-05	ENSMUSG00000017009	Sdc4	protein_coding	20971
22.9664	0.892513	0.6831	0.000262098	0.0123531	ENSMUSG00000022296	Baalc	protein_coding	118452
81.9804	0.887164	0.251883	1.61888e-06	0.000292896	ENSMUSG00000096956	Snhg18	lincRNA	NA
9.04043	0.885081	0.71061	0.000285607	0.0131661	ENSMUSG00000021791	Dydc2	protein_coding	71200
58.4019	0.876822	0.351547	2.66411e-05	0.0023347	ENSMUSG00000114959	G630093K05Rik	lincRNA	NA
17.7443	0.870208	0.493338	0.000131242	0.00756257	ENSMUSG00000114189	9330199G10Rik	lincRNA	NA
1794.45	0.867652	0.218567	3.76296e-07	8.55615e-05	ENSMUSG00000029821	Gsdme	protein_coding	54722
11.1346	0.862386	0.750914	0.000329271	0.0146569	ENSMUSG00000093456	Gm20662	protein_coding	NA
141.713	0.857018	0.504123	0.00015319	0.00853501	ENSMUSG00000073424	Cyp4f15	protein_coding	106648
406.96	0.853525	0.207074	2.20224e-07	6.07458e-05	ENSMUSG00000070366	Plpp4	protein_coding	381925
147.628	0.84743	0.398992	6.59117e-05	0.00462096	ENSMUSG00000045763	Basp1	protein_coding	70350
171.244	0.8195	0.228686	1.44243e-06	0.000263807	ENSMUSG00000117003	CT010496.1	bidirectional_promoter_lncRNA	NA
29.1564	0.81743	0.435302	0.00011938	0.00712301	ENSMUSG00000081670	Gm15697	unprocessed_pseudogene	NA
108.244	0.805381	0.653821	0.000372359	0.0158286	ENSMUSG00000027400	Pdyn	protein_coding	18610
66.7433	0.796231	0.586258	0.000325067	0.0145468	ENSMUSG00000022519	Srl	protein_coding	106393
102.539	0.795809	0.197766	3.2544e-07	7.82264e-05	ENSMUSG00000054850	Smim10l2a	protein_coding	320237
191.106	0.792675	0.41843	0.000123142	0.00724474	ENSMUSG00000026765	Lypd6b	protein_coding	71897
148.469	0.791982	0.178527	6.68671e-08	2.25021e-05	ENSMUSG00000028885	Smpdl3b	protein_coding	100340
84.6924	0.790334	0.372597	7.61241e-05	0.00518568	ENSMUSG00000097412	1810014B01Rik	transcribed_unprocessed_pseudogene	NA
67.6712	0.773978	0.313109	3.4872e-05	0.00275652	ENSMUSG00000074461	Gm10699	TEC	NA
409.867	0.759385	0.146632	2.35974e-09	2.33559e-06	ENSMUSG00000019577	Pdk4	protein_coding	27273
101.982	0.745178	0.381549	0.000124136	0.00727775	ENSMUSG00000107667	C530044C16Rik	lincRNA	NA
113.955	0.736475	0.644748	0.000515233	0.0193288	ENSMUSG00000022132	Cldn10	protein_coding	58187
20.018	0.734052	0.537759	0.000391483	0.0163858	ENSMUSG00000045327	6330549D23Rik	transcribed_processed_pseudogene	NA
13.1053	0.726748	0.608341	0.000505971	0.0192446	ENSMUSG00000105044	Gm10416	TEC	NA
189.826	0.723051	0.250169	1.27934e-05	0.00140693	ENSMUSG00000025813	Homer2	protein_coding	26557
105.76	0.707353	0.320404	7.77185e-05	0.00523076	ENSMUSG00000034898	Filip1	protein_coding	70598
187.598	0.707253	0.384393	0.00017689	0.00940712	ENSMUSG00000020083	Fam241b	protein_coding	69894
161.976	0.705093	0.189409	9.3315e-07	0.000182572	ENSMUSG00000073478	D730003I15Rik	lincRNA	NA
676.687	0.700956	0.202112	2.2225e-06	0.000385524	ENSMUSG00000033022	Cdo1	protein_coding	12583
4320.3	0.690305	0.241501	1.47106e-05	0.00153739	ENSMUSG00000033720	Sfxn5	protein_coding	94282
5.40758	0.68823	0.910267	0.000372525	0.0158286	ENSMUSG00000067006	Serpinb5	protein_coding	20724
26.1536	0.679981	0.538957	0.000550146	0.0201141	ENSMUSG00000009075	Cabp7	protein_coding	192650
256.964	0.678352	0.301809	7.64696e-05	0.00518822	ENSMUSG00000027221	Chst1	protein_coding	76969
112.35	0.677133	0.353597	0.00016593	0.0090261	ENSMUSG00000081824	BC002163	processed_pseudogene	NA
4.21306	0.67242	1.0592	0.000100311	0.0063692	ENSMUSG00000025488	Cox8b	protein_coding	12869
3519.47	0.670705	0.136149	6.06557e-09	4.25247e-06	ENSMUSG00000040681	Hmgn1	protein_coding	15312
826.236	0.668311	0.256039	3.0653e-05	0.00253077	ENSMUSG00000040147	Maob	protein_coding	109731
37.7492	0.655963	0.66761	0.00077569	0.0253432	ENSMUSG00000050625	Ccdc121	protein_coding	403180
304.1	0.648322	0.467438	0.000512503	0.0193288	ENSMUSG00000054477	Kcnn2	protein_coding	140492
342.098	0.646192	0.11475	1.43391e-10	3.01587e-07	ENSMUSG00000011382	Dhdh	protein_coding	71755
16.3853	0.645951	0.499373	0.000598052	0.0213195	ENSMUSG00000117322	AC154766.4	antisense	NA
451.631	0.6456	0.321654	0.000149656	0.00839371	ENSMUSG00000032607	Amt	protein_coding	434437
661.414	0.645229	0.324067	0.000155489	0.00861006	ENSMUSG00000039706	Ldb2	protein_coding	16826
37.353	0.64107	0.427335	0.000433968	0.0173554	ENSMUSG00000032735	Ablim3	protein_coding	319713
85.5017	0.639344	0.289949	9.50407e-05	0.00608044	ENSMUSG00000023064	Sncg	protein_coding	20618
34.3912	0.635706	0.550886	0.00074805	0.0248725	ENSMUSG00000020061	Mybpc1	protein_coding	109272
122.44	0.619766	0.265826	7.28722e-05	0.00504588	ENSMUSG00000050505	Pcdh20	protein_coding	219257
144.146	0.61776	0.727478	0.000864375	0.0273114	ENSMUSG00000075224	Lrrc55	protein_coding	241528
1199.47	0.616147	0.223439	2.22459e-05	0.00202329	ENSMUSG00000020077	Srgn	protein_coding	19073
19.0976	0.614557	0.608984	0.000925393	0.0283103	ENSMUSG00000087088	Gm16638	antisense	NA
15.8022	0.607873	0.737097	0.000875689	0.0275408	ENSMUSG00000059049	Frem1	protein_coding	329872
4.44069	0.606454	0.865571	0.000494908	0.0190121	ENSMUSG00000087050	Dhrs13os	antisense	NA
29.415	0.60418	0.54964	0.000905116	0.0280949	ENSMUSG00000104117	Gm20743	processed_transcript	NA
161.186	0.602375	0.449967	0.000666575	0.0231254	ENSMUSG00000038233	Fam198a	protein_coding	245050
3311.13	0.595768	0.220793	2.76137e-05	0.00238545	ENSMUSG00000024423	Impact	protein_coding	16210
89.6136	0.594242	0.351041	0.000360656	0.0156806	ENSMUSG00000097326	A330048O09Rik	lincRNA	NA
90.3574	0.591731	0.308038	0.000221103	0.0110074	ENSMUSG00000042793	Lgr6	protein_coding	329252
384.159	0.588637	0.205436	1.67633e-05	0.00164962	ENSMUSG00000055137	Sugct	protein_coding	192136
502.154	0.587434	0.180966	4.76256e-06	0.000680233	ENSMUSG00000027452	Acss1	protein_coding	68738
234.306	0.582978	0.350169	0.000400279	0.0165889	ENSMUSG00000031562	Dctd	protein_coding	320685
166.486	0.578407	0.365948	0.000482745	0.018744	ENSMUSG00000041544	Disp3	protein_coding	242748
9.95071	0.571138	0.539681	0.00109108	0.0314357	ENSMUSG00000108888	Gm45231	antisense	NA
24.8997	0.570824	0.461046	0.000889211	0.0277585	ENSMUSG00000085586	Gm11613	processed_transcript	NA
56.6457	0.564707	0.431784	0.000826354	0.0263436	ENSMUSG00000050035	Fhl4	protein_coding	14202
20.6939	0.561924	0.737899	0.000996602	0.0296793	ENSMUSG00000093672	Gm20655	antisense	NA
59.0884	0.55928	0.409662	0.000774179	0.0253431	ENSMUSG00000037735	2810032G03Rik	lincRNA	NA
5.78446	0.558467	0.682979	0.00116093	0.0326107	ENSMUSG00000048752	Prss50	protein_coding	235631
1014.18	0.553677	0.249354	0.00012085	0.00715993	ENSMUSG00000048249	Crebrf	protein_coding	77128
827.317	0.549327	0.107427	1.32123e-09	1.38944e-06	ENSMUSG00000027245	Hypk	protein_coding	67693
10881.8	0.548041	0.167507	4.48456e-06	0.000661905	ENSMUSG00000102869	2900097C17Rik	lincRNA	NA
56.0467	0.545297	0.398678	0.000823994	0.0263436	ENSMUSG00000107412	Gm20383	lincRNA	NA
1533.81	0.542061	0.202012	3.28419e-05	0.00261894	ENSMUSG00000026495	Efcab2	protein_coding	68226
42.9256	0.541368	0.574441	0.0013511	0.0362577	ENSMUSG00000049511	Htr1b	protein_coding	15551
59.9663	0.541041	0.444624	0.00105438	0.0308538	ENSMUSG00000112121	C230072F16Rik	lincRNA	NA
18.2857	0.539155	0.381482	0.000786513	0.0254817	ENSMUSG00000110424	1700012D14Rik	processed_transcript	NA
127.703	0.532439	0.258956	0.000201779	0.0102883	ENSMUSG00000047842	Diras2	protein_coding	68203
291.538	0.529713	0.304221	0.000431896	0.0173554	ENSMUSG00000014164	Klhl3	protein_coding	100503085
586.16	0.528352	0.244678	0.00015684	0.0086524	ENSMUSG00000001665	Gstt3	protein_coding	103140
1502.66	0.527471	0.119563	4.03487e-08	1.63628e-05	ENSMUSG00000028207	Asph	protein_coding	65973
205.088	0.525389	0.184767	2.05854e-05	0.00193503	ENSMUSG00000023826	Prkn	protein_coding	50873
113.688	0.52279	0.304228	0.000469228	0.0184038	ENSMUSG00000085315	A430018G15Rik	processed_transcript	NA
14.416	0.520223	0.432725	0.00119409	0.0332646	ENSMUSG00000085338	2410004I01Rik	lincRNA	NA
227.981	0.519157	0.210143	6.76619e-05	0.00472398	ENSMUSG00000061371	Zfp873	protein_coding	408062
21.0706	0.513862	0.464151	0.00138222	0.0364751	ENSMUSG00000114456	Hist1h2bh	protein_coding	319182
3.86697	0.510758	0.840346	0.000506444	0.0192446	ENSMUSG00000002500	Rpl3l	protein_coding	66211
282.578	0.507627	0.227692	0.000141586	0.00805288	ENSMUSG00000064307	Lrrc51	protein_coding	69358
1087.61	0.506427	0.167464	1.17879e-05	0.00133306	ENSMUSG00000038646	Rammet	protein_coding	67148
838.549	0.501904	0.274233	0.000403992	0.0167016	ENSMUSG00000009927	Rps25	protein_coding	75617
113.801	0.501843	0.455483	0.00148214	0.0382493	ENSMUSG00000020890	Gucy2e	protein_coding	14919
804.708	0.496235	0.207737	9.4559e-05	0.00607271	ENSMUSG00000035964	Tmem59l	protein_coding	67937
73.622	0.493847	0.223169	0.000157799	0.00867689	ENSMUSG00000073888	Ccl27a	protein_coding	20301
961.464	0.493646	0.170075	1.87352e-05	0.00178101	ENSMUSG00000099881	2810013P06Rik	bidirectional_promoter_lncRNA	NA
53.1137	0.492783	0.305517	0.000684	0.023546	ENSMUSG00000041817	Fam169a	protein_coding	320557
25.1882	0.491016	0.49354	0.00172526	0.0418289	ENSMUSG00000073607	Gm10548	transcribed_processed_pseudogene	NA
187.371	0.490225	0.374995	0.00120778	0.0334768	ENSMUSG00000058351	Smim4	protein_coding	66487
925.458	0.487101	0.25614	0.000367267	0.0158286	ENSMUSG00000085133	B930095G15Rik	sense_intronic	NA
264.119	0.485578	0.354276	0.00112012	0.0319465	ENSMUSG00000026668	Ucma	protein_coding	68527
733.094	0.483749	0.235892	0.000256473	0.0121727	ENSMUSG00000022679	Mpv17l	protein_coding	93734
97.2564	0.481192	0.508006	0.00187258	0.0442881	ENSMUSG00000045268	Zfp691	protein_coding	195522
316.337	0.479128	0.259563	0.000438351	0.017478	ENSMUSG00000025213	Kazald1	protein_coding	107250
1177.62	0.47527	0.467281	0.00185778	0.0440888	ENSMUSG00000027875	Hmgcs2	protein_coding	15360
1955.65	0.473101	0.319376	0.000989194	0.0295984	ENSMUSG00000049422	Chchd10	protein_coding	103172
46.2409	0.470605	0.852306	0.000348846	0.0152856	ENSMUSG00000053930	Shisa6	protein_coding	380702
591.3	0.469048	0.189734	8.40249e-05	0.00556615	ENSMUSG00000045608	Dbx2	protein_coding	223843
1411.99	0.468376	0.306973	0.000934192	0.0284522	ENSMUSG00000061518	Cox5b	protein_coding	12859
408.603	0.467835	0.1877	7.94859e-05	0.00530726	ENSMUSG00000032652	Crebl2	protein_coding	232430
258.048	0.467221	0.322095	0.00108353	0.0313795	ENSMUSG00000034892	Rps29	protein_coding	20090
109.277	0.464291	0.30671	0.000979451	0.0295331	ENSMUSG00000107655	Gm44220	TEC	NA
156.961	0.463242	0.3708	0.00153892	0.0393523	ENSMUSG00000043311	D17H6S53E	protein_coding	114585
107.997	0.46317	0.468131	0.00203454	0.0460234	ENSMUSG00000099021	Rn7s1	misc_RNA	NA
107.997	0.46317	0.468131	0.00203454	0.0460234	ENSMUSG00000099250	Rn7s2	misc_RNA	NA
1769.68	0.462793	0.105919	5.38134e-08	1.94204e-05	ENSMUSG00000022698	Naa50	protein_coding	72117
249.323	0.46257	0.205189	0.000164968	0.00901217	ENSMUSG00000000732	Icosl	protein_coding	50723
7.42525	0.462377	0.712978	0.00131924	0.0358025	ENSMUSG00000045613	Chrm2	protein_coding	243764
538.412	0.462278	0.272966	0.000683684	0.023546	ENSMUSG00000000223	Drp2	protein_coding	13497
107.813	0.459758	0.402371	0.00180345	0.0432262	ENSMUSG00000039457	Ppl	protein_coding	19041
576.74	0.455812	0.169635	4.60147e-05	0.00345103	ENSMUSG00000053332	Gas5	processed_transcript	NA
103.933	0.454186	0.241399	0.000463682	0.0182288	ENSMUSG00000027323	Rad51	protein_coding	19361
600.234	0.45385	0.253704	0.0005793	0.0207832	ENSMUSG00000115263	AC154683.1	antisense	NA
69.4873	0.453005	0.331751	0.00136947	0.0363162	ENSMUSG00000016239	Lonrf3	protein_coding	74365
14.5797	0.447643	0.406814	0.0020353	0.0460234	ENSMUSG00000066175	2510046G10Rik	antisense	NA
798.367	0.445882	0.184318	0.000112682	0.00686952	ENSMUSG00000023156	Rpp14	protein_coding	67053
874.881	0.445256	0.178974	9.1887e-05	0.00601591	ENSMUSG00000040339	Fam102b	protein_coding	329739
28.5947	0.441804	0.423239	0.00222742	0.0485585	ENSMUSG00000039131	Gipc2	protein_coding	54120
219.827	0.44156	0.38929	0.00203909	0.0460234	ENSMUSG00000021536	Adcy2	protein_coding	210044
270.873	0.440929	0.235665	0.000516217	0.0193288	ENSMUSG00000064036	Mro	protein_coding	71263
663.843	0.440133	0.11071	3.69421e-07	8.52501e-05	ENSMUSG00000022677	Fopnl	protein_coding	66086
40.6004	0.439915	0.279881	0.00101478	0.0300609	ENSMUSG00000039546	Ajap1	protein_coding	230959
6.81983	0.439633	0.637722	0.0019672	0.0453425	ENSMUSG00000026090	2010300C02Rik	protein_coding	72097
118.024	0.438704	0.256443	0.000760675	0.0250963	ENSMUSG00000085704	4921531C22Rik	processed_transcript	NA
26.1571	0.436053	0.826604	0.000371544	0.0158286	ENSMUSG00000112023	Lilr4b	protein_coding	14727
1604.15	0.435087	0.281988	0.00110934	0.0317987	ENSMUSG00000028944	Prkag2	protein_coding	108099
145.316	0.432262	0.352636	0.00193265	0.0447301	ENSMUSG00000029376	Mthfd2l	protein_coding	665563
118.136	0.431096	0.261898	0.000920639	0.0282794	ENSMUSG00000005716	Pvalb	protein_coding	19293
1320.72	0.429283	0.159861	5.50214e-05	0.00400775	ENSMUSG00000085793	Lin52	protein_coding	217708
170.515	0.425238	0.21289	0.000417738	0.0170603	ENSMUSG00000057093	Zfp607b	protein_coding	112415
8012.82	0.424954	0.0871223	5.52535e-09	4.15351e-06	ENSMUSG00000026123	Plekhb2	protein_coding	226971
220.499	0.424603	0.279329	0.00124403	0.0342026	ENSMUSG00000002012	Pnck	protein_coding	93843
2801.94	0.424434	0.222084	0.000521946	0.0193796	ENSMUSG00000024347	Psd2	protein_coding	74002
53.5271	0.423186	0.361263	0.00220268	0.0483061	ENSMUSG00000112547	Gm47096	lincRNA	NA
225.001	0.41838	0.232563	0.000712814	0.0241324	ENSMUSG00000087143	A830082K12Rik	antisense	NA
508.152	0.417862	0.23045	0.000691945	0.0236639	ENSMUSG00000022013	Dnajc15	protein_coding	66148
45.7845	0.415961	0.31931	0.00193085	0.0447301	ENSMUSG00000027115	Kif18a	protein_coding	228421
88.9125	0.414801	0.313211	0.00188202	0.0443934	ENSMUSG00000029436	Mmp17	protein_coding	23948
406.091	0.41445	0.25876	0.00113264	0.0321379	ENSMUSG00000068854	Hist2h2be	protein_coding	319190
99.402	0.413025	0.266433	0.00127023	0.0347526	ENSMUSG00000066637	Ttc32	protein_coding	75516
419.291	0.411375	0.20721	0.00047619	0.0186334	ENSMUSG00000078671	Chd2	protein_coding	244059
262.515	0.408926	0.170369	0.00015556	0.00861006	ENSMUSG00000032727	Mier3	protein_coding	218613
547.38	0.407976	0.130863	1.49996e-05	0.00154837	ENSMUSG00000035171	1110059E24Rik	protein_coding	66206
167.004	0.407317	0.279421	0.00157945	0.0397009	ENSMUSG00000022987	Zfp641	protein_coding	239652
206.915	0.407096	0.295036	0.00181509	0.0433817	ENSMUSG00000022219	Cideb	protein_coding	12684
116.301	0.406748	0.27081	0.00145974	0.037918	ENSMUSG00000020052	Ascl1	protein_coding	17172
264.241	0.405853	0.15355	7.61003e-05	0.00518568	ENSMUSG00000056144	Trim34a	protein_coding	94094
207.401	0.405475	0.129747	1.49523e-05	0.00154837	ENSMUSG00000024776	Stambpl1	protein_coding	76630
186.959	0.402589	0.172306	0.000197396	0.0101455	ENSMUSG00000074166	AW146154	protein_coding	101835
35.9119	0.402402	0.292197	0.00188623	0.0443934	ENSMUSG00000087380	2210408F21Rik	processed_transcript	NA
181.975	0.398901	0.289467	0.00193242	0.0447301	ENSMUSG00000027796	Smad9	protein_coding	55994
4.98524	0.398323	0.671817	0.00172836	0.0418437	ENSMUSG00000113642	Gm49329	transcribed_unprocessed_pseudogene	NA
5201.29	0.396446	0.135153	3.20573e-05	0.00259325	ENSMUSG00000034158	Lrrc58	protein_coding	320184
1367.91	0.396	0.140115	4.61477e-05	0.00345103	ENSMUSG00000051285	Pcmtd1	protein_coding	319263
61.9116	0.395722	0.306167	0.0022679	0.0491748	ENSMUSG00000099655	2310034G01Rik	protein_coding	NA
430.877	0.392595	0.280329	0.00194972	0.0450632	ENSMUSG00000029167	Ppargc1a	protein_coding	19017
2310.08	0.391838	0.208395	0.000719064	0.0241979	ENSMUSG00000022982	Sod1	protein_coding	20655
2443.72	0.386839	0.259802	0.00173746	0.0420037	ENSMUSG00000020607	Fam84a	protein_coding	105005
6.02196	0.386756	0.748716	0.000715589	0.0241624	ENSMUSG00000030270	Cpne9	protein_coding	211232
60.7897	0.38613	0.275989	0.00205362	0.0462572	ENSMUSG00000086877	A230072C01Rik	processed_transcript	NA
273.409	0.38183	0.244133	0.00156383	0.0395442	ENSMUSG00000035048	Anapc13	protein_coding	69010
175.248	0.379442	0.248633	0.00171703	0.0418289	ENSMUSG00000086429	Gt(ROSA)26Sor	antisense	14910
1088.76	0.379229	0.177992	0.000428193	0.0173192	ENSMUSG00000079658	Eloc	protein_coding	67923
122.624	0.377445	0.212055	0.00102466	0.0302472	ENSMUSG00000066798	Zbtb6	protein_coding	241322
189.995	0.377042	0.147519	0.000132095	0.00758575	ENSMUSG00000032892	Rangrf	protein_coding	57785
1518.04	0.376471	0.124553	2.94784e-05	0.00247901	ENSMUSG00000029432	Nipsnap2	protein_coding	14467
225.273	0.374669	0.194194	0.000740937	0.0246958	ENSMUSG00000070737	Tmem35b	protein_coding	100039968
853.969	0.374438	0.187948	0.000636843	0.022247	ENSMUSG00000029826	Zc3hav1	protein_coding	78781
920.273	0.372514	0.122723	2.96137e-05	0.00247901	ENSMUSG00000042873	Lhfpl4	protein_coding	269788
290.11	0.37179	0.138235	9.29611e-05	0.00606265	ENSMUSG00000046876	Atxn1	protein_coding	20238
1078.36	0.370762	0.215697	0.00124299	0.0342026	ENSMUSG00000075486	Commd6	protein_coding	66200
65.0113	0.370609	0.243232	0.00185541	0.0440888	ENSMUSG00000097462	9530026P05Rik	antisense	NA
441.935	0.366988	0.220777	0.00144984	0.0378217	ENSMUSG00000005413	Hmox1	protein_coding	15368
1288.36	0.365753	0.148387	0.000195684	0.010131	ENSMUSG00000026696	Vamp4	protein_coding	53330
225.109	0.365637	0.238608	0.0019036	0.0444244	ENSMUSG00000041841	Rpl37	protein_coding	67281
1050.84	0.365116	0.103208	5.18553e-06	0.000709364	ENSMUSG00000050732	Vamp8	protein_coding	22320
728.087	0.36379	0.147291	0.000197218	0.0101455	ENSMUSG00000034345	Gtf2h5	protein_coding	66467
672.017	0.362079	0.162587	0.000394268	0.0164614	ENSMUSG00000027499	Pkia	protein_coding	18767
9720.8	0.361864	0.211527	0.00137007	0.0363162	ENSMUSG00000022323	Rida	protein_coding	15473
158.788	0.360449	0.148175	0.000228053	0.0111831	ENSMUSG00000060798	Intu	protein_coding	380614
639.347	0.358112	0.195832	0.0010948	0.031489	ENSMUSG00000025352	Gdf11	protein_coding	14561
1162.24	0.358019	0.111487	1.94206e-05	0.0018358	ENSMUSG00000026112	Coa5	protein_coding	76178
984.218	0.357863	0.214281	0.00154873	0.0394234	ENSMUSG00000028278	Rragd	protein_coding	52187
218.124	0.357817	0.183165	0.000821571	0.0263436	ENSMUSG00000031952	Chst5	protein_coding	56773
832.647	0.356834	0.154461	0.000334061	0.0147919	ENSMUSG00000031601	Cnot7	protein_coding	18983
3.95214	0.354921	0.644782	0.00201561	0.0460172	ENSMUSG00000102722	Gm37935	TEC	NA
1595.71	0.349347	0.160854	0.000524052	0.0193796	ENSMUSG00000021395	Spin1	protein_coding	20729
627.883	0.348597	0.192055	0.00123988	0.0342005	ENSMUSG00000033487	Fndc3a	protein_coding	319448
102.344	0.347023	0.218603	0.00202476	0.0460197	ENSMUSG00000085622	3110056K07Rik	processed_transcript	NA
88.3543	0.345129	0.193298	0.00137054	0.0363162	ENSMUSG00000099966	2810402E24Rik	antisense	NA
2573.2	0.342731	0.18198	0.00113103	0.0321379	ENSMUSG00000028194	Ddah1	protein_coding	69219
767.296	0.341981	0.132863	0.000191308	0.00996576	ENSMUSG00000035268	Pkig	protein_coding	18769
805.803	0.34053	0.10431	2.09655e-05	0.00194898	ENSMUSG00000033111	3830406C13Rik	protein_coding	218734
1964.08	0.340422	0.167655	0.000823379	0.0263436	ENSMUSG00000074093	Svip	protein_coding	75744
819.709	0.339412	0.135366	0.000239699	0.0115823	ENSMUSG00000060935	Tmem263	protein_coding	103266
292.721	0.339111	0.204265	0.00189421	0.0444244	ENSMUSG00000078572	Ndufaf8	protein_coding	208501
258.594	0.338679	0.16625	0.000826662	0.0263436	ENSMUSG00000050447	Lypd6	protein_coding	320343
321.452	0.337446	0.19105	0.00154681	0.0394234	ENSMUSG00000110357	A030001D20Rik	antisense	NA
371.148	0.336204	0.188028	0.00149617	0.0384345	ENSMUSG00000095325	Zfp870	protein_coding	240066
211.382	0.336186	0.149212	0.00049763	0.0190732	ENSMUSG00000043190	Rfesd	protein_coding	218341
1099.58	0.335931	0.113584	6.41418e-05	0.0045538	ENSMUSG00000006412	Pfdn2	protein_coding	18637
2561.06	0.335659	0.139701	0.000336943	0.0148803	ENSMUSG00000023147	Wrb	protein_coding	71446
357.202	0.333885	0.160462	0.0007875	0.0254817	ENSMUSG00000047412	Zbtb44	protein_coding	235132
262.23	0.333032	0.15681	0.000716571	0.0241624	ENSMUSG00000027274	Mkks	protein_coding	59030
6.76001	0.332698	0.63087	0.00214872	0.0477467	ENSMUSG00000028571	Cyp2j13	protein_coding	230459
1166.36	0.331141	0.116836	0.000102191	0.0064197	ENSMUSG00000040771	Oard1	protein_coding	106821
1604.09	0.329723	0.0870564	3.46659e-06	0.000570555	ENSMUSG00000044792	Isca1	protein_coding	69046
1064.47	0.327053	0.153732	0.000765102	0.025193	ENSMUSG00000021774	Ube2e1	protein_coding	22194
561.652	0.326901	0.12959	0.000273169	0.0126971	ENSMUSG00000047045	Tmem164	protein_coding	209497
1060.23	0.326403	0.130636	0.000294141	0.0134125	ENSMUSG00000062797	Hikeshi	protein_coding	67669
195.417	0.32613	0.129901	0.000285596	0.0131661	ENSMUSG00000028251	Tstd3	protein_coding	77032
1261.28	0.325821	0.155113	0.000829213	0.0263749	ENSMUSG00000031683	Lsm6	protein_coding	78651
239.506	0.32542	0.169273	0.00125879	0.0344959	ENSMUSG00000028933	Xrcc2	protein_coding	57434
3767.25	0.324031	0.119684	0.000167492	0.00905938	ENSMUSG00000031700	Gpt2	protein_coding	108682
1728.44	0.323485	0.163154	0.00112471	0.0320209	ENSMUSG00000041453	Rpl21	protein_coding	19933
2980.13	0.322499	0.167313	0.00128892	0.0350928	ENSMUSG00000063480	Snu13	protein_coding	20826
763.024	0.320991	0.139921	0.000547068	0.0200544	ENSMUSG00000106847	Peg13	sense_intronic	353342
5448.71	0.320554	0.146776	0.000725112	0.0243042	ENSMUSG00000026249	Serpine2	protein_coding	20720
4705.91	0.315961	0.0865953	7.76523e-06	0.000982389	ENSMUSG00000024712	Rfk	protein_coding	54391
510.03	0.315558	0.130791	0.000434247	0.0173554	ENSMUSG00000049672	Zbtb14	protein_coding	22666
155.476	0.313224	0.170796	0.00176602	0.0425718	ENSMUSG00000021496	Pcbd2	protein_coding	72562
619.503	0.312854	0.139574	0.000699386	0.0238216	ENSMUSG00000031144	Syp	protein_coding	20977
287.144	0.312575	0.177341	0.0020616	0.0463196	ENSMUSG00000056612	Ppp1r14b	protein_coding	18938
907.589	0.312512	0.128943	0.000441306	0.0175542	ENSMUSG00000033186	Mzt1	protein_coding	76789
516.927	0.3122	0.125352	0.00037077	0.0158286	ENSMUSG00000043257	Pigv	protein_coding	230801
403.861	0.311706	0.111921	0.000161755	0.00886544	ENSMUSG00000062944	9130023H24Rik	protein_coding	100043133
389.054	0.310764	0.160207	0.00145211	0.0378223	ENSMUSG00000045257	Morn2	protein_coding	378462
1182.75	0.310009	0.170964	0.00191754	0.0445664	ENSMUSG00000047766	Lrrc49	protein_coding	102747
571.052	0.307937	0.124782	0.000420732	0.017107	ENSMUSG00000025505	Tmem80	protein_coding	71448
164.499	0.306283	0.166831	0.00191743	0.0445664	ENSMUSG00000029790	Cep41	protein_coding	83922
578.169	0.304438	0.147228	0.00118774	0.0331426	ENSMUSG00000035790	Cep19	protein_coding	66994
1692.55	0.304191	0.119796	0.000368218	0.0158286	ENSMUSG00000052369	Tmem106c	protein_coding	380967
213.241	0.303692	0.129008	0.000603375	0.0213335	ENSMUSG00000033389	Arhgap44	protein_coding	216831
535.403	0.303421	0.155637	0.00156522	0.0395442	ENSMUSG00000023089	Ndufa5	protein_coding	68202
3185.53	0.302632	0.10395	0.000128662	0.0075169	ENSMUSG00000022451	Twf1	protein_coding	19230
2408.07	0.302506	0.129111	0.000631779	0.0221465	ENSMUSG00000028945	Rheb	protein_coding	19744
1321.51	0.30152	0.0856908	1.67615e-05	0.00164962	ENSMUSG00000011837	Snapc2	protein_coding	102209
5544.35	0.298204	0.133024	0.000865149	0.0273114	ENSMUSG00000071533	Pcnp	protein_coding	76302
1960.58	0.29676	0.133778	0.000935105	0.0284522	ENSMUSG00000068732	Tmem167b	protein_coding	67495
2050.81	0.295573	0.146086	0.00148543	0.0382754	ENSMUSG00000030862	Cpxm2	protein_coding	55987
1900.96	0.294833	0.15667	0.00202666	0.0460197	ENSMUSG00000027162	Lin7c	protein_coding	22343
401.294	0.294765	0.138936	0.00120641	0.0334768	ENSMUSG00000071454	Dtnb	protein_coding	13528
241.741	0.294032	0.145703	0.00153589	0.0393348	ENSMUSG00000000884	Gnb1l	protein_coding	13972
877.917	0.293186	0.154589	0.00201106	0.0459756	ENSMUSG00000079111	Kdelr2	protein_coding	66913
320.21	0.292376	0.113577	0.000406277	0.016714	ENSMUSG00000037286	Stag1	protein_coding	20842
431.634	0.290264	0.12323	0.000741195	0.0246958	ENSMUSG00000064284	Cdpf1	protein_coding	72355
892.085	0.283617	0.146924	0.00214725	0.0477467	ENSMUSG00000036995	Asap3	protein_coding	230837
1954.05	0.283079	0.0854315	4.9889e-05	0.00369794	ENSMUSG00000030301	Ccdc91	protein_coding	67015
2882.39	0.282172	0.0740561	8.07877e-06	0.00101443	ENSMUSG00000024767	Otub1	protein_coding	107260
7175.24	0.281644	0.111417	0.000551086	0.0201141	ENSMUSG00000020265	Sumo3	protein_coding	20610
3136.73	0.279631	0.109025	0.000517595	0.0193288	ENSMUSG00000001768	Rin2	protein_coding	74030
992.073	0.279386	0.128579	0.00135772	0.0362627	ENSMUSG00000057561	Eif1a	protein_coding	13664
955.219	0.278661	0.12411	0.00116345	0.032627	ENSMUSG00000042772	Smg7	protein_coding	226517
4996.77	0.276503	0.0913586	0.000144962	0.0081576	ENSMUSG00000031776	Arl2bp	protein_coding	107566
2217.58	0.274172	0.124038	0.00135548	0.0362627	ENSMUSG00000044408	Sptssa	protein_coding	104725
1682.08	0.27355	0.123585	0.00135966	0.0362627	ENSMUSG00000067787	Blcap	protein_coding	53619
1727.04	0.271982	0.108976	0.000706808	0.0239773	ENSMUSG00000020864	Ankrd40	protein_coding	71452
1318.4	0.271871	0.103085	0.000488687	0.0189026	ENSMUSG00000025486	Sirt3	protein_coding	64384
5040	0.271566	0.105438	0.00057907	0.0207832	ENSMUSG00000003038	Hmgn2	protein_coding	15331
340.175	0.269936	0.11708	0.00116625	0.0326512	ENSMUSG00000056267	Cep70	protein_coding	68121
4410.18	0.267975	0.0854674	0.00012073	0.00715993	ENSMUSG00000051853	Arf3	protein_coding	11842
1314.32	0.267967	0.0774526	4.019e-05	0.00308784	ENSMUSG00000028675	Pnrc2	protein_coding	52830
255.257	0.267421	0.128969	0.0020405	0.0460234	ENSMUSG00000025395	Prim1	protein_coding	19075
2435.13	0.266859	0.0814387	7.74521e-05	0.00523076	ENSMUSG00000013663	Pten	protein_coding	19211
873.817	0.266762	0.12187	0.00160547	0.040139	ENSMUSG00000066456	Hmgn3	protein_coding	94353
1482.71	0.264512	0.073222	2.4656e-05	0.00217205	ENSMUSG00000032058	Ppp2r1b	protein_coding	73699
1537.61	0.26377	0.0872964	0.00018715	0.00978668	ENSMUSG00000035824	Tk2	protein_coding	57813
1050.59	0.259203	0.117829	0.00177661	0.0427045	ENSMUSG00000024668	Sdhaf2	protein_coding	66072
1205.56	0.257579	0.101854	0.000836514	0.0265569	ENSMUSG00000070923	Klhl9	protein_coding	242521
629.538	0.256283	0.0850279	0.000220435	0.0110074	ENSMUSG00000030733	Sh2b1	protein_coding	20399
377.316	0.255172	0.106798	0.00123111	0.0340143	ENSMUSG00000026761	Orc4	protein_coding	26428
1002.91	0.254178	0.0945682	0.000586396	0.0209484	ENSMUSG00000030614	Tmem126b	protein_coding	68472
649.679	0.252078	0.10097	0.00100031	0.0297372	ENSMUSG00000051007	Gatd1	protein_coding	213350
463.006	0.251137	0.105321	0.00133595	0.0360235	ENSMUSG00000020248	Nfyb	protein_coding	18045
1385.5	0.250934	0.0919149	0.000554357	0.020141	ENSMUSG00000025408	Ddit3	protein_coding	13198
3875.61	0.249809	0.114842	0.00219632	0.0483061	ENSMUSG00000027893	Ahcyl1	protein_coding	229709
3114.54	0.247396	0.0849586	0.00035311	0.0153923	ENSMUSG00000060675	Pla2g16	protein_coding	225845
1470.05	0.246087	0.0917947	0.000691495	0.0236639	ENSMUSG00000030876	Mettl9	protein_coding	59052
554.151	0.244809	0.0688579	4.46655e-05	0.00339602	ENSMUSG00000026484	Rnf2	protein_coding	19821
805.945	0.244014	0.108501	0.00206378	0.0463196	ENSMUSG00000041035	Gm17018	protein_coding	226162
605.455	0.243047	0.0953744	0.001031	0.030381	ENSMUSG00000027424	Mgme1	protein_coding	74528
566.223	0.241868	0.0935284	0.000956355	0.0288898	ENSMUSG00000025920	Stau2	protein_coding	29819
1676.1	0.240855	0.101968	0.00168532	0.0415249	ENSMUSG00000031148	Gpkow	protein_coding	209416
378.886	0.240805	0.0877048	0.000638077	0.022247	ENSMUSG00000022339	Ebag9	protein_coding	55960
2293.52	0.236963	0.0991075	0.00168559	0.0415249	ENSMUSG00000005732	Ranbp1	protein_coding	19385
1416.28	0.231839	0.0967464	0.00181972	0.0434306	ENSMUSG00000050017	Pitpnb	protein_coding	56305
5034.59	0.230758	0.0885378	0.0011047	0.0317196	ENSMUSG00000019923	Zwint	protein_coding	52696
4.56428	0.227373	0.561879	0.00200148	0.0458188	ENSMUSG00000049908	Gja8	protein_coding	14616
634.223	0.227281	0.0920806	0.00165818	0.0410303	ENSMUSG00000049517	Rps23	protein_coding	66475
805.174	0.226348	0.0891873	0.00141937	0.0371421	ENSMUSG00000025218	Poll	protein_coding	56626
682.497	0.225874	0.0894269	0.00147495	0.0381809	ENSMUSG00000055531	Cpsf6	protein_coding	432508
4013.07	0.224344	0.0809342	0.000794247	0.0256015	ENSMUSG00000020271	Fbxw11	protein_coding	103583
2045.59	0.220204	0.0812993	0.00101326	0.0300609	ENSMUSG00000015804	Med28	protein_coding	66999
3928.25	0.220132	0.0869513	0.00160395	0.040139	ENSMUSG00000005354	Txn2	protein_coding	56551
1491.51	0.215112	0.0702083	0.000396516	0.0165143	ENSMUSG00000058240	Cryzl1	protein_coding	66609
3042.55	0.214901	0.0725731	0.000542832	0.0199426	ENSMUSG00000003039	Fam32a	protein_coding	67922
1758.17	0.212562	0.0688397	0.000384186	0.0161608	ENSMUSG00000024608	Rps14	protein_coding	20044
725.113	0.209179	0.0841854	0.00216271	0.0478813	ENSMUSG00000026095	Asnsd1	protein_coding	70396
1180.82	0.207266	0.0831393	0.00218649	0.0482175	ENSMUSG00000027104	Atf2	protein_coding	11909
4384.03	0.205574	0.0802048	0.00188644	0.0443934	ENSMUSG00000020738	Sumo2	protein_coding	170930
1227.69	0.201437	0.0652694	0.000461141	0.018217	ENSMUSG00000027236	Eif3j1	protein_coding	78655
817.668	0.195344	0.0517177	4.50085e-05	0.00339602	ENSMUSG00000022681	Ntan1	protein_coding	18203
2070.67	0.194469	0.0631495	0.000523204	0.0193796	ENSMUSG00000018322	Tomm34	protein_coding	67145
3221.64	0.19015	0.0555775	0.000180431	0.00951705	ENSMUSG00000060450	Rnf14	protein_coding	56736
15636.5	0.164849	0.0466296	0.000166296	0.0090261	ENSMUSG00000030057	Cnbp	protein_coding	12785
3192.51	0.162949	0.0585332	0.00189228	0.0444244	ENSMUSG00000006418	Rnf114	protein_coding	81018

## Sheet: Downregulated genes
Downregulated genes in pairwise comparisons of ONP 30 vs 0 days (adjusted p-value < 0.05)
baseMean	log2FoldChange	lfcSE	pvalue	padj	ensembl_id	gene	gene_biotype	entrez_id
23.1594	-23.0025	2.97147	5.92877e-15	3.32525e-11	ENSMUSG00000073878	Gm13304	protein_coding	100504346
11.6826	-2.91917	0.998646	1.82434e-07	5.29248e-05	ENSMUSG00000025650	Col7a1	protein_coding	12836
29.5917	-2.75962	0.455474	6.51057e-12	1.82578e-08	ENSMUSG00000025383	Il23a	protein_coding	83430
118.164	-2.28459	0.359187	4.16052e-12	1.4001e-08	ENSMUSG00000029608	Rph3a	protein_coding	19894
32.1905	-2.20981	0.669506	9.23004e-07	0.000182572	ENSMUSG00000020396	Nefh	protein_coding	380684
1279.24	-2.20715	0.40302	6.60489e-10	7.93813e-07	ENSMUSG00000062151	Unc13c	protein_coding	208898
25.1513	-2.0577	0.403966	4.49195e-09	3.77908e-06	ENSMUSG00000097736	9530059O14Rik	lincRNA	NA
119.62	-2.00118	0.38875	3.49832e-09	3.09804e-06	ENSMUSG00000056296	Synpr	protein_coding	72003
112.198	-1.99404	0.395518	5.67756e-09	4.15351e-06	ENSMUSG00000025701	Alox5	protein_coding	11689
23.8193	-1.89828	0.603453	2.11358e-06	0.00037176	ENSMUSG00000056025	Clca3a1	protein_coding	12722
20.2007	-1.88927	1.05202	1.01835e-05	0.00122391	ENSMUSG00000029082	Bst1	protein_coding	12182
299.164	-1.87938	0.342614	6.14587e-10	7.93813e-07	ENSMUSG00000029602	Rasal1	protein_coding	19415
35.5576	-1.85468	0.383659	1.3192e-08	7.92748e-06	ENSMUSG00000051323	Pcdh19	protein_coding	279653
59.2089	-1.85313	0.622183	3.07658e-06	0.000517665	ENSMUSG00000025804	Ccr1	protein_coding	12768
337.046	-1.84479	0.906348	1.10408e-05	0.00128119	ENSMUSG00000037095	Lrg1	protein_coding	76905
78.373	-1.83913	0.393868	2.59568e-08	1.24785e-05	ENSMUSG00000037872	Ackr1	protein_coding	13349
91.3405	-1.78684	0.355034	5.08205e-09	4.07193e-06	ENSMUSG00000074217	2210011C24Rik	protein_coding	70134
195.645	-1.78001	0.325313	5.78243e-10	7.93813e-07	ENSMUSG00000115529	9630013A20Rik	antisense	NA
137.869	-1.7247	0.553192	2.70711e-06	0.000464795	ENSMUSG00000033282	Rpgrip1l	protein_coding	244585
15.8143	-1.715	0.766239	1.24491e-05	0.00139471	ENSMUSG00000052403	Fcnaos	antisense	NA
274.688	-1.65931	0.166529	4.69055e-25	7.89232e-21	ENSMUSG00000005672	Kit	protein_coding	16590
48.6646	-1.62363	0.353853	2.9326e-08	1.37066e-05	ENSMUSG00000070369	Itgad	protein_coding	381924
101.167	-1.62045	0.774969	1.8282e-05	0.0017478	ENSMUSG00000011751	Sptbn4	protein_coding	80297
435.931	-1.59671	0.360032	5.31516e-08	1.94204e-05	ENSMUSG00000048978	Nrsn1	protein_coding	22360
18.9329	-1.5788	0.57964	6.9187e-06	0.000900476	ENSMUSG00000034435	Tmem30b	protein_coding	238257
5.41009	-1.56358	1.1671	2.38997e-05	0.00212771	ENSMUSG00000040732	Erg	protein_coding	13876
164.474	-1.55687	0.71328	1.82377e-05	0.0017478	ENSMUSG00000031170	Slc38a5	protein_coding	209837
11.5125	-1.48254	0.746758	2.77873e-05	0.00238545	ENSMUSG00000018543	1700001P01Rik	protein_coding	72215
83.5284	-1.46397	0.824233	3.71212e-05	0.00290512	ENSMUSG00000048572	Tmem252	protein_coding	226040
388.799	-1.43702	0.560616	1.10078e-05	0.00128119	ENSMUSG00000020218	Wif1	protein_coding	24117
19.9433	-1.34238	0.992239	6.20863e-05	0.00448354	ENSMUSG00000042817	Flt3	protein_coding	14255
83.5377	-1.34043	0.532769	1.34007e-05	0.00145471	ENSMUSG00000040298	Btbd16	protein_coding	330660
1616.29	-1.32982	0.304404	5.52669e-08	1.94204e-05	ENSMUSG00000002504	Slc9a3r2	protein_coding	65962
1637.22	-1.32962	0.17794	5.10041e-16	4.29098e-12	ENSMUSG00000032135	Mcam	protein_coding	84004
139.611	-1.30255	0.434443	4.62411e-06	0.000670736	ENSMUSG00000037161	Mgarp	protein_coding	67749
22.3076	-1.30129	0.336848	3.6986e-07	8.52501e-05	ENSMUSG00000054453	Sytl5	protein_coding	236643
89.667	-1.24719	0.436361	6.77154e-06	0.00089715	ENSMUSG00000061762	Tac1	protein_coding	21333
184.393	-1.17502	0.443222	1.18047e-05	0.00133306	ENSMUSG00000016356	Col20a1	protein_coding	73368
1944.32	-1.1595	0.276575	1.15046e-07	3.51956e-05	ENSMUSG00000021594	Srd5a1	protein_coding	78925
160.355	-1.11672	0.282079	2.85497e-07	7.39041e-05	ENSMUSG00000024754	Tmem2	protein_coding	83921
127.876	-1.09733	0.278159	3.05753e-07	7.45595e-05	ENSMUSG00000115422	4930452G13Rik	lincRNA	NA
742.957	-1.08917	0.223874	6.7551e-09	4.54645e-06	ENSMUSG00000036158	Prickle1	protein_coding	106042
599.843	-1.07992	0.235598	2.47502e-08	1.22484e-05	ENSMUSG00000028633	Ctps	protein_coding	51797
86.9964	-1.06997	0.343399	4.13168e-06	0.000626303	ENSMUSG00000047428	Dlk2	protein_coding	106565
232.19	-1.01155	0.320956	4.02591e-06	0.000621468	ENSMUSG00000026475	Rgs16	protein_coding	19734
356.016	-0.985943	0.170323	6.73473e-11	1.61884e-07	ENSMUSG00000034832	Tet3	protein_coding	194388
80.5021	-0.975348	0.316701	5.14776e-06	0.000709364	ENSMUSG00000107134	Gm42528	TEC	NA
416.444	-0.975233	0.236813	1.90561e-07	5.43456e-05	ENSMUSG00000032036	Kirrel3	protein_coding	67703
1373.19	-0.966646	0.207828	2.25148e-08	1.20497e-05	ENSMUSG00000039328	Rnf122	protein_coding	68867
171.114	-0.96009	0.238895	2.80094e-07	7.36386e-05	ENSMUSG00000058806	Col13a1	protein_coding	12817
113.736	-0.943604	0.398011	3.12253e-05	0.00255204	ENSMUSG00000043850	Clrn1	protein_coding	229320
351.177	-0.94279	0.328398	9.36845e-06	0.00115907	ENSMUSG00000102712	Gm37758	TEC	NA
12.8005	-0.927409	0.768082	0.000256823	0.0121727	ENSMUSG00000075304	Sp5	protein_coding	64406
348.633	-0.925048	0.43013	5.26188e-05	0.00384941	ENSMUSG00000000627	Sema4f	protein_coding	20355
384.592	-0.920773	0.324601	1.0598e-05	0.00125578	ENSMUSG00000022861	Dgkg	protein_coding	110197
5739.22	-0.917712	0.186333	7.21838e-09	4.67141e-06	ENSMUSG00000001467	Cyp51	protein_coding	13121
97.0581	-0.916897	0.320777	1.0088e-05	0.00122116	ENSMUSG00000003863	Ppfia3	protein_coding	76787
9.46452	-0.908095	0.725347	0.000264483	0.0124307	ENSMUSG00000110689	Gm45731	TEC	NA
141.146	-0.900661	0.373107	3.06833e-05	0.00253077	ENSMUSG00000027994	Mcub	protein_coding	66815
18.306	-0.899245	0.473634	9.40059e-05	0.00607271	ENSMUSG00000078552	Dcdc2b	protein_coding	100504491
585.663	-0.87795	0.313908	1.26187e-05	0.00139685	ENSMUSG00000031104	Rab33a	protein_coding	19337
6900.5	-0.874163	0.265946	3.33745e-06	0.000555999	ENSMUSG00000059743	Fdps	protein_coding	110196
1061.2	-0.872081	0.234839	8.95929e-07	0.000179463	ENSMUSG00000033960	Jcad	protein_coding	240185
1318.9	-0.863098	0.192868	5.54011e-08	1.94204e-05	ENSMUSG00000030747	Dgat2	protein_coding	67800
28.4608	-0.862037	0.971216	0.000228116	0.0111831	ENSMUSG00000052516	Robo2	protein_coding	268902
386.323	-0.861264	0.188345	3.70636e-08	1.58676e-05	ENSMUSG00000045482	Trrap	protein_coding	100683
4827.41	-0.860537	0.278379	5.93416e-06	0.000805227	ENSMUSG00000050121	Opalin	protein_coding	226115
530.286	-0.857192	0.212106	2.94464e-07	7.39499e-05	ENSMUSG00000026939	Tmem141	protein_coding	51875
561.462	-0.853053	0.150896	2.06378e-10	3.47251e-07	ENSMUSG00000035566	Pcdh17	protein_coding	219228
195.594	-0.852893	0.649295	0.000291902	0.0133466	ENSMUSG00000020154	Ptprb	protein_coding	19263
142.463	-0.849039	0.594119	0.000250539	0.0119761	ENSMUSG00000056812	St8sia3	protein_coding	20451
8281.56	-0.848977	0.525735	0.000183045	0.00962471	ENSMUSG00000074657	Kif5a	protein_coding	16572
621.304	-0.837052	0.255026	3.56069e-06	0.000576079	ENSMUSG00000066129	Kndc1	protein_coding	76484
1641.37	-0.831552	0.262643	5.01979e-06	0.000703858	ENSMUSG00000041939	Mvk	protein_coding	17855
607.903	-0.820219	0.152384	8.87631e-10	9.95686e-07	ENSMUSG00000045954	Cavin2	protein_coding	20324
1139.83	-0.816566	0.196309	1.96106e-07	5.49945e-05	ENSMUSG00000034390	Cmip	protein_coding	74440
706.53	-0.804919	0.286733	1.39865e-05	0.00148011	ENSMUSG00000043259	Fam13c	protein_coding	71721
1444.37	-0.791381	0.164904	1.43209e-08	8.30911e-06	ENSMUSG00000026675	Hsd17b7	protein_coding	15490
48.388	-0.787747	0.653507	0.000405748	0.016714	ENSMUSG00000046280	She	protein_coding	214547
1846.71	-0.783736	0.199302	4.5326e-07	0.000100349	ENSMUSG00000006517	Mvd	protein_coding	192156
2475.03	-0.778327	0.216508	1.43418e-06	0.000263807	ENSMUSG00000033105	Lss	protein_coding	16987
101.76	-0.778122	0.242583	4.77044e-06	0.000680233	ENSMUSG00000035266	Helq	protein_coding	191578
83.3118	-0.770966	0.278216	1.63513e-05	0.00163766	ENSMUSG00000004356	Utp20	protein_coding	70683
43.2703	-0.767619	0.57587	0.000368556	0.0158286	ENSMUSG00000021263	Degs2	protein_coding	70059
101.163	-0.767069	0.233141	3.7714e-06	0.000604357	ENSMUSG00000113476	Gm48309	TEC	NA
23.7537	-0.749842	0.770484	0.000509402	0.0192611	ENSMUSG00000022220	Adcy4	protein_coding	104110
28.6694	-0.748112	0.520247	0.00033277	0.0147736	ENSMUSG00000022054	Nefm	protein_coding	18040
844.671	-0.735296	0.223405	3.86094e-06	0.00061183	ENSMUSG00000038370	Pcp4l1	protein_coding	66425
1352.75	-0.734706	0.115569	3.26225e-12	1.37227e-08	ENSMUSG00000030616	Sytl2	protein_coding	83671
340.989	-0.732429	0.69286	0.000552819	0.0201336	ENSMUSG00000041378	Cldn5	protein_coding	12741
3986.6	-0.72826	0.248034	1.11502e-05	0.00128502	ENSMUSG00000040268	Plekha1	protein_coding	101476
106.647	-0.717249	0.525528	0.000414233	0.0169584	ENSMUSG00000022055	Nefl	protein_coding	18039
227.234	-0.714717	0.479215	0.000338631	0.0149157	ENSMUSG00000026678	Rgs5	protein_coding	19737
1386.32	-0.714398	0.15044	1.59317e-08	8.93558e-06	ENSMUSG00000026131	Dst	protein_coding	13518
872.42	-0.713502	0.307031	5.78173e-05	0.00419325	ENSMUSG00000026418	Tnni1	protein_coding	21952
1689.93	-0.712084	0.226608	6.20705e-06	0.000835518	ENSMUSG00000058589	Anks1b	protein_coding	77531
106.162	-0.704538	0.282941	3.89544e-05	0.00300663	ENSMUSG00000002845	Tmem39a	protein_coding	67846
3067.7	-0.70303	0.228356	7.58712e-06	0.000967128	ENSMUSG00000029482	Aacs	protein_coding	78894
115.999	-0.70284	0.491032	0.000390693	0.0163858	ENSMUSG00000000791	Il12rb1	protein_coding	16161
3321.23	-0.693674	0.222662	6.8502e-06	0.000900476	ENSMUSG00000027605	Acss2	protein_coding	60525
467.916	-0.692845	0.268702	3.17188e-05	0.00257827	ENSMUSG00000068740	Celsr2	protein_coding	53883
681.332	-0.69159	0.405755	0.000245509	0.011769	ENSMUSG00000042401	Crtac1	protein_coding	72832
1336.51	-0.691141	0.252936	2.09512e-05	0.00194898	ENSMUSG00000058454	Dhcr7	protein_coding	13360
9.33208	-0.683827	0.797868	0.000603515	0.0213335	ENSMUSG00000031737	Irx5	protein_coding	54352
4069.78	-0.683534	0.205194	3.49264e-06	0.000570555	ENSMUSG00000038034	Igsf8	protein_coding	140559
1637.66	-0.677882	0.206016	3.99202e-06	0.000621468	ENSMUSG00000027254	Map1a	protein_coding	17754
2139.44	-0.667052	0.243914	2.17262e-05	0.00198677	ENSMUSG00000020150	Gamt	protein_coding	14431
39.1484	-0.662961	0.522587	0.000580638	0.0207868	ENSMUSG00000089941	Gm16168	antisense	NA
81.9843	-0.659927	0.638219	0.000750207	0.0248725	ENSMUSG00000046470	Sox18	protein_coding	20672
25.3942	-0.651217	0.476564	0.000523898	0.0193796	ENSMUSG00000105204	Gm43738	protein_coding	NA
288.891	-0.648935	0.30804	0.00011723	0.00701963	ENSMUSG00000098132	Rassf10	protein_coding	78748
443.24	-0.648839	0.336061	0.00017608	0.00940544	ENSMUSG00000017868	Sgk2	protein_coding	27219
19.7999	-0.640784	0.43697	0.000461218	0.018217	ENSMUSG00000091133	Gm17108	sense_overlapping	NA
5570.98	-0.633681	0.165868	6.04488e-07	0.000128748	ENSMUSG00000022351	Sqle	protein_coding	20775
66.9104	-0.633552	0.354527	0.000254199	0.0121166	ENSMUSG00000104329	Gm37324	TEC	NA
954.958	-0.6318	0.319544	0.000167986	0.00905938	ENSMUSG00000034926	Dhcr24	protein_coding	74754
59.187	-0.628081	0.336813	0.000219236	0.0110074	ENSMUSG00000031224	Magee2	protein_coding	272790
484.38	-0.627775	0.244991	3.81676e-05	0.00297318	ENSMUSG00000027134	Lpcat4	protein_coding	99010
5624.9	-0.622934	0.28831	0.000111618	0.00682938	ENSMUSG00000025137	Pcyt2	protein_coding	68671
1697.43	-0.619485	0.260668	6.47354e-05	0.00457663	ENSMUSG00000041220	Elovl6	protein_coding	170439
236.293	-0.613672	0.110203	1.63998e-10	3.06604e-07	ENSMUSG00000091780	Sco2	protein_coding	100126824
54.5497	-0.611739	0.374191	0.000377701	0.0159678	ENSMUSG00000063663	Brwd3	protein_coding	382236
1629.77	-0.606327	0.2791	0.000114322	0.00691934	ENSMUSG00000006522	Itih3	protein_coding	16426
43.5932	-0.604413	0.284384	0.000129423	0.00753518	ENSMUSG00000113388	Gm48111	processed_pseudogene	NA
2462.62	-0.597501	0.31501	0.000228633	0.0111831	ENSMUSG00000036529	Sbf1	protein_coding	77980
163.485	-0.596843	0.313745	0.000226324	0.0111676	ENSMUSG00000069049	Eif2s3y	protein_coding	26908
36.417	-0.59612	0.426115	0.000620903	0.0218563	ENSMUSG00000040875	Osbpl10	protein_coding	74486
9497.77	-0.595105	0.183875	4.90482e-06	0.000693517	ENSMUSG00000033595	Lgi3	protein_coding	213469
345.404	-0.590098	0.297819	0.000193124	0.0100294	ENSMUSG00000020282	Rhbdf1	protein_coding	13650
61.2747	-0.58702	0.338208	0.000339668	0.0149224	ENSMUSG00000116534	AC124681.1	TEC	NA
1547.91	-0.58487	0.198272	1.28784e-05	0.00140709	ENSMUSG00000023026	Dip2b	protein_coding	239667
1978.88	-0.580033	0.175514	3.89075e-06	0.00061183	ENSMUSG00000028328	Tmod1	protein_coding	21916
686.518	-0.579908	0.157484	9.61562e-07	0.000185968	ENSMUSG00000050310	Rictor	protein_coding	78757
1080.61	-0.57673	0.307129	0.00025894	0.0122385	ENSMUSG00000038608	Dock10	protein_coding	210293
2838.16	-0.576706	0.146891	3.63575e-07	8.52501e-05	ENSMUSG00000034930	Rtkn	protein_coding	20166
348.319	-0.57368	0.264923	0.000129972	0.00753842	ENSMUSG00000027654	Fam83d	protein_coding	71878
347.409	-0.573392	0.259614	0.000116293	0.00698836	ENSMUSG00000003746	Man1a	protein_coding	17155
1715.15	-0.570676	0.213281	3.12445e-05	0.00255204	ENSMUSG00000021670	Hmgcr	protein_coding	15357
114.553	-0.569049	0.205329	2.33523e-05	0.0021012	ENSMUSG00000027353	Mcm8	protein_coding	66634
442.572	-0.566504	0.197166	1.69963e-05	0.00165217	ENSMUSG00000025060	Slk	protein_coding	20874
332.654	-0.560595	0.346092	0.000483472	0.018744	ENSMUSG00000003411	Rab3b	protein_coding	69908
1843.15	-0.559956	0.201433	2.31967e-05	0.00209843	ENSMUSG00000032193	Ldlr	protein_coding	16835
199.628	-0.556843	0.245044	0.00010389	0.00647462	ENSMUSG00000054434	Tmem120b	protein_coding	330189
32.1473	-0.556238	0.389054	0.000704512	0.0239477	ENSMUSG00000063687	Pcdhb5	protein_coding	93876
290.087	-0.555972	0.245789	0.000107197	0.00660697	ENSMUSG00000063450	Syne2	protein_coding	319565
790.198	-0.55332	0.281264	0.000230681	0.011218	ENSMUSG00000089809	Rasgef1b	protein_coding	320292
1039.26	-0.552356	0.204487	3.02219e-05	0.0025174	ENSMUSG00000030739	Myh14	protein_coding	71960
43.4588	-0.551845	0.335814	0.000479644	0.0186817	ENSMUSG00000075330	A930003A15Rik	lincRNA	NA
2776.29	-0.551076	0.178881	8.75436e-06	0.00109112	ENSMUSG00000025153	Fasn	protein_coding	14104
229.504	-0.549918	0.390013	0.000750935	0.0248725	ENSMUSG00000047109	Cldn14	protein_coding	56173
742.513	-0.547062	0.185976	1.41169e-05	0.00148457	ENSMUSG00000054720	Lrrc8c	protein_coding	100604
323.101	-0.542537	0.249425	0.000142143	0.00805288	ENSMUSG00000022946	Dopey2	protein_coding	70028
3471.06	-0.538251	0.129219	1.24771e-07	3.74894e-05	ENSMUSG00000041801	Phlda3	protein_coding	27280
143.975	-0.53767	0.443556	0.00107879	0.0312961	ENSMUSG00000035258	Abi3bp	protein_coding	320712
23347.9	-0.535992	0.246088	0.00014471	0.0081576	ENSMUSG00000093930	Hmgcs1	protein_coding	208715
256.283	-0.533783	0.206101	4.48976e-05	0.00339602	ENSMUSG00000044791	Setd2	protein_coding	235626
547.177	-0.533324	0.284893	0.000315515	0.0142711	ENSMUSG00000021097	Clmn	protein_coding	94040
311.625	-0.530527	0.194342	2.93118e-05	0.00247839	ENSMUSG00000034518	Hmgxb4	protein_coding	70823
746.865	-0.530517	0.120303	4.08437e-08	1.63628e-05	ENSMUSG00000028655	Mfsd2a	protein_coding	76574
30567.6	-0.530381	0.304998	0.00043267	0.0173554	ENSMUSG00000027375	Mal	protein_coding	17153
74.3446	-0.525617	0.392564	0.000951786	0.0288554	ENSMUSG00000056895	Hist3h2ba	protein_coding	78303
15.3124	-0.523724	0.504288	0.00140077	0.0367334	ENSMUSG00000030110	Ret	protein_coding	19713
64.0011	-0.522768	0.581437	0.00149957	0.0384632	ENSMUSG00000064023	Klk8	protein_coding	259277
3533.6	-0.52069	0.149558	2.12106e-06	0.00037176	ENSMUSG00000031990	Jam3	protein_coding	83964
285.635	-0.520593	0.538628	0.00149281	0.0384068	ENSMUSG00000001946	Esam	protein_coding	69524
55.9302	-0.518567	0.347488	0.000756932	0.0250219	ENSMUSG00000009876	Cox4i2	protein_coding	84682
1752.05	-0.516813	0.184127	2.38247e-05	0.00212771	ENSMUSG00000040537	Adam22	protein_coding	11496
133.484	-0.513701	0.4525	0.00134121	0.0361075	ENSMUSG00000053025	Sv2b	protein_coding	64176
154.366	-0.512787	0.268844	0.000318851	0.0143833	ENSMUSG00000024245	Tmem178	protein_coding	68027
566.094	-0.512668	0.220208	0.000105065	0.00649933	ENSMUSG00000066113	Adamtsl1	protein_coding	77739
18.9533	-0.510045	0.44809	0.00136268	0.0362793	ENSMUSG00000020583	Matn3	protein_coding	17182
108.651	-0.509893	0.512411	0.00155538	0.0395112	ENSMUSG00000026921	Egfl7	protein_coding	353156
306.967	-0.506935	0.249247	0.000239173	0.0115823	ENSMUSG00000039913	Pak7	protein_coding	241656
319.751	-0.506113	0.171734	1.54011e-05	0.00156108	ENSMUSG00000034573	Ptpn13	protein_coding	19249
352.983	-0.505891	0.282413	0.0004333	0.0173554	ENSMUSG00000039908	Slc26a11	protein_coding	268512
670.47	-0.505169	0.129891	4.15304e-07	9.3172e-05	ENSMUSG00000037487	Ubr5	protein_coding	70790
8.72003	-0.503881	0.560895	0.00166568	0.0411553	ENSMUSG00000005553	Atp4a	protein_coding	11944
11264.8	-0.501504	0.333165	0.000807589	0.0259818	ENSMUSG00000026109	Tmeff2	protein_coding	56363
60.8375	-0.501331	0.349854	0.000922704	0.0282794	ENSMUSG00000034579	Pla2g3	protein_coding	237625
1463.43	-0.500375	0.286658	0.00049417	0.0190121	ENSMUSG00000069601	Ank3	protein_coding	11735
77.5182	-0.499177	0.318716	0.000726564	0.0243045	ENSMUSG00000059900	Tmem40	protein_coding	94346
283.915	-0.496985	0.178885	2.8044e-05	0.00239527	ENSMUSG00000030401	Rtn2	protein_coding	20167
270.175	-0.49394	0.19533	6.27623e-05	0.00451299	ENSMUSG00000015202	Cnksr3	protein_coding	215748
1303.47	-0.490788	0.135363	1.27724e-06	0.000238788	ENSMUSG00000035206	Sppl2b	protein_coding	73218
70.2901	-0.488963	0.457917	0.00164573	0.040833	ENSMUSG00000022844	Pdia5	protein_coding	72599
3645.39	-0.487995	0.153796	7.36481e-06	0.000945957	ENSMUSG00000020917	Acly	protein_coding	104112
354.743	-0.48797	0.300231	0.000684298	0.023546	ENSMUSG00000027004	Frzb	protein_coding	20378
374.413	-0.485676	0.148304	5.09555e-06	0.000708577	ENSMUSG00000023977	Ubr2	protein_coding	224826
21.6684	-0.484674	0.619385	0.00174977	0.0422405	ENSMUSG00000025386	Pde6g	protein_coding	18588
3304.39	-0.484515	0.205407	0.000108962	0.00669124	ENSMUSG00000058070	Eml1	protein_coding	68519
41.8139	-0.484147	0.669931	0.00154403	0.0394232	ENSMUSG00000051669	AU021092	protein_coding	239691
21621.2	-0.480968	0.342851	0.00108867	0.0314203	ENSMUSG00000076439	Mog	protein_coding	17441
38.8202	-0.480964	0.543258	0.00190205	0.0444244	ENSMUSG00000026308	Klhl30	protein_coding	70788
31.741	-0.480284	0.329572	0.000992282	0.0296031	ENSMUSG00000106715	Tmem265	protein_coding	105180375
159.742	-0.478522	0.360355	0.00124981	0.0343055	ENSMUSG00000041268	Dmxl2	protein_coding	235380
123.859	-0.477865	0.195413	8.70866e-05	0.00574635	ENSMUSG00000022568	Scrib	protein_coding	105782
2197.55	-0.47777	0.176682	3.8797e-05	0.00300663	ENSMUSG00000028962	Slc4a2	protein_coding	20535
102.872	-0.476694	0.215413	0.000171735	0.009232	ENSMUSG00000108173	Gm44231	TEC	NA
161.727	-0.475784	0.239384	0.000314768	0.0142711	ENSMUSG00000032657	Fam189b	protein_coding	68521
24.3974	-0.474054	0.427141	0.00171797	0.0418289	ENSMUSG00000030406	Gipr	protein_coding	381853
1406.28	-0.473985	0.231014	0.000269247	0.0125843	ENSMUSG00000036181	Hist1h1c	protein_coding	50708
822	-0.473599	0.269493	0.000555416	0.020141	ENSMUSG00000026347	Tmem163	protein_coding	72160
218.635	-0.472619	0.293433	0.000768617	0.0252221	ENSMUSG00000048442	Smim5	protein_coding	66528
146.672	-0.471095	0.355203	0.00130846	0.0355672	ENSMUSG00000032012	Nectin1	protein_coding	58235
685.189	-0.468442	0.104954	3.35888e-08	1.48728e-05	ENSMUSG00000041638	Gcn1l1	protein_coding	231659
190.747	-0.466174	0.153943	1.36493e-05	0.0014722	ENSMUSG00000053289	Ddx10	protein_coding	77591
9.40786	-0.464072	0.745392	0.00105872	0.0309271	ENSMUSG00000033633	Clec18a	protein_coding	353287
20.1216	-0.461778	0.602523	0.00199399	0.0458188	ENSMUSG00000025494	Sigirr	protein_coding	24058
1853.33	-0.460793	0.122255	7.93345e-07	0.0001648	ENSMUSG00000034586	Hid1	protein_coding	217310
280.497	-0.458443	0.149621	1.25164e-05	0.00139471	ENSMUSG00000034525	Ice1	protein_coding	218333
683.565	-0.457559	0.303992	0.00103682	0.0304991	ENSMUSG00000037962	Rflna	protein_coding	73121
187.198	-0.456079	0.187615	0.000102251	0.0064197	ENSMUSG00000025821	Zfp282	protein_coding	101095
157.459	-0.452387	0.300619	0.00107076	0.0311403	ENSMUSG00000034163	Zfc3h1	protein_coding	216345
316.479	-0.450493	0.184376	0.000101827	0.0064197	ENSMUSG00000059921	Unc5c	protein_coding	22253
1275.72	-0.449964	0.206524	0.00021939	0.0110074	ENSMUSG00000037679	Inf2	protein_coding	70435
321.628	-0.448576	0.160035	3.2785e-05	0.00261894	ENSMUSG00000020064	Herc4	protein_coding	67345
728.911	-0.448485	0.157955	2.90285e-05	0.00246684	ENSMUSG00000039637	Coro7	protein_coding	78885
106.869	-0.448464	0.533752	0.00231051	0.0498418	ENSMUSG00000027347	Rasgrp1	protein_coding	19419
102.751	-0.446608	0.29323	0.00107157	0.0311403	ENSMUSG00000021572	Cep72	protein_coding	74470
237.358	-0.444185	0.145181	1.38583e-05	0.00147583	ENSMUSG00000063455	D630045J12Rik	protein_coding	330286
1481.14	-0.440048	0.108543	2.61044e-07	6.97195e-05	ENSMUSG00000026641	Usf1	protein_coding	22278
21.864	-0.437039	0.600033	0.00222793	0.0485585	ENSMUSG00000038188	Scarf1	protein_coding	380713
1242.71	-0.437015	0.179418	0.000113543	0.00689702	ENSMUSG00000070733	Fryl	protein_coding	72313
1097.91	-0.432584	0.181614	0.000137377	0.00786226	ENSMUSG00000027603	Ggt7	protein_coding	207182
640.106	-0.43241	0.167328	7.42582e-05	0.00509987	ENSMUSG00000040225	Prrc2c	protein_coding	226562
55.1836	-0.43208	0.259736	0.000880911	0.0276019	ENSMUSG00000096002	Vmn2r53	protein_coding	637908
2594.54	-0.429555	0.194425	0.000230056	0.011218	ENSMUSG00000047945	Marcksl1	protein_coding	17357
144.813	-0.428543	0.211656	0.000380623	0.016051	ENSMUSG00000055670	Zzef1	protein_coding	195018
3228.04	-0.4267	0.204422	0.000327022	0.0145954	ENSMUSG00000023832	Acat2	protein_coding	110460
434.94	-0.42567	0.297785	0.00146303	0.0379305	ENSMUSG00000031558	Slit2	protein_coding	20563
15.4997	-0.422388	0.365582	0.00225755	0.0490137	ENSMUSG00000072647	Adam1a	protein_coding	280668
2265	-0.420042	0.185877	0.000213825	0.0108368	ENSMUSG00000019647	Sema6a	protein_coding	20358
512.574	-0.417749	0.110415	1.01388e-06	0.000193859	ENSMUSG00000060402	Chst8	protein_coding	68947
2726.74	-0.416758	0.266897	0.00120967	0.0334768	ENSMUSG00000027533	Fabp5	protein_coding	16592
321.522	-0.415616	0.240485	0.000854717	0.0270837	ENSMUSG00000051316	Taf7	protein_coding	24074
26.7059	-0.413558	0.661404	0.00185059	0.0440425	ENSMUSG00000025422	Agap2	protein_coding	216439
1032.13	-0.40975	0.179829	0.000219487	0.0110074	ENSMUSG00000029592	Usp30	protein_coding	100756
334.005	-0.408324	0.207918	0.000514346	0.0193288	ENSMUSG00000039850	Endov	protein_coding	338371
4082.63	-0.406333	0.150738	6.41027e-05	0.0045538	ENSMUSG00000014602	Kif1a	protein_coding	16560
449.336	-0.405478	0.286347	0.00172511	0.0418289	ENSMUSG00000029552	Tes	protein_coding	21753
217.437	-0.405141	0.154721	8.275e-05	0.00550337	ENSMUSG00000041215	Yeats2	protein_coding	208146
99.7966	-0.404759	0.277372	0.00160437	0.040139	ENSMUSG00000014773	Dll1	protein_coding	13388
1669.39	-0.404391	0.27797	0.00162189	0.0404894	ENSMUSG00000036985	Zdhhc9	protein_coding	208884
59.1092	-0.403162	0.32492	0.00231427	0.0498591	ENSMUSG00000064141	Zfp69	protein_coding	381549
283.543	-0.402745	0.172755	0.000200081	0.0102327	ENSMUSG00000025145	Lrrc45	protein_coding	217366
662.367	-0.402167	0.184758	0.000309479	0.0140738	ENSMUSG00000034602	Mon2	protein_coding	67074
1289.57	-0.401504	0.300114	0.00202545	0.0460197	ENSMUSG00000037736	Limch1	protein_coding	77569
1464.16	-0.395569	0.216001	0.00078366	0.0254817	ENSMUSG00000038695	Josd2	protein_coding	66124
1139.27	-0.393199	0.0919873	1.52015e-07	4.48736e-05	ENSMUSG00000024290	Rock1	protein_coding	19877
19669.4	-0.392977	0.112966	4.53021e-06	0.000662829	ENSMUSG00000036503	Rnf13	protein_coding	24017
4788.3	-0.392226	0.258596	0.00158086	0.0397009	ENSMUSG00000017344	Vtn	protein_coding	22370
152.543	-0.391109	0.26044	0.00164099	0.0407847	ENSMUSG00000100147	1700047M11Rik	lincRNA	NA
818.956	-0.390614	0.133796	3.56998e-05	0.00280694	ENSMUSG00000031657	Heatr3	protein_coding	234549
3018.65	-0.387385	0.179886	0.000373996	0.015851	ENSMUSG00000032086	Bace1	protein_coding	23821
477.104	-0.387248	0.219684	0.000981159	0.0295331	ENSMUSG00000014668	Chfr	protein_coding	231600
740.513	-0.38541	0.124842	2.11777e-05	0.00195789	ENSMUSG00000022893	Adamts1	protein_coding	11504
6051.57	-0.384512	0.121141	1.56977e-05	0.00158162	ENSMUSG00000003528	Slc25a1	protein_coding	13358
8748.13	-0.383372	0.0871189	9.63608e-08	3.17915e-05	ENSMUSG00000041889	Shisa4	protein_coding	77552
13813.7	-0.38297	0.268055	0.001999	0.0458188	ENSMUSG00000027858	Tspan2	protein_coding	70747
633.093	-0.382941	0.102462	1.81809e-06	0.000325438	ENSMUSG00000026698	Pigc	protein_coding	67292
563.873	-0.380775	0.115547	1.05388e-05	0.00125578	ENSMUSG00000028617	Lrrc42	protein_coding	77809
371.694	-0.379921	0.266785	0.00206464	0.0463196	ENSMUSG00000026558	Uck2	protein_coding	80914
813.285	-0.379861	0.0935738	4.80557e-07	0.000105011	ENSMUSG00000055204	Ankrd17	protein_coding	81702
393.498	-0.379292	0.208159	0.000915963	0.0282789	ENSMUSG00000022096	Hr	protein_coding	15460
341.982	-0.376391	0.251597	0.00186382	0.0441699	ENSMUSG00000022887	Masp1	protein_coding	17174
731.554	-0.376384	0.13513	6.50754e-05	0.00458142	ENSMUSG00000024201	Kdm4b	protein_coding	193796
406.646	-0.376162	0.251769	0.00187407	0.0442881	ENSMUSG00000097185	Gm26596	TEC	NA
651.38	-0.374942	0.174174	0.000420914	0.017107	ENSMUSG00000009418	Nav1	protein_coding	215690
226.271	-0.366058	0.215777	0.00135991	0.0362627	ENSMUSG00000033396	Spg11	protein_coding	214585
865.718	-0.366012	0.177429	0.000578959	0.0207832	ENSMUSG00000044528	Tram1l1	protein_coding	229801
185.813	-0.36298	0.25208	0.0023087	0.0498418	ENSMUSG00000026147	Col9a1	protein_coding	12839
2936.73	-0.36275	0.227225	0.00172208	0.0418289	ENSMUSG00000033161	Atp1a1	protein_coding	11928
231.34	-0.362494	0.242916	0.00210926	0.0470695	ENSMUSG00000048787	Dcun1d3	protein_coding	233805
1478.02	-0.357805	0.124946	6.35562e-05	0.00455063	ENSMUSG00000024772	Ehd1	protein_coding	13660
98.7038	-0.357092	0.236918	0.00215096	0.0477467	ENSMUSG00000021958	Pinx1	protein_coding	72400
8367.61	-0.356204	0.183865	0.000867816	0.0273443	ENSMUSG00000021273	Fdft1	protein_coding	14137
452.23	-0.355224	0.16083	0.000445922	0.0176959	ENSMUSG00000022141	Nipbl	protein_coding	71175
175.864	-0.352282	0.142186	0.000221116	0.0110074	ENSMUSG00000097617	Gm10687	antisense	NA
919.499	-0.350775	0.190581	0.00114589	0.0324229	ENSMUSG00000039686	Zer1	protein_coding	227693
5537.83	-0.349174	0.205182	0.00157386	0.0396434	ENSMUSG00000035093	Secisbp2l	protein_coding	70354
1294.76	-0.349044	0.227647	0.00220401	0.0483061	ENSMUSG00000033904	Ccp110	protein_coding	101565
167.773	-0.347504	0.160043	0.000535899	0.0197309	ENSMUSG00000061731	Ext1	protein_coding	14042
477.414	-0.344238	0.17929	0.00102349	0.0302472	ENSMUSG00000035189	Ano4	protein_coding	320091
562.882	-0.34383	0.216975	0.00209902	0.0469656	ENSMUSG00000002980	Bcam	protein_coding	57278
429.557	-0.342142	0.112412	4.38941e-05	0.0033571	ENSMUSG00000043702	Pde12	protein_coding	211948
1107.34	-0.341481	0.0736996	6.39778e-08	2.19692e-05	ENSMUSG00000028405	Aco1	protein_coding	11428
2594.7	-0.340813	0.142404	0.000323256	0.0145043	ENSMUSG00000019055	Plod1	protein_coding	18822
479.775	-0.339625	0.201824	0.00179986	0.0432018	ENSMUSG00000034574	Daam1	protein_coding	208846
4692.28	-0.339441	0.187693	0.00138305	0.0364751	ENSMUSG00000032018	Sc5d	protein_coding	235293
302.744	-0.33878	0.172839	0.000990365	0.0295984	ENSMUSG00000024392	Bag6	protein_coding	224727
179.428	-0.338413	0.137989	0.000283351	0.0131341	ENSMUSG00000039781	Cep131	protein_coding	12009
682.155	-0.338399	0.143663	0.000369377	0.0158286	ENSMUSG00000020850	Prpf8	protein_coding	192159
324.045	-0.338278	0.140589	0.000322494	0.0145043	ENSMUSG00000078317	F8a	protein_coding	14070
2733.27	-0.336662	0.153401	0.000574439	0.0207414	ENSMUSG00000039621	Prex1	protein_coding	277360
809.268	-0.33659	0.166509	0.000879168	0.0275986	ENSMUSG00000009828	Ick	protein_coding	56542
1333.88	-0.335928	0.118602	9.5607e-05	0.0060935	ENSMUSG00000030410	Dmwd	protein_coding	13401
1173.23	-0.33521	0.131315	0.000223094	0.0110731	ENSMUSG00000007655	Cav1	protein_coding	12389
131.649	-0.335107	0.183698	0.00140018	0.0367334	ENSMUSG00000031822	Gse1	protein_coding	382034
1351.32	-0.333528	0.0928095	6.9572e-06	0.000900476	ENSMUSG00000029713	Gnb2	protein_coding	14693
723.71	-0.333241	0.179248	0.00132414	0.0358776	ENSMUSG00000030287	Itpr2	protein_coding	16439
3669.87	-0.33011	0.17468	0.00128173	0.034998	ENSMUSG00000021703	Serinc5	protein_coding	218442
472.62	-0.32992	0.183344	0.00156361	0.0395442	ENSMUSG00000034570	Inpp5j	protein_coding	170835
1350.94	-0.328949	0.120171	0.000142127	0.00805288	ENSMUSG00000109901	Chmp1b	protein_coding	67064
638.702	-0.328751	0.0944953	1.17002e-05	0.00133306	ENSMUSG00000031314	Taf1	protein_coding	270627
517.58	-0.327902	0.185734	0.00171797	0.0418289	ENSMUSG00000038271	Iffo1	protein_coding	320678
762.829	-0.327836	0.106824	5.05861e-05	0.00371687	ENSMUSG00000031349	Nsdhl	protein_coding	18194
4112.28	-0.326467	0.127024	0.000240433	0.0115823	ENSMUSG00000025809	Itgb1	protein_coding	16412
9874.39	-0.325737	0.172257	0.00134473	0.0361444	ENSMUSG00000015714	Cers2	protein_coding	76893
13942.8	-0.322548	0.144392	0.000623908	0.0219162	ENSMUSG00000015149	Sirt2	protein_coding	64383
563.657	-0.321515	0.162013	0.0011476	0.0324229	ENSMUSG00000028402	Mpdz	protein_coding	17475
2058.44	-0.321038	0.167225	0.0013346	0.0360235	ENSMUSG00000051185	Fam174a	protein_coding	67698
3641.76	-0.320658	0.0977394	2.7701e-05	0.00238545	ENSMUSG00000021910	Nisch	protein_coding	64652
6982.39	-0.320507	0.0674704	5.49795e-08	1.94204e-05	ENSMUSG00000029106	Add1	protein_coding	11518
696.703	-0.318	0.151047	0.000906663	0.0280949	ENSMUSG00000053333	Dis3l2	protein_coding	208718
2487.18	-0.317808	0.0861518	6.41187e-06	0.000856239	ENSMUSG00000031156	Slc35a2	protein_coding	22232
386.685	-0.316166	0.184753	0.00219042	0.0482407	ENSMUSG00000041966	Dcaf17	protein_coding	75763
846.584	-0.316133	0.138446	0.000601416	0.0213335	ENSMUSG00000037960	Card19	protein_coding	68480
1618.48	-0.315712	0.0974511	3.48947e-05	0.00275652	ENSMUSG00000037278	Tmem97	protein_coding	69071
846.578	-0.315599	0.160384	0.00128336	0.034998	ENSMUSG00000034275	Igsf9b	protein_coding	235086
1811.18	-0.315102	0.0907553	1.53854e-05	0.00156108	ENSMUSG00000024426	Atat1	protein_coding	73242
403.717	-0.314951	0.110947	0.000130374	0.00753842	ENSMUSG00000028910	Mecr	protein_coding	26922
1674.9	-0.312863	0.0931471	2.41803e-05	0.00214136	ENSMUSG00000068882	Ssb	protein_coding	20823
1401.79	-0.3128	0.172123	0.00183776	0.0437992	ENSMUSG00000027669	Gnb4	protein_coding	14696
917.158	-0.311084	0.10206	7.20056e-05	0.00500647	ENSMUSG00000026988	Wdsub1	protein_coding	72137
4269.55	-0.309032	0.164695	0.0017014	0.0416706	ENSMUSG00000026442	Nfasc	protein_coding	269116
598.786	-0.308615	0.135566	0.000681365	0.023546	ENSMUSG00000006392	Med8	protein_coding	80509
207.499	-0.307962	0.176199	0.00224499	0.0488038	ENSMUSG00000020802	Ube2o	protein_coding	217342
371.207	-0.304171	0.123987	0.000463531	0.0182288	ENSMUSG00000054874	Pcnx3	protein_coding	104401
367.429	-0.301659	0.16323	0.0019842	0.0456719	ENSMUSG00000029108	Pcdh7	protein_coding	54216
1237.25	-0.30066	0.142995	0.00115695	0.0325532	ENSMUSG00000006005	Tpr	protein_coding	108989
304.859	-0.300074	0.143799	0.00120946	0.0334768	ENSMUSG00000108348	Gm42372	protein_coding	105247240
1034.74	-0.299505	0.116429	0.000362868	0.0157361	ENSMUSG00000022843	Clcn2	protein_coding	12724
407.148	-0.299491	0.128748	0.000689967	0.0236639	ENSMUSG00000042605	Atxn2	protein_coding	20239
575.34	-0.299379	0.163223	0.00210296	0.0469912	ENSMUSG00000038058	Nod1	protein_coding	107607
465.697	-0.297231	0.156601	0.00189738	0.0444244	ENSMUSG00000062444	Ap3b2	protein_coding	11775
1141.79	-0.296968	0.151019	0.00164778	0.040833	ENSMUSG00000023990	Tfeb	protein_coding	21425
3336.01	-0.296931	0.149325	0.00157208	0.0396434	ENSMUSG00000045962	Wnk1	protein_coding	232341
2995.75	-0.294545	0.105387	0.000210298	0.0106902	ENSMUSG00000068739	Sars	protein_coding	20226
1054.09	-0.294309	0.0972158	0.000103896	0.00647462	ENSMUSG00000035247	Hectd1	protein_coding	207304
262.952	-0.294024	0.158785	0.00217898	0.0481148	ENSMUSG00000027829	Ccnl1	protein_coding	56706
210.692	-0.292793	0.13013	0.000920864	0.0282794	ENSMUSG00000026836	Acvr1	protein_coding	11477
1307.85	-0.290018	0.0988428	0.000150207	0.00839663	ENSMUSG00000028719	Cmpk1	protein_coding	66588
431.933	-0.289948	0.154773	0.00220487	0.0483061	ENSMUSG00000044519	Zfp488	protein_coding	382867
973.366	-0.289725	0.1012	0.000187288	0.00978668	ENSMUSG00000040356	Skiv2l	protein_coding	108077
205.425	-0.288956	0.148339	0.00191763	0.0445664	ENSMUSG00000037210	Fam193a	protein_coding	231128
988.287	-0.286462	0.113215	0.000504638	0.0192446	ENSMUSG00000032705	Exd2	protein_coding	97827
1503.85	-0.285984	0.124173	0.000902012	0.0280949	ENSMUSG00000045983	Eif4g1	protein_coding	208643
521.589	-0.285179	0.111897	0.000491345	0.0189618	ENSMUSG00000032777	Gtf3c1	protein_coding	233863
956.681	-0.283101	0.0823507	3.22564e-05	0.00259688	ENSMUSG00000033985	Tesk2	protein_coding	230661
493.186	-0.283059	0.114993	0.000638612	0.022247	ENSMUSG00000030521	Mphosph10	protein_coding	67973
1541.62	-0.283056	0.131179	0.00132637	0.0358803	ENSMUSG00000039230	Tbcd	protein_coding	108903
597.056	-0.282879	0.138682	0.00172523	0.0418289	ENSMUSG00000016409	Nkap	protein_coding	67050
1044.15	-0.28137	0.123928	0.00105002	0.0308335	ENSMUSG00000040354	Mars	protein_coding	216443
464.145	-0.280999	0.132325	0.00147854	0.0382149	ENSMUSG00000028936	Rpl22	protein_coding	19934
1411.27	-0.279857	0.144543	0.00224181	0.0487977	ENSMUSG00000053291	Rab4b	protein_coding	19342
638.716	-0.278765	0.104837	0.000407827	0.0167368	ENSMUSG00000039357	Fut11	protein_coding	73068
261.615	-0.275288	0.12637	0.00143113	0.0373916	ENSMUSG00000021782	Dlg5	protein_coding	71228
386.803	-0.273651	0.111645	0.000768985	0.0252221	ENSMUSG00000048878	Hexim1	protein_coding	192231
578.134	-0.27	0.115249	0.00106671	0.0311066	ENSMUSG00000042207	Kdm5b	protein_coding	75605
535.549	-0.268449	0.0943396	0.000290392	0.0133182	ENSMUSG00000032637	Atxn2l	protein_coding	233871
6151.61	-0.267098	0.0846976	0.000115796	0.00698343	ENSMUSG00000002015	Bcap31	protein_coding	27061
369.798	-0.266889	0.12515	0.00181344	0.0433817	ENSMUSG00000024424	Ttc39c	protein_coding	72747
4206.37	-0.26622	0.0952835	0.000350842	0.0153331	ENSMUSG00000027309	4930402H24Rik	protein_coding	228602
2856.9	-0.266059	0.088998	0.000197772	0.0101455	ENSMUSG00000020719	Ddx5	protein_coding	13207
1585.73	-0.26567	0.112906	0.0011202	0.0319465	ENSMUSG00000071074	Yipf3	protein_coding	28064
265.364	-0.26379	0.128819	0.00228267	0.0493678	ENSMUSG00000022009	Nufip1	protein_coding	27275
966.492	-0.261412	0.117658	0.00163033	0.0406399	ENSMUSG00000027570	Col9a3	protein_coding	12841
403.644	-0.261363	0.125752	0.00222693	0.0485585	ENSMUSG00000033931	Rbm34	protein_coding	52202
4582.24	-0.261142	0.0639729	4.08186e-06	0.000624377	ENSMUSG00000033917	Gde1	protein_coding	56209
6491.96	-0.26086	0.114687	0.00146029	0.037918	ENSMUSG00000063077	Kif1b	protein_coding	16561
1357.64	-0.260087	0.102537	0.000784766	0.0254817	ENSMUSG00000020982	Nemf	protein_coding	66244
1517.64	-0.260082	0.123829	0.00217127	0.0480076	ENSMUSG00000038816	Ctnnal1	protein_coding	54366
368.559	-0.259477	0.102085	0.000782743	0.0254817	ENSMUSG00000007827	Ankrd26	protein_coding	232339
5973.78	-0.259049	0.116528	0.00169154	0.0415501	ENSMUSG00000022463	Srebf2	protein_coding	20788
2701.19	-0.258343	0.103645	0.000904497	0.0280949	ENSMUSG00000032763	Ilvbl	protein_coding	216136
1984.64	-0.257651	0.106351	0.00108798	0.0314203	ENSMUSG00000023087	Noct	protein_coding	12457
3745.31	-0.25723	0.0685617	1.67801e-05	0.00164962	ENSMUSG00000056234	Ncoa4	protein_coding	27057
1805.68	-0.256901	0.0914804	0.000399734	0.0165889	ENSMUSG00000016554	Eif3d	protein_coding	55944
6399.24	-0.254227	0.0940874	0.000563694	0.0203972	ENSMUSG00000026255	Efhd1	protein_coding	98363
1321.19	-0.25393	0.102014	0.000986116	0.0295815	ENSMUSG00000043962	Thrap3	protein_coding	230753
475.332	-0.253122	0.0767216	9.35839e-05	0.00607271	ENSMUSG00000024382	Ercc3	protein_coding	13872
1381.79	-0.2525	0.111062	0.00168804	0.0415249	ENSMUSG00000032740	Ccdc88a	protein_coding	108686
722.893	-0.252446	0.100326	0.000946031	0.0287327	ENSMUSG00000032519	Slc25a38	protein_coding	208638
2562.56	-0.252083	0.0990235	0.000883813	0.0276413	ENSMUSG00000032788	Pdxk	protein_coding	216134
545.104	-0.251483	0.0994735	0.00093393	0.0284522	ENSMUSG00000028029	Aimp1	protein_coding	13722
887.616	-0.247413	0.0893377	0.000530233	0.0195651	ENSMUSG00000008036	Ap2s1	protein_coding	232910
332.478	-0.244169	0.104641	0.00170012	0.0416706	ENSMUSG00000027677	Ttc14	protein_coding	67120
15736.6	-0.244123	0.0889116	0.000600938	0.0213335	ENSMUSG00000039542	Ncam1	protein_coding	17967
2603.77	-0.24373	0.0771588	0.000177229	0.00940712	ENSMUSG00000004460	Dnajb11	protein_coding	67838
2116	-0.239584	0.0844737	0.000506678	0.0192446	ENSMUSG00000028049	Scamp3	protein_coding	24045
1127.44	-0.238309	0.0912837	0.000956173	0.0288898	ENSMUSG00000021832	Psmc6	protein_coding	67089
1520.2	-0.238307	0.0711898	0.000105018	0.00649933	ENSMUSG00000046062	Ppp1r15b	protein_coding	108954
1764.23	-0.237345	0.0662945	4.69095e-05	0.00349247	ENSMUSG00000016253	Nelfcd	protein_coding	57314
1836.67	-0.233439	0.0934586	0.00138586	0.0364921	ENSMUSG00000015247	Nipsnap3b	protein_coding	66536
1752.98	-0.230295	0.0887892	0.00115039	0.0324229	ENSMUSG00000032187	Smarca4	protein_coding	20586
1126.85	-0.230229	0.09845	0.00214042	0.0477016	ENSMUSG00000020184	Mdm2	protein_coding	17246
5505.81	-0.230173	0.0687428	0.000121428	0.00716893	ENSMUSG00000037824	Tspan14	protein_coding	52588
526.143	-0.229301	0.08096	0.000615525	0.0217124	ENSMUSG00000026799	Med27	protein_coding	68975
1298.57	-0.226648	0.0808154	0.000697124	0.0237927	ENSMUSG00000006675	P4htm	protein_coding	74443
954.797	-0.226638	0.0821607	0.000792002	0.0255782	ENSMUSG00000004929	Thop1	protein_coding	50492
851.209	-0.225291	0.0938822	0.00202194	0.0460197	ENSMUSG00000024502	Jakmip2	protein_coding	76217
1488.57	-0.223561	0.0828876	0.000986283	0.0295815	ENSMUSG00000003437	Paf1	protein_coding	54624
5818.04	-0.223426	0.0916107	0.00190234	0.0444244	ENSMUSG00000025410	Dctn2	protein_coding	69654
8016.43	-0.223379	0.0698693	0.000226183	0.0111676	ENSMUSG00000030704	Rab6a	protein_coding	19346
1133.91	-0.223079	0.0847126	0.00117685	0.032893	ENSMUSG00000047921	Trappc9	protein_coding	76510
14053.2	-0.220373	0.0803501	0.000921305	0.0282794	ENSMUSG00000038668	Lpar1	protein_coding	14745
948.269	-0.21614	0.0857939	0.00176959	0.0425968	ENSMUSG00000039483	Asb6	protein_coding	72323
2001.2	-0.215399	0.0867215	0.00195532	0.0451306	ENSMUSG00000024583	Txnl1	protein_coding	53382
325.319	-0.214705	0.0832254	0.00155687	0.0395112	ENSMUSG00000021428	Riok1	protein_coding	71340
965.491	-0.213603	0.0832086	0.00163776	0.0407647	ENSMUSG00000024422	Dhx16	protein_coding	69192
1103.69	-0.208043	0.0830176	0.00209094	0.046847	ENSMUSG00000026797	Stxbp1	protein_coding	20910
4.4453	-0.207705	0.557111	0.00137331	0.0363322	ENSMUSG00000032292	Nr2e3	protein_coding	23958
5212.29	-0.20589	0.0574106	7.88973e-05	0.00528895	ENSMUSG00000004040	Stat3	protein_coding	20848
2319.68	-0.203318	0.0571005	9.02046e-05	0.00592884	ENSMUSG00000029405	G3bp2	protein_coding	23881
1756.2	-0.200292	0.0650359	0.000478952	0.0186817	ENSMUSG00000030741	Spns1	protein_coding	73658
911.002	-0.199769	0.0714823	0.00111684	0.0319465	ENSMUSG00000030284	Creld1	protein_coding	171508
2347.01	-0.198368	0.0647453	0.000518083	0.0193288	ENSMUSG00000026356	Dars	protein_coding	226414
1982.84	-0.195037	0.0620918	0.000427651	0.0173192	ENSMUSG00000025856	Pdgfa	protein_coding	18590
1549.76	-0.191438	0.0657767	0.000909649	0.0281356	ENSMUSG00000020840	Blmh	protein_coding	104184
3294.19	-0.191256	0.0728321	0.00200137	0.0458188	ENSMUSG00000001924	Uba1	protein_coding	22201
2999.93	-0.187727	0.065917	0.00114883	0.0324229	ENSMUSG00000026727	Rsu1	protein_coding	20163
3614.56	-0.187007	0.0716098	0.00221085	0.0483742	ENSMUSG00000024507	Hsd17b4	protein_coding	15488
1498.02	-0.184481	0.0705624	0.00227394	0.0492423	ENSMUSG00000024799	Tm7sf2	protein_coding	68505
1768.33	-0.179726	0.0569881	0.000508847	0.0192611	ENSMUSG00000058756	Thra	protein_coding	21833
3511.5	-0.177338	0.0576061	0.000665419	0.0231254	ENSMUSG00000032383	Ppib	protein_coding	19035
4936.72	-0.172606	0.0561996	0.00072239	0.0242613	ENSMUSG00000036138	Acaa1a	protein_coding	113868
3883.08	-0.170665	0.0597273	0.00140157	0.0367334	ENSMUSG00000027187	Cat	protein_coding	12359
2194.45	-0.155614	0.0562653	0.00215846	0.0478502	ENSMUSG00000033793	Atp6v1h	protein_coding	108664
20.4709	-0.15156	0.506163	0.0010523	0.0308468	ENSMUSG00000064330	Pde6h	protein_coding	78600

## Sheet: Diff. expressed pathways
Normalized enrichment scores (NES) of significant pathways identified in gene set enrichment analysis (GSEA) of ONP 30 vs 0 days (adjusted p-value < 0.05, q-value < 0.2)
ID	Description	setSize	enrichmentScore	NES	pvalue	p.adjust	qvalues	rank	leading_edge	core_enrichment
R-MMU-380108	Chemokine receptors bind chemokines	34	-0.925789	-2.54806	1.1201e-06	0.000715222	0.000677288	2	tags=6%, list=0%, signal=6%	ENSMUSG00000045382/ENSMUSG00000073878
R-MMU-1428517	The citric acid (TCA) cycle and respiratory electron transport	167	0.528037	1.94337	1.38074e-06	0.000715222	0.000677288	3042	tags=43%, list=18%, signal=36%	ENSMUSG00000019577/ENSMUSG00000061518/ENSMUSG00000037152/ENSMUSG00000050856/ENSMUSG00000016427/ENSMUSG00000035674/ENSMUSG00000116207/ENSMUSG00000026500/ENSMUSG00000023089/ENSMUSG00000038690/ENSMUSG00000028261/ENSMUSG00000036199/ENSMUSG00000017778/ENSMUSG00000030614/ENSMUSG00000020988/ENSMUSG00000014294/ENSMUSG00000022450/ENSMUSG00000059534/ENSMUSG00000043140/ENSMUSG00000023020/ENSMUSG00000040048/…
R-MMU-163200	Respiratory electron transport, ATP synthesis by chemiosmotic coupling, and heat production by uncoupling proteins.	118	0.540445	1.88929	1.15862e-05	0.0040011	0.00378889	2975	tags=44%, list=18%, signal=37%	ENSMUSG00000061518/ENSMUSG00000037152/ENSMUSG00000050856/ENSMUSG00000016427/ENSMUSG00000035674/ENSMUSG00000026500/ENSMUSG00000023089/ENSMUSG00000038690/ENSMUSG00000028261/ENSMUSG00000036199/ENSMUSG00000017778/ENSMUSG00000030614/ENSMUSG00000014294/ENSMUSG00000022450/ENSMUSG00000059534/ENSMUSG00000043140/ENSMUSG00000023020/ENSMUSG00000040048/ENSMUSG00000002416/ENSMUSG00000041881/ENSMUSG00000035885/…
R-MMU-8948216	Collagen chain trimerization	34	-0.792835	-2.18213	4.83377e-05	0.0107531	0.0101827	1045	tags=32%, list=6%, signal=30%	ENSMUSG00000031273/ENSMUSG00000063564/ENSMUSG00000031503/ENSMUSG00000027570/ENSMUSG00000001435/ENSMUSG00000026837/ENSMUSG00000004098/ENSMUSG00000026147/ENSMUSG00000058806/ENSMUSG00000016356/ENSMUSG00000025650
R-MMU-9696264	RND3 GTPase cycle	38	-0.765369	-2.14494	5.1897e-05	0.0107531	0.0101827	1543	tags=45%, list=9%, signal=41%	ENSMUSG00000027860/ENSMUSG00000006445/ENSMUSG00000039713/ENSMUSG00000021843/ENSMUSG00000021697/ENSMUSG00000024583/ENSMUSG00000039361/ENSMUSG00000032740/ENSMUSG00000070565/ENSMUSG00000021782/ENSMUSG00000021910/ENSMUSG00000007655/ENSMUSG00000024290/ENSMUSG00000022568/ENSMUSG00000034573/ENSMUSG00000026131/ENSMUSG00000000627
R-MMU-1799339	SRP-dependent cotranslational protein targeting to membrane	85	0.565078	1.87036	0.000104934	0.0170037	0.0161018	3132	tags=46%, list=19%, signal=38%	ENSMUSG00000002500/ENSMUSG00000009927/ENSMUSG00000034892/ENSMUSG00000041841/ENSMUSG00000057322/ENSMUSG00000079641/ENSMUSG00000039001/ENSMUSG00000071415/ENSMUSG00000090733/ENSMUSG00000049517/ENSMUSG00000025508/ENSMUSG00000024608/ENSMUSG00000062997/ENSMUSG00000008683/ENSMUSG00000028234/ENSMUSG00000046330/ENSMUSG00000067288/ENSMUSG00000079435/ENSMUSG00000060636/ENSMUSG00000058600/ENSMUSG00000026511/…
R-MMU-191273	Cholesterol biosynthesis	24	-0.908679	-2.36373	0.00011489	0.0170037	0.0161018	1160	tags=83%, list=7%, signal=78%	ENSMUSG00000058258/ENSMUSG00000024799/ENSMUSG00000004880/ENSMUSG00000031168/ENSMUSG00000031604/ENSMUSG00000031349/ENSMUSG00000032018/ENSMUSG00000021273/ENSMUSG00000023832/ENSMUSG00000093930/ENSMUSG00000021670/ENSMUSG00000034926/ENSMUSG00000022351/ENSMUSG00000058454/ENSMUSG00000033105/ENSMUSG00000006517/ENSMUSG00000026675/ENSMUSG00000041939/ENSMUSG00000059743/ENSMUSG00000001467
R-MMU-6799198	Complex I biogenesis	55	0.623336	1.94123	0.000138394	0.0179221	0.0169715	3393	tags=55%, list=20%, signal=44%	ENSMUSG00000037152/ENSMUSG00000016427/ENSMUSG00000035674/ENSMUSG00000023089/ENSMUSG00000028261/ENSMUSG00000036199/ENSMUSG00000030614/ENSMUSG00000014294/ENSMUSG00000022450/ENSMUSG00000043140/ENSMUSG00000040048/ENSMUSG00000002416/ENSMUSG00000041881/ENSMUSG00000022820/ENSMUSG00000021606/ENSMUSG00000026032/ENSMUSG00000005510/ENSMUSG00000030869/ENSMUSG00000027384/ENSMUSG00000020022/ENSMUSG00000035142/…
R-MMU-611105	Respiratory electron transport	95	0.539302	1.81524	0.000205189	0.0236195	0.0223668	2975	tags=46%, list=18%, signal=38%	ENSMUSG00000061518/ENSMUSG00000037152/ENSMUSG00000016427/ENSMUSG00000035674/ENSMUSG00000026500/ENSMUSG00000023089/ENSMUSG00000028261/ENSMUSG00000036199/ENSMUSG00000017778/ENSMUSG00000030614/ENSMUSG00000014294/ENSMUSG00000022450/ENSMUSG00000059534/ENSMUSG00000043140/ENSMUSG00000023020/ENSMUSG00000040048/ENSMUSG00000002416/ENSMUSG00000041881/ENSMUSG00000035885/ENSMUSG00000021520/ENSMUSG00000022820/…
R-MMU-9013026	RHOB GTPase cycle	68	-0.610534	-1.8606	0.000240959	0.0249634	0.0236394	837	tags=22%, list=5%, signal=21%	ENSMUSG00000021697/ENSMUSG00000054364/ENSMUSG00000039585/ENSMUSG00000001552/ENSMUSG00000004677/ENSMUSG00000028059/ENSMUSG00000029108/ENSMUSG00000021662/ENSMUSG00000007655/ENSMUSG00000039621/ENSMUSG00000034574/ENSMUSG00000024290/ENSMUSG00000025060/ENSMUSG00000034930/ENSMUSG00000032135
R-MMU-447115	Interleukin-12 family signaling	10	-0.898383	-1.91016	0.000353781	0.0333197	0.0315525	903	tags=40%, list=5%, signal=38%	ENSMUSG00000025130/ENSMUSG00000004040/ENSMUSG00000000791/ENSMUSG00000025383
R-MMU-9696270	RND2 GTPase cycle	37	-0.693602	-1.93268	0.000402224	0.0347254	0.0328836	2549	tags=43%, list=15%, signal=37%	ENSMUSG00000048661/ENSMUSG00000026556/ENSMUSG00000019951/ENSMUSG00000075415/ENSMUSG00000027860/ENSMUSG00000006445/ENSMUSG00000001313/ENSMUSG00000021843/ENSMUSG00000021697/ENSMUSG00000024583/ENSMUSG00000021782/ENSMUSG00000021910/ENSMUSG00000007655/ENSMUSG00000022568/ENSMUSG00000034573/ENSMUSG00000026131
R-MMU-927802	Nonsense-Mediated Decay (NMD)	106	0.496478	1.70673	0.000490072	0.0350726	0.0332125	3132	tags=40%, list=19%, signal=32%	ENSMUSG00000002500/ENSMUSG00000009927/ENSMUSG00000034892/ENSMUSG00000041841/ENSMUSG00000057322/ENSMUSG00000079641/ENSMUSG00000039001/ENSMUSG00000042772/ENSMUSG00000028675/ENSMUSG00000071415/ENSMUSG00000090733/ENSMUSG00000049517/ENSMUSG00000025508/ENSMUSG00000024608/ENSMUSG00000062997/ENSMUSG00000008683/ENSMUSG00000028234/ENSMUSG00000046330/ENSMUSG00000067288/ENSMUSG00000079435/ENSMUSG00000060636/…
R-MMU-975957	Nonsense Mediated Decay (NMD) enhanced by the Exon Junction Complex (EJC)	106	0.496478	1.70673	0.000490072	0.0350726	0.0332125	3132	tags=40%, list=19%, signal=32%	ENSMUSG00000002500/ENSMUSG00000009927/ENSMUSG00000034892/ENSMUSG00000041841/ENSMUSG00000057322/ENSMUSG00000079641/ENSMUSG00000039001/ENSMUSG00000042772/ENSMUSG00000028675/ENSMUSG00000071415/ENSMUSG00000090733/ENSMUSG00000049517/ENSMUSG00000025508/ENSMUSG00000024608/ENSMUSG00000062997/ENSMUSG00000008683/ENSMUSG00000028234/ENSMUSG00000046330/ENSMUSG00000067288/ENSMUSG00000079435/ENSMUSG00000060636/…
R-MMU-388396	GPCR downstream signalling	358	-0.542273	-2.04965	0.000541631	0.0350726	0.0332125	1252	tags=9%, list=7%, signal=9%	ENSMUSG00000022892/ENSMUSG00000034837/ENSMUSG00000020612/ENSMUSG00000030774/ENSMUSG00000039713/ENSMUSG00000026778/ENSMUSG00000041741/ENSMUSG00000028969/ENSMUSG00000028698/ENSMUSG00000039904/ENSMUSG00000036353/ENSMUSG00000045087/ENSMUSG00000045382/ENSMUSG00000026360/ENSMUSG00000027665/ENSMUSG00000054364/ENSMUSG00000021367/ENSMUSG00000038668/ENSMUSG00000028059/ENSMUSG00000028525/ENSMUSG00000033446/…
R-MMU-975956	Nonsense Mediated Decay (NMD) independent of the Exon Junction Complex (EJC)	86	0.532258	1.76621	0.000543793	0.0350726	0.0332125	3132	tags=44%, list=19%, signal=36%	ENSMUSG00000002500/ENSMUSG00000009927/ENSMUSG00000034892/ENSMUSG00000041841/ENSMUSG00000057322/ENSMUSG00000079641/ENSMUSG00000039001/ENSMUSG00000071415/ENSMUSG00000090733/ENSMUSG00000049517/ENSMUSG00000025508/ENSMUSG00000024608/ENSMUSG00000062997/ENSMUSG00000008683/ENSMUSG00000028234/ENSMUSG00000046330/ENSMUSG00000067288/ENSMUSG00000079435/ENSMUSG00000060636/ENSMUSG00000058600/ENSMUSG00000060938/…
R-MMU-1650814	Collagen biosynthesis and modifying enzymes	56	-0.737965	-2.19103	0.000575516	0.0350726	0.0332125	1074	tags=57%, list=6%, signal=54%	ENSMUSG00000001119/ENSMUSG00000067158/ENSMUSG00000015354/ENSMUSG00000024330/ENSMUSG00000028626/ENSMUSG00000079465/ENSMUSG00000043635/ENSMUSG00000020241/ENSMUSG00000079022/ENSMUSG00000028641/ENSMUSG00000026042/ENSMUSG00000029661/ENSMUSG00000031502/ENSMUSG00000036545/ENSMUSG00000032374/ENSMUSG00000032383/ENSMUSG00000031273/ENSMUSG00000004846/ENSMUSG00000063564/ENSMUSG00000025130/ENSMUSG00000022098/…
R-MMU-1442490	Collagen degradation	35	-0.732941	-2.03017	0.000610915	0.0351616	0.0332967	1045	tags=26%, list=6%, signal=24%	ENSMUSG00000031273/ENSMUSG00000021477/ENSMUSG00000031790/ENSMUSG00000031503/ENSMUSG00000001435/ENSMUSG00000026837/ENSMUSG00000004098/ENSMUSG00000058806/ENSMUSG00000025650
R-MMU-1474290	Collagen formation	73	-0.725283	-2.22578	0.000764424	0.0407295	0.0385693	1074	tags=29%, list=6%, signal=27%	ENSMUSG00000032383/ENSMUSG00000031273/ENSMUSG00000004846/ENSMUSG00000021477/ENSMUSG00000063564/ENSMUSG00000025130/ENSMUSG00000022098/ENSMUSG00000031503/ENSMUSG00000034205/ENSMUSG00000025013/ENSMUSG00000027570/ENSMUSG00000020758/ENSMUSG00000001435/ENSMUSG00000026837/ENSMUSG00000004098/ENSMUSG00000019055/ENSMUSG00000026147/ENSMUSG00000026131/ENSMUSG00000058806/ENSMUSG00000016356/ENSMUSG00000025650
R-MMU-72689	Formation of a pool of free 40S subunits	93	0.517146	1.74055	0.000786284	0.0407295	0.0385693	3132	tags=42%, list=19%, signal=34%	ENSMUSG00000002500/ENSMUSG00000009927/ENSMUSG00000034892/ENSMUSG00000041841/ENSMUSG00000057322/ENSMUSG00000079641/ENSMUSG00000039001/ENSMUSG00000071415/ENSMUSG00000090733/ENSMUSG00000049517/ENSMUSG00000025508/ENSMUSG00000024608/ENSMUSG00000027236/ENSMUSG00000062997/ENSMUSG00000008683/ENSMUSG00000028234/ENSMUSG00000046330/ENSMUSG00000067288/ENSMUSG00000079435/ENSMUSG00000060636/ENSMUSG00000058600/…
R-MMU-9013106	RHOC GTPase cycle	72	-0.598792	-1.84006	0.000868819	0.0428617	0.0405884	837	tags=17%, list=5%, signal=16%	ENSMUSG00000021697/ENSMUSG00000004880/ENSMUSG00000001552/ENSMUSG00000004677/ENSMUSG00000021662/ENSMUSG00000007655/ENSMUSG00000039621/ENSMUSG00000034574/ENSMUSG00000024290/ENSMUSG00000025060/ENSMUSG00000034930/ENSMUSG00000032135
R-MMU-372790	Signaling by GPCR	377	-0.535555	-2.02626	0.00107034	0.0487969	0.0462088	1370	tags=10%, list=8%, signal=9%	ENSMUSG00000049699/ENSMUSG00000022994/ENSMUSG00000027857/ENSMUSG00000022892/ENSMUSG00000034837/ENSMUSG00000020612/ENSMUSG00000030774/ENSMUSG00000039713/ENSMUSG00000026778/ENSMUSG00000041741/ENSMUSG00000028969/ENSMUSG00000028698/ENSMUSG00000039904/ENSMUSG00000036353/ENSMUSG00000045087/ENSMUSG00000045382/ENSMUSG00000026360/ENSMUSG00000027665/ENSMUSG00000054364/ENSMUSG00000021367/ENSMUSG00000038668/…
R-MMU-2022090	Assembly of collagen fibrils and other multimeric structures	50	-0.739583	-2.17102	0.00112035	0.0487969	0.0462088	1045	tags=28%, list=6%, signal=26%	ENSMUSG00000031273/ENSMUSG00000021477/ENSMUSG00000022098/ENSMUSG00000031503/ENSMUSG00000034205/ENSMUSG00000025013/ENSMUSG00000027570/ENSMUSG00000020758/ENSMUSG00000001435/ENSMUSG00000026837/ENSMUSG00000004098/ENSMUSG00000026147/ENSMUSG00000026131/ENSMUSG00000025650
R-MMU-9013420	RHOU GTPase cycle	39	-0.662889	-1.88418	0.00113043	0.0487969	0.0462088	2337	tags=38%, list=14%, signal=33%	ENSMUSG00000039960/ENSMUSG00000031284/ENSMUSG00000026425/ENSMUSG00000031010/ENSMUSG00000057738/ENSMUSG00000027860/ENSMUSG00000006445/ENSMUSG00000026718/ENSMUSG00000030774/ENSMUSG00000047126/ENSMUSG00000021697/ENSMUSG00000033577/ENSMUSG00000024583/ENSMUSG00000021782/ENSMUSG00000026131
R-MMU-3000157	Laminin interactions	25	-0.731676	-1.91415	0.00172123	0.0713278	0.0675447	1113	tags=28%, list=7%, signal=26%	ENSMUSG00000015647/ENSMUSG00000031273/ENSMUSG00000031503/ENSMUSG00000020758/ENSMUSG00000001435/ENSMUSG00000025809/ENSMUSG00000025650
R-MMU-2214320	Anchoring fibril formation	14	-0.805687	-1.81856	0.0018318	0.07299	0.0691188	1045	tags=36%, list=6%, signal=34%	ENSMUSG00000031273/ENSMUSG00000022098/ENSMUSG00000031503/ENSMUSG00000025013/ENSMUSG00000025650
R-MMU-375276	Peptide ligand-binding receptors	86	-0.775208	-2.44987	0.00198814	0.0751809	0.0711935	38	tags=6%, list=0%, signal=6%	ENSMUSG00000039904/ENSMUSG00000045382/ENSMUSG00000021367/ENSMUSG00000061762/ENSMUSG00000073878
R-MMU-418594	G alpha (i) signalling events	183	-0.635586	-2.22872	0.00207059	0.0751809	0.0711935	94	tags=7%, list=1%, signal=7%	ENSMUSG00000039904/ENSMUSG00000036353/ENSMUSG00000045087/ENSMUSG00000045382/ENSMUSG00000038668/ENSMUSG00000028525/ENSMUSG00000027669/ENSMUSG00000029713/ENSMUSG00000026678/ENSMUSG00000022220/ENSMUSG00000026475/ENSMUSG00000025804/ENSMUSG00000073878
R-MMU-216083	Integrin cell surface interactions	67	-0.718244	-2.1867	0.00210448	0.0751809	0.0711935	1081	tags=27%, list=6%, signal=25%	ENSMUSG00000055447/ENSMUSG00000031273/ENSMUSG00000031503/ENSMUSG00000027570/ENSMUSG00000001930/ENSMUSG00000027009/ENSMUSG00000020717/ENSMUSG00000001435/ENSMUSG00000026837/ENSMUSG00000025809/ENSMUSG00000004098/ENSMUSG00000026147/ENSMUSG00000042284/ENSMUSG00000017344/ENSMUSG00000031990/ENSMUSG00000058806/ENSMUSG00000070369/ENSMUSG00000025650
R-MMU-156827	L13a-mediated translational silencing of Ceruloplasmin expression	103	0.48377	1.65716	0.0023193	0.0780345	0.0738957	3132	tags=40%, list=19%, signal=33%	ENSMUSG00000002500/ENSMUSG00000009927/ENSMUSG00000034892/ENSMUSG00000041841/ENSMUSG00000057322/ENSMUSG00000079641/ENSMUSG00000039001/ENSMUSG00000071415/ENSMUSG00000090733/ENSMUSG00000049517/ENSMUSG00000025508/ENSMUSG00000024608/ENSMUSG00000028156/ENSMUSG00000027236/ENSMUSG00000062997/ENSMUSG00000035150/ENSMUSG00000008683/ENSMUSG00000028234/ENSMUSG00000046330/ENSMUSG00000067288/ENSMUSG00000079435/…
R-MMU-9696273	RND1 GTPase cycle	38	-0.665667	-1.86553	0.00233501	0.0780345	0.0738957	2549	tags=39%, list=15%, signal=34%	ENSMUSG00000048661/ENSMUSG00000055723/ENSMUSG00000026153/ENSMUSG00000026556/ENSMUSG00000027860/ENSMUSG00000006445/ENSMUSG00000039713/ENSMUSG00000021697/ENSMUSG00000024583/ENSMUSG00000032740/ENSMUSG00000070565/ENSMUSG00000021782/ENSMUSG00000007655/ENSMUSG00000034573/ENSMUSG00000026131
R-MMU-72706	GTP hydrolysis and joining of the 60S ribosomal subunit	104	0.476108	1.63849	0.00242457	0.0784954	0.0743321	3132	tags=39%, list=19%, signal=32%	ENSMUSG00000002500/ENSMUSG00000009927/ENSMUSG00000034892/ENSMUSG00000041841/ENSMUSG00000057322/ENSMUSG00000079641/ENSMUSG00000039001/ENSMUSG00000071415/ENSMUSG00000090733/ENSMUSG00000049517/ENSMUSG00000025508/ENSMUSG00000024608/ENSMUSG00000028156/ENSMUSG00000027236/ENSMUSG00000062997/ENSMUSG00000035150/ENSMUSG00000008683/ENSMUSG00000028234/ENSMUSG00000046330/ENSMUSG00000067288/ENSMUSG00000079435/…
R-MMU-1474228	Degradation of the extracellular matrix	82	-0.570925	-1.79553	0.00295151	0.0907674	0.0859533	3316	tags=38%, list=20%, signal=31%	ENSMUSG00000001119/ENSMUSG00000067158/ENSMUSG00000028111/ENSMUSG00000025355/ENSMUSG00000024330/ENSMUSG00000005397/ENSMUSG00000079465/ENSMUSG00000020241/ENSMUSG00000079110/ENSMUSG00000026042/ENSMUSG00000029661/ENSMUSG00000026270/ENSMUSG00000038677/ENSMUSG00000023175/ENSMUSG00000031502/ENSMUSG00000028041/ENSMUSG00000029675/ENSMUSG00000006403/ENSMUSG00000031273/ENSMUSG00000021477/ENSMUSG00000031790/…
R-MMU-373076	Class A/1 (Rhodopsin-like receptors)	150	-0.665336	-2.27389	0.00297885	0.0907674	0.0859533	38	tags=6%, list=0%, signal=6%	ENSMUSG00000039904/ENSMUSG00000036353/ENSMUSG00000045087/ENSMUSG00000045382/ENSMUSG00000021367/ENSMUSG00000038668/ENSMUSG00000033446/ENSMUSG00000061762/ENSMUSG00000073878
R-MMU-75153	Apoptotic execution phase	42	-0.633422	-1.81098	0.00346405	0.102536	0.0970975	1949	tags=38%, list=12%, signal=34%	ENSMUSG00000028974/ENSMUSG00000027997/ENSMUSG00000057738/ENSMUSG00000018411/ENSMUSG00000026728/ENSMUSG00000001440/ENSMUSG00000026778/ENSMUSG00000022607/ENSMUSG00000096210/ENSMUSG00000005871/ENSMUSG00000028063/ENSMUSG00000002015/ENSMUSG00000029106/ENSMUSG00000026879/ENSMUSG00000024290/ENSMUSG00000036181
R-MMU-72766	Translation	220	0.390061	1.49185	0.00382741	0.110144	0.104303	2986	tags=30%, list=18%, signal=25%	ENSMUSG00000002500/ENSMUSG00000009927/ENSMUSG00000034892/ENSMUSG00000041841/ENSMUSG00000031490/ENSMUSG00000057322/ENSMUSG00000079641/ENSMUSG00000039001/ENSMUSG00000071415/ENSMUSG00000014551/ENSMUSG00000049960/ENSMUSG00000030879/ENSMUSG00000090733/ENSMUSG00000049517/ENSMUSG00000025508/ENSMUSG00000024608/ENSMUSG00000044018/ENSMUSG00000028156/ENSMUSG00000027236/ENSMUSG00000062997/ENSMUSG00000030335/…
R-MMU-1433559	Regulation of KIT signaling	13	-0.789148	-1.76359	0.00398346	0.111537	0.105621	22	tags=15%, list=0%, signal=15%	ENSMUSG00000042594/ENSMUSG00000005672
R-MMU-2142691	Synthesis of Leukotrienes (LT) and Eoxins (EX)	13	-0.787163	-1.75915	0.00427055	0.114865	0.108773	10	tags=23%, list=0%, signal=23%	ENSMUSG00000060063/ENSMUSG00000020377/ENSMUSG00000025701
R-MMU-8957322	Metabolism of steroids	80	-0.704317	-2.20157	0.00432409	0.114865	0.108773	1223	tags=36%, list=7%, signal=34%	ENSMUSG00000001440/ENSMUSG00000026170/ENSMUSG00000058258/ENSMUSG00000044252/ENSMUSG00000024799/ENSMUSG00000024507/ENSMUSG00000004880/ENSMUSG00000031168/ENSMUSG00000031574/ENSMUSG00000022463/ENSMUSG00000030237/ENSMUSG00000024378/ENSMUSG00000031604/ENSMUSG00000031349/ENSMUSG00000032018/ENSMUSG00000021273/ENSMUSG00000023832/ENSMUSG00000093930/ENSMUSG00000021670/ENSMUSG00000034926/ENSMUSG00000022351/…
R-MMU-5673001	RAF/MAP kinase cascade	226	-0.41131	-1.48199	0.00483203	0.124504	0.117901	2623	tags=21%, list=16%, signal=18%	ENSMUSG00000030203/ENSMUSG00000021024/ENSMUSG00000033373/ENSMUSG00000024944/ENSMUSG00000005150/ENSMUSG00000028837/ENSMUSG00000041354/ENSMUSG00000028932/ENSMUSG00000006998/ENSMUSG00000025089/ENSMUSG00000026750/ENSMUSG00000005625/ENSMUSG00000004054/ENSMUSG00000057738/ENSMUSG00000022770/ENSMUSG00000020689/ENSMUSG00000020327/ENSMUSG00000007564/ENSMUSG00000026239/ENSMUSG00000003346/ENSMUSG00000024889/…
R-MMU-500792	GPCR ligand binding	189	-0.618634	-2.17477	0.00492729	0.124504	0.117901	867	tags=6%, list=5%, signal=6%	ENSMUSG00000039904/ENSMUSG00000036353/ENSMUSG00000045087/ENSMUSG00000045382/ENSMUSG00000021367/ENSMUSG00000038668/ENSMUSG00000033446/ENSMUSG00000027669/ENSMUSG00000029713/ENSMUSG00000030406/ENSMUSG00000061762/ENSMUSG00000073878
R-MMU-9675108	Nervous system development	255	-0.431964	-1.57958	0.00551786	0.136107	0.128888	2849	tags=28%, list=17%, signal=24%	ENSMUSG00000021180/ENSMUSG00000003458/ENSMUSG00000035027/ENSMUSG00000079465/ENSMUSG00000020241/ENSMUSG00000016933/ENSMUSG00000063065/ENSMUSG00000020019/ENSMUSG00000072235/ENSMUSG00000026042/ENSMUSG00000041977/ENSMUSG00000018293/ENSMUSG00000027560/ENSMUSG00000046707/ENSMUSG00000015750/ENSMUSG00000025089/ENSMUSG00000031284/ENSMUSG00000063531/ENSMUSG00000045136/ENSMUSG00000026825/ENSMUSG00000057738/…
R-MMU-373755	Semaphorin interactions	52	-0.579476	-1.702	0.00598583	0.144217	0.136568	1214	tags=27%, list=7%, signal=25%	ENSMUSG00000041977/ENSMUSG00000031284/ENSMUSG00000063531/ENSMUSG00000030774/ENSMUSG00000028969/ENSMUSG00000028064/ENSMUSG00000054364/ENSMUSG00000021270/ENSMUSG00000023944/ENSMUSG00000031385/ENSMUSG00000021451/ENSMUSG00000025478/ENSMUSG00000022231/ENSMUSG00000024290
R-MMU-375280	Amine ligand-binding receptors	17	0.70051	1.74833	0.00646953	0.148514	0.140638	1883	tags=29%, list=11%, signal=26%	ENSMUSG00000049511/ENSMUSG00000045613/ENSMUSG00000033717/ENSMUSG00000053004/ENSMUSG00000045875
R-MMU-1660662	Glycosphingolipid metabolism	38	0.588499	1.71293	0.00672342	0.148514	0.140638	2748	tags=26%, list=16%, signal=22%	ENSMUSG00000046561/ENSMUSG00000034000/ENSMUSG00000000594/ENSMUSG00000028381/ENSMUSG00000028467/ENSMUSG00000037681/ENSMUSG00000043300/ENSMUSG00000006731/ENSMUSG00000031266/ENSMUSG00000021592
R-MMU-72613	Eukaryotic Translation Initiation	111	0.452127	1.55999	0.00673762	0.148514	0.140638	3132	tags=38%, list=19%, signal=31%	ENSMUSG00000002500/ENSMUSG00000009927/ENSMUSG00000034892/ENSMUSG00000041841/ENSMUSG00000031490/ENSMUSG00000057322/ENSMUSG00000079641/ENSMUSG00000039001/ENSMUSG00000071415/ENSMUSG00000090733/ENSMUSG00000049517/ENSMUSG00000025508/ENSMUSG00000024608/ENSMUSG00000028156/ENSMUSG00000027236/ENSMUSG00000062997/ENSMUSG00000035150/ENSMUSG00000008683/ENSMUSG00000028234/ENSMUSG00000046330/ENSMUSG00000067288/…
R-MMU-72737	Cap-dependent Translation Initiation	111	0.452127	1.55999	0.00673762	0.148514	0.140638	3132	tags=38%, list=19%, signal=31%	ENSMUSG00000002500/ENSMUSG00000009927/ENSMUSG00000034892/ENSMUSG00000041841/ENSMUSG00000031490/ENSMUSG00000057322/ENSMUSG00000079641/ENSMUSG00000039001/ENSMUSG00000071415/ENSMUSG00000090733/ENSMUSG00000049517/ENSMUSG00000025508/ENSMUSG00000024608/ENSMUSG00000028156/ENSMUSG00000027236/ENSMUSG00000062997/ENSMUSG00000035150/ENSMUSG00000008683/ENSMUSG00000028234/ENSMUSG00000046330/ENSMUSG00000067288/…
R-MMU-202427	Phosphorylation of CD3 and TCR zeta chains	15	0.723333	1.74787	0.00701597	0.151428	0.143397	3	tags=7%, list=0%, signal=7%	ENSMUSG00000032093
R-MMU-375165	NCAM signaling for neurite out-growth	34	-0.630248	-1.73464	0.00742898	0.153543	0.1454	3428	tags=50%, list=20%, signal=40%	ENSMUSG00000001119/ENSMUSG00000067158/ENSMUSG00000028626/ENSMUSG00000021180/ENSMUSG00000079465/ENSMUSG00000020241/ENSMUSG00000063065/ENSMUSG00000026042/ENSMUSG00000057738/ENSMUSG00000031502/ENSMUSG00000022607/ENSMUSG00000031503/ENSMUSG00000027570/ENSMUSG00000026837/ENSMUSG00000004098/ENSMUSG00000026147/ENSMUSG00000011751
R-MMU-1500931	Cell-Cell communication	75	-0.521836	-1.61743	0.00753704	0.153543	0.1454	1185	tags=19%, list=7%, signal=17%	ENSMUSG00000019920/ENSMUSG00000041734/ENSMUSG00000037712/ENSMUSG00000031328/ENSMUSG00000055447/ENSMUSG00000026727/ENSMUSG00000001552/ENSMUSG00000031841/ENSMUSG00000020758/ENSMUSG00000025809/ENSMUSG00000022438/ENSMUSG00000032012/ENSMUSG00000026131/ENSMUSG00000032036
R-MMU-111465	Apoptotic cleavage of cellular proteins	32	-0.642592	-1.75217	0.00756114	0.153543	0.1454	1949	tags=66%, list=12%, signal=58%	ENSMUSG00000022565/ENSMUSG00000020476/ENSMUSG00000006932/ENSMUSG00000023927/ENSMUSG00000031377/ENSMUSG00000030516/ENSMUSG00000024812/ENSMUSG00000057367/ENSMUSG00000031628/ENSMUSG00000027997/ENSMUSG00000057738/ENSMUSG00000018411/ENSMUSG00000026728/ENSMUSG00000026778/ENSMUSG00000022607/ENSMUSG00000005871/ENSMUSG00000028063/ENSMUSG00000002015/ENSMUSG00000029106/ENSMUSG00000026879/ENSMUSG00000024290
R-MMU-5683057	MAPK family signaling cascades	255	-0.401742	-1.46906	0.00770681	0.153543	0.1454	2774	tags=22%, list=16%, signal=19%	ENSMUSG00000033502/ENSMUSG00000063065/ENSMUSG00000031453/ENSMUSG00000030203/ENSMUSG00000021024/ENSMUSG00000033373/ENSMUSG00000024944/ENSMUSG00000033102/ENSMUSG00000005150/ENSMUSG00000028837/ENSMUSG00000041354/ENSMUSG00000028932/ENSMUSG00000006998/ENSMUSG00000025089/ENSMUSG00000031284/ENSMUSG00000001833/ENSMUSG00000026750/ENSMUSG00000005625/ENSMUSG00000004054/ENSMUSG00000057738/ENSMUSG00000022770/…
R-MMU-75105	Fatty acyl-CoA biosynthesis	28	-0.654941	-1.75903	0.00886498	0.171034	0.161963	2801	tags=57%, list=17%, signal=48%	ENSMUSG00000032349/ENSMUSG00000063275/ENSMUSG00000032883/ENSMUSG00000027195/ENSMUSG00000031278/ENSMUSG00000018796/ENSMUSG00000021696/ENSMUSG00000025203/ENSMUSG00000015016/ENSMUSG00000020532/ENSMUSG00000031708/ENSMUSG00000006390/ENSMUSG00000003528/ENSMUSG00000020917/ENSMUSG00000025153/ENSMUSG00000041220
R-MMU-5684996	MAPK1/MAPK3 signaling	231	-0.408273	-1.47592	0.0089149	0.171034	0.161963	2623	tags=21%, list=16%, signal=18%	ENSMUSG00000030203/ENSMUSG00000021024/ENSMUSG00000033373/ENSMUSG00000024944/ENSMUSG00000005150/ENSMUSG00000028837/ENSMUSG00000041354/ENSMUSG00000028932/ENSMUSG00000006998/ENSMUSG00000025089/ENSMUSG00000026750/ENSMUSG00000005625/ENSMUSG00000004054/ENSMUSG00000057738/ENSMUSG00000022770/ENSMUSG00000020689/ENSMUSG00000020327/ENSMUSG00000007564/ENSMUSG00000026239/ENSMUSG00000003346/ENSMUSG00000024889/…
R-MMU-8980692	RHOA GTPase cycle	137	-0.471624	-1.59549	0.00959429	0.180721	0.171136	2075	tags=20%, list=12%, signal=17%	ENSMUSG00000040964/ENSMUSG00000059714/ENSMUSG00000052609/ENSMUSG00000068290/ENSMUSG00000022263/ENSMUSG00000027860/ENSMUSG00000019087/ENSMUSG00000031389/ENSMUSG00000039713/ENSMUSG00000021843/ENSMUSG00000021697/ENSMUSG00000004880/ENSMUSG00000039585/ENSMUSG00000001552/ENSMUSG00000037999/ENSMUSG00000004677/ENSMUSG00000028059/ENSMUSG00000002015/ENSMUSG00000029108/ENSMUSG00000021662/ENSMUSG00000007655/…
R-MMU-9013404	RAC2 GTPase cycle	84	-0.490757	-1.54302	0.0100607	0.186123	0.176252	1703	tags=20%, list=10%, signal=18%	ENSMUSG00000029501/ENSMUSG00000022263/ENSMUSG00000027860/ENSMUSG00000066571/ENSMUSG00000033214/ENSMUSG00000006445/ENSMUSG00000030774/ENSMUSG00000028698/ENSMUSG00000021697/ENSMUSG00000058325/ENSMUSG00000027665/ENSMUSG00000004880/ENSMUSG00000025809/ENSMUSG00000007655/ENSMUSG00000039621/ENSMUSG00000038608/ENSMUSG00000032135

## Sheet: Upregulated pathways
Normalized enrichment scores (NES) of upregulated pathways identified in gene set enrichment analysis (GSEA) of ONP 30 vs 0 days (adjusted p-value < 0.05, q-value < 0.2)
ID	Description	setSize	enrichmentScore	NES	pvalue	p.adjust	qvalues	rank	leading_edge	core_enrichment
R-MMU-1428517	The citric acid (TCA) cycle and respiratory electron transport	167	0.528037	1.94337	1.38e-06	0.00071522	0.00067729	3042	tags=43%, list=18%, signal=36%	ENSMUSG00000019577/ENSMUSG00000061518/ENSMUSG00000037152/ENSMUSG00000050856/ENSMUSG00000016427/ENSMUSG00000035674/ENSMUSG00000116207/ENSMUSG00000026500/ENSMUSG00000023089/ENSMUSG00000038690/ENSMUSG00000028261/ENSMUSG00000036199/ENSMUSG00000017778/ENSMUSG00000030614/ENSMUSG00000020988/ENSMUSG00000014294/ENSMUSG00000022450/ENSMUSG00000059534/ENSMUSG00000043140/ENSMUSG00000023020/ENSMUSG00000040048/…
R-MMU-6799198	Complex I biogenesis	55	0.623336	1.94123	0.00013839	0.0179221	0.0169715	3393	tags=55%, list=20%, signal=44%	ENSMUSG00000037152/ENSMUSG00000016427/ENSMUSG00000035674/ENSMUSG00000023089/ENSMUSG00000028261/ENSMUSG00000036199/ENSMUSG00000030614/ENSMUSG00000014294/ENSMUSG00000022450/ENSMUSG00000043140/ENSMUSG00000040048/ENSMUSG00000002416/ENSMUSG00000041881/ENSMUSG00000022820/ENSMUSG00000021606/ENSMUSG00000026032/ENSMUSG00000005510/ENSMUSG00000030869/ENSMUSG00000027384/ENSMUSG00000020022/ENSMUSG00000035142/…
R-MMU-163200	Respiratory electron transport, ATP synthesis by chemiosmotic coupling, and heat production by uncoupling proteins.	118	0.540445	1.88929	1.16e-05	0.0040011	0.00378889	2975	tags=44%, list=18%, signal=37%	ENSMUSG00000061518/ENSMUSG00000037152/ENSMUSG00000050856/ENSMUSG00000016427/ENSMUSG00000035674/ENSMUSG00000026500/ENSMUSG00000023089/ENSMUSG00000038690/ENSMUSG00000028261/ENSMUSG00000036199/ENSMUSG00000017778/ENSMUSG00000030614/ENSMUSG00000014294/ENSMUSG00000022450/ENSMUSG00000059534/ENSMUSG00000043140/ENSMUSG00000023020/ENSMUSG00000040048/ENSMUSG00000002416/ENSMUSG00000041881/ENSMUSG00000035885/…
R-MMU-1799339	SRP-dependent cotranslational protein targeting to membrane	85	0.565078	1.87036	0.00010493	0.0170037	0.0161018	3132	tags=46%, list=19%, signal=38%	ENSMUSG00000002500/ENSMUSG00000009927/ENSMUSG00000034892/ENSMUSG00000041841/ENSMUSG00000057322/ENSMUSG00000079641/ENSMUSG00000039001/ENSMUSG00000071415/ENSMUSG00000090733/ENSMUSG00000049517/ENSMUSG00000025508/ENSMUSG00000024608/ENSMUSG00000062997/ENSMUSG00000008683/ENSMUSG00000028234/ENSMUSG00000046330/ENSMUSG00000067288/ENSMUSG00000079435/ENSMUSG00000060636/ENSMUSG00000058600/ENSMUSG00000026511/…
R-MMU-611105	Respiratory electron transport	95	0.539302	1.81524	0.00020519	0.0236195	0.0223668	2975	tags=46%, list=18%, signal=38%	ENSMUSG00000061518/ENSMUSG00000037152/ENSMUSG00000016427/ENSMUSG00000035674/ENSMUSG00000026500/ENSMUSG00000023089/ENSMUSG00000028261/ENSMUSG00000036199/ENSMUSG00000017778/ENSMUSG00000030614/ENSMUSG00000014294/ENSMUSG00000022450/ENSMUSG00000059534/ENSMUSG00000043140/ENSMUSG00000023020/ENSMUSG00000040048/ENSMUSG00000002416/ENSMUSG00000041881/ENSMUSG00000035885/ENSMUSG00000021520/ENSMUSG00000022820/…
R-MMU-975956	Nonsense Mediated Decay (NMD) independent of the Exon Junction Complex (EJC)	86	0.532258	1.76621	0.00054379	0.0350726	0.0332125	3132	tags=44%, list=19%, signal=36%	ENSMUSG00000002500/ENSMUSG00000009927/ENSMUSG00000034892/ENSMUSG00000041841/ENSMUSG00000057322/ENSMUSG00000079641/ENSMUSG00000039001/ENSMUSG00000071415/ENSMUSG00000090733/ENSMUSG00000049517/ENSMUSG00000025508/ENSMUSG00000024608/ENSMUSG00000062997/ENSMUSG00000008683/ENSMUSG00000028234/ENSMUSG00000046330/ENSMUSG00000067288/ENSMUSG00000079435/ENSMUSG00000060636/ENSMUSG00000058600/ENSMUSG00000060938/…
R-MMU-375280	Amine ligand-binding receptors	17	0.70051	1.74833	0.00646953	0.148514	0.140638	1883	tags=29%, list=11%, signal=26%	ENSMUSG00000049511/ENSMUSG00000045613/ENSMUSG00000033717/ENSMUSG00000053004/ENSMUSG00000045875
R-MMU-202427	Phosphorylation of CD3 and TCR zeta chains	15	0.723333	1.74787	0.00701597	0.151428	0.143397	3	tags=7%, list=0%, signal=7%	ENSMUSG00000032093
R-MMU-72689	Formation of a pool of free 40S subunits	93	0.517146	1.74055	0.00078628	0.0407295	0.0385693	3132	tags=42%, list=19%, signal=34%	ENSMUSG00000002500/ENSMUSG00000009927/ENSMUSG00000034892/ENSMUSG00000041841/ENSMUSG00000057322/ENSMUSG00000079641/ENSMUSG00000039001/ENSMUSG00000071415/ENSMUSG00000090733/ENSMUSG00000049517/ENSMUSG00000025508/ENSMUSG00000024608/ENSMUSG00000027236/ENSMUSG00000062997/ENSMUSG00000008683/ENSMUSG00000028234/ENSMUSG00000046330/ENSMUSG00000067288/ENSMUSG00000079435/ENSMUSG00000060636/ENSMUSG00000058600/…
R-MMU-1660662	Glycosphingolipid metabolism	38	0.588499	1.71293	0.00672342	0.148514	0.140638	2748	tags=26%, list=16%, signal=22%	ENSMUSG00000046561/ENSMUSG00000034000/ENSMUSG00000000594/ENSMUSG00000028381/ENSMUSG00000028467/ENSMUSG00000037681/ENSMUSG00000043300/ENSMUSG00000006731/ENSMUSG00000031266/ENSMUSG00000021592
R-MMU-927802	Nonsense-Mediated Decay (NMD)	106	0.496478	1.70673	0.00049007	0.0350726	0.0332125	3132	tags=40%, list=19%, signal=32%	ENSMUSG00000002500/ENSMUSG00000009927/ENSMUSG00000034892/ENSMUSG00000041841/ENSMUSG00000057322/ENSMUSG00000079641/ENSMUSG00000039001/ENSMUSG00000042772/ENSMUSG00000028675/ENSMUSG00000071415/ENSMUSG00000090733/ENSMUSG00000049517/ENSMUSG00000025508/ENSMUSG00000024608/ENSMUSG00000062997/ENSMUSG00000008683/ENSMUSG00000028234/ENSMUSG00000046330/ENSMUSG00000067288/ENSMUSG00000079435/ENSMUSG00000060636/…
R-MMU-975957	Nonsense Mediated Decay (NMD) enhanced by the Exon Junction Complex (EJC)	106	0.496478	1.70673	0.00049007	0.0350726	0.0332125	3132	tags=40%, list=19%, signal=32%	ENSMUSG00000002500/ENSMUSG00000009927/ENSMUSG00000034892/ENSMUSG00000041841/ENSMUSG00000057322/ENSMUSG00000079641/ENSMUSG00000039001/ENSMUSG00000042772/ENSMUSG00000028675/ENSMUSG00000071415/ENSMUSG00000090733/ENSMUSG00000049517/ENSMUSG00000025508/ENSMUSG00000024608/ENSMUSG00000062997/ENSMUSG00000008683/ENSMUSG00000028234/ENSMUSG00000046330/ENSMUSG00000067288/ENSMUSG00000079435/ENSMUSG00000060636/…
R-MMU-156827	L13a-mediated translational silencing of Ceruloplasmin expression	103	0.48377	1.65716	0.0023193	0.0780345	0.0738957	3132	tags=40%, list=19%, signal=33%	ENSMUSG00000002500/ENSMUSG00000009927/ENSMUSG00000034892/ENSMUSG00000041841/ENSMUSG00000057322/ENSMUSG00000079641/ENSMUSG00000039001/ENSMUSG00000071415/ENSMUSG00000090733/ENSMUSG00000049517/ENSMUSG00000025508/ENSMUSG00000024608/ENSMUSG00000028156/ENSMUSG00000027236/ENSMUSG00000062997/ENSMUSG00000035150/ENSMUSG00000008683/ENSMUSG00000028234/ENSMUSG00000046330/ENSMUSG00000067288/ENSMUSG00000079435/…
R-MMU-72706	GTP hydrolysis and joining of the 60S ribosomal subunit	104	0.476108	1.63849	0.00242457	0.0784954	0.0743321	3132	tags=39%, list=19%, signal=32%	ENSMUSG00000002500/ENSMUSG00000009927/ENSMUSG00000034892/ENSMUSG00000041841/ENSMUSG00000057322/ENSMUSG00000079641/ENSMUSG00000039001/ENSMUSG00000071415/ENSMUSG00000090733/ENSMUSG00000049517/ENSMUSG00000025508/ENSMUSG00000024608/ENSMUSG00000028156/ENSMUSG00000027236/ENSMUSG00000062997/ENSMUSG00000035150/ENSMUSG00000008683/ENSMUSG00000028234/ENSMUSG00000046330/ENSMUSG00000067288/ENSMUSG00000079435/…
R-MMU-72613	Eukaryotic Translation Initiation	111	0.452127	1.55999	0.00673762	0.148514	0.140638	3132	tags=38%, list=19%, signal=31%	ENSMUSG00000002500/ENSMUSG00000009927/ENSMUSG00000034892/ENSMUSG00000041841/ENSMUSG00000031490/ENSMUSG00000057322/ENSMUSG00000079641/ENSMUSG00000039001/ENSMUSG00000071415/ENSMUSG00000090733/ENSMUSG00000049517/ENSMUSG00000025508/ENSMUSG00000024608/ENSMUSG00000028156/ENSMUSG00000027236/ENSMUSG00000062997/ENSMUSG00000035150/ENSMUSG00000008683/ENSMUSG00000028234/ENSMUSG00000046330/ENSMUSG00000067288/…
R-MMU-72737	Cap-dependent Translation Initiation	111	0.452127	1.55999	0.00673762	0.148514	0.140638	3132	tags=38%, list=19%, signal=31%	ENSMUSG00000002500/ENSMUSG00000009927/ENSMUSG00000034892/ENSMUSG00000041841/ENSMUSG00000031490/ENSMUSG00000057322/ENSMUSG00000079641/ENSMUSG00000039001/ENSMUSG00000071415/ENSMUSG00000090733/ENSMUSG00000049517/ENSMUSG00000025508/ENSMUSG00000024608/ENSMUSG00000028156/ENSMUSG00000027236/ENSMUSG00000062997/ENSMUSG00000035150/ENSMUSG00000008683/ENSMUSG00000028234/ENSMUSG00000046330/ENSMUSG00000067288/…
R-MMU-72766	Translation	220	0.390061	1.49185	0.00382741	0.110144	0.104303	2986	tags=30%, list=18%, signal=25%	ENSMUSG00000002500/ENSMUSG00000009927/ENSMUSG00000034892/ENSMUSG00000041841/ENSMUSG00000031490/ENSMUSG00000057322/ENSMUSG00000079641/ENSMUSG00000039001/ENSMUSG00000071415/ENSMUSG00000014551/ENSMUSG00000049960/ENSMUSG00000030879/ENSMUSG00000090733/ENSMUSG00000049517/ENSMUSG00000025508/ENSMUSG00000024608/ENSMUSG00000044018/ENSMUSG00000028156/ENSMUSG00000027236/ENSMUSG00000062997/ENSMUSG00000030335/…

## Sheet: Downregulated pathways
Normalized enrichment scores (NES) of downregulated pathways identified in gene set enrichment analysis (GSEA) of ONP 30 vs 0 days (adjusted p-value < 0.05, q-value < 0.2)
ID	Description	setSize	enrichmentScore	NES	pvalue	p.adjust	qvalues	rank	leading_edge	core_enrichment
R-MMU-380108	Chemokine receptors bind chemokines	34	-0.925789	-2.54806	1.12e-06	0.00071522	0.00067729	2	tags=6%, list=0%, signal=6%	ENSMUSG00000045382/ENSMUSG00000073878
R-MMU-375276	Peptide ligand-binding receptors	86	-0.775208	-2.44987	0.00198814	0.0751809	0.0711935	38	tags=6%, list=0%, signal=6%	ENSMUSG00000039904/ENSMUSG00000045382/ENSMUSG00000021367/ENSMUSG00000061762/ENSMUSG00000073878
R-MMU-191273	Cholesterol biosynthesis	24	-0.908679	-2.36373	0.00011489	0.0170037	0.0161018	1160	tags=83%, list=7%, signal=78%	ENSMUSG00000058258/ENSMUSG00000024799/ENSMUSG00000004880/ENSMUSG00000031168/ENSMUSG00000031604/ENSMUSG00000031349/ENSMUSG00000032018/ENSMUSG00000021273/ENSMUSG00000023832/ENSMUSG00000093930/ENSMUSG00000021670/ENSMUSG00000034926/ENSMUSG00000022351/ENSMUSG00000058454/ENSMUSG00000033105/ENSMUSG00000006517/ENSMUSG00000026675/ENSMUSG00000041939/ENSMUSG00000059743/ENSMUSG00000001467
R-MMU-373076	Class A/1 (Rhodopsin-like receptors)	150	-0.665336	-2.27389	0.00297885	0.0907674	0.0859533	38	tags=6%, list=0%, signal=6%	ENSMUSG00000039904/ENSMUSG00000036353/ENSMUSG00000045087/ENSMUSG00000045382/ENSMUSG00000021367/ENSMUSG00000038668/ENSMUSG00000033446/ENSMUSG00000061762/ENSMUSG00000073878
R-MMU-418594	G alpha (i) signalling events	183	-0.635586	-2.22872	0.00207059	0.0751809	0.0711935	94	tags=7%, list=1%, signal=7%	ENSMUSG00000039904/ENSMUSG00000036353/ENSMUSG00000045087/ENSMUSG00000045382/ENSMUSG00000038668/ENSMUSG00000028525/ENSMUSG00000027669/ENSMUSG00000029713/ENSMUSG00000026678/ENSMUSG00000022220/ENSMUSG00000026475/ENSMUSG00000025804/ENSMUSG00000073878
R-MMU-1474290	Collagen formation	73	-0.725283	-2.22578	0.00076442	0.0407295	0.0385693	1074	tags=29%, list=6%, signal=27%	ENSMUSG00000032383/ENSMUSG00000031273/ENSMUSG00000004846/ENSMUSG00000021477/ENSMUSG00000063564/ENSMUSG00000025130/ENSMUSG00000022098/ENSMUSG00000031503/ENSMUSG00000034205/ENSMUSG00000025013/ENSMUSG00000027570/ENSMUSG00000020758/ENSMUSG00000001435/ENSMUSG00000026837/ENSMUSG00000004098/ENSMUSG00000019055/ENSMUSG00000026147/ENSMUSG00000026131/ENSMUSG00000058806/ENSMUSG00000016356/ENSMUSG00000025650
R-MMU-8957322	Metabolism of steroids	80	-0.704317	-2.20157	0.00432409	0.114865	0.108773	1223	tags=36%, list=7%, signal=34%	ENSMUSG00000001440/ENSMUSG00000026170/ENSMUSG00000058258/ENSMUSG00000044252/ENSMUSG00000024799/ENSMUSG00000024507/ENSMUSG00000004880/ENSMUSG00000031168/ENSMUSG00000031574/ENSMUSG00000022463/ENSMUSG00000030237/ENSMUSG00000024378/ENSMUSG00000031604/ENSMUSG00000031349/ENSMUSG00000032018/ENSMUSG00000021273/ENSMUSG00000023832/ENSMUSG00000093930/ENSMUSG00000021670/ENSMUSG00000034926/ENSMUSG00000022351/…
R-MMU-1650814	Collagen biosynthesis and modifying enzymes	56	-0.737965	-2.19103	0.00057552	0.0350726	0.0332125	1074	tags=57%, list=6%, signal=54%	ENSMUSG00000001119/ENSMUSG00000067158/ENSMUSG00000015354/ENSMUSG00000024330/ENSMUSG00000028626/ENSMUSG00000079465/ENSMUSG00000043635/ENSMUSG00000020241/ENSMUSG00000079022/ENSMUSG00000028641/ENSMUSG00000026042/ENSMUSG00000029661/ENSMUSG00000031502/ENSMUSG00000036545/ENSMUSG00000032374/ENSMUSG00000032383/ENSMUSG00000031273/ENSMUSG00000004846/ENSMUSG00000063564/ENSMUSG00000025130/ENSMUSG00000022098/…
R-MMU-216083	Integrin cell surface interactions	67	-0.718244	-2.1867	0.00210448	0.0751809	0.0711935	1081	tags=27%, list=6%, signal=25%	ENSMUSG00000055447/ENSMUSG00000031273/ENSMUSG00000031503/ENSMUSG00000027570/ENSMUSG00000001930/ENSMUSG00000027009/ENSMUSG00000020717/ENSMUSG00000001435/ENSMUSG00000026837/ENSMUSG00000025809/ENSMUSG00000004098/ENSMUSG00000026147/ENSMUSG00000042284/ENSMUSG00000017344/ENSMUSG00000031990/ENSMUSG00000058806/ENSMUSG00000070369/ENSMUSG00000025650
R-MMU-8948216	Collagen chain trimerization	34	-0.792835	-2.18213	4.83e-05	0.0107531	0.0101827	1045	tags=32%, list=6%, signal=30%	ENSMUSG00000031273/ENSMUSG00000063564/ENSMUSG00000031503/ENSMUSG00000027570/ENSMUSG00000001435/ENSMUSG00000026837/ENSMUSG00000004098/ENSMUSG00000026147/ENSMUSG00000058806/ENSMUSG00000016356/ENSMUSG00000025650
R-MMU-500792	GPCR ligand binding	189	-0.618634	-2.17477	0.00492729	0.124504	0.117901	867	tags=6%, list=5%, signal=6%	ENSMUSG00000039904/ENSMUSG00000036353/ENSMUSG00000045087/ENSMUSG00000045382/ENSMUSG00000021367/ENSMUSG00000038668/ENSMUSG00000033446/ENSMUSG00000027669/ENSMUSG00000029713/ENSMUSG00000030406/ENSMUSG00000061762/ENSMUSG00000073878
R-MMU-2022090	Assembly of collagen fibrils and other multimeric structures	50	-0.739583	-2.17102	0.00112035	0.0487969	0.0462088	1045	tags=28%, list=6%, signal=26%	ENSMUSG00000031273/ENSMUSG00000021477/ENSMUSG00000022098/ENSMUSG00000031503/ENSMUSG00000034205/ENSMUSG00000025013/ENSMUSG00000027570/ENSMUSG00000020758/ENSMUSG00000001435/ENSMUSG00000026837/ENSMUSG00000004098/ENSMUSG00000026147/ENSMUSG00000026131/ENSMUSG00000025650
R-MMU-9696264	RND3 GTPase cycle	38	-0.76537	-2.14494	5.19e-05	0.0107531	0.0101827	1543	tags=45%, list=9%, signal=41%	ENSMUSG00000027860/ENSMUSG00000006445/ENSMUSG00000039713/ENSMUSG00000021843/ENSMUSG00000021697/ENSMUSG00000024583/ENSMUSG00000039361/ENSMUSG00000032740/ENSMUSG00000070565/ENSMUSG00000021782/ENSMUSG00000021910/ENSMUSG00000007655/ENSMUSG00000024290/ENSMUSG00000022568/ENSMUSG00000034573/ENSMUSG00000026131/ENSMUSG00000000627
R-MMU-388396	GPCR downstream signalling	358	-0.542273	-2.04965	0.00054163	0.0350726	0.0332125	1252	tags=9%, list=7%, signal=9%	ENSMUSG00000022892/ENSMUSG00000034837/ENSMUSG00000020612/ENSMUSG00000030774/ENSMUSG00000039713/ENSMUSG00000026778/ENSMUSG00000041741/ENSMUSG00000028969/ENSMUSG00000028698/ENSMUSG00000039904/ENSMUSG00000036353/ENSMUSG00000045087/ENSMUSG00000045382/ENSMUSG00000026360/ENSMUSG00000027665/ENSMUSG00000054364/ENSMUSG00000021367/ENSMUSG00000038668/ENSMUSG00000028059/ENSMUSG00000028525/ENSMUSG00000033446/…
R-MMU-1442490	Collagen degradation	35	-0.732941	-2.03017	0.00061092	0.0351616	0.0332967	1045	tags=26%, list=6%, signal=24%	ENSMUSG00000031273/ENSMUSG00000021477/ENSMUSG00000031790/ENSMUSG00000031503/ENSMUSG00000001435/ENSMUSG00000026837/ENSMUSG00000004098/ENSMUSG00000058806/ENSMUSG00000025650
R-MMU-372790	Signaling by GPCR	377	-0.535555	-2.02626	0.00107034	0.0487969	0.0462088	1370	tags=10%, list=8%, signal=9%	ENSMUSG00000049699/ENSMUSG00000022994/ENSMUSG00000027857/ENSMUSG00000022892/ENSMUSG00000034837/ENSMUSG00000020612/ENSMUSG00000030774/ENSMUSG00000039713/ENSMUSG00000026778/ENSMUSG00000041741/ENSMUSG00000028969/ENSMUSG00000028698/ENSMUSG00000039904/ENSMUSG00000036353/ENSMUSG00000045087/ENSMUSG00000045382/ENSMUSG00000026360/ENSMUSG00000027665/ENSMUSG00000054364/ENSMUSG00000021367/ENSMUSG00000038668/…
R-MMU-9696270	RND2 GTPase cycle	37	-0.693601	-1.93268	0.00040222	0.0347254	0.0328836	2549	tags=43%, list=15%, signal=37%	ENSMUSG00000048661/ENSMUSG00000026556/ENSMUSG00000019951/ENSMUSG00000075415/ENSMUSG00000027860/ENSMUSG00000006445/ENSMUSG00000001313/ENSMUSG00000021843/ENSMUSG00000021697/ENSMUSG00000024583/ENSMUSG00000021782/ENSMUSG00000021910/ENSMUSG00000007655/ENSMUSG00000022568/ENSMUSG00000034573/ENSMUSG00000026131
R-MMU-3000157	Laminin interactions	25	-0.731676	-1.91415	0.00172123	0.0713278	0.0675447	1113	tags=28%, list=7%, signal=26%	ENSMUSG00000015647/ENSMUSG00000031273/ENSMUSG00000031503/ENSMUSG00000020758/ENSMUSG00000001435/ENSMUSG00000025809/ENSMUSG00000025650
R-MMU-447115	Interleukin-12 family signaling	10	-0.898383	-1.91016	0.00035378	0.0333197	0.0315525	903	tags=40%, list=5%, signal=38%	ENSMUSG00000025130/ENSMUSG00000004040/ENSMUSG00000000791/ENSMUSG00000025383
R-MMU-9013420	RHOU GTPase cycle	39	-0.662889	-1.88418	0.00113043	0.0487969	0.0462088	2337	tags=38%, list=14%, signal=33%	ENSMUSG00000039960/ENSMUSG00000031284/ENSMUSG00000026425/ENSMUSG00000031010/ENSMUSG00000057738/ENSMUSG00000027860/ENSMUSG00000006445/ENSMUSG00000026718/ENSMUSG00000030774/ENSMUSG00000047126/ENSMUSG00000021697/ENSMUSG00000033577/ENSMUSG00000024583/ENSMUSG00000021782/ENSMUSG00000026131
R-MMU-9696273	RND1 GTPase cycle	38	-0.665667	-1.86553	0.00233501	0.0780345	0.0738957	2549	tags=39%, list=15%, signal=34%	ENSMUSG00000048661/ENSMUSG00000055723/ENSMUSG00000026153/ENSMUSG00000026556/ENSMUSG00000027860/ENSMUSG00000006445/ENSMUSG00000039713/ENSMUSG00000021697/ENSMUSG00000024583/ENSMUSG00000032740/ENSMUSG00000070565/ENSMUSG00000021782/ENSMUSG00000007655/ENSMUSG00000034573/ENSMUSG00000026131
R-MMU-9013026	RHOB GTPase cycle	68	-0.610534	-1.8606	0.00024096	0.0249634	0.0236394	837	tags=22%, list=5%, signal=21%	ENSMUSG00000021697/ENSMUSG00000054364/ENSMUSG00000039585/ENSMUSG00000001552/ENSMUSG00000004677/ENSMUSG00000028059/ENSMUSG00000029108/ENSMUSG00000021662/ENSMUSG00000007655/ENSMUSG00000039621/ENSMUSG00000034574/ENSMUSG00000024290/ENSMUSG00000025060/ENSMUSG00000034930/ENSMUSG00000032135
R-MMU-9013106	RHOC GTPase cycle	72	-0.598792	-1.84006	0.00086882	0.0428617	0.0405884	837	tags=17%, list=5%, signal=16%	ENSMUSG00000021697/ENSMUSG00000004880/ENSMUSG00000001552/ENSMUSG00000004677/ENSMUSG00000021662/ENSMUSG00000007655/ENSMUSG00000039621/ENSMUSG00000034574/ENSMUSG00000024290/ENSMUSG00000025060/ENSMUSG00000034930/ENSMUSG00000032135
R-MMU-2214320	Anchoring fibril formation	14	-0.805687	-1.81856	0.0018318	0.07299	0.0691188	1045	tags=36%, list=6%, signal=34%	ENSMUSG00000031273/ENSMUSG00000022098/ENSMUSG00000031503/ENSMUSG00000025013/ENSMUSG00000025650
R-MMU-75153	Apoptotic execution phase	42	-0.633422	-1.81098	0.00346405	0.102536	0.0970976	1949	tags=38%, list=12%, signal=34%	ENSMUSG00000028974/ENSMUSG00000027997/ENSMUSG00000057738/ENSMUSG00000018411/ENSMUSG00000026728/ENSMUSG00000001440/ENSMUSG00000026778/ENSMUSG00000022607/ENSMUSG00000096210/ENSMUSG00000005871/ENSMUSG00000028063/ENSMUSG00000002015/ENSMUSG00000029106/ENSMUSG00000026879/ENSMUSG00000024290/ENSMUSG00000036181
R-MMU-1474228	Degradation of the extracellular matrix	82	-0.570925	-1.79553	0.00295151	0.0907674	0.0859533	3316	tags=38%, list=20%, signal=31%	ENSMUSG00000001119/ENSMUSG00000067158/ENSMUSG00000028111/ENSMUSG00000025355/ENSMUSG00000024330/ENSMUSG00000005397/ENSMUSG00000079465/ENSMUSG00000020241/ENSMUSG00000079110/ENSMUSG00000026042/ENSMUSG00000029661/ENSMUSG00000026270/ENSMUSG00000038677/ENSMUSG00000023175/ENSMUSG00000031502/ENSMUSG00000028041/ENSMUSG00000029675/ENSMUSG00000006403/ENSMUSG00000031273/ENSMUSG00000021477/ENSMUSG00000031790/…
R-MMU-1433559	Regulation of KIT signaling	13	-0.789148	-1.76359	0.00398346	0.111537	0.105621	22	tags=15%, list=0%, signal=15%	ENSMUSG00000042594/ENSMUSG00000005672
R-MMU-2142691	Synthesis of Leukotrienes (LT) and Eoxins (EX)	13	-0.787163	-1.75915	0.00427055	0.114865	0.108773	10	tags=23%, list=0%, signal=23%	ENSMUSG00000060063/ENSMUSG00000020377/ENSMUSG00000025701
R-MMU-75105	Fatty acyl-CoA biosynthesis	28	-0.654941	-1.75903	0.00886498	0.171034	0.161963	2801	tags=57%, list=17%, signal=48%	ENSMUSG00000032349/ENSMUSG00000063275/ENSMUSG00000032883/ENSMUSG00000027195/ENSMUSG00000031278/ENSMUSG00000018796/ENSMUSG00000021696/ENSMUSG00000025203/ENSMUSG00000015016/ENSMUSG00000020532/ENSMUSG00000031708/ENSMUSG00000006390/ENSMUSG00000003528/ENSMUSG00000020917/ENSMUSG00000025153/ENSMUSG00000041220
R-MMU-111465	Apoptotic cleavage of cellular proteins	32	-0.642592	-1.75217	0.00756114	0.153543	0.1454	1949	tags=66%, list=12%, signal=58%	ENSMUSG00000022565/ENSMUSG00000020476/ENSMUSG00000006932/ENSMUSG00000023927/ENSMUSG00000031377/ENSMUSG00000030516/ENSMUSG00000024812/ENSMUSG00000057367/ENSMUSG00000031628/ENSMUSG00000027997/ENSMUSG00000057738/ENSMUSG00000018411/ENSMUSG00000026728/ENSMUSG00000026778/ENSMUSG00000022607/ENSMUSG00000005871/ENSMUSG00000028063/ENSMUSG00000002015/ENSMUSG00000029106/ENSMUSG00000026879/ENSMUSG00000024290
R-MMU-375165	NCAM signaling for neurite out-growth	34	-0.630248	-1.73464	0.00742898	0.153543	0.1454	3428	tags=50%, list=20%, signal=40%	ENSMUSG00000001119/ENSMUSG00000067158/ENSMUSG00000028626/ENSMUSG00000021180/ENSMUSG00000079465/ENSMUSG00000020241/ENSMUSG00000063065/ENSMUSG00000026042/ENSMUSG00000057738/ENSMUSG00000031502/ENSMUSG00000022607/ENSMUSG00000031503/ENSMUSG00000027570/ENSMUSG00000026837/ENSMUSG00000004098/ENSMUSG00000026147/ENSMUSG00000011751
R-MMU-373755	Semaphorin interactions	52	-0.579476	-1.702	0.00598583	0.144217	0.136568	1214	tags=27%, list=7%, signal=25%	ENSMUSG00000041977/ENSMUSG00000031284/ENSMUSG00000063531/ENSMUSG00000030774/ENSMUSG00000028969/ENSMUSG00000028064/ENSMUSG00000054364/ENSMUSG00000021270/ENSMUSG00000023944/ENSMUSG00000031385/ENSMUSG00000021451/ENSMUSG00000025478/ENSMUSG00000022231/ENSMUSG00000024290
R-MMU-1500931	Cell-Cell communication	75	-0.521836	-1.61743	0.00753704	0.153543	0.1454	1185	tags=19%, list=7%, signal=17%	ENSMUSG00000019920/ENSMUSG00000041734/ENSMUSG00000037712/ENSMUSG00000031328/ENSMUSG00000055447/ENSMUSG00000026727/ENSMUSG00000001552/ENSMUSG00000031841/ENSMUSG00000020758/ENSMUSG00000025809/ENSMUSG00000022438/ENSMUSG00000032012/ENSMUSG00000026131/ENSMUSG00000032036
R-MMU-8980692	RHOA GTPase cycle	137	-0.471624	-1.59549	0.00959429	0.180721	0.171136	2075	tags=20%, list=12%, signal=17%	ENSMUSG00000040964/ENSMUSG00000059714/ENSMUSG00000052609/ENSMUSG00000068290/ENSMUSG00000022263/ENSMUSG00000027860/ENSMUSG00000019087/ENSMUSG00000031389/ENSMUSG00000039713/ENSMUSG00000021843/ENSMUSG00000021697/ENSMUSG00000004880/ENSMUSG00000039585/ENSMUSG00000001552/ENSMUSG00000037999/ENSMUSG00000004677/ENSMUSG00000028059/ENSMUSG00000002015/ENSMUSG00000029108/ENSMUSG00000021662/ENSMUSG00000007655/…
R-MMU-9675108	Nervous system development	255	-0.431964	-1.57958	0.00551786	0.136107	0.128888	2849	tags=28%, list=17%, signal=24%	ENSMUSG00000021180/ENSMUSG00000003458/ENSMUSG00000035027/ENSMUSG00000079465/ENSMUSG00000020241/ENSMUSG00000016933/ENSMUSG00000063065/ENSMUSG00000020019/ENSMUSG00000072235/ENSMUSG00000026042/ENSMUSG00000041977/ENSMUSG00000018293/ENSMUSG00000027560/ENSMUSG00000046707/ENSMUSG00000015750/ENSMUSG00000025089/ENSMUSG00000031284/ENSMUSG00000063531/ENSMUSG00000045136/ENSMUSG00000026825/ENSMUSG00000057738/…
R-MMU-9013404	RAC2 GTPase cycle	84	-0.490757	-1.54302	0.0100607	0.186123	0.176252	1703	tags=20%, list=10%, signal=18%	ENSMUSG00000029501/ENSMUSG00000022263/ENSMUSG00000027860/ENSMUSG00000066571/ENSMUSG00000033214/ENSMUSG00000006445/ENSMUSG00000030774/ENSMUSG00000028698/ENSMUSG00000021697/ENSMUSG00000058325/ENSMUSG00000027665/ENSMUSG00000004880/ENSMUSG00000025809/ENSMUSG00000007655/ENSMUSG00000039621/ENSMUSG00000038608/ENSMUSG00000032135
R-MMU-5673001	RAF/MAP kinase cascade	226	-0.411311	-1.48199	0.00483203	0.124504	0.117901	2623	tags=21%, list=16%, signal=18%	ENSMUSG00000030203/ENSMUSG00000021024/ENSMUSG00000033373/ENSMUSG00000024944/ENSMUSG00000005150/ENSMUSG00000028837/ENSMUSG00000041354/ENSMUSG00000028932/ENSMUSG00000006998/ENSMUSG00000025089/ENSMUSG00000026750/ENSMUSG00000005625/ENSMUSG00000004054/ENSMUSG00000057738/ENSMUSG00000022770/ENSMUSG00000020689/ENSMUSG00000020327/ENSMUSG00000007564/ENSMUSG00000026239/ENSMUSG00000003346/ENSMUSG00000024889/…
R-MMU-5684996	MAPK1/MAPK3 signaling	231	-0.408273	-1.47592	0.0089149	0.171034	0.161963	2623	tags=21%, list=16%, signal=18%	ENSMUSG00000030203/ENSMUSG00000021024/ENSMUSG00000033373/ENSMUSG00000024944/ENSMUSG00000005150/ENSMUSG00000028837/ENSMUSG00000041354/ENSMUSG00000028932/ENSMUSG00000006998/ENSMUSG00000025089/ENSMUSG00000026750/ENSMUSG00000005625/ENSMUSG00000004054/ENSMUSG00000057738/ENSMUSG00000022770/ENSMUSG00000020689/ENSMUSG00000020327/ENSMUSG00000007564/ENSMUSG00000026239/ENSMUSG00000003346/ENSMUSG00000024889/…
R-MMU-5683057	MAPK family signaling cascades	255	-0.401741	-1.46906	0.00770681	0.153543	0.1454	2774	tags=22%, list=16%, signal=19%	ENSMUSG00000033502/ENSMUSG00000063065/ENSMUSG00000031453/ENSMUSG00000030203/ENSMUSG00000021024/ENSMUSG00000033373/ENSMUSG00000024944/ENSMUSG00000033102/ENSMUSG00000005150/ENSMUSG00000028837/ENSMUSG00000041354/ENSMUSG00000028932/ENSMUSG00000006998/ENSMUSG00000025089/ENSMUSG00000031284/ENSMUSG00000001833/ENSMUSG00000026750/ENSMUSG00000005625/ENSMUSG00000004054/ENSMUSG00000057738/ENSMUSG00000022770/…
