# Supplementary material for: Astrocytes of the optic nerve exhibit a region-specific and temporally distinct response to elevated intraocular pressure
Source: Mol Neurodegener. 2023 Sep 27;18:68. doi: 10.1186/s13024-023-00658-9 (PMC10523752; doi:10.1186/s13024-023-00658-9)
Supplement: Supplementary file 12 — Additional file 12: Supplementary Table 10. Pathways differentiating ONH astrocytes from those in the ONP at 30 days. [file 13024_2023_658_MOESM12_ESM.xlsx]

## Sheet: GSEA-Reactome_ONHvsONP_microbea
ID	Description	setSize	enrichmentScore	NES	pvalue	p.adjust	qvalues	rank	leading_edge	core_enrichment
R-MMU-9709957	Sensory Perception	85	0.825688	2.82628	1e-10	1.53e-08	1.29e-08	1027	tags=40%, list=5%, signal=38%	ENSMUSG00000031450/ENSMUSG00000029663/ENSMUSG00000023979/ENSMUSG00000025386/ENSMUSG00000061808/ENSMUSG00000029491/ENSMUSG00000028174/ENSMUSG00000031789/ENSMUSG00000028003/ENSMUSG00000020907/ENSMUSG00000067220/ENSMUSG00000056043/ENSMUSG00000056055/ENSMUSG00000030324/ENSMUSG00000023982/ENSMUSG00000034837/ENSMUSG00000041534/ENSMUSG00000046402/ENSMUSG00000046008/ENSMUSG00000031394/ENSMUSG00000028125/…
R-MMU-2187338	Visual phototransduction	74	0.834022	2.78438	1e-10	1.53e-08	1.29e-08	1026	tags=42%, list=5%, signal=40%	ENSMUSG00000031450/ENSMUSG00000029663/ENSMUSG00000023979/ENSMUSG00000025386/ENSMUSG00000061808/ENSMUSG00000029491/ENSMUSG00000028174/ENSMUSG00000031789/ENSMUSG00000028003/ENSMUSG00000020907/ENSMUSG00000067220/ENSMUSG00000056043/ENSMUSG00000056055/ENSMUSG00000030324/ENSMUSG00000023982/ENSMUSG00000034837/ENSMUSG00000041534/ENSMUSG00000046402/ENSMUSG00000046008/ENSMUSG00000031394/ENSMUSG00000028125/…
R-MMU-2514859	Inactivation, recovery and regulation of the phototransduction cascade	28	0.902763	2.49204	1e-10	1.53e-08	1.29e-08	102	tags=46%, list=1%, signal=46%	ENSMUSG00000031450/ENSMUSG00000029663/ENSMUSG00000023979/ENSMUSG00000025386/ENSMUSG00000029491/ENSMUSG00000031789/ENSMUSG00000020907/ENSMUSG00000067220/ENSMUSG00000056043/ENSMUSG00000056055/ENSMUSG00000030324/ENSMUSG00000023982/ENSMUSG00000034837
R-MMU-2514856	The phototransduction cascade	29	0.899113	2.49075	1e-10	1.53e-08	1.29e-08	102	tags=45%, list=1%, signal=45%	ENSMUSG00000031450/ENSMUSG00000029663/ENSMUSG00000023979/ENSMUSG00000025386/ENSMUSG00000029491/ENSMUSG00000031789/ENSMUSG00000020907/ENSMUSG00000067220/ENSMUSG00000056043/ENSMUSG00000056055/ENSMUSG00000030324/ENSMUSG00000023982/ENSMUSG00000034837
R-MMU-72689	Formation of a pool of free 40S subunits	95	0.70245	2.43555	1.15e-10	1.53e-08	1.3e-08	3199	tags=71%, list=16%, signal=59%	ENSMUSG00000025508/ENSMUSG00000049751/ENSMUSG00000060636/ENSMUSG00000039001/ENSMUSG00000074129/ENSMUSG00000067288/ENSMUSG00000068240/ENSMUSG00000028936/ENSMUSG00000058443/ENSMUSG00000037563/ENSMUSG00000062997/ENSMUSG00000057322/ENSMUSG00000046330/ENSMUSG00000036781/ENSMUSG00000028234/ENSMUSG00000034892/ENSMUSG00000057841/ENSMUSG00000007892/ENSMUSG00000025290/ENSMUSG00000063457/ENSMUSG00000024608/…
R-MMU-72706	GTP hydrolysis and joining of the 60S ribosomal subunit	106	0.692005	2.43341	1e-10	1.53e-08	1.29e-08	3199	tags=66%, list=16%, signal=56%	ENSMUSG00000025508/ENSMUSG00000049751/ENSMUSG00000060636/ENSMUSG00000039001/ENSMUSG00000074129/ENSMUSG00000067288/ENSMUSG00000068240/ENSMUSG00000028936/ENSMUSG00000058443/ENSMUSG00000026083/ENSMUSG00000037563/ENSMUSG00000062997/ENSMUSG00000057322/ENSMUSG00000046330/ENSMUSG00000036781/ENSMUSG00000028234/ENSMUSG00000034892/ENSMUSG00000057841/ENSMUSG00000007892/ENSMUSG00000025290/ENSMUSG00000063457/…
R-MMU-156827	L13a-mediated translational silencing of Ceruloplasmin expression	105	0.689905	2.42339	1e-10	1.53e-08	1.29e-08	3199	tags=66%, list=16%, signal=55%	ENSMUSG00000025508/ENSMUSG00000049751/ENSMUSG00000060636/ENSMUSG00000039001/ENSMUSG00000074129/ENSMUSG00000067288/ENSMUSG00000068240/ENSMUSG00000028936/ENSMUSG00000058443/ENSMUSG00000037563/ENSMUSG00000062997/ENSMUSG00000057322/ENSMUSG00000046330/ENSMUSG00000036781/ENSMUSG00000028234/ENSMUSG00000034892/ENSMUSG00000057841/ENSMUSG00000007892/ENSMUSG00000025290/ENSMUSG00000063457/ENSMUSG00000024608/…
R-MMU-72766	Translation	222	0.614621	2.36172	1e-10	1.53e-08	1.29e-08	4275	tags=60%, list=22%, signal=47%	ENSMUSG00000010406/ENSMUSG00000025508/ENSMUSG00000049751/ENSMUSG00000044442/ENSMUSG00000106918/ENSMUSG00000060636/ENSMUSG00000039001/ENSMUSG00000074129/ENSMUSG00000067288/ENSMUSG00000034932/ENSMUSG00000038812/ENSMUSG00000068240/ENSMUSG00000028936/ENSMUSG00000058443/ENSMUSG00000026083/ENSMUSG00000037563/ENSMUSG00000033751/ENSMUSG00000040112/ENSMUSG00000062997/ENSMUSG00000040269/ENSMUSG00000026511/…
R-MMU-1799339	SRP-dependent cotranslational protein targeting to membrane	87	0.718107	2.45031	1.99e-10	2.24e-08	1.9e-08	3289	tags=75%, list=17%, signal=62%	ENSMUSG00000025508/ENSMUSG00000049751/ENSMUSG00000060636/ENSMUSG00000039001/ENSMUSG00000074129/ENSMUSG00000067288/ENSMUSG00000068240/ENSMUSG00000028936/ENSMUSG00000058443/ENSMUSG00000037563/ENSMUSG00000062997/ENSMUSG00000026511/ENSMUSG00000057322/ENSMUSG00000046330/ENSMUSG00000036781/ENSMUSG00000028234/ENSMUSG00000034892/ENSMUSG00000057841/ENSMUSG00000007892/ENSMUSG00000025290/ENSMUSG00000063457/…
R-MMU-72613	Eukaryotic Translation Initiation	113	0.676763	2.39123	2.3e-10	2.24e-08	1.9e-08	3199	tags=63%, list=16%, signal=53%	ENSMUSG00000025508/ENSMUSG00000049751/ENSMUSG00000060636/ENSMUSG00000039001/ENSMUSG00000074129/ENSMUSG00000067288/ENSMUSG00000068240/ENSMUSG00000028936/ENSMUSG00000058443/ENSMUSG00000026083/ENSMUSG00000037563/ENSMUSG00000062997/ENSMUSG00000057322/ENSMUSG00000046330/ENSMUSG00000036781/ENSMUSG00000028234/ENSMUSG00000034892/ENSMUSG00000057841/ENSMUSG00000007892/ENSMUSG00000025290/ENSMUSG00000063457/…
R-MMU-72737	Cap-dependent Translation Initiation	113	0.676763	2.39123	2.3e-10	2.24e-08	1.9e-08	3199	tags=63%, list=16%, signal=53%	ENSMUSG00000025508/ENSMUSG00000049751/ENSMUSG00000060636/ENSMUSG00000039001/ENSMUSG00000074129/ENSMUSG00000067288/ENSMUSG00000068240/ENSMUSG00000028936/ENSMUSG00000058443/ENSMUSG00000026083/ENSMUSG00000037563/ENSMUSG00000062997/ENSMUSG00000057322/ENSMUSG00000046330/ENSMUSG00000036781/ENSMUSG00000028234/ENSMUSG00000034892/ENSMUSG00000057841/ENSMUSG00000007892/ENSMUSG00000025290/ENSMUSG00000063457/…
R-MMU-975956	Nonsense Mediated Decay (NMD) independent of the Exon Junction Complex (EJC)	88	0.718148	2.45692	3.08e-10	2.74e-08	2.33e-08	3199	tags=75%, list=16%, signal=63%	ENSMUSG00000025508/ENSMUSG00000049751/ENSMUSG00000060636/ENSMUSG00000039001/ENSMUSG00000074129/ENSMUSG00000067288/ENSMUSG00000068240/ENSMUSG00000028936/ENSMUSG00000058443/ENSMUSG00000037563/ENSMUSG00000062997/ENSMUSG00000057322/ENSMUSG00000046330/ENSMUSG00000036781/ENSMUSG00000028234/ENSMUSG00000034892/ENSMUSG00000057841/ENSMUSG00000007892/ENSMUSG00000025290/ENSMUSG00000063457/ENSMUSG00000024608/…
R-MMU-2453902	The canonical retinoid cycle in rods (twilight vision)	17	0.920384	2.3152	5.12e-09	4.21e-07	3.57e-07	886	tags=65%, list=5%, signal=62%	ENSMUSG00000061808/ENSMUSG00000028174/ENSMUSG00000028003/ENSMUSG00000030324/ENSMUSG00000041534/ENSMUSG00000046402/ENSMUSG00000028125/ENSMUSG00000039194/ENSMUSG00000025921/ENSMUSG00000025350/ENSMUSG00000032327
R-MMU-927802	Nonsense-Mediated Decay (NMD)	108	0.65321	2.30275	1.57e-08	1.12e-06	9.47e-07	3690	tags=70%, list=19%, signal=57%	ENSMUSG00000025508/ENSMUSG00000049751/ENSMUSG00000060636/ENSMUSG00000039001/ENSMUSG00000074129/ENSMUSG00000067288/ENSMUSG00000068240/ENSMUSG00000028936/ENSMUSG00000058443/ENSMUSG00000037563/ENSMUSG00000062997/ENSMUSG00000057322/ENSMUSG00000046330/ENSMUSG00000036781/ENSMUSG00000028234/ENSMUSG00000034892/ENSMUSG00000057841/ENSMUSG00000007892/ENSMUSG00000025290/ENSMUSG00000063457/ENSMUSG00000024608/…
R-MMU-975957	Nonsense Mediated Decay (NMD) enhanced by the Exon Junction Complex (EJC)	108	0.65321	2.30275	1.57e-08	1.12e-06	9.47e-07	3690	tags=70%, list=19%, signal=57%	ENSMUSG00000025508/ENSMUSG00000049751/ENSMUSG00000060636/ENSMUSG00000039001/ENSMUSG00000074129/ENSMUSG00000067288/ENSMUSG00000068240/ENSMUSG00000028936/ENSMUSG00000058443/ENSMUSG00000037563/ENSMUSG00000062997/ENSMUSG00000057322/ENSMUSG00000046330/ENSMUSG00000036781/ENSMUSG00000028234/ENSMUSG00000034892/ENSMUSG00000057841/ENSMUSG00000007892/ENSMUSG00000025290/ENSMUSG00000063457/ENSMUSG00000024608/…
R-MMU-611105	Respiratory electron transport	95	0.638835	2.21498	1.42e-07	9.47e-06	8.03e-06	3940	tags=60%, list=20%, signal=48%	ENSMUSG00000064360/ENSMUSG00000064341/ENSMUSG00000064354/ENSMUSG00000044894/ENSMUSG00000014294/ENSMUSG00000064351/ENSMUSG00000036199/ENSMUSG00000022820/ENSMUSG00000023089/ENSMUSG00000016427/ENSMUSG00000023020/ENSMUSG00000031818/ENSMUSG00000063882/ENSMUSG00000064358/ENSMUSG00000022450/ENSMUSG00000059534/ENSMUSG00000026500/ENSMUSG00000002379/ENSMUSG00000026032/ENSMUSG00000064345/ENSMUSG00000041697/…
R-MMU-6791226	Major pathway of rRNA processing in the nucleolus and cytosol	171	0.544932	2.02187	3.52e-07	1.98e-05	1.68e-05	4430	tags=54%, list=23%, signal=42%	ENSMUSG00000109941/ENSMUSG00000025508/ENSMUSG00000049751/ENSMUSG00000004356/ENSMUSG00000060636/ENSMUSG00000039001/ENSMUSG00000074129/ENSMUSG00000067288/ENSMUSG00000068240/ENSMUSG00000028322/ENSMUSG00000028936/ENSMUSG00000058443/ENSMUSG00000037563/ENSMUSG00000062997/ENSMUSG00000057322/ENSMUSG00000046330/ENSMUSG00000036781/ENSMUSG00000028234/ENSMUSG00000034892/ENSMUSG00000057841/ENSMUSG00000007892/…
R-MMU-72312	rRNA processing	171	0.544932	2.02187	3.52e-07	1.98e-05	1.68e-05	4430	tags=54%, list=23%, signal=42%	ENSMUSG00000109941/ENSMUSG00000025508/ENSMUSG00000049751/ENSMUSG00000004356/ENSMUSG00000060636/ENSMUSG00000039001/ENSMUSG00000074129/ENSMUSG00000067288/ENSMUSG00000068240/ENSMUSG00000028322/ENSMUSG00000028936/ENSMUSG00000058443/ENSMUSG00000037563/ENSMUSG00000062997/ENSMUSG00000057322/ENSMUSG00000046330/ENSMUSG00000036781/ENSMUSG00000028234/ENSMUSG00000034892/ENSMUSG00000057841/ENSMUSG00000007892/…
R-MMU-8868773	rRNA processing in the nucleus and cytosol	171	0.544932	2.02187	3.52e-07	1.98e-05	1.68e-05	4430	tags=54%, list=23%, signal=42%	ENSMUSG00000109941/ENSMUSG00000025508/ENSMUSG00000049751/ENSMUSG00000004356/ENSMUSG00000060636/ENSMUSG00000039001/ENSMUSG00000074129/ENSMUSG00000067288/ENSMUSG00000068240/ENSMUSG00000028322/ENSMUSG00000028936/ENSMUSG00000058443/ENSMUSG00000037563/ENSMUSG00000062997/ENSMUSG00000057322/ENSMUSG00000046330/ENSMUSG00000036781/ENSMUSG00000028234/ENSMUSG00000034892/ENSMUSG00000057841/ENSMUSG00000007892/…
R-MMU-2022090	Assembly of collagen fibrils and other multimeric structures	55	0.718126	2.27127	3.77e-07	2.01e-05	1.71e-05	2802	tags=49%, list=14%, signal=42%	ENSMUSG00000091345/ENSMUSG00000025650/ENSMUSG00000079465/ENSMUSG00000068196/ENSMUSG00000022371/ENSMUSG00000026147/ENSMUSG00000029661/ENSMUSG00000067158/ENSMUSG00000001435/ENSMUSG00000026837/ENSMUSG00000034205/ENSMUSG00000027966/ENSMUSG00000032334/ENSMUSG00000031273/ENSMUSG00000028626/ENSMUSG00000039462/ENSMUSG00000021477/ENSMUSG00000022565/ENSMUSG00000031503/ENSMUSG00000031502/ENSMUSG00000027570/…
R-MMU-380108	Chemokine receptors bind chemokines	38	0.761105	2.24502	4.33e-07	2.21e-05	1.87e-05	893	tags=24%, list=5%, signal=23%	ENSMUSG00000073878/ENSMUSG00000094686/ENSMUSG00000029371/ENSMUSG00000029380/ENSMUSG00000079355/ENSMUSG00000034855/ENSMUSG00000029417/ENSMUSG00000073888/ENSMUSG00000035042
R-MMU-1474290	Collagen formation	82	0.634718	2.1478	1.63e-06	7.9e-05	6.7e-05	2802	tags=43%, list=14%, signal=37%	ENSMUSG00000091345/ENSMUSG00000025650/ENSMUSG00000079022/ENSMUSG00000079465/ENSMUSG00000068196/ENSMUSG00000022371/ENSMUSG00000026147/ENSMUSG00000029661/ENSMUSG00000067158/ENSMUSG00000001435/ENSMUSG00000063564/ENSMUSG00000026837/ENSMUSG00000034205/ENSMUSG00000027966/ENSMUSG00000032334/ENSMUSG00000031273/ENSMUSG00000028626/ENSMUSG00000039462/ENSMUSG00000021477/ENSMUSG00000022565/ENSMUSG00000032649/…
R-MMU-8948216	Collagen chain trimerization	41	0.742707	2.22577	2.08e-06	9.68e-05	8.21e-05	2703	tags=59%, list=14%, signal=51%	ENSMUSG00000091345/ENSMUSG00000025650/ENSMUSG00000079022/ENSMUSG00000079465/ENSMUSG00000068196/ENSMUSG00000022371/ENSMUSG00000026147/ENSMUSG00000029661/ENSMUSG00000067158/ENSMUSG00000001435/ENSMUSG00000063564/ENSMUSG00000026837/ENSMUSG00000027966/ENSMUSG00000031273/ENSMUSG00000028626/ENSMUSG00000039462/ENSMUSG00000031503/ENSMUSG00000031502/ENSMUSG00000027570/ENSMUSG00000031274/ENSMUSG00000056174/…
R-MMU-72649	Translation initiation complex formation	55	0.694953	2.19798	2.35e-06	0.00010403	8.82e-05	3199	tags=62%, list=16%, signal=52%	ENSMUSG00000039001/ENSMUSG00000067288/ENSMUSG00000037563/ENSMUSG00000036781/ENSMUSG00000028234/ENSMUSG00000034892/ENSMUSG00000025290/ENSMUSG00000063457/ENSMUSG00000024608/ENSMUSG00000090733/ENSMUSG00000008683/ENSMUSG00000090862/ENSMUSG00000052146/ENSMUSG00000022283/ENSMUSG00000061787/ENSMUSG00000061477/ENSMUSG00000049517/ENSMUSG00000047675/ENSMUSG00000008668/ENSMUSG00000028081/ENSMUSG00000025362/…
R-MMU-72702	Ribosomal scanning and start codon recognition	55	0.694363	2.19612	2.43e-06	0.00010403	8.82e-05	3199	tags=62%, list=16%, signal=52%	ENSMUSG00000039001/ENSMUSG00000067288/ENSMUSG00000037563/ENSMUSG00000036781/ENSMUSG00000028234/ENSMUSG00000034892/ENSMUSG00000025290/ENSMUSG00000063457/ENSMUSG00000024608/ENSMUSG00000090733/ENSMUSG00000008683/ENSMUSG00000090862/ENSMUSG00000052146/ENSMUSG00000061787/ENSMUSG00000061477/ENSMUSG00000049517/ENSMUSG00000047675/ENSMUSG00000008668/ENSMUSG00000028081/ENSMUSG00000025362/ENSMUSG00000006333/…
R-MMU-216083	Integrin cell surface interactions	73	0.642084	2.14393	4.52e-06	0.000185777	0.000157505	2703	tags=37%, list=14%, signal=32%	ENSMUSG00000091345/ENSMUSG00000025650/ENSMUSG00000028364/ENSMUSG00000079465/ENSMUSG00000040152/ENSMUSG00000068196/ENSMUSG00000001014/ENSMUSG00000026147/ENSMUSG00000029661/ENSMUSG00000067158/ENSMUSG00000001435/ENSMUSG00000026837/ENSMUSG00000031273/ENSMUSG00000028626/ENSMUSG00000062960/ENSMUSG00000031503/ENSMUSG00000023175/ENSMUSG00000031502/ENSMUSG00000027570/ENSMUSG00000031274/ENSMUSG00000056174/…
R-MMU-72695	Formation of the ternary complex, and subsequently, the 43S complex	48	0.707769	2.18458	7.27e-06	0.000280264	0.000237613	3199	tags=67%, list=16%, signal=56%	ENSMUSG00000039001/ENSMUSG00000067288/ENSMUSG00000037563/ENSMUSG00000036781/ENSMUSG00000028234/ENSMUSG00000034892/ENSMUSG00000025290/ENSMUSG00000063457/ENSMUSG00000024608/ENSMUSG00000090733/ENSMUSG00000008683/ENSMUSG00000090862/ENSMUSG00000052146/ENSMUSG00000061787/ENSMUSG00000061477/ENSMUSG00000049517/ENSMUSG00000047675/ENSMUSG00000008668/ENSMUSG00000028081/ENSMUSG00000025362/ENSMUSG00000006333/…
R-MMU-72662	Activation of the mRNA upon binding of the cap-binding complex and eIFs, and subsequent binding to 43S	56	0.681698	2.1767	7.34e-06	0.000280264	0.000237613	3199	tags=61%, list=16%, signal=51%	ENSMUSG00000039001/ENSMUSG00000067288/ENSMUSG00000037563/ENSMUSG00000036781/ENSMUSG00000028234/ENSMUSG00000034892/ENSMUSG00000025290/ENSMUSG00000063457/ENSMUSG00000024608/ENSMUSG00000090733/ENSMUSG00000008683/ENSMUSG00000090862/ENSMUSG00000052146/ENSMUSG00000022283/ENSMUSG00000061787/ENSMUSG00000061477/ENSMUSG00000049517/ENSMUSG00000047675/ENSMUSG00000008668/ENSMUSG00000028081/ENSMUSG00000025362/…
R-MMU-1650814	Collagen biosynthesis and modifying enzymes	64	0.659681	2.16144	1.17e-05	0.000432125	0.000366363	2703	tags=47%, list=14%, signal=41%	ENSMUSG00000091345/ENSMUSG00000025650/ENSMUSG00000079022/ENSMUSG00000079465/ENSMUSG00000068196/ENSMUSG00000022371/ENSMUSG00000026147/ENSMUSG00000029661/ENSMUSG00000067158/ENSMUSG00000001435/ENSMUSG00000063564/ENSMUSG00000026837/ENSMUSG00000027966/ENSMUSG00000031273/ENSMUSG00000028626/ENSMUSG00000039462/ENSMUSG00000032649/ENSMUSG00000032374/ENSMUSG00000019916/ENSMUSG00000031503/ENSMUSG00000018906/…
R-MMU-1442490	Collagen degradation	41	0.715767	2.14503	1.88e-05	0.000670048	0.000568078	2703	tags=49%, list=14%, signal=42%	ENSMUSG00000091345/ENSMUSG00000025650/ENSMUSG00000079465/ENSMUSG00000068196/ENSMUSG00000029661/ENSMUSG00000067158/ENSMUSG00000001435/ENSMUSG00000026837/ENSMUSG00000027966/ENSMUSG00000031273/ENSMUSG00000039462/ENSMUSG00000021477/ENSMUSG00000031503/ENSMUSG00000031502/ENSMUSG00000031790/ENSMUSG00000031274/ENSMUSG00000056174/ENSMUSG00000020241/ENSMUSG00000048126/ENSMUSG00000001119
R-MMU-6799198	Complex I biogenesis	55	0.658101	2.08143	3.55e-05	0.00118665	0.00100606	4442	tags=64%, list=23%, signal=49%	ENSMUSG00000064360/ENSMUSG00000064341/ENSMUSG00000014294/ENSMUSG00000036199/ENSMUSG00000022820/ENSMUSG00000023089/ENSMUSG00000016427/ENSMUSG00000022450/ENSMUSG00000002379/ENSMUSG00000026032/ENSMUSG00000064345/ENSMUSG00000031059/ENSMUSG00000030647/ENSMUSG00000002416/ENSMUSG00000033938/ENSMUSG00000064368/ENSMUSG00000021606/ENSMUSG00000041881/ENSMUSG00000028648/ENSMUSG00000070283/ENSMUSG00000030869/…
R-MMU-163200	Respiratory electron transport, ATP synthesis by chemiosmotic coupling, and heat production by uncoupling proteins.	118	0.54731	1.94665	3.45e-05	0.00118665	0.00100606	3940	tags=57%, list=20%, signal=46%	ENSMUSG00000064360/ENSMUSG00000064341/ENSMUSG00000064354/ENSMUSG00000044894/ENSMUSG00000016252/ENSMUSG00000014294/ENSMUSG00000064351/ENSMUSG00000036199/ENSMUSG00000022820/ENSMUSG00000023089/ENSMUSG00000016427/ENSMUSG00000023020/ENSMUSG00000031818/ENSMUSG00000063882/ENSMUSG00000038717/ENSMUSG00000050856/ENSMUSG00000064358/ENSMUSG00000022450/ENSMUSG00000059534/ENSMUSG00000026500/ENSMUSG00000002379/…
R-MMU-5368287	Mitochondrial translation	89	0.571525	1.96397	6.11e-05	0.00197885	0.0016777	6000	tags=69%, list=31%, signal=48%	ENSMUSG00000010406/ENSMUSG00000106918/ENSMUSG00000034932/ENSMUSG00000033751/ENSMUSG00000040112/ENSMUSG00000040269/ENSMUSG00000058267/ENSMUSG00000021967/ENSMUSG00000014551/ENSMUSG00000054312/ENSMUSG00000065990/ENSMUSG00000030335/ENSMUSG00000030037/ENSMUSG00000029066/ENSMUSG00000037740/ENSMUSG00000039680/ENSMUSG00000045948/ENSMUSG00000016833/ENSMUSG00000037772/ENSMUSG00000034880/ENSMUSG00000024414/…
R-MMU-73728	RNA Polymerase I Promoter Opening	39	0.695664	2.06	7.49e-05	0.00235626	0.00199767	3221	tags=59%, list=16%, signal=49%	ENSMUSG00000060981/ENSMUSG00000060639/ENSMUSG00000064220/ENSMUSG00000081058/ENSMUSG00000069270/ENSMUSG00000069267/ENSMUSG00000069305/ENSMUSG00000024513/ENSMUSG00000069300/ENSMUSG00000067455/ENSMUSG00000060032/ENSMUSG00000041126/ENSMUSG00000069272/ENSMUSG00000061482/ENSMUSG00000099583/ENSMUSG00000060093/ENSMUSG00000069307/ENSMUSG00000016559/ENSMUSG00000094777/ENSMUSG00000069273/ENSMUSG00000060678/…
R-MMU-427413	NoRC negatively regulates rRNA expression	37	0.702834	2.06172	7.75e-05	0.00236635	0.00200623	3221	tags=62%, list=16%, signal=52%	ENSMUSG00000060981/ENSMUSG00000060639/ENSMUSG00000064220/ENSMUSG00000081058/ENSMUSG00000069270/ENSMUSG00000069267/ENSMUSG00000069305/ENSMUSG00000024513/ENSMUSG00000069300/ENSMUSG00000067455/ENSMUSG00000060032/ENSMUSG00000041126/ENSMUSG00000069272/ENSMUSG00000061482/ENSMUSG00000099583/ENSMUSG00000060093/ENSMUSG00000069307/ENSMUSG00000016559/ENSMUSG00000094777/ENSMUSG00000069273/ENSMUSG00000060678/…
R-MMU-73772	RNA Polymerase I Promoter Escape	65	0.612274	2.00393	9.18e-05	0.00251603	0.00213313	3221	tags=46%, list=16%, signal=39%	ENSMUSG00000060981/ENSMUSG00000060639/ENSMUSG00000064220/ENSMUSG00000081058/ENSMUSG00000069270/ENSMUSG00000069267/ENSMUSG00000069305/ENSMUSG00000069300/ENSMUSG00000067455/ENSMUSG00000060032/ENSMUSG00000038489/ENSMUSG00000033020/ENSMUSG00000041126/ENSMUSG00000069272/ENSMUSG00000061482/ENSMUSG00000099583/ENSMUSG00000060093/ENSMUSG00000021018/ENSMUSG00000069307/ENSMUSG00000021103/ENSMUSG00000034345/…
R-MMU-5389840	Mitochondrial translation elongation	86	0.578304	1.97718	8.77e-05	0.00251603	0.00213313	6000	tags=71%, list=31%, signal=49%	ENSMUSG00000010406/ENSMUSG00000106918/ENSMUSG00000034932/ENSMUSG00000033751/ENSMUSG00000040112/ENSMUSG00000040269/ENSMUSG00000058267/ENSMUSG00000021967/ENSMUSG00000014551/ENSMUSG00000054312/ENSMUSG00000065990/ENSMUSG00000030335/ENSMUSG00000030037/ENSMUSG00000029066/ENSMUSG00000037740/ENSMUSG00000039680/ENSMUSG00000045948/ENSMUSG00000016833/ENSMUSG00000037772/ENSMUSG00000034880/ENSMUSG00000024414/…
R-MMU-73864	RNA Polymerase I Transcription	82	0.573243	1.93978	8.74e-05	0.00251603	0.00213313	3221	tags=41%, list=16%, signal=35%	ENSMUSG00000060981/ENSMUSG00000060639/ENSMUSG00000018474/ENSMUSG00000064220/ENSMUSG00000081058/ENSMUSG00000069270/ENSMUSG00000069267/ENSMUSG00000069305/ENSMUSG00000024513/ENSMUSG00000069300/ENSMUSG00000067455/ENSMUSG00000060032/ENSMUSG00000038489/ENSMUSG00000033020/ENSMUSG00000041126/ENSMUSG00000069272/ENSMUSG00000004044/ENSMUSG00000061482/ENSMUSG00000099583/ENSMUSG00000060093/ENSMUSG00000021018/…
R-MMU-418594	G alpha (i) signalling events	199	0.467488	1.77314	9.09e-05	0.00251603	0.00213313	966	tags=17%, list=5%, signal=16%	ENSMUSG00000073878/ENSMUSG00000029663/ENSMUSG00000021804/ENSMUSG00000030324/ENSMUSG00000025496/ENSMUSG00000034837/ENSMUSG00000028012/ENSMUSG00000094686/ENSMUSG00000045573/ENSMUSG00000024697/ENSMUSG00000029371/ENSMUSG00000045318/ENSMUSG00000004630/ENSMUSG00000029380/ENSMUSG00000031394/ENSMUSG00000029236/ENSMUSG00000023439/ENSMUSG00000026475/ENSMUSG00000024659/ENSMUSG00000058831/ENSMUSG00000009108/…
R-MMU-3000171	Non-integrin membrane-ECM interactions	35	0.700317	2.02828	0.00011137	0.00290378	0.00246187	2035	tags=37%, list=10%, signal=33%	ENSMUSG00000061808/ENSMUSG00000079465/ENSMUSG00000029661/ENSMUSG00000067158/ENSMUSG00000026837/ENSMUSG00000027966/ENSMUSG00000031273/ENSMUSG00000020592/ENSMUSG00000039462/ENSMUSG00000031503/ENSMUSG00000031502/ENSMUSG00000025856/ENSMUSG00000031274
R-MMU-5419276	Mitochondrial translation termination	88	0.58072	1.98676	0.000110759	0.00290378	0.00246187	6000	tags=69%, list=31%, signal=48%	ENSMUSG00000010406/ENSMUSG00000106918/ENSMUSG00000034932/ENSMUSG00000033751/ENSMUSG00000040112/ENSMUSG00000040269/ENSMUSG00000058267/ENSMUSG00000021967/ENSMUSG00000014551/ENSMUSG00000054312/ENSMUSG00000065990/ENSMUSG00000030335/ENSMUSG00000030037/ENSMUSG00000029066/ENSMUSG00000037740/ENSMUSG00000039680/ENSMUSG00000045948/ENSMUSG00000016833/ENSMUSG00000037772/ENSMUSG00000034880/ENSMUSG00000024414/…
R-MMU-3214815	HDACs deacetylate histones	63	0.596612	1.95588	0.000170015	0.00432729	0.00366874	3221	tags=44%, list=16%, signal=37%	ENSMUSG00000060981/ENSMUSG00000060639/ENSMUSG00000018474/ENSMUSG00000064220/ENSMUSG00000081058/ENSMUSG00000069270/ENSMUSG00000069267/ENSMUSG00000069305/ENSMUSG00000018102/ENSMUSG00000069300/ENSMUSG00000067455/ENSMUSG00000060032/ENSMUSG00000069272/ENSMUSG00000031609/ENSMUSG00000037896/ENSMUSG00000061482/ENSMUSG00000078851/ENSMUSG00000099583/ENSMUSG00000060093/ENSMUSG00000069307/ENSMUSG00000063870/…
R-MMU-73854	RNA Polymerase I Promoter Clearance	81	0.568312	1.92399	0.000178624	0.00444067	0.00376487	3221	tags=41%, list=16%, signal=34%	ENSMUSG00000060981/ENSMUSG00000060639/ENSMUSG00000018474/ENSMUSG00000064220/ENSMUSG00000081058/ENSMUSG00000069270/ENSMUSG00000069267/ENSMUSG00000069305/ENSMUSG00000024513/ENSMUSG00000069300/ENSMUSG00000067455/ENSMUSG00000060032/ENSMUSG00000038489/ENSMUSG00000033020/ENSMUSG00000041126/ENSMUSG00000069272/ENSMUSG00000061482/ENSMUSG00000099583/ENSMUSG00000060093/ENSMUSG00000021018/ENSMUSG00000069307/…
R-MMU-8936459	RUNX1 regulates genes involved in megakaryocyte differentiation and platelet function	55	0.630179	1.99312	0.000209236	0.00499664	0.00423624	3221	tags=47%, list=16%, signal=40%	ENSMUSG00000060981/ENSMUSG00000060639/ENSMUSG00000064220/ENSMUSG00000081058/ENSMUSG00000069270/ENSMUSG00000069267/ENSMUSG00000069305/ENSMUSG00000069300/ENSMUSG00000067455/ENSMUSG00000060032/ENSMUSG00000041126/ENSMUSG00000069272/ENSMUSG00000061482/ENSMUSG00000099583/ENSMUSG00000060093/ENSMUSG00000069307/ENSMUSG00000006307/ENSMUSG00000002028/ENSMUSG00000031622/ENSMUSG00000016559/ENSMUSG00000094777/…
R-MMU-5250913	Positive epigenetic regulation of rRNA expression	66	0.602007	1.97137	0.000218729	0.00499664	0.00423624	3221	tags=45%, list=16%, signal=38%	ENSMUSG00000060981/ENSMUSG00000060639/ENSMUSG00000064220/ENSMUSG00000081058/ENSMUSG00000069270/ENSMUSG00000069267/ENSMUSG00000069305/ENSMUSG00000069300/ENSMUSG00000067455/ENSMUSG00000060032/ENSMUSG00000038489/ENSMUSG00000033020/ENSMUSG00000041126/ENSMUSG00000069272/ENSMUSG00000061482/ENSMUSG00000099583/ENSMUSG00000060093/ENSMUSG00000021018/ENSMUSG00000069307/ENSMUSG00000021377/ENSMUSG00000045996/…
R-MMU-5250924	B-WICH complex positively regulates rRNA expression	66	0.602007	1.97137	0.000218729	0.00499664	0.00423624	3221	tags=45%, list=16%, signal=38%	ENSMUSG00000060981/ENSMUSG00000060639/ENSMUSG00000064220/ENSMUSG00000081058/ENSMUSG00000069270/ENSMUSG00000069267/ENSMUSG00000069305/ENSMUSG00000069300/ENSMUSG00000067455/ENSMUSG00000060032/ENSMUSG00000038489/ENSMUSG00000033020/ENSMUSG00000041126/ENSMUSG00000069272/ENSMUSG00000061482/ENSMUSG00000099583/ENSMUSG00000060093/ENSMUSG00000021018/ENSMUSG00000069307/ENSMUSG00000021377/ENSMUSG00000045996/…
R-MMU-1474244	Extracellular matrix organization	235	0.432543	1.67331	0.000219684	0.00499664	0.00423624	3007	tags=28%, list=15%, signal=24%	ENSMUSG00000061808/ENSMUSG00000091345/ENSMUSG00000025650/ENSMUSG00000079022/ENSMUSG00000028364/ENSMUSG00000021186/ENSMUSG00000079465/ENSMUSG00000040152/ENSMUSG00000068196/ENSMUSG00000022371/ENSMUSG00000001870/ENSMUSG00000001014/ENSMUSG00000026147/ENSMUSG00000029661/ENSMUSG00000067158/ENSMUSG00000060572/ENSMUSG00000015647/ENSMUSG00000001435/ENSMUSG00000018593/ENSMUSG00000001131/ENSMUSG00000063564/…
R-MMU-373076	Class A/1 (Rhodopsin-like receptors)	184	0.453178	1.68781	0.000251234	0.0055952	0.0047437	1082	tags=16%, list=6%, signal=16%	ENSMUSG00000073878/ENSMUSG00000021804/ENSMUSG00000030324/ENSMUSG00000025496/ENSMUSG00000025333/ENSMUSG00000028012/ENSMUSG00000094686/ENSMUSG00000045573/ENSMUSG00000029371/ENSMUSG00000045318/ENSMUSG00000029380/ENSMUSG00000031394/ENSMUSG00000029236/ENSMUSG00000020963/ENSMUSG00000024659/ENSMUSG00000058831/ENSMUSG00000079355/ENSMUSG00000041347/ENSMUSG00000034855/ENSMUSG00000029417/ENSMUSG00000020660/…
R-MMU-427359	SIRT1 negatively regulates rRNA expression	39	0.671023	1.98703	0.000267579	0.00572085	0.00485023	3730	tags=62%, list=19%, signal=50%	ENSMUSG00000060981/ENSMUSG00000060639/ENSMUSG00000064220/ENSMUSG00000081058/ENSMUSG00000069270/ENSMUSG00000069267/ENSMUSG00000069305/ENSMUSG00000069300/ENSMUSG00000067455/ENSMUSG00000060032/ENSMUSG00000041126/ENSMUSG00000069272/ENSMUSG00000061482/ENSMUSG00000099583/ENSMUSG00000060093/ENSMUSG00000069307/ENSMUSG00000016559/ENSMUSG00000094777/ENSMUSG00000069273/ENSMUSG00000060678/ENSMUSG00000069303/…
R-MMU-8963743	Digestion and absorption	12	0.849229	1.97384	0.000264433	0.00572085	0.00485023	296	tags=25%, list=2%, signal=25%	ENSMUSG00000042179/ENSMUSG00000025091/ENSMUSG00000046008
R-MMU-5250941	Negative epigenetic regulation of rRNA expression	40	0.676712	2.01795	0.000424237	0.00872134	0.00739409	3730	tags=62%, list=19%, signal=51%	ENSMUSG00000060981/ENSMUSG00000060639/ENSMUSG00000064220/ENSMUSG00000081058/ENSMUSG00000069270/ENSMUSG00000069267/ENSMUSG00000069305/ENSMUSG00000024513/ENSMUSG00000069300/ENSMUSG00000067455/ENSMUSG00000060032/ENSMUSG00000041126/ENSMUSG00000069272/ENSMUSG00000061482/ENSMUSG00000099583/ENSMUSG00000060093/ENSMUSG00000069307/ENSMUSG00000016559/ENSMUSG00000094777/ENSMUSG00000069273/ENSMUSG00000060678/…
R-MMU-5625886	Activated PKN1 stimulates transcription of AR (androgen receptor) regulated genes KLK2 and KLK3	41	0.654915	1.96267	0.000422794	0.00872134	0.00739409	3221	tags=56%, list=16%, signal=47%	ENSMUSG00000060981/ENSMUSG00000060639/ENSMUSG00000064220/ENSMUSG00000081058/ENSMUSG00000069270/ENSMUSG00000069267/ENSMUSG00000069305/ENSMUSG00000069300/ENSMUSG00000067455/ENSMUSG00000060032/ENSMUSG00000041126/ENSMUSG00000069272/ENSMUSG00000061482/ENSMUSG00000099583/ENSMUSG00000060093/ENSMUSG00000069307/ENSMUSG00000046532/ENSMUSG00000016559/ENSMUSG00000094777/ENSMUSG00000069273/ENSMUSG00000060678/…
R-MMU-975634	Retinoid metabolism and transport	30	0.702717	1.95813	0.000491301	0.00990944	0.00840139	1026	tags=27%, list=5%, signal=25%	ENSMUSG00000061808/ENSMUSG00000028003/ENSMUSG00000046402/ENSMUSG00000046008/ENSMUSG00000031119/ENSMUSG00000020592/ENSMUSG00000040249/ENSMUSG00000005681
R-MMU-68616	Assembly of the ORC complex at the origin of replication	45	0.62885	1.91328	0.000557687	0.0110401	0.00936001	3221	tags=53%, list=16%, signal=45%	ENSMUSG00000060981/ENSMUSG00000060639/ENSMUSG00000064220/ENSMUSG00000081058/ENSMUSG00000069270/ENSMUSG00000069267/ENSMUSG00000069305/ENSMUSG00000069300/ENSMUSG00000067455/ENSMUSG00000060032/ENSMUSG00000041126/ENSMUSG00000069272/ENSMUSG00000061482/ENSMUSG00000099583/ENSMUSG00000060093/ENSMUSG00000069307/ENSMUSG00000001440/ENSMUSG00000016559/ENSMUSG00000094777/ENSMUSG00000003731/ENSMUSG00000069273/…
R-MMU-9711123	Cellular response to chemical stress	137	0.467607	1.68756	0.000600011	0.0115648	0.00980481	5807	tags=51%, list=30%, signal=36%	ENSMUSG00000063856/ENSMUSG00000021760/ENSMUSG00000031897/ENSMUSG00000018339/ENSMUSG00000064354/ENSMUSG00000064351/ENSMUSG00000068240/ENSMUSG00000024338/ENSMUSG00000023020/ENSMUSG00000031818/ENSMUSG00000064358/ENSMUSG00000026500/ENSMUSG00000041697/ENSMUSG00000079197/ENSMUSG00000006519/ENSMUSG00000052305/ENSMUSG00000073940/ENSMUSG00000040850/ENSMUSG00000017778/ENSMUSG00000056608/ENSMUSG00000091803/…
R-MMU-191273	Cholesterol biosynthesis	24	-0.761811	-2.20472	0.000605826	0.0115648	0.00980481	3711	tags=75%, list=19%, signal=61%	ENSMUSG00000059743/ENSMUSG00000024799/ENSMUSG00000040105/ENSMUSG00000026675/ENSMUSG00000006517/ENSMUSG00000023832/ENSMUSG00000001467/ENSMUSG00000033105/ENSMUSG00000004880/ENSMUSG00000058258/ENSMUSG00000021670/ENSMUSG00000031604/ENSMUSG00000021273/ENSMUSG00000093930/ENSMUSG00000032018/ENSMUSG00000022351/ENSMUSG00000031349/ENSMUSG00000058454
R-MMU-212165	Epigenetic regulation of gene expression	84	0.530231	1.80479	0.000639631	0.0119959	0.0101703	3221	tags=37%, list=16%, signal=31%	ENSMUSG00000060981/ENSMUSG00000060639/ENSMUSG00000064220/ENSMUSG00000081058/ENSMUSG00000069270/ENSMUSG00000069267/ENSMUSG00000069305/ENSMUSG00000024513/ENSMUSG00000069300/ENSMUSG00000067455/ENSMUSG00000060032/ENSMUSG00000038489/ENSMUSG00000033020/ENSMUSG00000041126/ENSMUSG00000069272/ENSMUSG00000061482/ENSMUSG00000099583/ENSMUSG00000060093/ENSMUSG00000021018/ENSMUSG00000069307/ENSMUSG00000021377/…
R-MMU-9670095	Inhibition of DNA recombination at telomere	35	0.659326	1.90956	0.000661141	0.0121855	0.0103311	3221	tags=51%, list=16%, signal=43%	ENSMUSG00000060981/ENSMUSG00000060639/ENSMUSG00000064220/ENSMUSG00000069270/ENSMUSG00000069305/ENSMUSG00000069300/ENSMUSG00000067455/ENSMUSG00000060032/ENSMUSG00000041126/ENSMUSG00000069272/ENSMUSG00000061482/ENSMUSG00000060093/ENSMUSG00000069307/ENSMUSG00000031229/ENSMUSG00000094777/ENSMUSG00000060678/ENSMUSG00000069303/ENSMUSG00000064288
R-MMU-2168880	Scavenging of heme from plasma	14	0.810383	1.97116	0.000758908	0.0137504	0.0116578	2154	tags=57%, list=11%, signal=51%	ENSMUSG00000056656/ENSMUSG00000057346/ENSMUSG00000068246/ENSMUSG00000031722/ENSMUSG00000040249/ENSMUSG00000052305/ENSMUSG00000073940/ENSMUSG00000069919
R-MMU-5625740	RHO GTPases activate PKNs	60	0.571555	1.84566	0.000805408	0.0143497	0.0121659	3221	tags=43%, list=16%, signal=36%	ENSMUSG00000060981/ENSMUSG00000060639/ENSMUSG00000002233/ENSMUSG00000064220/ENSMUSG00000081058/ENSMUSG00000069270/ENSMUSG00000069267/ENSMUSG00000069305/ENSMUSG00000069300/ENSMUSG00000067455/ENSMUSG00000060032/ENSMUSG00000041126/ENSMUSG00000069272/ENSMUSG00000061482/ENSMUSG00000099583/ENSMUSG00000060093/ENSMUSG00000069307/ENSMUSG00000046532/ENSMUSG00000018965/ENSMUSG00000016559/ENSMUSG00000094777/…
R-MMU-9018519	Estrogen-dependent gene expression	88	0.536797	1.83649	0.000913882	0.0157571	0.0133591	3286	tags=40%, list=17%, signal=33%	ENSMUSG00000036523/ENSMUSG00000060981/ENSMUSG00000051159/ENSMUSG00000060639/ENSMUSG00000064220/ENSMUSG00000081058/ENSMUSG00000069270/ENSMUSG00000069267/ENSMUSG00000052056/ENSMUSG00000069305/ENSMUSG00000069300/ENSMUSG00000067455/ENSMUSG00000060032/ENSMUSG00000038489/ENSMUSG00000033020/ENSMUSG00000041126/ENSMUSG00000019738/ENSMUSG00000069272/ENSMUSG00000061482/ENSMUSG00000099583/ENSMUSG00000060093/…
R-MMU-8878171	Transcriptional regulation by RUNX1	163	0.45488	1.67174	0.00090986	0.0157571	0.0133591	4413	tags=39%, list=23%, signal=30%	ENSMUSG00000060981/ENSMUSG00000060639/ENSMUSG00000000184/ENSMUSG00000070348/ENSMUSG00000064220/ENSMUSG00000081058/ENSMUSG00000069270/ENSMUSG00000069267/ENSMUSG00000024921/ENSMUSG00000069305/ENSMUSG00000031897/ENSMUSG00000069300/ENSMUSG00000067455/ENSMUSG00000060032/ENSMUSG00000021477/ENSMUSG00000068240/ENSMUSG00000041126/ENSMUSG00000069272/ENSMUSG00000024338/ENSMUSG00000043733/ENSMUSG00000061482/…
R-MMU-3214847	HATs acetylate histones	58	0.572674	1.83073	0.00100773	0.0165733	0.0140511	3221	tags=36%, list=16%, signal=30%	ENSMUSG00000004872/ENSMUSG00000060981/ENSMUSG00000060639/ENSMUSG00000081058/ENSMUSG00000069267/ENSMUSG00000069305/ENSMUSG00000018102/ENSMUSG00000069300/ENSMUSG00000067455/ENSMUSG00000020387/ENSMUSG00000061482/ENSMUSG00000052915/ENSMUSG00000099583/ENSMUSG00000060093/ENSMUSG00000069307/ENSMUSG00000069273/ENSMUSG00000060678/ENSMUSG00000063952/ENSMUSG00000021767/ENSMUSG00000069303/ENSMUSG00000064288
R-MMU-68867	Assembly of the pre-replicative complex	106	0.490824	1.72596	0.000995912	0.0165733	0.0140511	3498	tags=39%, list=18%, signal=32%	ENSMUSG00000060981/ENSMUSG00000060639/ENSMUSG00000064220/ENSMUSG00000081058/ENSMUSG00000069270/ENSMUSG00000069267/ENSMUSG00000069305/ENSMUSG00000031897/ENSMUSG00000069300/ENSMUSG00000067455/ENSMUSG00000060032/ENSMUSG00000068240/ENSMUSG00000041126/ENSMUSG00000069272/ENSMUSG00000024338/ENSMUSG00000061482/ENSMUSG00000099583/ENSMUSG00000060093/ENSMUSG00000079197/ENSMUSG00000069307/ENSMUSG00000040850/…
R-MMU-500792	GPCR ligand binding	237	0.414626	1.60304	0.000979545	0.0165733	0.0140511	1599	tags=18%, list=8%, signal=17%	ENSMUSG00000073878/ENSMUSG00000029663/ENSMUSG00000021804/ENSMUSG00000030324/ENSMUSG00000025496/ENSMUSG00000025333/ENSMUSG00000028012/ENSMUSG00000094686/ENSMUSG00000045573/ENSMUSG00000029371/ENSMUSG00000041046/ENSMUSG00000045318/ENSMUSG00000029380/ENSMUSG00000031394/ENSMUSG00000029236/ENSMUSG00000023439/ENSMUSG00000020963/ENSMUSG00000030790/ENSMUSG00000024659/ENSMUSG00000058831/ENSMUSG00000079355/…
R-MMU-212300	PRC2 methylates histones and DNA	49	0.604918	1.87023	0.00103313	0.0167335	0.014187	3221	tags=45%, list=16%, signal=38%	ENSMUSG00000060981/ENSMUSG00000060639/ENSMUSG00000064220/ENSMUSG00000081058/ENSMUSG00000069270/ENSMUSG00000069267/ENSMUSG00000069305/ENSMUSG00000069300/ENSMUSG00000067455/ENSMUSG00000060032/ENSMUSG00000041126/ENSMUSG00000069272/ENSMUSG00000061482/ENSMUSG00000099583/ENSMUSG00000060093/ENSMUSG00000069307/ENSMUSG00000016559/ENSMUSG00000094777/ENSMUSG00000069273/ENSMUSG00000060678/ENSMUSG00000069303/…
R-MMU-5365859	RA biosynthesis pathway	15	0.765574	1.88616	0.00113377	0.0178235	0.0151111	884	tags=27%, list=5%, signal=25%	ENSMUSG00000024987/ENSMUSG00000032291/ENSMUSG00000025921/ENSMUSG00000025350
R-MMU-381426	Regulation of Insulin-like Growth Factor (IGF) transport and uptake by Insulin-like Growth Factor Binding Proteins (IGFBPs)	97	0.505958	1.7597	0.00112961	0.0178235	0.0151111	1538	tags=25%, list=8%, signal=23%	ENSMUSG00000050711/ENSMUSG00000045573/ENSMUSG00000020303/ENSMUSG00000028364/ENSMUSG00000056656/ENSMUSG00000057346/ENSMUSG00000001870/ENSMUSG00000068246/ENSMUSG00000031283/ENSMUSG00000068220/ENSMUSG00000001131/ENSMUSG00000022816/ENSMUSG00000020325/ENSMUSG00000003617/ENSMUSG00000039405/ENSMUSG00000073530/ENSMUSG00000023046/ENSMUSG00000042988/ENSMUSG00000005681/ENSMUSG00000026715/ENSMUSG00000037428/…
R-MMU-6805567	Keratinization	35	0.642848	1.86184	0.00126591	0.0193323	0.0163902	1208	tags=31%, list=6%, signal=30%	ENSMUSG00000023043/ENSMUSG00000049382/ENSMUSG00000039518/ENSMUSG00000006777/ENSMUSG00000041957/ENSMUSG00000054065/ENSMUSG00000047641/ENSMUSG00000034282/ENSMUSG00000052415/ENSMUSG00000054889/ENSMUSG00000067613
R-MMU-6809371	Formation of the cornified envelope	35	0.642848	1.86184	0.00126591	0.0193323	0.0163902	1208	tags=31%, list=6%, signal=30%	ENSMUSG00000023043/ENSMUSG00000049382/ENSMUSG00000039518/ENSMUSG00000006777/ENSMUSG00000041957/ENSMUSG00000054065/ENSMUSG00000047641/ENSMUSG00000034282/ENSMUSG00000052415/ENSMUSG00000054889/ENSMUSG00000067613
R-MMU-110330	Recognition and association of DNA glycosylase with site containing an affected purine	35	0.637997	1.84779	0.00137599	0.0201498	0.0170833	3221	tags=49%, list=16%, signal=41%	ENSMUSG00000060981/ENSMUSG00000060639/ENSMUSG00000064220/ENSMUSG00000069270/ENSMUSG00000069305/ENSMUSG00000069300/ENSMUSG00000067455/ENSMUSG00000060032/ENSMUSG00000041126/ENSMUSG00000069272/ENSMUSG00000061482/ENSMUSG00000060093/ENSMUSG00000069307/ENSMUSG00000094777/ENSMUSG00000060678/ENSMUSG00000069303/ENSMUSG00000064288
R-MMU-8957275	Post-translational protein phosphorylation	91	0.509105	1.761	0.0013495	0.0201498	0.0170833	1538	tags=24%, list=8%, signal=22%	ENSMUSG00000050711/ENSMUSG00000045573/ENSMUSG00000020303/ENSMUSG00000028364/ENSMUSG00000056656/ENSMUSG00000057346/ENSMUSG00000001870/ENSMUSG00000068246/ENSMUSG00000031283/ENSMUSG00000068220/ENSMUSG00000001131/ENSMUSG00000022816/ENSMUSG00000020325/ENSMUSG00000003617/ENSMUSG00000039405/ENSMUSG00000042988/ENSMUSG00000005681/ENSMUSG00000026715/ENSMUSG00000037428/ENSMUSG00000028195/ENSMUSG00000027447/…
R-MMU-9006931	Signaling by Nuclear Receptors	193	0.424718	1.59811	0.00135847	0.0201498	0.0170833	3286	tags=30%, list=17%, signal=25%	ENSMUSG00000029663/ENSMUSG00000024987/ENSMUSG00000032291/ENSMUSG00000036523/ENSMUSG00000060981/ENSMUSG00000051159/ENSMUSG00000060639/ENSMUSG00000023439/ENSMUSG00000025921/ENSMUSG00000064220/ENSMUSG00000081058/ENSMUSG00000069270/ENSMUSG00000069267/ENSMUSG00000024486/ENSMUSG00000052056/ENSMUSG00000069305/ENSMUSG00000061878/ENSMUSG00000004951/ENSMUSG00000069300/ENSMUSG00000067455/ENSMUSG00000060032/…
R-MMU-2559580	Oxidative Stress Induced Senescence	83	0.509079	1.72904	0.00140654	0.0203188	0.0172266	3221	tags=35%, list=16%, signal=29%	ENSMUSG00000020623/ENSMUSG00000060981/ENSMUSG00000060639/ENSMUSG00000073802/ENSMUSG00000064220/ENSMUSG00000081058/ENSMUSG00000069270/ENSMUSG00000069267/ENSMUSG00000069305/ENSMUSG00000069300/ENSMUSG00000067455/ENSMUSG00000060032/ENSMUSG00000068240/ENSMUSG00000041126/ENSMUSG00000069272/ENSMUSG00000061482/ENSMUSG00000099583/ENSMUSG00000060093/ENSMUSG00000069307/ENSMUSG00000040274/ENSMUSG00000020460/…
R-MMU-372790	Signaling by GPCR	430	0.356522	1.45921	0.00148794	0.0212081	0.0179806	1668	tags=16%, list=9%, signal=15%	ENSMUSG00000073878/ENSMUSG00000029663/ENSMUSG00000021804/ENSMUSG00000030324/ENSMUSG00000025496/ENSMUSG00000034837/ENSMUSG00000025333/ENSMUSG00000028012/ENSMUSG00000094686/ENSMUSG00000045573/ENSMUSG00000024697/ENSMUSG00000029371/ENSMUSG00000041046/ENSMUSG00000026360/ENSMUSG00000045318/ENSMUSG00000004630/ENSMUSG00000029380/ENSMUSG00000031394/ENSMUSG00000029236/ENSMUSG00000023439/ENSMUSG00000020963/…
R-MMU-211000	Gene Silencing by RNA	89	0.512738	1.76196	0.00165255	0.0232445	0.0197071	3286	tags=39%, list=17%, signal=33%	ENSMUSG00000060981/ENSMUSG00000060639/ENSMUSG00000064220/ENSMUSG00000081058/ENSMUSG00000069270/ENSMUSG00000069267/ENSMUSG00000069305/ENSMUSG00000069300/ENSMUSG00000067455/ENSMUSG00000060032/ENSMUSG00000038489/ENSMUSG00000033020/ENSMUSG00000006005/ENSMUSG00000041126/ENSMUSG00000052707/ENSMUSG00000019738/ENSMUSG00000069272/ENSMUSG00000061482/ENSMUSG00000099583/ENSMUSG00000060093/ENSMUSG00000021018/…
R-MMU-6806667	Metabolism of fat-soluble vitamins	34	0.652135	1.87257	0.00173148	0.0235034	0.0199265	1026	tags=24%, list=5%, signal=22%	ENSMUSG00000061808/ENSMUSG00000028003/ENSMUSG00000046402/ENSMUSG00000046008/ENSMUSG00000031119/ENSMUSG00000020592/ENSMUSG00000040249/ENSMUSG00000005681
R-MMU-3214858	RMTs methylate histone arginines	53	0.573551	1.7999	0.0017398	0.0235034	0.0199265	3221	tags=40%, list=16%, signal=33%	ENSMUSG00000060981/ENSMUSG00000060639/ENSMUSG00000070348/ENSMUSG00000064220/ENSMUSG00000081058/ENSMUSG00000069270/ENSMUSG00000069267/ENSMUSG00000024921/ENSMUSG00000069305/ENSMUSG00000067455/ENSMUSG00000060032/ENSMUSG00000069272/ENSMUSG00000061482/ENSMUSG00000078851/ENSMUSG00000099583/ENSMUSG00000060093/ENSMUSG00000094777/ENSMUSG00000069273/ENSMUSG00000060678/ENSMUSG00000044533/ENSMUSG00000064288
R-MMU-375276	Peptide ligand-binding receptors	105	0.48404	1.70026	0.00172039	0.0235034	0.0199265	1599	tags=19%, list=8%, signal=18%	ENSMUSG00000073878/ENSMUSG00000094686/ENSMUSG00000045573/ENSMUSG00000029371/ENSMUSG00000029380/ENSMUSG00000029236/ENSMUSG00000024659/ENSMUSG00000079355/ENSMUSG00000041347/ENSMUSG00000034855/ENSMUSG00000029417/ENSMUSG00000020660/ENSMUSG00000073888/ENSMUSG00000050558/ENSMUSG00000035042/ENSMUSG00000116158/ENSMUSG00000026874/ENSMUSG00000027524/ENSMUSG00000045382/ENSMUSG00000022122
R-MMU-388396	GPCR downstream signalling	407	0.361458	1.47706	0.00175891	0.0235034	0.0199265	1668	tags=16%, list=9%, signal=15%	ENSMUSG00000073878/ENSMUSG00000029663/ENSMUSG00000021804/ENSMUSG00000030324/ENSMUSG00000025496/ENSMUSG00000034837/ENSMUSG00000025333/ENSMUSG00000028012/ENSMUSG00000094686/ENSMUSG00000045573/ENSMUSG00000024697/ENSMUSG00000029371/ENSMUSG00000041046/ENSMUSG00000026360/ENSMUSG00000045318/ENSMUSG00000004630/ENSMUSG00000029380/ENSMUSG00000031394/ENSMUSG00000029236/ENSMUSG00000023439/ENSMUSG00000020963/…
R-MMU-1236975	Antigen processing-Cross presentation	79	0.515726	1.74053	0.00187816	0.0247338	0.0209697	3660	tags=38%, list=19%, signal=31%	ENSMUSG00000002944/ENSMUSG00000035929/ENSMUSG00000067235/ENSMUSG00000067212/ENSMUSG00000031897/ENSMUSG00000050732/ENSMUSG00000024338/ENSMUSG00000073409/ENSMUSG00000079197/ENSMUSG00000006519/ENSMUSG00000061232/ENSMUSG00000056116/ENSMUSG00000040850/ENSMUSG00000020708/ENSMUSG00000030805/ENSMUSG00000060550/ENSMUSG00000024339/ENSMUSG00000023845/ENSMUSG00000005779/ENSMUSG00000022216/ENSMUSG00000027566/…
R-MMU-1428517	The citric acid (TCA) cycle and respiratory electron transport	167	0.441559	1.63044	0.00189726	0.0247338	0.0209697	3940	tags=44%, list=20%, signal=36%	ENSMUSG00000032988/ENSMUSG00000064360/ENSMUSG00000064341/ENSMUSG00000064354/ENSMUSG00000044894/ENSMUSG00000016252/ENSMUSG00000014294/ENSMUSG00000064351/ENSMUSG00000036199/ENSMUSG00000022820/ENSMUSG00000023089/ENSMUSG00000016427/ENSMUSG00000023020/ENSMUSG00000031818/ENSMUSG00000063882/ENSMUSG00000038717/ENSMUSG00000050856/ENSMUSG00000064358/ENSMUSG00000022450/ENSMUSG00000059534/ENSMUSG00000026500/…
R-MMU-2559582	Senescence-Associated Secretory Phenotype (SASP)	71	0.541816	1.7976	0.00201262	0.0259216	0.0219767	3221	tags=42%, list=16%, signal=35%	ENSMUSG00000060981/ENSMUSG00000060639/ENSMUSG00000073802/ENSMUSG00000064220/ENSMUSG00000081058/ENSMUSG00000069270/ENSMUSG00000069267/ENSMUSG00000069305/ENSMUSG00000069300/ENSMUSG00000067455/ENSMUSG00000060032/ENSMUSG00000068240/ENSMUSG00000041126/ENSMUSG00000069272/ENSMUSG00000061482/ENSMUSG00000099583/ENSMUSG00000060093/ENSMUSG00000023067/ENSMUSG00000069307/ENSMUSG00000040274/ENSMUSG00000020460/…
R-MMU-418038	Nucleotide-like (purinergic) receptors	13	-0.744174	-1.832	0.00217394	0.027666	0.0234557	2772	tags=62%, list=14%, signal=53%	ENSMUSG00000049929/ENSMUSG00000042429/ENSMUSG00000000562/ENSMUSG00000027765/ENSMUSG00000036362/ENSMUSG00000036353/ENSMUSG00000018500/ENSMUSG00000052229
R-MMU-5578749	Transcriptional regulation by small RNAs	81	0.520564	1.76234	0.00227037	0.0285532	0.0242079	3286	tags=41%, list=17%, signal=34%	ENSMUSG00000060981/ENSMUSG00000060639/ENSMUSG00000064220/ENSMUSG00000081058/ENSMUSG00000069270/ENSMUSG00000069267/ENSMUSG00000069305/ENSMUSG00000069300/ENSMUSG00000067455/ENSMUSG00000060032/ENSMUSG00000038489/ENSMUSG00000033020/ENSMUSG00000006005/ENSMUSG00000041126/ENSMUSG00000052707/ENSMUSG00000019738/ENSMUSG00000069272/ENSMUSG00000061482/ENSMUSG00000099583/ENSMUSG00000060093/ENSMUSG00000021018/…
R-MMU-3858494	Beta-catenin independent WNT signaling	123	0.461575	1.64805	0.00245215	0.0304808	0.0258421	3498	tags=34%, list=18%, signal=28%	ENSMUSG00000029663/ENSMUSG00000025386/ENSMUSG00000029491/ENSMUSG00000045005/ENSMUSG00000047547/ENSMUSG00000023439/ENSMUSG00000044674/ENSMUSG00000009108/ENSMUSG00000021994/ENSMUSG00000031897/ENSMUSG00000035305/ENSMUSG00000032766/ENSMUSG00000025739/ENSMUSG00000027985/ENSMUSG00000068240/ENSMUSG00000028478/ENSMUSG00000024338/ENSMUSG00000068523/ENSMUSG00000079197/ENSMUSG00000040850/ENSMUSG00000022297/…
R-MMU-110331	Cleavage of the damaged purine	37	0.617505	1.81141	0.00266578	0.0323831	0.0274549	3221	tags=46%, list=16%, signal=38%	ENSMUSG00000060981/ENSMUSG00000060639/ENSMUSG00000064220/ENSMUSG00000069270/ENSMUSG00000069305/ENSMUSG00000069300/ENSMUSG00000067455/ENSMUSG00000060032/ENSMUSG00000041126/ENSMUSG00000069272/ENSMUSG00000061482/ENSMUSG00000060093/ENSMUSG00000069307/ENSMUSG00000094777/ENSMUSG00000060678/ENSMUSG00000069303/ENSMUSG00000064288
R-MMU-73927	Depurination	37	0.617505	1.81141	0.00266578	0.0323831	0.0274549	3221	tags=46%, list=16%, signal=38%	ENSMUSG00000060981/ENSMUSG00000060639/ENSMUSG00000064220/ENSMUSG00000069270/ENSMUSG00000069305/ENSMUSG00000069300/ENSMUSG00000067455/ENSMUSG00000060032/ENSMUSG00000041126/ENSMUSG00000069272/ENSMUSG00000061482/ENSMUSG00000060093/ENSMUSG00000069307/ENSMUSG00000094777/ENSMUSG00000060678/ENSMUSG00000069303/ENSMUSG00000064288
R-MMU-9707564	Cytoprotection by HMOX1	108	0.486872	1.71636	0.00271061	0.0325578	0.0276031	6495	tags=59%, list=33%, signal=40%	ENSMUSG00000031897/ENSMUSG00000064354/ENSMUSG00000064351/ENSMUSG00000068240/ENSMUSG00000024338/ENSMUSG00000023020/ENSMUSG00000031818/ENSMUSG00000064358/ENSMUSG00000026500/ENSMUSG00000041697/ENSMUSG00000079197/ENSMUSG00000052305/ENSMUSG00000073940/ENSMUSG00000040850/ENSMUSG00000017778/ENSMUSG00000056608/ENSMUSG00000091803/ENSMUSG00000036751/ENSMUSG00000035885/ENSMUSG00000015790/ENSMUSG00000020708/…
R-MMU-445355	Smooth Muscle Contraction	29	0.658459	1.82408	0.00277683	0.0329825	0.0279631	4312	tags=69%, list=22%, signal=54%	ENSMUSG00000022836/ENSMUSG00000035783/ENSMUSG00000028464/ENSMUSG00000117098/ENSMUSG00000090841/ENSMUSG00000048096/ENSMUSG00000028465/ENSMUSG00000031799/ENSMUSG00000033788/ENSMUSG00000062694/ENSMUSG00000021823/ENSMUSG00000032366/ENSMUSG00000029761/ENSMUSG00000034868/ENSMUSG00000039824/ENSMUSG00000067818/ENSMUSG00000019370/ENSMUSG00000018830/ENSMUSG00000036438/ENSMUSG00000001175
R-MMU-2243919	Crosslinking of collagen fibrils	18	0.732474	1.86274	0.00310868	0.0365184	0.0309609	2035	tags=50%, list=10%, signal=45%	ENSMUSG00000079465/ENSMUSG00000029661/ENSMUSG00000067158/ENSMUSG00000034205/ENSMUSG00000032334/ENSMUSG00000031273/ENSMUSG00000031503/ENSMUSG00000031502/ENSMUSG00000031274
R-MMU-2214320	Anchoring fibril formation	14	0.76647	1.86434	0.00329277	0.0382606	0.032438	2035	tags=57%, list=10%, signal=51%	ENSMUSG00000025650/ENSMUSG00000079465/ENSMUSG00000029661/ENSMUSG00000067158/ENSMUSG00000031273/ENSMUSG00000031503/ENSMUSG00000031502/ENSMUSG00000031274
R-MMU-450531	Regulation of mRNA stability by proteins that bind AU-rich elements	82	0.4869	1.64761	0.00351452	0.0403981	0.0342502	3498	tags=30%, list=18%, signal=25%	ENSMUSG00000109941/ENSMUSG00000024472/ENSMUSG00000004951/ENSMUSG00000031897/ENSMUSG00000068240/ENSMUSG00000028322/ENSMUSG00000024338/ENSMUSG00000079197/ENSMUSG00000022283/ENSMUSG00000040850/ENSMUSG00000061286/ENSMUSG00000001855/ENSMUSG00000020708/ENSMUSG00000020460/ENSMUSG00000032249/ENSMUSG00000005779/ENSMUSG00000045983/ENSMUSG00000022216/ENSMUSG00000090137/ENSMUSG00000025785/ENSMUSG00000027566/…
R-MMU-1236974	ER-Phagosome pathway	24	0.670288	1.78128	0.00371023	0.0419266	0.0355461	3660	tags=62%, list=19%, signal=51%	ENSMUSG00000035929/ENSMUSG00000067235/ENSMUSG00000067212/ENSMUSG00000050732/ENSMUSG00000073409/ENSMUSG00000061232/ENSMUSG00000056116/ENSMUSG00000030805/ENSMUSG00000060550/ENSMUSG00000024339/ENSMUSG00000037321/ENSMUSG00000079491/ENSMUSG00000027879/ENSMUSG00000024459/ENSMUSG00000060802
R-MMU-8939211	ESR-mediated signaling	151	0.433616	1.58886	0.00372594	0.0419266	0.0355461	3286	tags=33%, list=17%, signal=28%	ENSMUSG00000029663/ENSMUSG00000036523/ENSMUSG00000060981/ENSMUSG00000051159/ENSMUSG00000060639/ENSMUSG00000023439/ENSMUSG00000064220/ENSMUSG00000081058/ENSMUSG00000069270/ENSMUSG00000069267/ENSMUSG00000024486/ENSMUSG00000052056/ENSMUSG00000069305/ENSMUSG00000061878/ENSMUSG00000004951/ENSMUSG00000069300/ENSMUSG00000067455/ENSMUSG00000060032/ENSMUSG00000032766/ENSMUSG00000038489/ENSMUSG00000025739/…
R-MMU-114608	Platelet degranulation	113	0.460325	1.62648	0.00384006	0.0427607	0.0362532	1101	tags=16%, list=6%, signal=15%	ENSMUSG00000028359/ENSMUSG00000061780/ENSMUSG00000061540/ENSMUSG00000002944/ENSMUSG00000040152/ENSMUSG00000028108/ENSMUSG00000037206/ENSMUSG00000022912/ENSMUSG00000018593/ENSMUSG00000021922/ENSMUSG00000001131/ENSMUSG00000039239/ENSMUSG00000009281/ENSMUSG00000031328/ENSMUSG00000006522/ENSMUSG00000031520/ENSMUSG00000028465/ENSMUSG00000038793
R-MMU-73929	Base-Excision Repair, AP Site Formation	44	0.563568	1.70787	0.00399956	0.0440777	0.0373698	3221	tags=39%, list=16%, signal=32%	ENSMUSG00000060981/ENSMUSG00000060639/ENSMUSG00000064220/ENSMUSG00000069270/ENSMUSG00000069305/ENSMUSG00000069300/ENSMUSG00000067455/ENSMUSG00000060032/ENSMUSG00000041126/ENSMUSG00000069272/ENSMUSG00000061482/ENSMUSG00000060093/ENSMUSG00000069307/ENSMUSG00000094777/ENSMUSG00000060678/ENSMUSG00000069303/ENSMUSG00000064288
R-MMU-3247509	Chromatin modifying enzymes	184	0.407257	1.51678	0.00415477	0.0448631	0.0380357	3263	tags=26%, list=17%, signal=22%	ENSMUSG00000004872/ENSMUSG00000060981/ENSMUSG00000060639/ENSMUSG00000070348/ENSMUSG00000018474/ENSMUSG00000064220/ENSMUSG00000081058/ENSMUSG00000069270/ENSMUSG00000069267/ENSMUSG00000024921/ENSMUSG00000069305/ENSMUSG00000018102/ENSMUSG00000069300/ENSMUSG00000067455/ENSMUSG00000060032/ENSMUSG00000037111/ENSMUSG00000020387/ENSMUSG00000069272/ENSMUSG00000031609/ENSMUSG00000037896/ENSMUSG00000026603/…
R-MMU-4839726	Chromatin organization	184	0.407257	1.51678	0.00415477	0.0448631	0.0380357	3263	tags=26%, list=17%, signal=22%	ENSMUSG00000004872/ENSMUSG00000060981/ENSMUSG00000060639/ENSMUSG00000070348/ENSMUSG00000018474/ENSMUSG00000064220/ENSMUSG00000081058/ENSMUSG00000069270/ENSMUSG00000069267/ENSMUSG00000024921/ENSMUSG00000069305/ENSMUSG00000018102/ENSMUSG00000069300/ENSMUSG00000067455/ENSMUSG00000060032/ENSMUSG00000037111/ENSMUSG00000020387/ENSMUSG00000069272/ENSMUSG00000031609/ENSMUSG00000037896/ENSMUSG00000026603/…

## Sheet: Breakdown of pathways
Sensory perception	Sensory Perception
	Visual phototransduction
	Inactivation, recovery and regulation of the phototransduction cascade
	The phototransduction cascade
	The canonical retinoid cycle in rods (twilight vision)
	Retinoid metabolism and transport
Metabolism of proteins	Formation of a pool of free 40S subunits
	GTP hydrolysis and joining of the 60S ribosomal subunit
	L13a-mediated translational silencing of Ceruloplasmin expression
	Translation
	SRP-dependent cotranslational protein targeting to membrane
	Eukaryotic Translation Initiation
	Cap-dependent Translation Initiation
	Translation initiation complex formation
	Ribosomal scanning and start codon recognition
	Formation of the ternary complex, and subsequently, the 43S complex
	Activation of the mRNA upon binding of the cap-binding complex and eIFs, and subsequent binding to 43S
	Mitochondrial translation
	Mitochondrial translation elongation
	Mitochondrial translation termination
	Post-translational protein phosphorylation
	Regulation of Insulin-like Growth Factor (IGF) transport and uptake by Insulin-like Growth Factor Binding Proteins (IGFBPs)
Metabolism of RNA	Nonsense Mediated Decay (NMD) independent of the Exon Junction Complex (EJC)
	Nonsense-Mediated Decay (NMD)
	Nonsense Mediated Decay (NMD) enhanced by the Exon Junction Complex (EJC)
	Major pathway of rRNA processing in the nucleolus and cytosol
	rRNA processing
	rRNA processing in the nucleus and cytosol
	Regulation of mRNA stability by proteins that bind AU-rich elements
Metabolism	Respiratory electron transport
	Complex I biogenesis
	Respiratory electron transport, ATP synthesis by chemiosmotic coupling, and heat production by uncoupling proteins.
	The citric acid (TCA) cycle and respiratory electron transport
	Metabolism of fat-soluble vitamins
	Cholesterol biosynthesis
Extracellular matrix organization	Assembly of collagen fibrils and other multimeric structures
	Collagen formation
	Collagen chain trimerization
	Integrin cell surface interactions
	Collagen biosynthesis and modifying enzymes
	Collagen degradation
	Non-integrin membrane-ECM interactions
	Extracellular matrix organization
	Anchoring fibril formation
	Crosslinking of collagen fibrils
Signal transduction	Chemokine receptors bind chemokines
	G alpha (i) signalling events
	Class A/1 (Rhodopsin-like receptors)
	ESR-mediated signaling
	Beta-catenin independent WNT signaling
	Nucleotide-like (purinergic) receptors
	GPCR downstream signalling
	Peptide ligand-binding receptors
	Signaling by GPCR
	Signaling by Nuclear Receptors
	RA biosynthesis pathway
	GPCR ligand binding
	Estrogen-dependent gene expression
	RHO GTPases activate PKNs
	Activated PKN1 stimulates transcription of AR (androgen receptor) regulated genes KLK2 and KLK3
Gene expression (transcription)	RNA Polymerase I Promoter Opening
	NoRC negatively regulates rRNA expression
	RNA Polymerase I Promoter Escape
	RNA Polymerase I Transcription
	RNA Polymerase I Promoter Clearance
	RUNX1 regulates genes involved in megakaryocyte differentiation and platelet function
	Positive epigenetic regulation of rRNA expression
	B-WICH complex positively regulates rRNA expression
	SIRT1 negatively regulates rRNA expression
	Transcriptional regulation by small RNAs
	Gene Silencing by RNA
	PRC2 methylates histones and DNA
	Transcriptional regulation by RUNX1
	Epigenetic regulation of gene expression
	Negative epigenetic regulation of rRNA expression
Chromatin organization	HDACs deacetylate histones
	Chromatin organization
	Chromatin modifying enzymes
	RMTs methylate histone arginines
	HATs acetylate histones
DNA repair	Base-Excision Repair, AP Site Formation
	Depurination
	Cleavage of the damaged purine
	Recognition and association of DNA glycosylase with site containing an affected purine
Hemostasis	Platelet degranulation
Immune system	ER-Phagosome pathway
	Antigen processing-Cross presentation
Muscle contraction	Smooth Muscle Contraction
Cellular response to stimuli	Cytoprotection by HMOX1
	Senescence-Associated Secretory Phenotype (SASP)
	Oxidative Stress Induced Senescence
	Cellular response to chemical stress
Developmental biology	Formation of the cornified envelope
	Keratinization
DNA replication	Assembly of the pre-replicative complex
	Assembly of the ORC complex at the origin of replication
Vescicle mediated transport	Scavenging of heme from plasma
Cell cycle	Inhibition of DNA recombination at telomere
Digestion and absorption	Digestion and absorption
